# Supplementary material for: Airborne eDNA captures three decades of ecosystem biodiversity
Source: Nat Commun. 2025 Dec 18;16:11281. doi: 10.1038/s41467-025-67676-7 (PMC12717267; doi:10.1038/s41467-025-67676-7)
Supplement: Supplementary file 3 — Supplementary Data 1 [file 41467_2025_67676_MOESM3_ESM.xlsx]

## Sheet: dispersal_modelling_compiled_se
																		1980	1980	1980	1980	1980	1980	1980	1980	1980	1980	1980	1980	1980	1980	1980	1980	1980	1980	1980	1980	1980	1980	1980	1980	1980	1980	1980	1980	1980	1980	1980	1982
																		15	16	17	18	19	20	21	22	23	24	25	26	27	28	29	30	31	32	33	34	35	36	37	38	39	40	41	42	43	44	45	16
particle_size (um)	radius (km)	sector_start (degrees)	sector_end (degrees)	1980	1982	1984	1986	1988	1990	1992	1996	1998	2000	2002	2004	2006	2008	1980_15	1980_16	1980_17	1980_18	1980_19	1980_20	1980_21	1980_22	1980_23	1980_24	1980_25	1980_26	1980_27	1980_28	1980_29	1980_30	1980_31	1980_32	1980_33	1980_34	1980_35	1980_36	1980_37	1980_38	1980_39	1980_40	1980_41	1980_42	1980_43	1980_44	1980_45	1982_16
22	2	337.5	22.5	7.47e-09	6.88e-09	6.8e-09	6.17e-09	8.4e-09	7.25e-09	7.14e-09	6.78e-09	7.09e-09	6.92e-09	7.49e-09	6.89e-09	6.96e-09	7.75e-09	5.92e-10	6.97e-09	6.3e-09	7.01e-09	7.35e-09	5.73e-09	8.71e-09	8.72e-09	7.92e-09	5.78e-09	6.33e-09	5.88e-09	1.04e-08	1.06e-08	9.21e-09	7.24e-09	9.82e-09	8.33e-09	6.01e-09	5.9e-09	8.77e-09	5.93e-09	7.25e-09	6.27e-09	7.96e-09	4.78e-09	4.15e-09	8.47e-09	7.71e-09	7.59e-09	3.57e-09	4.76e-10
22	2	22.5	67.5	7.03e-09	6.34e-09	6.33e-09	5.73e-09	7.87e-09	6.8e-09	6.62e-09	6.28e-09	6.73e-09	6.44e-09	6.94e-09	6.41e-09	6.48e-09	7.25e-09	5.34e-10	6.45e-09	5.77e-09	6.39e-09	6.75e-09	5.21e-09	8.21e-09	8.3e-09	7.37e-09	5.29e-09	5.79e-09	5.75e-09	1.01e-08	9.99e-09	8.87e-09	6.66e-09	9.12e-09	7.94e-09	5.75e-09	5.65e-09	8.27e-09	5.41e-09	6.73e-09	5.8e-09	7.36e-09	4.41e-09	3.87e-09	7.95e-09	7.12e-09	6.99e-09	3.23e-09	4.27e-10
22	2	67.5	112.5	6.83e-09	6.13e-09	6.15e-09	5.57e-09	7.63e-09	6.62e-09	6.42e-09	6.07e-09	6.54e-09	6.24e-09	6.72e-09	6.23e-09	6.28e-09	7.03e-09	5.12e-10	6.23e-09	5.56e-09	6.19e-09	6.51e-09	5e-09	8.07e-09	8.13e-09	7.14e-09	5.1e-09	5.61e-09	5.62e-09	9.83e-09	9.75e-09	8.63e-09	6.47e-09	8.82e-09	7.66e-09	5.63e-09	5.47e-09	8.04e-09	5.26e-09	6.54e-09	5.59e-09	7.15e-09	4.27e-09	3.78e-09	7.67e-09	6.86e-09	6.72e-09	3.1e-09	4.09e-10
22	2	112.5	157.5	6.94e-09	6.3e-09	6.29e-09	5.72e-09	7.75e-09	6.75e-09	6.58e-09	6.22e-09	6.58e-09	6.38e-09	6.88e-09	6.38e-09	6.43e-09	7.14e-09	5.33e-10	6.39e-09	5.73e-09	6.44e-09	6.7e-09	5.16e-09	8.29e-09	8.27e-09	7.31e-09	5.25e-09	5.83e-09	5.57e-09	9.76e-09	9.9e-09	8.59e-09	6.7e-09	8.99e-09	7.63e-09	5.69e-09	5.45e-09	8.17e-09	5.48e-09	6.7e-09	5.71e-09	7.37e-09	4.4e-09	3.89e-09	7.71e-09	7e-09	6.86e-09	3.2e-09	4.27e-10
22	2	157.5	202.5	7.21e-09	6.65e-09	6.57e-09	6.01e-09	8.05e-09	7.03e-09	6.89e-09	6.54e-09	6.74e-09	6.68e-09	7.22e-09	6.69e-09	6.74e-09	7.42e-09	5.71e-10	6.72e-09	6.05e-09	6.82e-09	7.04e-09	5.46e-09	8.58e-09	8.53e-09	7.65e-09	5.54e-09	6.28e-09	5.61e-09	9.79e-09	1.02e-08	8.67e-09	7.17e-09	9.42e-09	7.79e-09	5.91e-09	5.59e-09	8.46e-09	5.84e-09	7.01e-09	6.04e-09	7.82e-09	4.7e-09	4.14e-09	7.96e-09	7.31e-09	7.18e-09	3.39e-09	4.56e-10
22	2	202.5	247.5	7.37e-09	6.81e-09	6.7e-09	6.16e-09	8.2e-09	7.17e-09	7.03e-09	6.7e-09	6.81e-09	6.84e-09	7.38e-09	6.83e-09	6.89e-09	7.55e-09	5.9e-10	6.91e-09	6.16e-09	6.92e-09	7.16e-09	5.57e-09	8.6e-09	8.65e-09	7.81e-09	5.65e-09	6.62e-09	5.67e-09	9.77e-09	1.04e-08	8.68e-09	7.48e-09	9.66e-09	7.93e-09	6.13e-09	5.78e-09	8.58e-09	5.99e-09	7.12e-09	6.28e-09	8.1e-09	4.93e-09	4.33e-09	8.08e-09	7.39e-09	7.3e-09	3.45e-09	4.65e-10
22	2	247.5	292.5	7.57e-09	7.02e-09	6.89e-09	6.32e-09	8.44e-09	7.36e-09	7.23e-09	6.91e-09	7.01e-09	7.04e-09	7.6e-09	7.02e-09	7.08e-09	7.78e-09	6.12e-10	7.12e-09	6.37e-09	7.13e-09	7.41e-09	5.78e-09	8.75e-09	8.81e-09	8.03e-09	5.85e-09	6.8e-09	5.79e-09	1e-08	1.06e-08	8.92e-09	7.67e-09	9.97e-09	8.2e-09	6.24e-09	5.95e-09	8.8e-09	6.15e-09	7.32e-09	6.48e-09	8.31e-09	5.06e-09	4.42e-09	8.37e-09	7.66e-09	7.58e-09	3.59e-09	4.83e-10
22	2	292.5	337.5	7.71e-09	7.18e-09	7.05e-09	6.42e-09	8.65e-09	7.49e-09	7.4e-09	7.05e-09	7.22e-09	7.19e-09	7.78e-09	7.16e-09	7.22e-09	7.98e-09	6.26e-10	7.27e-09	6.56e-09	7.33e-09	7.64e-09	5.98e-09	8.95e-09	8.95e-09	8.21e-09	6.03e-09	6.77e-09	5.91e-09	1.04e-08	1.08e-08	9.25e-09	7.68e-09	1.02e-08	8.47e-09	6.22e-09	6.04e-09	9.01e-09	6.24e-09	7.5e-09	6.58e-09	8.37e-09	5.06e-09	4.39e-09	8.66e-09	7.95e-09	7.85e-09	3.72e-09	5e-10
22	5	337.5	22.5	7.56e-09	6.9e-09	6.84e-09	6.17e-09	8.53e-09	7.3e-09	7.17e-09	6.83e-09	7.26e-09	6.97e-09	7.54e-09	6.92e-09	6.99e-09	7.86e-09	5.92e-10	7.03e-09	6.33e-09	6.92e-09	7.4e-09	5.79e-09	8.6e-09	8.74e-09	7.97e-09	5.81e-09	6.27e-09	6.1e-09	1.07e-08	1.06e-08	9.54e-09	7.17e-09	9.96e-09	8.7e-09	6.07e-09	6.13e-09	8.86e-09	5.83e-09	7.27e-09	6.36e-09	7.92e-09	4.79e-09	4.12e-09	8.75e-09	7.84e-09	7.74e-09	3.6e-09	4.75e-10
22	5	22.5	67.5	6.33e-09	5.41e-09	5.55e-09	4.97e-09	7.07e-09	6.07e-09	5.76e-09	5.45e-09	6.28e-09	5.64e-09	6.01e-09	5.59e-09	5.66e-09	6.49e-09	4.3e-10	5.58e-09	4.85e-09	5.22e-09	5.73e-09	4.35e-09	7.23e-09	7.57e-09	6.44e-09	4.46e-09	4.78e-09	5.73e-09	9.91e-09	9.09e-09	8.61e-09	5.57e-09	8.02e-09	7.61e-09	5.37e-09	5.45e-09	7.47e-09	4.41e-09	5.85e-09	5.04e-09	6.26e-09	3.76e-09	3.35e-09	7.32e-09	6.21e-09	6.07e-09	2.68e-09	3.39e-10
22	5	67.5	112.5	5.73e-09	4.77e-09	4.97e-09	4.47e-09	6.33e-09	5.5e-09	5.14e-09	4.82e-09	5.7e-09	5.03e-09	5.33e-09	5.01e-09	5.07e-09	5.82e-09	3.64e-10	4.92e-09	4.21e-09	4.6e-09	5e-09	3.71e-09	6.76e-09	7.06e-09	5.75e-09	3.86e-09	4.22e-09	5.36e-09	9.21e-09	8.35e-09	7.89e-09	4.98e-09	7.09e-09	6.8e-09	5.01e-09	4.93e-09	6.79e-09	3.92e-09	5.24e-09	4.4e-09	5.61e-09	3.33e-09	3.06e-09	6.46e-09	5.41e-09	5.25e-09	2.27e-09	2.84e-10
22	5	112.5	157.5	6.09e-09	5.31e-09	5.42e-09	4.93e-09	6.72e-09	5.91e-09	5.64e-09	5.29e-09	5.85e-09	5.48e-09	5.85e-09	5.5e-09	5.54e-09	6.2e-09	4.27e-10	5.41e-09	4.75e-09	5.36e-09	5.58e-09	4.19e-09	7.43e-09	7.49e-09	6.28e-09	4.35e-09	4.87e-09	5.22e-09	9.05e-09	8.83e-09	7.82e-09	5.68e-09	7.66e-09	6.74e-09	5.19e-09	4.88e-09	7.21e-09	4.59e-09	5.76e-09	4.8e-09	6.3e-09	3.72e-09	3.4e-09	6.65e-09	5.87e-09	5.7e-09	2.59e-09	3.38e-10
22	5	157.5	202.5	6.78e-09	6.17e-09	6.13e-09	5.66e-09	7.45e-09	6.62e-09	6.41e-09	6.08e-09	6.22e-09	6.24e-09	6.69e-09	6.26e-09	6.31e-09	6.87e-09	5.25e-10	6.26e-09	5.52e-09	6.3e-09	6.42e-09	4.92e-09	8.13e-09	8.15e-09	7.13e-09	5.06e-09	6.1e-09	5.29e-09	9.04e-09	9.61e-09	7.93e-09	6.92e-09	8.73e-09	7.1e-09	5.79e-09	5.26e-09	7.91e-09	5.52e-09	6.51e-09	5.66e-09	7.48e-09	4.52e-09	4.06e-09	7.21e-09	6.57e-09	6.46e-09	3.04e-09	4.1e-10
22	5	202.5	247.5	6.66e-09	6.24e-09	6.08e-09	5.67e-09	7.32e-09	6.47e-09	6.37e-09	6.1e-09	5.98e-09	6.22e-09	6.69e-09	6.21e-09	6.28e-09	6.75e-09	5.53e-10	6.27e-09	5.58e-09	6.37e-09	6.5e-09	5.12e-09	7.68e-09	7.78e-09	7.14e-09	5.24e-09	6.38e-09	4.96e-09	8.36e-09	9.27e-09	7.39e-09	7.05e-09	8.72e-09	6.82e-09	5.69e-09	5.14e-09	7.66e-09	5.64e-09	6.43e-09	5.84e-09	7.57e-09	4.64e-09	4.09e-09	7.12e-09	6.59e-09	6.57e-09	3.18e-09	4.34e-10
22	5	247.5	292.5	6.62e-09	6.42e-09	6.17e-09	5.7e-09	7.41e-09	6.39e-09	6.49e-09	6.21e-09	6.05e-09	6.29e-09	6.84e-09	6.26e-09	6.33e-09	6.87e-09	5.9e-10	6.34e-09	5.89e-09	6.72e-09	6.92e-09	5.6e-09	7.54e-09	7.49e-09	7.31e-09	5.65e-09	6.19e-09	4.75e-09	8.33e-09	9.19e-09	7.44e-09	6.81e-09	8.85e-09	6.85e-09	5.26e-09	4.95e-09	7.65e-09	5.76e-09	6.58e-09	5.92e-09	7.44e-09	4.48e-09	3.8e-09	7.44e-09	7.09e-09	7.1e-09	3.52e-09	4.83e-10
22	5	292.5	337.5	7.61e-09	7.27e-09	7.04e-09	6.42e-09	8.6e-09	7.36e-09	7.42e-09	7.09e-09	7.12e-09	7.18e-09	7.83e-09	7.13e-09	7.21e-09	7.95e-09	6.55e-10	7.28e-09	6.72e-09	7.5e-09	7.86e-09	6.29e-09	8.65e-09	8.61e-09	8.28e-09	6.29e-09	6.77e-09	5.64e-09	1e-08	1.06e-08	8.99e-09	7.59e-09	1.02e-08	8.31e-09	5.94e-09	5.86e-09	8.87e-09	6.34e-09	7.51e-09	6.67e-09	8.32e-09	5.02e-09	4.24e-09	8.75e-09	8.17e-09	8.13e-09	3.94e-09	5.34e-10
22	10	337.5	22.5	6.61e-09	5.99e-09	5.96e-09	5.34e-09	7.51e-09	6.4e-09	6.24e-09	5.93e-09	6.42e-09	6.07e-09	6.57e-09	6.01e-09	6.07e-09	6.88e-09	5.02e-10	6.13e-09	5.49e-09	5.92e-09	6.41e-09	4.99e-09	7.46e-09	7.58e-09	6.88e-09	5e-09	5.36e-09	5.42e-09	9.55e-09	9.28e-09	8.59e-09	6.14e-09	8.71e-09	7.82e-09	5.3e-09	5.46e-09	7.73e-09	4.94e-09	6.28e-09	5.56e-09	6.83e-09	4.18e-09	3.54e-09	7.8e-09	6.96e-09	6.81e-09	3.12e-09	4.02e-10
22	10	22.5	67.5	4.72e-09	3.47e-09	3.85e-09	3.35e-09	5.22e-09	4.44e-09	3.91e-09	3.66e-09	5.06e-09	3.9e-09	4.03e-09	3.82e-09	3.9e-09	4.75e-09	2.2e-10	3.72e-09	2.96e-09	2.92e-09	3.6e-09	2.55e-09	5.19e-09	5.88e-09	4.4e-09	2.71e-09	2.76e-09	5.27e-09	8.92e-09	6.96e-09	7.55e-09	3.38e-09	5.58e-09	6.45e-09	4.37e-09	4.67e-09	5.6e-09	2.44e-09	3.95e-09	3.38e-09	4.01e-09	2.41e-09	2.27e-09	5.69e-09	4.22e-09	4.06e-09	1.54e-09	1.64e-10
22	10	67.5	112.5	3.92e-09	2.53e-09	3.04e-09	2.65e-09	4.2e-09	3.66e-09	3.03e-09	2.77e-09	4.32e-09	3.05e-09	3.04e-09	3.01e-09	3.08e-09	3.82e-09	1.19e-10	2.77e-09	2e-09	1.98e-09	2.51e-09	1.58e-09	4.59e-09	5.29e-09	3.46e-09	1.84e-09	1.92e-09	4.92e-09	8.2e-09	6.04e-09	6.68e-09	2.51e-09	4.24e-09	5.38e-09	3.97e-09	4.03e-09	4.73e-09	1.71e-09	3.11e-09	2.46e-09	3.08e-09	1.77e-09	1.88e-09	4.48e-09	3.02e-09	2.83e-09	9.1e-10	7.99e-11
22	10	112.5	157.5	4.65e-09	3.64e-09	3.95e-09	3.59e-09	4.99e-09	4.5e-09	4.04e-09	3.71e-09	4.62e-09	3.95e-09	4.11e-09	4e-09	4.04e-09	4.59e-09	2.48e-10	3.76e-09	3.1e-09	3.54e-09	3.7e-09	2.56e-09	5.98e-09	6.16e-09	4.54e-09	2.82e-09	3.26e-09	4.63e-09	7.85e-09	7.02e-09	6.51e-09	3.96e-09	5.4e-09	5.24e-09	4.35e-09	3.93e-09	5.58e-09	3.09e-09	4.17e-09	3.26e-09	4.5e-09	2.58e-09	2.57e-09	4.85e-09	3.96e-09	3.74e-09	1.55e-09	1.89e-10
22	10	157.5	202.5	5.95e-09	5.31e-09	5.32e-09	5.01e-09	6.37e-09	5.83e-09	5.53e-09	5.25e-09	5.27e-09	5.42e-09	5.74e-09	5.47e-09	5.51e-09	5.87e-09	4.43e-10	5.39e-09	4.6e-09	5.39e-09	5.33e-09	4e-09	7.3e-09	7.39e-09	6.18e-09	4.23e-09	5.68e-09	4.68e-09	7.66e-09	8.48e-09	6.6e-09	6.38e-09	7.46e-09	5.84e-09	5.48e-09	4.6e-09	6.88e-09	4.92e-09	5.61e-09	4.93e-09	6.79e-09	4.14e-09	3.86e-09	5.88e-09	5.31e-09	5.21e-09	2.45e-09	3.32e-10
22	10	202.5	247.5	4.68e-09	4.73e-09	4.45e-09	4.28e-09	5.06e-09	4.49e-09	4.67e-09	4.48e-09	3.96e-09	4.52e-09	4.89e-09	4.54e-09	4.61e-09	4.72e-09	4.58e-10	4.49e-09	4.22e-09	5.13e-09	5.04e-09	4.19e-09	5.4e-09	5.32e-09	5.4e-09	4.34e-09	5.04e-09	3.03e-09	5.08e-09	6.45e-09	4.4e-09	5.29e-09	6.14e-09	3.98e-09	3.96e-09	3.17e-09	5.28e-09	4.6e-09	4.73e-09	4.43e-09	5.73e-09	3.42e-09	2.96e-09	4.86e-09	4.9e-09	5.01e-09	2.67e-09	3.77e-10
22	10	247.5	292.5	4.5e-09	5.06e-09	4.56e-09	4.27e-09	5.16e-09	4.24e-09	4.85e-09	4.63e-09	4.03e-09	4.58e-09	5.15e-09	4.57e-09	4.65e-09	4.88e-09	5.31e-10	4.57e-09	4.83e-09	5.81e-09	5.87e-09	5.17e-09	5.02e-09	4.6e-09	5.69e-09	5.17e-09	4.54e-09	2.5e-09	4.89e-09	6.14e-09	4.39e-09	4.66e-09	6.3e-09	3.92e-09	2.95e-09	2.67e-09	5.17e-09	4.8e-09	4.97e-09	4.54e-09	5.35e-09	3e-09	2.29e-09	5.45e-09	5.9e-09	6.07e-09	3.38e-09	4.79e-10
22	10	292.5	337.5	6.31e-09	6.47e-09	6.08e-09	5.52e-09	7.3e-09	6.05e-09	6.44e-09	6.15e-09	5.94e-09	6.15e-09	6.84e-09	6.11e-09	6.18e-09	6.78e-09	6.19e-10	6.22e-09	6.13e-09	6.98e-09	7.29e-09	6.1e-09	7.08e-09	6.77e-09	7.27e-09	6.02e-09	5.64e-09	4.25e-09	7.99e-09	8.71e-09	7.3e-09	6.16e-09	8.71e-09	6.67e-09	4.4e-09	4.47e-09	7.36e-09	5.69e-09	6.55e-09	5.83e-09	6.97e-09	4.08e-09	3.21e-09	7.68e-09	7.64e-09	7.65e-09	3.89e-09	5.35e-10
22	31	337.5	22.5	2.01e-09	1.8e-09	1.86e-09	1.51e-09	2.52e-09	2.13e-09	1.96e-09	1.76e-09	2.12e-09	1.82e-09	2.08e-09	1.84e-09	1.8e-09	2.18e-09	1.07e-10	1.96e-09	1.7e-09	1.59e-09	1.85e-09	1.37e-09	2.29e-09	2.05e-09	1.78e-09	1.29e-09	1.37e-09	1.69e-09	3.1e-09	2.67e-09	3.32e-09	1.55e-09	2.75e-09	3.01e-09	1.48e-09	1.86e-09	2.28e-09	1.11e-09	1.7e-09	1.74e-09	1.98e-09	1.42e-09	8.99e-10	2.96e-09	2.75e-09	2.37e-09	9.81e-10	8.42e-11
22	31	22.5	67.5	9.98e-10	4.95e-10	7.1e-10	5.28e-10	1.11e-09	9.99e-10	6.87e-10	5.91e-10	1.31e-09	7.02e-10	6.53e-10	6.17e-10	6.76e-10	1.02e-09	2.44e-12	7.22e-10	4.02e-10	1.17e-10	4.25e-10	3.54e-10	8.24e-10	9.64e-10	6.06e-10	3.03e-10	2.18e-10	1.73e-09	2.53e-09	1.46e-09	2.26e-09	2.44e-10	9.93e-10	2.18e-09	1.08e-09	1.6e-09	1.1e-09	7.46e-11	4.31e-10	5.29e-10	4.48e-10	3.96e-10	3.79e-10	1.62e-09	8.81e-10	7.3e-10	2.96e-10	5.43e-13
22	31	67.5	112.5	1.1e-09	4.08e-10	6.46e-10	6.04e-10	1.04e-09	8.95e-10	5.76e-10	5.88e-10	1.41e-09	6.9e-10	5.55e-10	6.03e-10	7e-10	9.94e-10	7.29e-13	5.39e-10	2.83e-10	1.42e-10	3.98e-10	3.31e-10	9.64e-10	1.31e-09	7.67e-10	2.32e-10	1.62e-10	2.2e-09	3.31e-09	1.89e-09	2.53e-09	2.57e-10	7.42e-10	1.82e-09	1.53e-09	1.51e-09	1.26e-09	6.91e-11	5.77e-10	4.89e-10	3.96e-10	3.71e-10	4.64e-10	1.26e-09	6.38e-10	4.61e-10	5.99e-11	9.74e-14
22	31	112.5	157.5	1.63e-09	7.91e-10	1.18e-09	1.09e-09	1.43e-09	1.45e-09	1.09e-09	8.84e-10	1.73e-09	1.08e-09	1.02e-09	1.18e-09	1.18e-09	1.38e-09	8.34e-12	8.57e-10	6.49e-10	9.14e-10	6.92e-10	2e-10	2.73e-09	2.9e-09	1.41e-09	4.2e-10	6.1e-10	2.28e-09	4.2e-09	3.04e-09	2.79e-09	9.99e-10	1.06e-09	1.41e-09	2.14e-09	1.35e-09	2.08e-09	6.54e-10	1.46e-09	6.23e-10	1.18e-09	6.24e-10	9.64e-10	1.04e-09	7.18e-10	4.26e-10	6.09e-11	1.07e-12
22	31	157.5	202.5	2.82e-09	2.07e-09	2.24e-09	2.44e-09	2.37e-09	2.76e-09	2.22e-09	2.12e-09	1.83e-09	2.32e-09	2.18e-09	2.44e-09	2.48e-09	2.16e-09	1.52e-10	2.25e-09	1.34e-09	1.92e-09	1.32e-09	6.61e-10	4e-09	4.37e-09	2.62e-09	1.13e-09	3.88e-09	2.42e-09	2.74e-09	4.16e-09	1.86e-09	4.12e-09	2.76e-09	1.35e-09	3.99e-09	2.18e-09	3e-09	2.54e-09	2.37e-09	2.19e-09	3.91e-09	2.52e-09	2.92e-09	1.11e-09	7.34e-10	7.29e-10	3.2e-10	5.11e-11
22	31	202.5	247.5	1.84e-09	1.98e-09	1.56e-09	1.54e-09	1.57e-09	1.2e-09	1.59e-09	1.82e-09	1.09e-09	1.79e-09	1.85e-09	1.52e-09	1.84e-09	1.56e-09	3.3e-10	2.22e-09	2.22e-09	1.52e-09	1.54e-09	1.62e-09	1.44e-09	2.12e-09	2.45e-09	1.92e-09	3.3e-09	9.87e-10	8.41e-10	2.17e-09	5.29e-10	2.95e-09	2.27e-09	6.06e-10	1.74e-09	1.45e-09	1.56e-09	2.25e-09	2.45e-09	2.24e-09	2.35e-09	1.63e-09	1.9e-09	1.23e-09	9.52e-10	1.52e-09	1.26e-09	1.98e-10
22	31	247.5	292.5	1.28e-09	2.12e-09	1.6e-09	1.62e-09	1.45e-09	9.62e-10	1.82e-09	1.62e-09	1.13e-09	1.59e-09	1.88e-09	1.5e-09	1.65e-09	1.54e-09	3.15e-10	1.55e-09	2.46e-09	2.63e-09	2.86e-09	2.98e-09	1.1e-09	6.88e-10	2.52e-09	3.48e-09	1.58e-09	1.89e-10	6.45e-10	1.34e-09	5.19e-10	1.16e-09	1.97e-09	3.47e-10	2.51e-10	2.69e-10	1.27e-09	2.49e-09	1.98e-09	1.83e-09	1.51e-09	6.47e-10	3.91e-10	1.97e-09	2.69e-09	3.02e-09	2.29e-09	3.99e-10
22	31	292.5	337.5	1.53e-09	2.36e-09	1.96e-09	1.77e-09	2.09e-09	1.44e-09	2.14e-09	1.97e-09	1.49e-09	1.84e-09	2.29e-09	1.91e-09	1.85e-09	1.94e-09	2.53e-10	1.76e-09	2.39e-09	3.27e-09	3.14e-09	3.07e-09	1.66e-09	9.11e-10	2.37e-09	2.83e-09	1.43e-09	2.99e-10	1.21e-09	1.84e-09	1.48e-09	1.3e-09	2.42e-09	1.09e-09	3.06e-10	3.74e-10	1.74e-09	2.15e-09	2.11e-09	2.06e-09	2.11e-09	1.06e-09	3.29e-10	2.56e-09	3.76e-09	3.5e-09	2.01e-09	2.87e-10
5	2	337.5	22.5	8.97803e-09	8.26074e-09	8.03562e-09	7.34148e-09	1.06856e-08	8.69194e-09	8.63488e-09	8.36124e-09	8.41639e-09	8.51884e-09	9.11785e-09	8.59588e-09	8.34059e-09	9.5864e-09	6.9998e-10	8.16771e-09	7.12934e-09	7.93024e-09	9.29366e-09	6.47346e-09	1.01838e-08	1.08321e-08	1.04641e-08	7.54909e-09	7.33681e-09	6.67354e-09	1.26031e-08	1.30266e-08	1.06321e-08	8.60433e-09	1.20202e-08	1.01711e-08	6.66598e-09	6.52703e-09	1.10176e-08	6.78291e-09	8.36363e-09	7.53054e-09	9.60078e-09	5.59543e-09	4.7157e-09	1.06202e-08	9.01128e-09	9.01364e-09	3.88321e-09	5.53955e-10
5	2	22.5	67.5	8.51067e-09	7.66982e-09	7.54108e-09	6.87395e-09	1.01172e-08	8.21294e-09	8.08608e-09	7.81386e-09	8.05585e-09	7.9953e-09	8.51455e-09	8.08271e-09	7.82556e-09	9.04971e-09	6.32719e-10	7.59031e-09	6.55448e-09	7.25927e-09	8.64072e-09	5.90722e-09	9.67163e-09	1.03996e-08	9.86594e-09	7.02036e-09	6.75449e-09	6.56988e-09	1.23363e-08	1.23961e-08	1.02832e-08	7.96464e-09	1.1276e-08	9.75019e-09	6.42865e-09	6.28884e-09	1.04571e-08	6.23939e-09	7.81151e-09	7.02183e-09	8.98985e-09	5.21193e-09	4.43305e-09	1.00642e-08	8.35491e-09	8.32786e-09	3.52737e-09	4.99717e-10
5	2	67.5	112.5	8.30831e-09	7.44449e-09	7.34805e-09	6.70916e-09	9.84203e-09	8.02111e-09	7.87238e-09	7.58784e-09	7.85566e-09	7.78336e-09	8.27437e-09	7.88845e-09	7.62987e-09	8.8092e-09	6.08543e-10	7.35978e-09	6.32722e-09	7.05163e-09	8.38482e-09	5.67431e-09	9.55523e-09	1.02526e-08	9.60925e-09	6.8069e-09	6.56778e-09	6.44073e-09	1.20949e-08	1.21486e-08	1.0025e-08	7.77209e-09	1.09459e-08	9.4384e-09	6.3315e-09	6.10377e-09	1.02223e-08	6.10395e-09	7.61518e-09	6.79522e-09	8.80505e-09	5.07193e-09	4.34618e-09	9.73034e-09	8.05978e-09	8.00459e-09	3.3827e-09	4.79935e-10
5	2	112.5	157.5	8.43131e-09	7.63922e-09	7.50529e-09	6.88053e-09	9.95446e-09	8.16717e-09	8.04753e-09	7.74602e-09	7.89395e-09	7.94008e-09	8.46017e-09	8.05937e-09	7.80049e-09	8.94002e-09	6.32597e-10	7.53676e-09	6.50632e-09	7.33462e-09	8.59109e-09	5.83909e-09	9.82532e-09	1.04181e-08	9.76965e-09	6.96594e-09	6.80503e-09	6.35985e-09	1.20034e-08	1.23473e-08	9.97914e-09	8.04884e-09	1.11317e-08	9.38287e-09	6.40115e-09	6.06126e-09	1.03798e-08	6.37526e-09	7.81535e-09	6.92097e-09	9.0682e-09	5.20632e-09	4.46617e-09	9.75713e-09	8.21851e-09	8.15128e-09	3.48843e-09	4.98963e-10
5	2	157.5	202.5	8.73162e-09	8.02153e-09	7.81482e-09	7.20252e-09	1.02716e-08	8.47468e-09	8.38773e-09	8.09924e-09	8.04967e-09	8.27595e-09	8.83596e-09	8.38876e-09	8.13911e-09	9.24862e-09	6.81231e-10	7.92572e-09	6.84555e-09	7.75846e-09	8.97322e-09	6.17383e-09	1.0143e-08	1.07119e-08	1.01437e-08	7.2959e-09	7.3176e-09	6.36985e-09	1.19899e-08	1.27252e-08	1.00455e-08	8.5929e-09	1.16092e-08	9.57056e-09	6.62628e-09	6.20504e-09	1.07063e-08	6.78772e-09	8.1611e-09	7.27909e-09	9.55763e-09	5.52099e-09	4.72069e-09	1.00156e-08	8.54518e-09	8.51602e-09	3.69126e-09	5.3234e-10
5	2	202.5	247.5	8.91232e-09	8.20538e-09	7.95449e-09	7.36608e-09	1.04398e-08	8.63382e-09	8.53513e-09	8.29594e-09	8.10484e-09	8.45312e-09	9.01031e-09	8.54072e-09	8.30934e-09	9.39476e-09	7.10287e-10	8.15401e-09	6.97024e-09	7.8671e-09	9.10469e-09	6.31273e-09	1.01449e-08	1.08457e-08	1.03499e-08	7.4548e-09	7.72064e-09	6.43134e-09	1.19185e-08	1.2871e-08	1.00309e-08	8.97593e-09	1.19081e-08	9.77499e-09	6.85847e-09	6.41225e-09	1.08409e-08	6.96444e-09	8.28601e-09	7.55052e-09	9.86279e-09	5.76716e-09	4.92193e-09	1.01797e-08	8.62102e-09	8.66793e-09	3.76029e-09	5.44211e-10
5	2	247.5	292.5	9.11035e-09	8.43319e-09	8.14806e-09	7.53047e-09	1.07131e-08	8.82238e-09	8.75027e-09	8.52156e-09	8.30386e-09	8.66424e-09	9.25225e-09	8.73478e-09	8.50434e-09	9.63501e-09	7.349e-10	8.38329e-09	7.20381e-09	8.08518e-09	9.36856e-09	6.55408e-09	1.02638e-08	1.09853e-08	1.06064e-08	7.67364e-09	7.89848e-09	6.55089e-09	1.21557e-08	1.3117e-08	1.02868e-08	9.16029e-09	1.22343e-08	1.00768e-08	6.94173e-09	6.58505e-09	1.10744e-08	7.10285e-09	8.48522e-09	7.77319e-09	1.00417e-08	5.90009e-09	5.00071e-09	1.05134e-08	8.92671e-09	8.99978e-09	3.91153e-09	5.65033e-10
5	2	292.5	337.5	9.2435e-09	8.59355e-09	8.30198e-09	7.62652e-09	1.09541e-08	8.96056e-09	8.92624e-09	8.67183e-09	8.5349e-09	8.8126e-09	9.44146e-09	8.88135e-09	8.63729e-09	9.84746e-09	7.43976e-10	8.51426e-09	7.41377e-09	8.28562e-09	9.61231e-09	6.75619e-09	1.04394e-08	1.10895e-08	1.07905e-08	7.83406e-09	7.8278e-09	6.67841e-09	1.25483e-08	1.33455e-08	1.06541e-08	9.11737e-09	1.24435e-08	1.03325e-08	6.89064e-09	6.66713e-09	1.12922e-08	7.1508e-09	8.65738e-09	7.8599e-09	1.00532e-08	5.89352e-09	4.96043e-09	1.0831e-08	9.26722e-09	9.31337e-09	4.05113e-09	5.82175e-10
5	5	337.5	22.5	9.05323e-09	8.27687e-09	8.05894e-09	7.31272e-09	1.08634e-08	8.72722e-09	8.66043e-09	8.4237e-09	8.59696e-09	8.56507e-09	9.16205e-09	8.60244e-09	8.34938e-09	9.69865e-09	6.97918e-10	8.21314e-09	7.17111e-09	7.81315e-09	9.32946e-09	6.53969e-09	9.96444e-09	1.07778e-08	1.05553e-08	7.59706e-09	7.25318e-09	6.91721e-09	1.29866e-08	1.30517e-08	1.09871e-08	8.47467e-09	1.21706e-08	1.0606e-08	6.68114e-09	6.79363e-09	1.10848e-08	6.59261e-09	8.33448e-09	7.63693e-09	9.47728e-09	5.58873e-09	4.66062e-09	1.09791e-08	9.16116e-09	9.21083e-09	3.92133e-09	5.53189e-10
5	5	22.5	67.5	7.76609e-09	6.64384e-09	6.6948e-09	6.0249e-09	9.29166e-09	7.40673e-09	7.14554e-09	6.91134e-09	7.60351e-09	7.1204e-09	7.49513e-09	7.18782e-09	6.92941e-09	8.21718e-09	5.11866e-10	6.61647e-09	5.57868e-09	5.96086e-09	7.52625e-09	4.97114e-09	8.56385e-09	9.59899e-09	8.90658e-09	6.13513e-09	5.64564e-09	6.63799e-09	1.22601e-08	1.1321e-08	1.00242e-08	6.71179e-09	1.01119e-08	9.43829e-09	6.03505e-09	6.13622e-09	9.54265e-09	5.09688e-09	6.81358e-09	6.22894e-09	7.79581e-09	4.52882e-09	3.8844e-09	9.4362e-09	7.33946e-09	7.30819e-09	2.93444e-09	4.03059e-10
5	5	67.5	112.5	7.15088e-09	5.9502e-09	6.10199e-09	5.51328e-09	8.46345e-09	6.81915e-09	6.48911e-09	6.22111e-09	7.00733e-09	6.47191e-09	6.75902e-09	6.58935e-09	6.32678e-09	7.48831e-09	4.36972e-10	5.91014e-09	4.88168e-09	5.3062e-09	6.74071e-09	4.25961e-09	8.18022e-09	9.14077e-09	8.12556e-09	5.48183e-09	5.05955e-09	6.26916e-09	1.15615e-08	1.05613e-08	9.2693e-09	6.10257e-09	9.11066e-09	8.52699e-09	5.73809e-09	5.59671e-09	8.82653e-09	4.65694e-09	6.20465e-09	5.54181e-09	7.21149e-09	4.09586e-09	3.61029e-09	8.44752e-09	6.44532e-09	6.33286e-09	2.49196e-09	3.41873e-10
5	5	112.5	157.5	7.54512e-09	6.55965e-09	6.59583e-09	6.04446e-09	8.83771e-09	7.27978e-09	7.03899e-09	6.72282e-09	7.15123e-09	6.96712e-09	7.34441e-09	7.12374e-09	6.8605e-09	7.91149e-09	5.11689e-10	6.46802e-09	5.4453e-09	6.1734e-09	7.38894e-09	4.78185e-09	8.99528e-09	9.65201e-09	8.63853e-09	5.98412e-09	5.78853e-09	6.05039e-09	1.13287e-08	1.11859e-08	9.17395e-09	6.94901e-09	9.71008e-09	8.41122e-09	5.95865e-09	5.49983e-09	9.32769e-09	5.47851e-09	6.8257e-09	5.94788e-09	8.0166e-09	4.51406e-09	3.97781e-09	8.57812e-09	6.95929e-09	6.81566e-09	2.8263e-09	4.0108e-10
5	5	157.5	202.5	8.30383e-09	7.52022e-09	7.36601e-09	6.86623e-09	9.60714e-09	8.05268e-09	7.88257e-09	7.61373e-09	7.49394e-09	7.81166e-09	8.27908e-09	7.94885e-09	7.71558e-09	8.66379e-09	6.37736e-10	7.46047e-09	6.27265e-09	7.21804e-09	8.31754e-09	5.60101e-09	9.76289e-09	1.03971e-08	9.57456e-09	6.80603e-09	7.17957e-09	6.05043e-09	1.11757e-08	1.21123e-08	9.24003e-09	8.41061e-09	1.09176e-08	8.85006e-09	6.58487e-09	5.87562e-09	1.01234e-08	6.54734e-09	7.68148e-09	6.87951e-09	9.31207e-09	5.35794e-09	4.67116e-09	9.17402e-09	7.71033e-09	7.68213e-09	3.31557e-09	4.83307e-10
5	5	202.5	247.5	8.19797e-09	7.64104e-09	7.32453e-09	6.8997e-09	9.46981e-09	7.89921e-09	7.85289e-09	7.68709e-09	7.20321e-09	7.81152e-09	8.30781e-09	7.89036e-09	7.70158e-09	8.55904e-09	6.92827e-10	7.57419e-09	6.39023e-09	7.36113e-09	8.45403e-09	5.90979e-09	9.22405e-09	9.96146e-09	9.6355e-09	7.07201e-09	7.55783e-09	5.65463e-09	1.03417e-08	1.18087e-08	8.62877e-09	8.66684e-09	1.09647e-08	8.61821e-09	6.44597e-09	5.75e-09	9.87549e-09	6.70807e-09	7.63184e-09	7.11307e-09	9.41953e-09	5.46528e-09	4.66489e-09	9.14679e-09	7.77187e-09	7.90919e-09	3.50533e-09	5.19273e-10
5	5	247.5	292.5	8.11477e-09	7.86165e-09	7.40792e-09	6.92051e-09	9.5828e-09	7.80121e-09	7.98373e-09	7.81755e-09	7.26992e-09	7.88148e-09	8.49554e-09	7.92452e-09	7.73455e-09	8.67998e-09	7.35199e-10	7.67063e-09	6.78222e-09	7.78491e-09	8.92619e-09	6.48039e-09	8.97641e-09	9.51445e-09	9.80735e-09	7.48591e-09	7.32217e-09	5.38775e-09	1.0287e-08	1.17418e-08	8.69912e-09	8.37714e-09	1.1052e-08	8.60568e-09	5.89114e-09	5.506e-09	9.86301e-09	6.75929e-09	7.76229e-09	7.19817e-09	9.17284e-09	5.25646e-09	4.32004e-09	9.53896e-09	8.42455e-09	8.59417e-09	3.90786e-09	5.78522e-10
5	5	292.5	337.5	9.12458e-09	8.72872e-09	8.29778e-09	7.62918e-09	1.09095e-08	8.81359e-09	8.94847e-09	8.73976e-09	8.40689e-09	8.81811e-09	9.51561e-09	8.84429e-09	8.61995e-09	9.82661e-09	7.87306e-10	8.58297e-09	7.63356e-09	8.53544e-09	9.87716e-09	7.15335e-09	1.00492e-08	1.06427e-08	1.08693e-08	8.13527e-09	7.85697e-09	6.34416e-09	1.21035e-08	1.31372e-08	1.03725e-08	9.06211e-09	1.24633e-08	1.01768e-08	6.53358e-09	6.46114e-09	1.11388e-08	7.23106e-09	8.67251e-09	7.97889e-09	9.95209e-09	5.81812e-09	4.77148e-09	1.09701e-08	9.58324e-09	9.71816e-09	4.3211e-09	6.25811e-10
5	10	337.5	22.5	7.98328e-09	7.25152e-09	7.08061e-09	6.36193e-09	9.74155e-09	7.72981e-09	7.6212e-09	7.41006e-09	7.67104e-09	7.52933e-09	8.07332e-09	7.56611e-09	7.31452e-09	8.59328e-09	5.92287e-10	7.21806e-09	6.30781e-09	6.71078e-09	8.12888e-09	5.67106e-09	8.66704e-09	9.37797e-09	9.25165e-09	6.67204e-09	6.2599e-09	6.17548e-09	1.16715e-08	1.14461e-08	9.97919e-09	7.29758e-09	1.08241e-08	9.63211e-09	5.83191e-09	6.07035e-09	9.7728e-09	5.58184e-09	7.21299e-09	6.74983e-09	8.26425e-09	4.9424e-09	4.01545e-09	9.93557e-09	8.23665e-09	8.16328e-09	3.4248e-09	4.71795e-10
5	10	22.5	67.5	6.03161e-09	4.49946e-09	4.86416e-09	4.23561e-09	7.33173e-09	5.62775e-09	5.13185e-09	4.94529e-09	6.34282e-09	5.20304e-09	5.31605e-09	5.26307e-09	5.00251e-09	6.29661e-09	2.68461e-10	4.55383e-09	3.56992e-09	3.41904e-09	5.14761e-09	3.00673e-09	6.32986e-09	7.72157e-09	6.70667e-09	4.24764e-09	3.447e-09	6.27603e-09	1.13251e-08	8.84469e-09	8.93061e-09	4.22594e-09	7.51675e-09	8.22229e-09	5.01629e-09	5.40227e-09	7.42961e-09	2.90582e-09	4.70487e-09	4.46939e-09	5.38654e-09	3.12824e-09	2.74184e-09	7.71645e-09	5.16126e-09	5.04292e-09	1.71753e-09	2.09046e-10
5	10	67.5	112.5	5.24167e-09	3.48994e-09	4.04788e-09	3.54044e-09	6.19067e-09	4.83157e-09	4.2085e-09	3.97003e-09	5.6108e-09	4.31019e-09	4.26434e-09	4.44613e-09	4.17681e-09	5.31177e-09	1.552e-10	3.52369e-09	2.51073e-09	2.43604e-09	4.03773e-09	1.93855e-09	5.89866e-09	7.2967e-09	5.68476e-09	3.30131e-09	2.57076e-09	5.98018e-09	1.0689e-08	7.94192e-09	8.02717e-09	3.34588e-09	6.08511e-09	7.02459e-09	4.75488e-09	4.76109e-09	6.52361e-09	2.26521e-09	3.88612e-09	3.48196e-09	4.57665e-09	2.48844e-09	2.39458e-09	6.33811e-09	3.796e-09	3.58899e-09	1.03138e-09	1.15487e-10
5	10	112.5	157.5	6.04573e-09	4.73327e-09	5.05722e-09	4.63012e-09	6.94806e-09	5.77847e-09	5.33273e-09	4.99168e-09	5.89432e-09	5.32103e-09	5.45674e-09	5.54089e-09	5.27028e-09	6.17123e-09	3.07151e-10	4.65988e-09	3.65024e-09	4.2092e-09	5.35513e-09	2.99314e-09	7.59156e-09	8.35605e-09	6.72474e-09	4.32303e-09	4.06908e-09	5.52626e-09	1.01864e-08	9.2211e-09	7.81093e-09	5.0887e-09	7.30464e-09	6.76642e-09	5.21e-09	4.54941e-09	7.54755e-09	3.9619e-09	5.15153e-09	4.30142e-09	6.23785e-09	3.34295e-09	3.15174e-09	6.5827e-09	4.8287e-09	4.55568e-09	1.70608e-09	2.35491e-10
5	10	157.5	202.5	7.48828e-09	6.61548e-09	6.54341e-09	6.23402e-09	8.39435e-09	7.24884e-09	6.96372e-09	6.72239e-09	6.48963e-09	6.953e-09	7.27061e-09	7.13307e-09	6.92631e-09	7.59973e-09	5.60496e-10	6.5956e-09	5.27322e-09	6.28432e-09	7.17897e-09	4.62564e-09	9.03805e-09	9.74013e-09	8.53654e-09	5.95449e-09	6.82923e-09	5.42389e-09	9.70719e-09	1.09697e-08	7.79616e-09	7.97547e-09	9.63061e-09	7.51217e-09	6.39073e-09	5.21056e-09	9.045e-09	6.0906e-09	6.81233e-09	6.12488e-09	8.78149e-09	4.99209e-09	4.498e-09	7.6827e-09	6.28337e-09	6.24933e-09	2.6836e-09	4.01332e-10
5	10	202.5	247.5	6.13987e-09	6.12672e-09	5.65013e-09	5.5211e-09	6.9673e-09	5.82537e-09	6.07339e-09	5.98508e-09	5.0412e-09	6.03045e-09	6.46761e-09	6.11336e-09	5.98864e-09	6.41659e-09	6.25503e-10	5.85848e-09	5.06253e-09	6.25942e-09	7.0018e-09	5.08446e-09	6.91768e-09	7.35897e-09	7.69652e-09	6.15347e-09	6.26928e-09	3.55153e-09	6.76213e-09	9.01738e-09	5.43183e-09	7.04055e-09	8.26197e-09	5.52587e-09	4.68541e-09	3.6547e-09	7.36581e-09	5.81639e-09	5.96053e-09	5.63938e-09	7.65509e-09	4.16363e-09	3.4634e-09	6.68555e-09	6.07853e-09	6.30401e-09	3.04583e-09	4.77842e-10
5	10	247.5	292.5	5.86452e-09	6.52183e-09	5.75073e-09	5.49558e-09	7.09746e-09	5.52034e-09	6.27089e-09	6.17859e-09	5.09833e-09	6.09382e-09	6.7815e-09	6.10327e-09	5.97614e-09	6.57969e-09	7.10331e-10	5.97487e-09	5.83884e-09	7.11415e-09	7.94445e-09	6.25999e-09	6.30293e-09	6.29009e-09	7.96888e-09	6.98744e-09	5.66866e-09	2.89521e-09	6.52236e-09	8.7545e-09	5.46719e-09	6.31429e-09	8.31414e-09	5.36086e-09	3.4042e-09	3.03004e-09	7.23107e-09	5.87242e-09	6.16402e-09	5.73495e-09	7.0253e-09	3.63888e-09	2.6564e-09	7.41564e-09	7.40573e-09	7.69439e-09	3.8831e-09	6.0184e-10
5	10	292.5	337.5	7.69926e-09	7.91685e-09	7.27532e-09	6.69341e-09	9.46841e-09	7.39932e-09	7.90584e-09	7.74347e-09	7.13737e-09	7.70584e-09	8.4952e-09	7.70681e-09	7.50367e-09	8.57023e-09	7.63813e-10	7.53769e-09	7.13825e-09	8.14257e-09	9.2988e-09	7.08585e-09	8.30054e-09	8.46482e-09	9.68295e-09	7.80809e-09	6.66062e-09	4.78768e-09	9.86987e-09	1.12238e-08	8.59982e-09	7.61069e-09	1.08103e-08	8.32558e-09	4.8151e-09	4.92717e-09	9.50303e-09	6.54032e-09	7.66925e-09	7.06677e-09	8.48282e-09	4.77814e-09	3.6202e-09	9.83619e-09	9.20549e-09	9.33278e-09	4.35683e-09	6.41432e-10
5	31	337.5	22.5	2.82392e-09	2.57151e-09	2.53953e-09	2.01635e-09	4.2222e-09	3.02405e-09	2.81187e-09	2.65617e-09	2.93808e-09	2.66381e-09	3.01328e-09	2.74773e-09	2.50788e-09	3.25942e-09	1.28182e-10	2.61691e-09	2.38067e-09	1.99739e-09	2.59171e-09	1.71604e-09	2.90069e-09	2.70092e-09	3.01675e-09	2.44166e-09	1.91419e-09	2.00515e-09	4.40575e-09	3.76004e-09	4.3772e-09	2.15033e-09	4.3997e-09	4.32185e-09	1.66344e-09	2.17813e-09	3.48538e-09	1.33881e-09	2.07872e-09	2.48104e-09	2.90784e-09	1.99982e-09	1.11585e-09	4.48304e-09	3.84139e-09	3.13122e-09	1.21987e-09	1.15995e-10
5	31	22.5	67.5	1.82943e-09	1.0348e-09	1.32688e-09	9.53761e-10	2.66924e-09	1.74699e-09	1.41345e-09	1.33118e-09	2.23052e-09	1.44284e-09	1.35089e-09	1.41908e-09	1.31063e-09	1.96053e-09	4.36682e-12	1.11402e-09	8.26054e-10	2.55444e-10	1.18872e-09	5.75619e-10	1.37441e-09	1.8725e-09	2.08073e-09	1.40237e-09	6.00737e-10	2.56824e-09	4.2964e-09	2.38537e-09	3.2688e-09	4.7243e-10	2.52324e-09	3.61035e-09	1.49209e-09	2.23324e-09	2.10958e-09	1.94383e-10	6.4361e-10	1.10517e-09	1.21128e-09	9.23363e-10	7.02281e-10	3.17698e-09	1.5402e-09	1.2055e-09	4.25163e-10	2.19801e-11
5	31	67.5	112.5	2.0899e-09	9.37773e-10	1.31566e-09	1.20745e-09	2.43979e-09	1.67755e-09	1.31689e-09	1.35798e-09	2.55691e-09	1.52249e-09	1.3152e-09	1.54765e-09	1.44721e-09	1.99765e-09	1.93719e-12	8.73546e-10	6.08078e-10	3.21486e-10	1.39146e-09	5.33377e-10	1.78614e-09	2.83332e-09	2.65372e-09	1.07264e-09	5.06797e-10	3.45907e-09	5.73599e-09	3.28481e-09	3.82196e-09	5.26211e-10	2.07684e-09	2.95074e-09	2.36746e-09	2.25823e-09	2.34926e-09	2.61072e-10	1.00716e-09	1.13703e-09	1.28248e-09	9.25897e-10	9.20695e-10	2.76033e-09	1.16808e-09	6.84892e-10	9.26259e-11	2.11943e-11
5	31	112.5	157.5	2.84941e-09	1.52558e-09	2.08903e-09	1.99533e-09	2.80242e-09	2.44277e-09	2.04403e-09	1.73474e-09	2.96532e-09	2.11705e-09	2.01881e-09	2.4285e-09	2.15869e-09	2.57602e-09	1.95944e-11	1.39409e-09	9.90452e-10	1.42695e-09	1.95643e-09	3.22242e-10	4.45888e-09	5.08611e-09	3.18477e-09	1.37635e-09	1.10565e-09	3.22698e-09	6.78317e-09	5.06139e-09	4.0991e-09	1.78571e-09	2.38917e-09	2.26306e-09	3.30314e-09	1.87356e-09	3.69384e-09	1.41183e-09	2.43305e-09	1.35011e-09	2.78628e-09	1.33032e-09	1.60366e-09	2.08097e-09	1.2382e-09	5.77782e-10	8.13196e-11	2.32968e-11
5	31	157.5	202.5	4.3441e-09	3.18026e-09	3.38374e-09	3.65564e-09	3.87647e-09	4.03796e-09	3.44373e-09	3.34555e-09	2.81384e-09	3.67017e-09	3.47789e-09	3.92513e-09	3.86551e-09	3.61889e-09	2.98452e-10	3.44646e-09	1.7477e-09	2.67146e-09	2.89892e-09	1.06748e-09	6.05148e-09	7.01256e-09	4.57548e-09	2.70641e-09	5.23738e-09	3.0837e-09	4.39622e-09	6.56744e-09	2.6283e-09	6.03489e-09	4.80932e-09	2.72917e-09	5.28562e-09	2.77809e-09	4.90237e-09	4.14224e-09	3.65003e-09	3.23612e-09	6.37821e-09	3.41254e-09	3.66742e-09	2.28511e-09	1.06996e-09	1.06694e-09	4.25609e-10	1.03551e-10
5	31	202.5	247.5	3.16865e-09	3.21082e-09	2.59924e-09	2.69606e-09	2.84813e-09	2.10012e-09	2.71835e-09	3.14984e-09	1.8722e-09	3.10914e-09	3.22263e-09	2.6905e-09	3.11829e-09	2.8991e-09	7.16069e-10	4.03237e-09	3.16169e-09	2.52849e-09	3.43545e-09	2.73475e-09	2.80451e-09	3.99329e-09	4.40344e-09	3.80699e-09	4.85448e-09	1.31516e-09	1.85456e-09	4.6766e-09	1.12275e-09	5.04095e-09	4.18536e-09	1.89223e-09	2.32238e-09	1.89997e-09	3.05434e-09	3.7548e-09	3.90593e-09	3.30769e-09	4.13221e-09	2.20978e-09	2.41564e-09	2.7572e-09	1.47872e-09	2.60015e-09	1.8754e-09	3.38734e-10
5	31	247.5	292.5	2.34227e-09	3.49212e-09	2.6211e-09	2.79428e-09	2.6859e-09	1.84743e-09	3.04717e-09	2.89392e-09	1.91414e-09	2.87599e-09	3.3189e-09	2.61907e-09	2.75379e-09	2.8428e-09	5.95719e-10	3.08307e-09	3.71902e-09	4.44491e-09	5.23014e-09	4.60746e-09	2.02627e-09	1.49302e-09	4.22674e-09	5.51301e-09	2.61692e-09	2.60034e-10	1.49566e-09	3.84882e-09	1.24924e-09	2.78851e-09	3.53451e-09	1.23614e-09	3.45328e-10	3.65719e-10	2.71365e-09	3.76418e-09	3.29443e-09	2.78269e-09	2.85309e-09	9.39814e-10	5.24055e-10	3.65805e-09	4.20476e-09	4.6803e-09	3.29035e-09	6.08274e-10
5	31	292.5	337.5	2.42286e-09	3.5327e-09	2.83645e-09	2.66842e-09	3.5903e-09	2.38771e-09	3.20173e-09	3.15316e-09	2.29421e-09	2.92675e-09	3.60941e-09	2.97795e-09	2.74895e-09	3.19643e-09	3.73175e-10	2.85774e-09	3.44578e-09	4.62916e-09	4.69909e-09	4.14287e-09	2.34525e-09	1.46574e-09	3.74781e-09	4.1806e-09	2.13211e-09	3.58223e-10	2.14161e-09	3.83323e-09	2.48631e-09	2.54863e-09	3.93787e-09	2.07652e-09	3.54876e-10	4.40394e-10	3.16062e-09	2.81597e-09	3.01433e-09	2.92168e-09	3.30812e-09	1.46995e-09	4.04215e-10	4.15881e-09	5.4745e-09	4.77624e-09	2.60459e-09	3.96174e-10
60	2	337.5	22.5	4.16148e-09	3.96577e-09	4.02325e-09	3.76046e-09	4.44398e-09	4.1758e-09	4.03002e-09	3.8673e-09	4.05206e-09	3.99059e-09	4.15525e-09	3.98535e-09	3.98753e-09	4.19635e-09	3.2654e-10	4.01623e-09	3.70819e-09	4.29277e-09	4.1368e-09	3.68458e-09	4.78139e-09	4.25892e-09	4.16115e-09	3.64787e-09	3.84877e-09	3.86388e-09	4.69279e-09	5.13481e-09	4.58475e-09	4.0826e-09	4.62526e-09	4.41085e-09	3.99657e-09	3.77014e-09	4.60488e-09	3.74339e-09	4.01716e-09	3.70245e-09	4.57284e-09	3.2955e-09	3.10873e-09	4.64779e-09	4.04953e-09	3.9849e-09	2.63736e-09	2.94544e-10
60	2	22.5	67.5	3.81894e-09	3.59816e-09	3.67562e-09	3.42846e-09	4.07258e-09	3.83283e-09	3.67145e-09	3.51942e-09	3.75068e-09	3.64339e-09	3.78297e-09	3.63649e-09	3.63736e-09	3.8434e-09	2.93392e-10	3.66672e-09	3.35301e-09	3.88294e-09	3.759e-09	3.32511e-09	4.4036e-09	3.93674e-09	3.77729e-09	3.28712e-09	3.47604e-09	3.64317e-09	4.38672e-09	4.72903e-09	4.25827e-09	3.69806e-09	4.19611e-09	4.07991e-09	3.71107e-09	3.50507e-09	4.24582e-09	3.38174e-09	3.66888e-09	3.35084e-09	4.15423e-09	2.99249e-09	2.84698e-09	4.28742e-09	3.68359e-09	3.61681e-09	2.38003e-09	2.64106e-10
60	2	67.5	112.5	3.67443e-09	3.45721e-09	3.53607e-09	3.29892e-09	3.91677e-09	3.69245e-09	3.53017e-09	3.38222e-09	3.61066e-09	3.50424e-09	3.6349e-09	3.49836e-09	3.49749e-09	3.69566e-09	2.81196e-10	3.52542e-09	3.21794e-09	3.73245e-09	3.60619e-09	3.1875e-09	4.25267e-09	3.7904e-09	3.62677e-09	3.15165e-09	3.34076e-09	3.51541e-09	4.22758e-09	4.55138e-09	4.09338e-09	3.55416e-09	4.02628e-09	3.91957e-09	3.57964e-09	3.37538e-09	4.08798e-09	3.25146e-09	3.53076e-09	3.21576e-09	3.99561e-09	2.8766e-09	2.75688e-09	4.11728e-09	3.53675e-09	3.46975e-09	2.2814e-09	2.53088e-10
60	2	112.5	157.5	3.76947e-09	3.57735e-09	3.64164e-09	3.40454e-09	4.02095e-09	3.79316e-09	3.64249e-09	3.49102e-09	3.67776e-09	3.60999e-09	3.74973e-09	3.60678e-09	3.60474e-09	3.79508e-09	2.9269e-10	3.63028e-09	3.33545e-09	3.87493e-09	3.71944e-09	3.30526e-09	4.36835e-09	3.86641e-09	3.74794e-09	3.2732e-09	3.47238e-09	3.53217e-09	4.27398e-09	4.65566e-09	4.14911e-09	3.68439e-09	4.15975e-09	3.98478e-09	3.64476e-09	3.42601e-09	4.17943e-09	3.38043e-09	3.63871e-09	3.33034e-09	4.13483e-09	2.976e-09	2.85562e-09	4.19401e-09	3.64796e-09	3.58245e-09	2.36554e-09	2.63874e-10
60	2	157.5	202.5	3.97159e-09	3.7986e-09	3.84451e-09	3.60779e-09	4.23336e-09	3.99992e-09	3.85458e-09	3.69857e-09	3.83639e-09	3.81763e-09	3.96671e-09	3.81446e-09	3.81157e-09	3.99482e-09	3.12245e-10	3.83708e-09	3.54514e-09	4.11713e-09	3.93057e-09	3.51109e-09	4.58118e-09	4.03953e-09	3.97234e-09	3.48423e-09	3.72374e-09	3.63785e-09	4.41762e-09	4.8799e-09	4.31003e-09	3.93555e-09	4.41118e-09	4.15427e-09	3.82377e-09	3.58361e-09	4.37789e-09	3.60557e-09	3.83818e-09	3.55883e-09	4.40953e-09	3.19651e-09	3.05374e-09	4.38002e-09	3.85034e-09	3.78836e-09	2.51272e-09	2.81662e-10
60	2	202.5	247.5	4.06078e-09	3.88009e-09	3.91872e-09	3.69214e-09	4.31471e-09	4.09116e-09	3.9326e-09	3.77818e-09	3.89639e-09	3.90173e-09	4.04338e-09	3.89422e-09	3.89028e-09	4.06722e-09	3.17935e-10	3.91914e-09	3.61363e-09	4.1879e-09	3.99388e-09	3.56873e-09	4.6449e-09	4.10549e-09	4.04922e-09	3.54696e-09	3.84953e-09	3.7015e-09	4.47031e-09	4.96483e-09	4.37413e-09	4.05559e-09	4.50081e-09	4.22127e-09	3.93777e-09	3.68429e-09	4.45417e-09	3.6874e-09	3.90198e-09	3.67194e-09	4.5461e-09	3.34175e-09	3.1785e-09	4.44864e-09	3.90533e-09	3.84745e-09	2.55383e-09	2.86244e-10
60	2	247.5	292.5	4.2044e-09	4.0223e-09	4.05896e-09	3.8219e-09	4.47068e-09	4.23038e-09	4.07468e-09	3.91603e-09	4.03607e-09	4.04097e-09	4.19243e-09	4.03272e-09	4.03067e-09	4.2154e-09	3.30335e-10	4.0603e-09	3.7507e-09	4.34105e-09	4.14864e-09	3.70987e-09	4.79572e-09	4.25057e-09	4.2012e-09	3.6861e-09	3.98345e-09	3.82609e-09	4.62779e-09	5.14173e-09	4.5377e-09	4.19813e-09	4.67144e-09	4.38043e-09	4.06524e-09	3.81053e-09	4.6114e-09	3.81934e-09	4.04111e-09	3.80678e-09	4.70331e-09	3.45443e-09	3.26509e-09	4.61926e-09	4.05501e-09	3.99784e-09	2.6557e-09	2.97568e-10
60	2	292.5	337.5	4.33277e-09	4.15219e-09	4.19283e-09	3.93357e-09	4.62108e-09	4.35193e-09	4.20796e-09	4.0422e-09	4.1813e-09	4.16621e-09	4.33624e-09	4.16028e-09	4.16132e-09	4.36193e-09	3.42752e-10	4.19047e-09	3.88297e-09	4.49368e-09	4.30963e-09	3.85366e-09	4.95598e-09	4.40084e-09	4.34817e-09	3.82261e-09	4.07011e-09	3.95044e-09	4.80556e-09	5.31998e-09	4.71371e-09	4.3016e-09	4.83535e-09	4.5482e-09	4.15474e-09	3.90776e-09	4.76891e-09	3.93448e-09	4.18199e-09	3.90194e-09	4.81325e-09	3.49687e-09	3.29023e-09	4.79826e-09	4.21404e-09	4.15318e-09	2.7582e-09	3.09183e-10
60	5	337.5	22.5	4.21038e-09	3.97933e-09	4.05319e-09	3.77859e-09	4.49472e-09	4.21252e-09	4.05363e-09	3.89069e-09	4.13075e-09	4.01986e-09	4.18382e-09	4.01008e-09	4.01586e-09	4.24368e-09	3.26369e-10	4.04937e-09	3.71846e-09	4.28927e-09	4.17339e-09	3.69782e-09	4.8111e-09	4.33356e-09	4.18462e-09	3.65362e-09	3.84112e-09	3.99085e-09	4.81942e-09	5.21065e-09	4.70715e-09	4.08674e-09	4.65601e-09	4.51616e-09	4.06711e-09	3.85742e-09	4.67366e-09	3.73313e-09	4.04226e-09	3.71633e-09	4.58277e-09	3.30593e-09	3.08828e-09	4.75041e-09	4.08131e-09	4.01525e-09	2.64714e-09	2.93887e-10
60	5	22.5	67.5	3.26267e-09	2.96206e-09	3.09144e-09	2.86021e-09	3.46701e-09	3.26391e-09	3.06149e-09	2.92803e-09	3.2969e-09	3.05927e-09	3.15354e-09	3.04489e-09	3.04696e-09	3.267e-09	2.34609e-10	3.08212e-09	2.73533e-09	3.15539e-09	3.12732e-09	2.70248e-09	3.76669e-09	3.44239e-09	3.1223e-09	2.65501e-09	2.80995e-09	3.38068e-09	3.97275e-09	4.08798e-09	3.80324e-09	3.02283e-09	3.46814e-09	3.59987e-09	3.27783e-09	3.12403e-09	3.68037e-09	2.73273e-09	3.07891e-09	2.74314e-09	3.42468e-09	2.46736e-09	2.3656e-09	3.75236e-09	3.06845e-09	2.99628e-09	1.93466e-09	2.0963e-10
60	5	67.5	112.5	2.82227e-09	2.52841e-09	2.66409e-09	2.46237e-09	2.99193e-09	2.83486e-09	2.62804e-09	2.50714e-09	2.87392e-09	2.63309e-09	2.69968e-09	2.62132e-09	2.61842e-09	2.81642e-09	1.96924e-10	2.6497e-09	2.31941e-09	2.69028e-09	2.6597e-09	2.27902e-09	3.30428e-09	2.99943e-09	2.66027e-09	2.2373e-09	2.39131e-09	3.00136e-09	3.49647e-09	3.54845e-09	3.3086e-09	2.57898e-09	2.94733e-09	3.11722e-09	2.88048e-09	2.73399e-09	3.20117e-09	2.32924e-09	2.65543e-09	2.32764e-09	2.93605e-09	2.11072e-09	2.08515e-09	3.23908e-09	2.61875e-09	2.54572e-09	1.6312e-09	1.75524e-10
60	5	112.5	157.5	3.12505e-09	2.90472e-09	2.99718e-09	2.79407e-09	3.32342e-09	3.15372e-09	2.98131e-09	2.84938e-09	3.09354e-09	2.96663e-09	3.06141e-09	2.9626e-09	2.95651e-09	3.13264e-09	2.32726e-10	2.98099e-09	2.68705e-09	3.13397e-09	3.01751e-09	2.6478e-09	3.66894e-09	3.24635e-09	3.0411e-09	2.61693e-09	2.80061e-09	3.07053e-09	3.65796e-09	3.88363e-09	3.49853e-09	2.98551e-09	3.36744e-09	3.33441e-09	3.09294e-09	2.90341e-09	3.49541e-09	2.72994e-09	2.99531e-09	2.68662e-09	3.37141e-09	2.42196e-09	2.39044e-09	3.49179e-09	2.96963e-09	2.901e-09	1.89475e-09	2.09055e-10
60	5	157.5	202.5	3.62024e-09	3.44714e-09	3.49043e-09	3.29595e-09	3.83759e-09	3.66308e-09	3.4989e-09	3.35754e-09	3.4683e-09	3.476e-09	3.58841e-09	3.4708e-09	3.46147e-09	3.61411e-09	2.80192e-10	3.48659e-09	3.19724e-09	3.72219e-09	3.5227e-09	3.14306e-09	4.17935e-09	3.65796e-09	3.58619e-09	3.12819e-09	3.43889e-09	3.31617e-09	3.98443e-09	4.4211e-09	3.87126e-09	3.61784e-09	3.97906e-09	3.73187e-09	3.5435e-09	3.29491e-09	3.97128e-09	3.28647e-09	3.47648e-09	3.26179e-09	4.06453e-09	2.99621e-09	2.90952e-09	3.92831e-09	3.45156e-09	3.39343e-09	2.24873e-09	2.52034e-10
60	5	202.5	247.5	3.49367e-09	3.373e-09	3.38274e-09	3.22246e-09	3.70101e-09	3.52851e-09	3.39784e-09	3.26843e-09	3.31022e-09	3.37559e-09	3.47464e-09	3.36607e-09	3.3594e-09	3.48008e-09	2.71693e-10	3.36169e-09	3.12765e-09	3.62617e-09	3.40227e-09	3.10932e-09	3.94475e-09	3.44528e-09	3.48461e-09	3.1204e-09	3.38966e-09	3.12433e-09	3.72204e-09	4.20546e-09	3.64718e-09	3.53131e-09	3.8343e-09	3.51933e-09	3.42241e-09	3.1764e-09	3.78776e-09	3.2415e-09	3.34266e-09	3.25287e-09	3.99804e-09	3.01514e-09	2.87882e-09	3.77649e-09	3.36217e-09	3.34485e-09	2.26424e-09	2.4822e-10
60	5	247.5	292.5	3.49543e-09	3.44653e-09	3.43597e-09	3.25642e-09	3.74581e-09	3.50518e-09	3.45248e-09	3.32008e-09	3.3477e-09	3.40696e-09	3.53794e-09	3.40289e-09	3.40667e-09	3.53147e-09	2.79857e-10	3.37825e-09	3.22768e-09	3.73487e-09	3.5096e-09	3.28624e-09	3.92302e-09	3.42449e-09	3.56759e-09	3.30517e-09	3.34772e-09	3.07703e-09	3.71738e-09	4.21321e-09	3.66711e-09	3.48875e-09	3.88678e-09	3.5321e-09	3.3202e-09	3.10943e-09	3.80083e-09	3.31777e-09	3.39424e-09	3.28884e-09	3.96954e-09	2.93524e-09	2.73556e-09	3.87738e-09	3.51083e-09	3.52633e-09	2.43437e-09	2.61415e-10
60	5	292.5	337.5	4.25513e-09	4.13526e-09	4.15044e-09	3.89863e-09	4.55891e-09	4.25851e-09	4.16908e-09	4.0079e-09	4.10784e-09	4.11624e-09	4.29493e-09	4.11118e-09	4.11848e-09	4.30538e-09	3.41229e-10	4.12145e-09	3.8823e-09	4.48298e-09	4.28678e-09	3.90788e-09	4.81574e-09	4.27197e-09	4.32203e-09	3.89303e-09	4.00723e-09	3.82061e-09	4.66026e-09	5.19971e-09	4.59763e-09	4.22004e-09	4.77124e-09	4.43442e-09	4.02917e-09	3.80142e-09	4.6689e-09	3.9338e-09	4.12692e-09	3.89699e-09	4.74596e-09	3.44908e-09	3.19119e-09	4.75547e-09	4.22713e-09	4.20159e-09	2.83718e-09	3.12518e-10
60	10	337.5	22.5	3.62082e-09	3.3961e-09	3.4748e-09	3.23076e-09	3.86492e-09	3.62194e-09	3.46891e-09	3.32777e-09	3.57744e-09	3.44335e-09	3.58146e-09	3.43498e-09	3.4396e-09	3.64678e-09	2.76501e-10	3.47614e-09	3.16812e-09	3.64996e-09	3.57786e-09	3.15294e-09	4.1501e-09	3.74148e-09	3.56939e-09	3.10305e-09	3.25867e-09	3.49401e-09	4.2026e-09	4.49572e-09	4.09599e-09	3.47576e-09	3.97272e-09	3.91686e-09	3.5179e-09	3.3502e-09	4.03411e-09	3.16648e-09	3.45913e-09	3.16477e-09	3.91019e-09	2.82647e-09	2.62936e-09	4.12306e-09	3.49154e-09	3.43061e-09	2.25525e-09	2.48613e-10
60	10	22.5	67.5	2.05972e-09	1.65308e-09	1.85952e-09	1.67559e-09	2.16412e-09	2.04787e-09	1.78851e-09	1.69503e-09	2.25907e-09	1.8288e-09	1.83759e-09	1.80567e-09	1.80684e-09	2.0286e-09	1.163e-10	1.84975e-09	1.47312e-09	1.68235e-09	1.80502e-09	1.43216e-09	2.41323e-09	2.32373e-09	1.76194e-09	1.37161e-09	1.46601e-09	2.65122e-09	2.94192e-09	2.67349e-09	2.70951e-09	1.64381e-09	1.9533e-09	2.48132e-09	2.28131e-09	2.22051e-09	2.42761e-09	1.42543e-09	1.83867e-09	1.49431e-09	1.92565e-09	1.38827e-09	1.3886e-09	2.53246e-09	1.77913e-09	1.70122e-09	1.02498e-09	1.00714e-10
60	10	67.5	112.5	1.42286e-09	1.00401e-09	1.23216e-09	1.08846e-09	1.47334e-09	1.42526e-09	1.14687e-09	1.07076e-09	1.66383e-09	1.20257e-09	1.16478e-09	1.18103e-09	1.17513e-09	1.37306e-09	5.87606e-11	1.21213e-09	8.45414e-10	9.79562e-10	1.10743e-09	7.89544e-10	1.74472e-09	1.69993e-09	1.07472e-09	7.37992e-10	8.32639e-10	2.15515e-09	2.29545e-09	1.90133e-09	2.0198e-09	9.78184e-10	1.17744e-09	1.80065e-09	1.73094e-09	1.67976e-09	1.74404e-09	8.14768e-10	1.21806e-09	8.70885e-10	1.19626e-09	8.53356e-10	9.78671e-10	1.7983e-09	1.11305e-09	1.03043e-09	5.65185e-10	4.83664e-11
60	10	112.5	157.5	2.03477e-09	1.76678e-09	1.90686e-09	1.76126e-09	2.14327e-09	2.07188e-09	1.86272e-09	1.76386e-09	2.10501e-09	1.87819e-09	1.89689e-09	1.87277e-09	1.85981e-09	2.01186e-09	1.31284e-10	1.88249e-09	1.59012e-09	1.88046e-09	1.82995e-09	1.53554e-09	2.48568e-09	2.19718e-09	1.84527e-09	1.5067e-09	1.66417e-09	2.28927e-09	2.61553e-09	2.57738e-09	2.39763e-09	1.8032e-09	2.027e-09	2.23393e-09	2.15925e-09	2.0191e-09	2.33808e-09	1.62952e-09	1.9068e-09	1.59761e-09	2.07988e-09	1.48464e-09	1.60353e-09	2.30359e-09	1.822e-09	1.7481e-09	1.09827e-09	1.16318e-10
60	10	157.5	202.5	2.97031e-09	2.80871e-09	2.84553e-09	2.72294e-09	3.11489e-09	3.03537e-09	2.85067e-09	2.73512e-09	2.79816e-09	2.84879e-09	2.90074e-09	2.84141e-09	2.82214e-09	2.92108e-09	2.22462e-10	2.84153e-09	2.57126e-09	3.01195e-09	2.79017e-09	2.49369e-09	3.43876e-09	2.95391e-09	2.88715e-09	2.50084e-09	2.89679e-09	2.71708e-09	3.19164e-09	3.57838e-09	3.0701e-09	3.01714e-09	3.1903e-09	2.95875e-09	3.00294e-09	2.74648e-09	3.22519e-09	2.70688e-09	2.81924e-09	2.71115e-09	3.41382e-09	2.59839e-09	2.60715e-09	3.1148e-09	2.74291e-09	2.69588e-09	1.78932e-09	1.9961e-10
60	10	202.5	247.5	2.00638e-09	2.08762e-09	2.03012e-09	1.99275e-09	2.14817e-09	2.03149e-09	2.04194e-09	1.96584e-09	1.85625e-09	2.01299e-09	2.0478e-09	2.0106e-09	2.00632e-09	2.01025e-09	1.58724e-10	1.92022e-09	1.93322e-09	2.25701e-09	1.97598e-09	2.04752e-09	2.18038e-09	1.76959e-09	2.07995e-09	2.13077e-09	2.05564e-09	1.62796e-09	1.8759e-09	2.28203e-09	1.84551e-09	2.05751e-09	2.14837e-09	1.76605e-09	1.94038e-09	1.75962e-09	2.10056e-09	2.10011e-09	1.9542e-09	2.08837e-09	2.44698e-09	1.92966e-09	1.85333e-09	2.1474e-09	2.09148e-09	2.18245e-09	1.62441e-09	1.59771e-10
60	10	247.5	292.5	1.94502e-09	2.18839e-09	2.08579e-09	2.0104e-09	2.17761e-09	1.91579e-09	2.10005e-09	2.01932e-09	1.87616e-09	2.02029e-09	2.12205e-09	2.03036e-09	2.04868e-09	2.05791e-09	1.71408e-10	1.89314e-09	2.09569e-09	2.43141e-09	2.14621e-09	2.38086e-09	2.06171e-09	1.65584e-09	2.19718e-09	2.48295e-09	1.90188e-09	1.46416e-09	1.79204e-09	2.21809e-09	1.81457e-09	1.89803e-09	2.18843e-09	1.72121e-09	1.65341e-09	1.55212e-09	2.05771e-09	2.21198e-09	2.00632e-09	2.10925e-09	2.31279e-09	1.70125e-09	1.49386e-09	2.29571e-09	2.35694e-09	2.5217e-09	1.9606e-09	1.84263e-10
60	10	292.5	337.5	3.36804e-09	3.42499e-09	3.38733e-09	3.18185e-09	3.67445e-09	3.34087e-09	3.4044e-09	3.2728e-09	3.28229e-09	3.3251e-09	3.50044e-09	3.33059e-09	3.34894e-09	3.47791e-09	2.81466e-10	3.27929e-09	3.25303e-09	3.75846e-09	3.54239e-09	3.42343e-09	3.75512e-09	3.27146e-09	3.55517e-09	3.44805e-09	3.15321e-09	2.89616e-09	3.58316e-09	4.07522e-09	3.57054e-09	3.29081e-09	3.82013e-09	3.42765e-09	3.04165e-09	2.89373e-09	3.68445e-09	3.30006e-09	3.34528e-09	3.21142e-09	3.77429e-09	2.6989e-09	2.41051e-09	3.88986e-09	3.59972e-09	3.65918e-09	2.58916e-09	2.70882e-10
60	31	337.5	22.5	8.70249e-10	7.77571e-10	8.25689e-10	7.44032e-10	9.36964e-10	8.88165e-10	8.13502e-10	7.72414e-10	9.08752e-10	8.05284e-10	8.39516e-10	8.13129e-10	8.06449e-10	8.75034e-10	5.75709e-11	8.4538e-10	7.11786e-10	8.24332e-10	8.56883e-10	7.22475e-10	1.09559e-09	9.0326e-10	7.86845e-10	6.64469e-10	6.93236e-10	9.28469e-10	1.11364e-09	1.11661e-09	1.06391e-09	7.5317e-10	8.76317e-10	9.9038e-10	8.66383e-10	8.68596e-10	1.00653e-09	6.75373e-10	7.95154e-10	6.93752e-10	8.94837e-10	6.67903e-10	5.95183e-10	1.09587e-09	8.04906e-10	7.75987e-10	5.11929e-10	5.12926e-11
60	31	22.5	67.5	1.30866e-10	6.5827e-11	1.02575e-10	7.91955e-11	1.44495e-10	1.42418e-10	9.41085e-11	8.08806e-11	2.07482e-10	9.55145e-11	9.17944e-11	9.59416e-11	1.00013e-10	1.34297e-10	7.04082e-13	1.20698e-10	3.86501e-11	3.15713e-11	8.29672e-11	6.92744e-11	2.14312e-10	1.28345e-10	4.36855e-11	1.96406e-11	1.94384e-11	3.02748e-10	2.67839e-10	2.1852e-10	1.90102e-10	3.73816e-11	4.65497e-11	1.74188e-10	1.8776e-10	2.52021e-10	1.93e-10	1.81796e-11	6.779e-11	3.4348e-11	8.04925e-11	6.54614e-11	6.46393e-11	2.52613e-10	1.1421e-10	9.18604e-11	4.11884e-11	2.39452e-13
60	31	67.5	112.5	9.67791e-11	4.00228e-11	6.91724e-11	6.18406e-11	9.94384e-11	9.82611e-11	5.95542e-11	5.81277e-11	1.67569e-10	6.47862e-11	5.29778e-11	6.58159e-11	7.35147e-11	1.01032e-10	1.18021e-13	7.84792e-11	9.05696e-12	1.22982e-11	4.56818e-11	5.00273e-11	1.67844e-10	8.28911e-11	2.11275e-11	6.38955e-12	6.40785e-12	2.8141e-10	2.18834e-10	1.8126e-10	1.13653e-10	2.37001e-11	1.53723e-11	1.1106e-10	1.80565e-10	1.85661e-10	1.4672e-10	4.29526e-12	4.42692e-11	1.91817e-11	5.71316e-11	4.78583e-11	6.00892e-11	1.53419e-10	1.05642e-10	7.37076e-11	1.03668e-11	3.93116e-14
60	31	112.5	157.5	2.29019e-10	1.20022e-10	1.90944e-10	1.72634e-10	2.16679e-10	2.50118e-10	1.58135e-10	1.3538e-10	2.96972e-10	1.74039e-10	1.43063e-10	1.79423e-10	1.66447e-10	2.07266e-10	1.23729e-12	1.76647e-10	6.31248e-11	1.26644e-10	9.01813e-11	4.19669e-11	4.61818e-10	2.83182e-10	1.12149e-10	3.01759e-11	9.01865e-11	4.42843e-10	4.73322e-10	3.29449e-10	2.44785e-10	1.16585e-10	8.29423e-11	2.30659e-10	3.79825e-10	2.84322e-10	2.90935e-10	8.75028e-11	2.06533e-10	7.53933e-11	1.78056e-10	1.1106e-10	3.04553e-10	2.22142e-10	1.44792e-10	9.46438e-11	2.33636e-11	4.09139e-13
60	31	157.5	202.5	6.41482e-10	5.23658e-10	5.35644e-10	6.27955e-10	5.49005e-10	7.48514e-10	5.28949e-10	5.11558e-10	4.44056e-10	5.93371e-10	4.62618e-10	5.7489e-10	5.35084e-10	4.75258e-10	2.06729e-11	5.52411e-10	3.6724e-10	4.76144e-10	2.29409e-10	1.97138e-10	7.86489e-10	4.87281e-10	4.11769e-10	2.61383e-10	8.73185e-10	5.91423e-10	4.46779e-10	6.16322e-10	3.02251e-10	8.24262e-10	4.31753e-10	2.90544e-10	9.93838e-10	7.5519e-10	5.9316e-10	5.82548e-10	5.18951e-10	6.95314e-10	9.86052e-10	1.03957e-09	1.34202e-09	2.8252e-10	2.47079e-10	2.32354e-10	1.56637e-10	1.48073e-11
60	31	202.5	247.5	2.7165e-10	3.21288e-10	2.40037e-10	2.68369e-10	2.52328e-10	2.23752e-10	2.48555e-10	2.82814e-10	1.79939e-10	2.70548e-10	2.40061e-10	2.35769e-10	2.67457e-10	2.38277e-10	1.67799e-11	2.55525e-10	2.91005e-10	2.14786e-10	1.22663e-10	2.07486e-10	1.21349e-10	1.10925e-10	2.32001e-10	3.09147e-10	3.81667e-10	1.35654e-10	7.49353e-11	2.27821e-10	6.85413e-11	3.82467e-10	2.56652e-10	6.54922e-11	3.4026e-10	2.93832e-10	2.51972e-10	3.01879e-10	3.35227e-10	4.63431e-10	4.01199e-10	5.19818e-10	5.23937e-10	1.78096e-10	1.47863e-10	2.29039e-10	2.83538e-10	1.92707e-11
60	31	247.5	292.5	1.58375e-10	2.91954e-10	2.41257e-10	2.68026e-10	2.25663e-10	1.32528e-10	2.52315e-10	2.34381e-10	1.73613e-10	2.1777e-10	2.35256e-10	2.13517e-10	2.38339e-10	2.17625e-10	2.68156e-11	1.39429e-10	2.6568e-10	2.61704e-10	2.20254e-10	3.71688e-10	9.01132e-11	3.65509e-11	2.52321e-10	5.51519e-10	1.12744e-10	2.64745e-11	6.70528e-11	1.63672e-10	8.50932e-11	9.70144e-11	1.61571e-10	4.30782e-11	5.08993e-11	5.7511e-11	1.80214e-10	3.45429e-10	1.85592e-10	2.8543e-10	2.11818e-10	1.23689e-10	9.27603e-11	2.637e-10	3.04733e-10	3.83146e-10	4.80455e-10	4.54985e-11
60	31	292.5	337.5	4.0133e-10	6.15519e-10	5.51213e-10	5.24839e-10	5.26572e-10	3.71404e-10	5.52018e-10	5.33886e-10	4.24786e-10	4.92244e-10	5.42015e-10	5.06475e-10	5.17012e-10	5.04898e-10	4.80642e-11	4.05723e-10	6.02734e-10	7.40382e-10	6.08156e-10	8.40535e-10	3.91522e-10	2.11515e-10	5.71259e-10	9.18872e-10	3.45827e-10	1.61087e-10	2.7543e-10	4.38033e-10	3.14128e-10	3.13344e-10	4.63791e-10	2.59682e-10	1.8065e-10	1.99939e-10	4.42054e-10	6.48991e-10	4.7775e-10	5.69321e-10	5.11719e-10	3.15406e-10	1.84126e-10	6.34807e-10	7.46971e-10	8.45126e-10	7.90532e-10	6.61373e-11
22	20	337.5	22.5	5.04e-09	4.5e-09	4.53e-09	4.01e-09	5.79e-09	4.93e-09	4.74e-09	4.47e-09	4.98e-09	4.59e-09	4.99e-09	4.56e-09	4.59e-09	5.26e-09	3.57e-10	4.65e-09	4.13e-09	4.36e-09	4.79e-09	3.68e-09	5.71e-09	5.75e-09	5.11e-09	3.67e-09	3.93e-09	4.25e-09	7.5e-09	7.06e-09	6.89e-09	4.51e-09	6.62e-09	6.2e-09	4.05e-09	4.26e-09	5.88e-09	3.56e-09	4.69e-09	4.22e-09	5.13e-09	3.2e-09	2.62e-09	6.13e-09	5.46e-09	5.23e-09	2.32e-09	2.85e-10
22	20	22.5	67.5	3.07e-09	1.98e-09	2.37e-09	2.01e-09	3.37e-09	2.88e-09	2.37e-09	2.18e-09	3.48e-09	2.39e-09	2.4e-09	2.31e-09	2.38e-09	3.05e-09	9.37e-11	2.25e-09	1.63e-09	1.41e-09	1.99e-09	1.35e-09	3.25e-09	3.82e-09	2.62e-09	1.46e-09	1.41e-09	3.96e-09	6.54e-09	4.59e-09	5.49e-09	1.79e-09	3.42e-09	4.67e-09	3.03e-09	3.41e-09	3.62e-09	1.16e-09	2.3e-09	2.02e-09	2.26e-09	1.41e-09	1.37e-09	3.89e-09	2.6e-09	2.42e-09	8.3e-10	6.51e-11
22	20	67.5	112.5	2.87e-09	1.66e-09	2.11e-09	1.83e-09	3.02e-09	2.6e-09	2.06e-09	1.9e-09	3.3e-09	2.12e-09	2.05e-09	2.07e-09	2.14e-09	2.75e-09	6.36e-11	1.87e-09	1.3e-09	1.18e-09	1.65e-09	1.04e-09	3.19e-09	3.85e-09	2.43e-09	1.17e-09	1.14e-09	4.06e-09	6.68e-09	4.53e-09	5.3e-09	1.54e-09	2.87e-09	4.16e-09	3.11e-09	3.17e-09	3.44e-09	9.62e-10	2.14e-09	1.7e-09	1.97e-09	1.2e-09	1.32e-09	3.32e-09	2.1e-09	1.9e-09	5.42e-10	4.1e-11
22	20	112.5	157.5	3.39e-09	2.31e-09	2.73e-09	2.47e-09	3.49e-09	3.23e-09	2.73e-09	2.43e-09	3.49e-09	2.69e-09	2.71e-09	2.76e-09	2.78e-09	3.22e-09	1.22e-10	2.43e-09	1.89e-09	2.21e-09	2.26e-09	1.38e-09	4.65e-09	4.9e-09	3.13e-09	1.66e-09	1.99e-09	3.87e-09	6.6e-09	5.41e-09	5.17e-09	2.57e-09	3.5e-09	3.79e-09	3.52e-09	2.97e-09	4.14e-09	1.91e-09	2.93e-09	2.05e-09	3e-09	1.67e-09	1.86e-09	3.28e-09	2.47e-09	2.22e-09	7.98e-10	8.66e-11
22	20	157.5	202.5	4.84e-09	4.18e-09	4.25e-09	4.14e-09	4.95e-09	4.77e-09	4.39e-09	4.15e-09	4.04e-09	4.33e-09	4.49e-09	4.42e-09	4.46e-09	4.56e-09	3.39e-10	4.25e-09	3.44e-09	4.24e-09	3.97e-09	2.87e-09	6.18e-09	6.32e-09	4.94e-09	3.19e-09	5.03e-09	3.85e-09	5.9e-09	6.96e-09	4.89e-09	5.57e-09	5.79e-09	4.18e-09	4.94e-09	3.68e-09	5.52e-09	4.13e-09	4.46e-09	3.96e-09	5.81e-09	3.56e-09	3.5e-09	4.18e-09	3.74e-09	3.67e-09	1.72e-09	2.38e-10
22	20	202.5	247.5	3.37e-09	3.6e-09	3.2e-09	3.12e-09	3.48e-09	2.97e-09	3.35e-09	3.32e-09	2.59e-09	3.31e-09	3.59e-09	3.24e-09	3.39e-09	3.3e-09	4.09e-10	3.48e-09	3.38e-09	3.81e-09	3.71e-09	3.28e-09	3.58e-09	3.74e-09	4.13e-09	3.47e-09	4.3e-09	1.92e-09	2.94e-09	4.47e-09	2.45e-09	4.25e-09	4.41e-09	2.26e-09	2.88e-09	2.23e-09	3.59e-09	3.69e-09	3.71e-09	3.55e-09	4.3e-09	2.62e-09	2.41e-09	3.24e-09	3.37e-09	3.65e-09	2.16e-09	3.15e-10
22	20	247.5	292.5	3.12e-09	4.01e-09	3.39e-09	3.21e-09	3.63e-09	2.77e-09	3.66e-09	3.49e-09	2.75e-09	3.4e-09	3.91e-09	3.34e-09	3.45e-09	3.52e-09	4.79e-10	3.43e-09	4.07e-09	4.82e-09	4.91e-09	4.61e-09	3.25e-09	2.78e-09	4.51e-09	4.69e-09	3.43e-09	1.26e-09	2.84e-09	4.08e-09	2.54e-09	3.25e-09	4.57e-09	2.21e-09	1.59e-09	1.47e-09	3.49e-09	4e-09	3.86e-09	3.58e-09	3.81e-09	2.01e-09	1.41e-09	4.09e-09	4.84e-09	5.12e-09	3.14e-09	4.63e-10
22	20	292.5	337.5	4.2e-09	4.8e-09	4.33e-09	3.93e-09	5.03e-09	3.98e-09	4.62e-09	4.4e-09	3.96e-09	4.31e-09	4.94e-09	4.31e-09	4.34e-09	4.7e-09	4.9e-10	4.32e-09	4.67e-09	5.55e-09	5.7e-09	5.03e-09	4.66e-09	4.08e-09	5.27e-09	4.87e-09	3.85e-09	2.32e-09	4.85e-09	5.69e-09	4.61e-09	4.02e-09	6.02e-09	4.07e-09	2.41e-09	2.49e-09	4.88e-09	4.3e-09	4.7e-09	4.25e-09	4.85e-09	2.73e-09	1.85e-09	5.51e-09	6.1e-09	6.08e-09	3.26e-09	4.54e-10
22	50	337.5	22.5	7.15e-10	7.34e-10	7.58e-10	5.15e-10	1.07e-09	9.2e-10	8.19e-10	6.63e-10	8.1e-10	6.84e-10	8.83e-10	7.19e-10	6.63e-10	8.55e-10	2.36e-11	8.63e-10	7.45e-10	5.76e-10	7.13e-10	5.16e-10	8.53e-10	4.69e-10	4.66e-10	4.03e-10	4.33e-10	4.48e-10	9.3e-10	7.86e-10	1.52e-09	4.41e-10	1.11e-09	1.46e-09	3.41e-10	7.43e-10	7.34e-10	2.59e-10	5.07e-10	6.93e-10	7.57e-10	6.83e-10	2.29e-10	1.47e-09	1.55e-09	1.16e-09	4.91e-10	1.93e-11
22	50	22.5	67.5	4.9e-10	2.61e-10	3.89e-10	2.51e-10	5.69e-10	5.65e-10	3.71e-10	2.88e-10	7.03e-10	3.56e-10	3.29e-10	2.91e-10	3.25e-10	5.47e-10	2.45e-13	4.53e-10	2.06e-10	2.79e-11	1.78e-10	2e-10	3.52e-10	2.81e-10	1.86e-10	1.53e-10	8.98e-11	9.2e-10	1.03e-09	6.81e-10	1.23e-09	7.41e-11	5.01e-10	1.43e-09	4.57e-10	1.03e-09	5.46e-10	1.3e-11	1.13e-10	1.84e-10	1.97e-10	1.81e-10	1.77e-10	9.58e-10	4.8e-10	4.61e-10	2.34e-10	4.97e-14
22	50	67.5	112.5	5.95e-10	1.99e-10	3.33e-10	3.42e-10	5.49e-10	4.84e-10	2.88e-10	3.17e-10	8.05e-10	3.73e-10	2.83e-10	2.95e-10	3.78e-10	5.5e-10	7.9e-14	3.01e-10	1.3e-10	5.1e-11	2.05e-10	1.98e-10	4.92e-10	6.2e-10	3.49e-10	1e-10	6.04e-11	1.29e-09	1.86e-09	1.08e-09	1.48e-09	1.33e-10	3.32e-10	1.02e-09	9.33e-10	8.96e-10	7.02e-10	1.76e-11	2.63e-10	2.01e-10	1.69e-10	1.89e-10	2.43e-10	6.61e-10	3.14e-10	2.16e-10	2.33e-11	2.44e-15
22	50	112.5	157.5	9.68e-10	4.28e-10	6.91e-10	6.43e-10	7.71e-10	8.18e-10	6.03e-10	4.81e-10	1.04e-09	6.02e-10	5.79e-10	6.75e-10	6.62e-10	7.78e-10	2.39e-12	4.81e-10	4.19e-10	6.08e-10	3.68e-10	7.8e-11	1.75e-09	1.85e-09	8.53e-10	2.02e-10	2.94e-10	1.35e-09	2.76e-09	1.93e-09	1.68e-09	5.53e-10	4.51e-10	6.59e-10	1.37e-09	7.39e-10	1.25e-09	3.3e-10	9.62e-10	3.08e-10	6.14e-10	3.45e-10	6.06e-10	4.62e-10	3.71e-10	1.38e-10	1.11e-11	1.96e-13
22	50	157.5	202.5	1.8e-09	1.28e-09	1.39e-09	1.56e-09	1.45e-09	1.76e-09	1.36e-09	1.32e-09	1.06e-09	1.45e-09	1.33e-09	1.53e-09	1.55e-09	1.28e-09	9.39e-11	1.43e-09	8.03e-10	1.16e-09	6.42e-10	2.99e-10	2.49e-09	2.73e-09	1.59e-09	5.98e-10	2.82e-09	1.55e-09	1.48e-09	2.6e-09	9.51e-10	2.81e-09	1.67e-09	6.98e-10	2.81e-09	1.44e-09	1.8e-09	1.6e-09	1.44e-09	1.45e-09	2.62e-09	1.8e-09	2.11e-09	5.01e-10	2.85e-10	2.86e-10	1.47e-10	2.42e-11
22	50	202.5	247.5	1.06e-09	1.23e-09	8.97e-10	8.45e-10	8.67e-10	6.09e-10	8.86e-10	1.12e-09	6.47e-10	1.08e-09	1.08e-09	8.17e-10	1.15e-09	9.11e-10	2.43e-10	1.35e-09	1.55e-09	6.57e-10	7.05e-10	9.39e-10	7.28e-10	1.23e-09	1.63e-09	1.15e-09	2.07e-09	5.54e-10	3.68e-10	1.2e-09	2.43e-10	1.72e-09	1.3e-09	2.52e-10	8.73e-10	8.27e-10	7.55e-10	1.32e-09	1.65e-09	1.32e-09	1.26e-09	9.74e-10	1.2e-09	7.01e-10	2.98e-10	9.22e-10	9.08e-10	1.42e-10
22	50	247.5	292.5	7.1e-10	1.27e-09	9.25e-10	1.01e-09	8.06e-10	4.97e-10	1.07e-09	9.08e-10	6.6e-10	9.04e-10	1.08e-09	8.39e-10	9.95e-10	8.73e-10	2.04e-10	8.09e-10	1.54e-09	1.43e-09	1.6e-09	1.99e-09	5.49e-10	2.66e-10	1.59e-09	2.44e-09	8.55e-10	6.15e-11	2.3e-10	6.51e-10	2.09e-10	4.95e-10	1.11e-09	1.02e-10	5.78e-11	8.21e-11	6.73e-10	1.62e-09	1.18e-09	1.08e-09	7.9e-10	3.32e-10	1.47e-10	1.11e-09	1.62e-09	1.94e-09	1.5e-09	3.02e-10
22	50	292.5	337.5	7.12e-10	1.25e-09	1.08e-09	9.33e-10	1.13e-09	7.17e-10	1.16e-09	1.04e-09	7.54e-10	9.31e-10	1.23e-09	1.05e-09	9.08e-10	9.93e-10	1.02e-10	8.14e-10	1.2e-09	2.16e-09	1.75e-09	1.9e-09	7.89e-10	2.33e-10	1.06e-09	1.46e-09	5.46e-10	5.5e-11	4.01e-10	6.88e-10	7.35e-10	5.02e-10	1.15e-09	4.64e-10	5.42e-11	8.34e-11	8.38e-10	1.07e-09	1.09e-09	1.2e-09	1.25e-09	5.86e-10	7.28e-11	1.35e-09	2.64e-09	2.04e-09	1.1e-09	1.52e-10
22	100	337.5	22.5	8.89e-11	1.39e-10	1.23e-10	6.99e-11	1.71e-10	1.73e-10	1.38e-10	8.63e-11	1.05e-10	9.48e-11	1.67e-10	1.15e-10	9.33e-11	1.2e-10	2.19e-14	1.58e-10	1.42e-10	4.72e-11	1.2e-10	4.97e-11	1.69e-10	1.03e-12	8.68e-12	1.91e-11	2.5e-11	8.43e-12	5.82e-11	5.66e-11	3.66e-10	1.15e-11	1.33e-10	2.85e-10	1.8e-12	8.07e-11	4.23e-11	3.23e-12	2.69e-11	6.28e-11	1.22e-10	1.79e-10	5.29e-12	2.91e-10	3.84e-10	2.28e-10	1.34e-10	6.98e-14
22	100	22.5	67.5	1.09e-10	5.51e-11	8.93e-11	6.13e-11	1.3e-10	1.42e-10	8.15e-11	5.65e-11	1.7e-10	8.14e-11	7.04e-11	5.69e-11	6.93e-11	1.36e-10	1.08e-24	1.43e-10	4.99e-11	1.02e-12	2.65e-11	4.89e-11	7e-11	2.56e-12	2.04e-12	1.94e-11	5.88e-12	2.48e-10	1.18e-10	1.96e-10	3.01e-10	9.09e-12	7.27e-11	4.55e-10	9.35e-11	3.08e-10	1.23e-10	1.84e-13	5.16e-13	4.12e-12	4.47e-11	5.01e-11	3.21e-11	2.39e-10	7.46e-11	1.54e-10	9.03e-11	1.51e-17
22	100	67.5	112.5	1.29e-10	3.29e-11	6.84e-11	7.48e-11	1.11e-10	1.06e-10	5.22e-11	6.55e-11	1.92e-10	8.2e-11	6.05e-11	4.74e-11	7.93e-11	1.28e-10	2.73e-23	8.84e-11	1.58e-11	3.49e-12	3.35e-11	4.01e-11	1.12e-10	7.29e-11	2.48e-11	8.4e-12	1.65e-12	2.93e-10	4.73e-10	2.75e-10	3.98e-10	5.14e-11	2.93e-11	2.4e-10	2.41e-10	1.98e-10	1.56e-10	2.68e-13	3.55e-11	1.74e-11	4.23e-11	2.51e-11	3.45e-11	9.71e-11	3.03e-11	4.33e-11	1.11e-12	8.71e-18
22	100	112.5	157.5	1.81e-10	8.19e-11	1.42e-10	1.27e-10	1.42e-10	1.73e-10	1.24e-10	9.06e-11	2.03e-10	1.14e-10	1.11e-10	1.38e-10	1.18e-10	1.42e-10	5.16e-15	1.19e-10	1.23e-10	1.83e-10	3.35e-11	5.22e-12	4.74e-10	3.66e-10	1.28e-10	1.23e-11	4.66e-11	2.74e-10	4.44e-10	4.1e-10	2.91e-10	9.29e-11	4.39e-11	8.6e-11	2.71e-10	1.44e-10	2.31e-10	4.09e-11	2.2e-10	4.8e-11	9.65e-11	6.62e-11	1.64e-10	3.27e-11	5.26e-11	3.84e-12	8.66e-15	2.76e-20
22	100	157.5	202.5	4.04e-10	2.72e-10	2.95e-10	3.95e-10	3.14e-10	4.52e-10	2.75e-10	2.7e-10	1.75e-10	3.06e-10	2.58e-10	3.37e-10	3.07e-10	2.18e-10	3.32e-12	2.86e-10	1e-10	2.5e-10	3.35e-11	6.2e-12	4.46e-10	4.12e-10	2.32e-10	4.23e-11	8.67e-10	3.93e-10	1.2e-10	4.56e-10	5.12e-11	7.71e-10	2.86e-10	9.42e-11	8.85e-10	4.01e-10	2.99e-10	2.93e-10	1.59e-10	4.41e-10	7.76e-10	6.49e-10	7.94e-10	1.31e-11	4.4e-11	1.69e-12	1.3e-12	3.97e-14
22	100	202.5	247.5	2.12e-10	2.81e-10	1.72e-10	1.38e-10	1.7e-10	1.08e-10	1.55e-10	2.47e-10	1.31e-10	2.27e-10	2.09e-10	1.41e-10	2.37e-10	1.89e-10	3.09e-11	2.76e-10	4.1e-10	8.81e-11	5.95e-11	1.49e-10	7e-11	2.14e-10	3.22e-10	2.16e-10	4.1e-10	1.4e-10	3.46e-11	1.7e-10	2.27e-11	3.66e-10	2e-10	2.23e-11	1.37e-10	2.16e-10	1.18e-10	2.56e-10	4.46e-10	2.85e-10	2.9e-10	2.93e-10	3.32e-10	1.08e-10	1.65e-11	1.57e-10	1.82e-10	1.73e-11
22	100	247.5	292.5	1.52e-10	2.92e-10	1.98e-10	2.72e-10	1.79e-10	8.69e-11	2.46e-10	1.73e-10	1.5e-10	1.84e-10	2.23e-10	1.78e-10	2.39e-10	1.82e-10	3.76e-11	1.41e-10	3.72e-10	2.56e-10	2.5e-10	5.17e-10	1.06e-10	7.38e-12	4.47e-10	7.42e-10	1.72e-10	1.27e-12	1.61e-11	9.74e-11	2.29e-11	1.73e-11	2e-10	4.6e-12	1.21e-13	3.16e-12	1.16e-10	3.56e-10	2.59e-10	2.47e-10	2.05e-10	7.53e-11	6.67e-12	2.52e-10	4.5e-10	6.48e-10	3.49e-10	6.31e-11
22	100	292.5	337.5	1.32e-10	2.8e-10	2.87e-10	2.13e-10	2.87e-10	1.45e-10	2.93e-10	2.45e-10	1.74e-10	2.09e-10	2.89e-10	2.9e-10	1.88e-10	2.3e-10	5.77e-12	1.82e-10	2.06e-10	7.11e-10	4.02e-10	6.18e-10	1.77e-10	7.12e-13	1.2e-10	2.97e-10	6.44e-11	1.07e-14	3.14e-11	7.39e-11	1.59e-10	2.91e-11	2.06e-10	6.95e-11	2.54e-14	7.72e-12	1.92e-10	1.96e-10	1.76e-10	2.89e-10	3.82e-10	1.75e-10	3.87e-13	2.49e-10	1.11e-09	6.58e-10	2.62e-10	2.36e-11
22	180	337.5	22.5	1.76e-11	3.41e-11	2.58e-11	1.65e-11	3.26e-11	3.72e-11	3.01e-11	1.33e-11	2.15e-11	2.08e-11	4.33e-11	2.67e-11	2.12e-11	2.46e-11	3.4e-31	1.89e-11	2.44e-11	3.79e-12	3.16e-11	6.03e-12	5.7e-11	1.19e-14	5.21e-14	7.32e-13	9.03e-13	1.14e-14	1.42e-11	1.36e-11	7.53e-11	3.9e-13	1.78e-11	4.12e-11	9.23e-14	1.36e-11	9.05e-12	3.49e-13	6.83e-13	3.71e-12	2.73e-11	4.6e-11	1.54e-13	6.4e-11	3.27e-11	3.39e-11	2.49e-11	3.87e-17
22	180	22.5	67.5	2.78e-11	1.14e-11	2.19e-11	1.79e-11	3.82e-11	3.97e-11	2.42e-11	1.3e-11	4.24e-11	2.07e-11	1.87e-11	1.39e-11	1.78e-11	3.83e-11	0	3.65e-11	2.26e-11	9.1e-13	5.11e-12	6.66e-12	1.59e-11	3.04e-14	9.6e-15	1.4e-12	7.7e-14	6.46e-11	1.71e-11	8.13e-11	5.52e-11	6.12e-12	7.9e-12	1.22e-10	2.94e-11	1.19e-10	3.51e-11	9.01e-14	4.44e-14	7e-14	1.22e-11	7.48e-12	4.12e-12	3.29e-11	3.8e-12	6.24e-11	2.7e-11	1.08e-17
22	180	67.5	112.5	3.23e-11	7.89e-12	1.78e-11	1.46e-11	2.92e-11	2.83e-11	1.43e-11	1.34e-11	4.99e-11	1.85e-11	1.57e-11	8.9e-12	1.8e-11	3.12e-11	0	2.15e-11	5.08e-12	2.83e-12	4.59e-12	7.59e-12	5.67e-11	7.84e-12	1.31e-12	1.47e-13	2.46e-14	6.37e-11	1.2e-10	1.03e-10	9.88e-11	2.52e-11	1.47e-12	5.09e-11	6.01e-11	2.69e-11	4.59e-11	1.56e-14	5.51e-12	1.57e-12	1.59e-11	3.61e-12	4.47e-12	1.75e-11	8.83e-13	9.92e-12	1.55e-13	6.26e-18
22	180	112.5	157.5	3.75e-11	1.92e-11	3.19e-11	2.34e-11	2.56e-11	4.38e-11	2.68e-11	2.07e-11	4.05e-11	2.05e-11	2.29e-11	2.98e-11	2.23e-11	2.64e-11	0	2.76e-11	2.42e-11	4.6e-11	2.86e-12	2.43e-14	1.44e-10	7.81e-11	2.09e-11	7.39e-14	1.17e-11	8.93e-11	4.12e-11	9.42e-11	3.22e-11	2.32e-11	7.14e-12	8.58e-12	6.31e-11	2.73e-11	3.87e-11	4.91e-12	4.05e-11	6.9e-12	3.59e-11	1.3e-11	4.24e-11	2.74e-12	2.87e-12	2.22e-13	1.24e-14	3.3e-19
22	180	157.5	202.5	8.36e-11	5.44e-11	5.78e-11	9.38e-11	5.67e-11	1.06e-10	4.9e-11	5.39e-11	3.26e-11	6.51e-11	4.45e-11	6.38e-11	5.71e-11	3.73e-11	7.66e-15	4.72e-11	1.14e-11	3.92e-11	2.16e-12	3.44e-14	4.78e-11	3.77e-11	2.81e-11	3.65e-12	2.02e-10	8.88e-11	1.39e-11	7.84e-11	5.66e-13	1.59e-10	3.83e-11	1.72e-11	1.89e-10	9.73e-11	4.37e-11	5.05e-11	1.03e-11	1.21e-10	1.89e-10	1.79e-10	2.41e-10	1.76e-12	7.45e-12	3.8e-13	1.14e-14	1.84e-18
22	180	202.5	247.5	3.73e-11	5.14e-11	2.83e-11	2.18e-11	3.01e-11	2.22e-11	2.59e-11	4.57e-11	2.04e-11	4.08e-11	3.31e-11	2.37e-11	4.16e-11	3.36e-11	7.19e-13	4.78e-11	7.89e-11	1.18e-11	8.1e-12	1.51e-11	3.08e-12	2.3e-11	5.48e-11	3.45e-11	7.29e-11	3.07e-11	1.49e-12	4.04e-11	4.89e-12	6.78e-11	3.51e-11	2.57e-12	1.46e-11	4.88e-11	3.7e-11	3.28e-11	7.34e-11	4.98e-11	6.41e-11	5.35e-11	6.6e-11	1.01e-11	3.42e-12	2.65e-11	2.37e-11	3.39e-13
22	180	247.5	292.5	2.77e-11	4.98e-11	3.31e-11	6.04e-11	3.65e-11	1.5e-11	4.77e-11	2.84e-11	2.42e-11	2.89e-11	3.88e-11	3.25e-11	4.06e-11	2.79e-11	1.77e-12	3.32e-11	6.13e-11	7.3e-11	5.09e-11	9.64e-11	2.42e-11	1.32e-14	8.15e-11	1.59e-10	2.11e-11	8.67e-15	1.45e-12	1.37e-11	1.83e-11	1.38e-13	3.38e-11	1.7e-12	2.14e-14	1.43e-13	2.3e-11	4.58e-11	4.14e-11	3.78e-11	5.16e-11	8.62e-12	4.51e-13	4.55e-11	1.39e-10	2e-10	4.58e-11	1.2e-11
22	180	292.5	337.5	2.67e-11	4.74e-11	6.14e-11	3.66e-11	5.07e-11	2.8e-11	5.29e-11	4.89e-11	2.75e-11	3.96e-11	5.41e-11	5.76e-11	3.56e-11	4.31e-11	1.76e-13	2.1e-11	2.09e-11	1.07e-10	6.37e-11	1.2e-10	5.36e-11	2.39e-14	7.56e-12	5.64e-11	8.36e-12	4.93e-43	5.85e-12	2.05e-11	4.54e-11	3.82e-13	3.29e-11	1.08e-11	2.63e-14	1.73e-12	5.41e-11	2.24e-11	1.99e-11	4.03e-11	9.83e-11	6.3e-11	2.44e-13	4.64e-11	2.19e-10	1.75e-10	4.77e-11	3.61e-12
22	310	337.5	22.5	3.61e-12	8.34e-12	6.37e-12	2.43e-12	9.79e-12	8.34e-12	7e-12	3.89e-12	6.28e-12	5.69e-12	1.18e-11	7.09e-12	6.54e-12	6.25e-12	0	1.74e-12	5.98e-12	4.08e-14	9.81e-12	1.24e-12	8.24e-12	4.36e-16	0	2.11e-12	7.72e-16	6e-21	3.42e-12	4.77e-12	5.59e-12	2e-13	5.98e-13	9.55e-12	7.38e-13	2.13e-12	1.34e-11	4.19e-13	8.84e-14	1.45e-13	6.38e-12	7.36e-12	1.31e-14	1.42e-11	3.22e-12	9.66e-12	3.2e-12	8.39e-15
22	310	22.5	67.5	8.45e-12	2.74e-12	5.9e-12	6.41e-12	1.32e-11	1.17e-11	7.03e-12	4.71e-12	1.22e-11	5.59e-12	5.34e-12	4.23e-12	6.23e-12	1.16e-11	0	9.24e-12	1e-11	4.06e-13	3.56e-12	2.89e-13	3.89e-12	1.55e-14	1.1e-18	2.75e-14	1.04e-15	1.57e-11	4.76e-12	4.29e-11	1.3e-11	3.27e-12	2.21e-13	3.31e-11	1.46e-11	3.43e-11	1.34e-11	4.37e-14	8.98e-14	6.15e-14	1.24e-12	1.29e-12	2.1e-13	3.56e-12	1.1e-13	1.89e-11	6.37e-12	2.34e-16
22	310	67.5	112.5	9.4e-12	2.35e-12	6.08e-12	4.13e-12	7.82e-12	9.39e-12	4.53e-12	3.53e-12	1.71e-11	4.3e-12	4.11e-12	2.34e-12	6.03e-12	8.43e-12	0	7.85e-12	3.05e-12	3.21e-12	5.08e-13	1.51e-12	3.22e-11	8.42e-13	5.94e-14	1.38e-16	1.31e-14	1.71e-11	2.56e-11	2.64e-11	2.51e-11	9.03e-12	1.56e-13	9.14e-12	1.94e-11	4.55e-12	2.81e-11	2.08e-15	1.14e-12	2.36e-13	1.06e-12	1.39e-12	1.08e-12	4.17e-12	2.48e-14	2.08e-12	3.33e-14	3.26e-19
22	310	112.5	157.5	7.83e-12	4.67e-12	7.29e-12	5.34e-12	4.94e-12	1.29e-11	5.74e-12	4.93e-12	9.25e-12	4.86e-12	3.53e-12	6.36e-12	5.83e-12	5.8e-12	0	6.05e-12	2.52e-12	1.05e-11	9.42e-13	1.44e-24	3.13e-11	2.37e-11	6.58e-12	8.94e-17	2.28e-12	1.93e-11	4.56e-12	1.41e-11	8.28e-13	2.23e-12	7.36e-13	1.15e-12	1.84e-11	8.27e-12	7.57e-12	2.94e-13	7.29e-12	1.39e-12	8.55e-12	1.64e-12	1.03e-11	1.89e-12	4.57e-14	6.56e-14	7.1e-15	2.32e-25
22	310	157.5	202.5	1.82e-11	1.05e-11	1.06e-11	1.93e-11	1.13e-11	2.16e-11	9.69e-12	1.07e-11	6.56e-12	1.42e-11	7.33e-12	1.28e-11	1.02e-11	7.05e-12	0	7.32e-12	9.22e-13	1.21e-11	1.24e-12	7.66e-16	1.14e-12	7.22e-12	3.03e-12	1.84e-13	4.16e-11	2.09e-11	1.46e-12	6.71e-12	8.41e-14	2.87e-11	8.34e-12	5.34e-12	5.14e-11	2e-11	6.58e-12	1.1e-11	2.35e-12	2.85e-11	4.39e-11	4.01e-11	7.18e-11	1.04e-12	1.88e-12	7.11e-14	5.35e-15	2.37e-23
22	310	202.5	247.5	7.56e-12	1.07e-11	5.21e-12	5.24e-12	5.6e-12	5.78e-12	5.85e-12	9.28e-12	3.97e-12	8.17e-12	5.06e-12	5.37e-12	7.95e-12	6.59e-12	3.96e-14	9.54e-12	1.41e-11	4.19e-12	3.09e-12	2.29e-12	1.25e-12	3.05e-12	1.42e-11	5.99e-12	1.24e-11	4.3e-12	1.52e-14	9.3e-12	3.37e-12	1.19e-11	9.11e-12	8e-13	1.74e-12	8.91e-12	8.17e-12	5.18e-12	9.02e-12	1.05e-11	1.49e-11	1.13e-11	2.02e-11	7.33e-13	6.76e-13	1.02e-11	3.55e-12	1.08e-16
22	310	247.5	292.5	6.08e-12	8.94e-12	6.16e-12	1.44e-11	7.67e-12	2.7e-12	8.46e-12	6.89e-12	3.74e-12	5.23e-12	6.61e-12	6.1e-12	7.02e-12	4.96e-12	1.37e-13	4.39e-12	8.34e-12	2.93e-11	1.43e-11	2.27e-11	8.27e-12	1.27e-14	1.05e-11	2.9e-11	1.59e-12	1.26e-30	3.13e-14	3.57e-12	1.1e-11	3.98e-15	5.58e-12	1.66e-12	6.89e-15	7.17e-15	7.37e-12	4.56e-12	4.64e-12	7.45e-12	2.48e-11	8.11e-13	1.24e-13	1.29e-11	1.46e-11	4.15e-11	8.09e-12	3.01e-12
22	310	292.5	337.5	4.74e-12	6.98e-12	1.01e-11	3.63e-12	6.95e-12	5.33e-12	7.88e-12	8.8e-12	4.37e-12	6.6e-12	6.97e-12	8.97e-12	6.01e-12	7.43e-12	9.36e-17	2.69e-13	3.55e-12	9.35e-12	6.87e-12	1.63e-11	1.06e-11	5.76e-15	1.19e-13	1.28e-11	8.75e-14	1.23e-24	9.18e-14	1.98e-12	8.61e-12	4.38e-15	4.44e-12	2.55e-12	1.55e-13	1.04e-14	1.12e-11	3.42e-12	1.31e-13	5.2e-12	1.27e-11	2.04e-11	3.83e-14	9.69e-12	1.76e-11	1.99e-11	1.1e-11	2.1e-12
22	520	337.5	22.5	8.73e-13	2.57e-12	1.8e-12	6.53e-13	2.57e-12	1.82e-12	2.37e-12	1.72e-12	2.08e-12	1.42e-12	3.55e-12	1.94e-12	2.38e-12	1.69e-12	0	1.28e-15	1.32e-12	7.05e-19	3.35e-12	5.24e-13	1.15e-13	0	4.17e-16	1.29e-12	1.36e-15	1.38e-32	5.67e-13	4.47e-12	1.15e-12	4.6e-15	1.55e-15	4.36e-12	6.65e-13	2.95e-13	3.59e-12	3.65e-13	1.92e-13	2.25e-13	4.46e-14	9.26e-14	7.69e-15	1.79e-12	2.05e-12	5.7e-12	1.25e-13	4.37e-14
22	520	22.5	67.5	2.53e-12	6.59e-13	1.84e-12	2.48e-12	3.12e-12	2.83e-12	1.52e-12	1.38e-12	3.28e-12	1.25e-12	2.09e-12	1.34e-12	2.05e-12	3.33e-12	0	1.45e-12	2.12e-12	9.01e-15	3.03e-12	1.85e-13	1.85e-12	1.98e-15	8.43e-23	5.01e-17	2.58e-16	4.99e-12	2.75e-12	1.13e-11	3.89e-12	2.5e-12	1.08e-16	6.42e-12	7.04e-12	8.84e-12	4.42e-12	1.77e-14	8.87e-14	4.48e-14	3.19e-16	1.69e-14	4.05e-15	1.41e-12	4.01e-14	2.4e-12	1.33e-12	7e-16
22	520	67.5	112.5	2.32e-12	9.05e-13	2.23e-12	2.07e-12	2.01e-12	3.29e-12	1.4e-12	1.14e-12	5.54e-12	1.13e-12	5.98e-13	7e-13	1.84e-12	1.72e-12	0	5.36e-12	3.36e-12	2.83e-12	7.51e-14	1.48e-13	9.09e-12	5.69e-14	6.34e-17	8.94e-19	6.77e-16	5.94e-12	3.64e-12	3.7e-12	5.15e-12	1.65e-12	3.37e-16	3.22e-13	1e-11	2.9e-12	7.52e-12	6.01e-20	2.09e-13	2.36e-14	1.34e-15	1.01e-13	1.73e-13	6.31e-13	3.63e-15	1.92e-14	6.83e-15	6.3e-23
22	520	112.5	157.5	2.29e-12	1.66e-12	2.28e-12	1.45e-12	1.33e-12	3.9e-12	1.96e-12	1.03e-12	3.26e-12	1.19e-12	7.83e-13	1.83e-12	1.89e-12	1.36e-12	0	1.46e-12	8.4e-14	5.52e-12	4.49e-13	3.47e-16	3.44e-12	7.5e-12	3.31e-12	4.86e-14	5.09e-13	6.15e-12	2.84e-13	1.05e-12	5.56e-13	4.96e-13	1.89e-14	9.08e-14	8.01e-12	2.5e-12	7.43e-12	2.47e-15	3.87e-12	8.42e-13	3.17e-13	1.64e-13	3.03e-12	7.59e-13	1.78e-16	2.06e-14	3.26e-15	0
22	520	157.5	202.5	4.89e-12	2.88e-12	2.75e-12	3.78e-12	2.87e-12	4.25e-12	2.49e-12	2.6e-12	2.35e-12	3.3e-12	1.59e-12	3.38e-12	1.92e-12	1.64e-12	0	8.33e-13	6.57e-15	3.4e-12	9.15e-13	3.09e-15	1.14e-13	2.86e-12	8.44e-13	3.48e-13	8.07e-12	5.55e-12	4.24e-13	1.62e-13	1.76e-13	3.49e-12	1.78e-12	1.23e-12	2.07e-11	4.09e-12	3.27e-12	2.41e-12	1.96e-12	6.7e-12	9.55e-12	1.05e-11	2.27e-11	7.62e-13	6.05e-13	2.25e-14	3.79e-15	1.44e-24
22	520	202.5	247.5	2.36e-12	2.53e-12	1.16e-12	2.05e-12	1.55e-12	1.59e-12	1.52e-12	2e-12	1.48e-12	1.83e-12	1.45e-12	1.17e-12	1.89e-12	1.59e-12	1.11e-14	2.25e-12	2.76e-12	1.88e-12	1.64e-12	2.81e-12	1.4e-12	3.77e-13	2.83e-12	2.54e-12	3.75e-12	4.07e-14	4.08e-14	2.37e-12	1.36e-12	2.01e-12	3.42e-12	9.3e-13	1.35e-12	2.53e-12	1.41e-12	1.39e-12	1.24e-12	4.29e-12	6.18e-12	3.8e-12	8.6e-12	1.45e-13	1.47e-14	3.2e-12	6.64e-13	3.54e-17
22	520	247.5	292.5	1.5e-12	2.43e-12	2e-12	3.48e-12	2.09e-12	1.16e-12	2e-12	1.91e-12	1.06e-12	1.31e-12	1.64e-12	1.26e-12	1.86e-12	1.75e-12	4.78e-13	1.4e-12	2.08e-12	1.13e-11	5.55e-12	6.93e-12	4.9e-12	1.02e-14	2.48e-12	4.49e-12	1.34e-13	6.64e-17	1.03e-13	1.07e-12	2.05e-12	2.19e-15	1.25e-12	1.1e-12	4e-14	9.05e-15	2.94e-12	1.19e-12	2.46e-12	2.15e-12	5.39e-12	1.45e-13	3.66e-14	1.01e-12	6.8e-14	1.6e-12	1.69e-12	1.03e-12
22	520	292.5	337.5	1.1e-12	1.7e-12	2.68e-12	7.27e-13	1.67e-12	1.12e-12	1.93e-12	1.96e-12	1.2e-12	1.89e-12	2.01e-12	2.13e-12	1.18e-12	2.06e-12	7.7e-18	7.4e-15	1.64e-12	2.03e-12	5.32e-13	5.53e-12	2.07e-12	5.12e-15	5.33e-15	4.77e-12	9.09e-15	6.32e-18	2.8e-14	6.43e-13	2.14e-12	1.97e-15	3.67e-13	3.25e-13	2.88e-13	1.73e-14	1.54e-12	1.64e-12	9.12e-13	1.61e-12	2.4e-12	3.36e-12	8.54e-15	2.06e-12	1.72e-12	5.29e-12	3.23e-12	1.27e-12
22	860	337.5	22.5	3.24e-13	9.51e-13	6.83e-13	2.54e-13	4.93e-13	4.33e-13	6.95e-13	5.49e-13	6.51e-13	4.96e-13	1.4e-12	5.87e-13	6.95e-13	5.37e-13	0	6.28e-16	7.64e-13	1.98e-41	2.19e-12	3.51e-13	9.57e-14	5.3e-17	1.04e-19	6.07e-13	2.97e-15	7.15e-33	3.02e-13	2.22e-12	1.97e-13	8.23e-15	1.21e-15	6.04e-13	1.3e-13	2.14e-13	1.93e-12	5.96e-14	4.63e-13	1.89e-13	7.56e-15	2.61e-16	3.42e-15	1.03e-13	1.46e-12	6.15e-13	1.58e-14	9.37e-16
22	860	22.5	67.5	5.46e-13	4.09e-13	4.59e-13	6.09e-13	3.96e-13	6.45e-13	2.37e-13	1.36e-13	7.34e-13	3.4e-13	5.99e-13	4.95e-13	5.57e-13	8.8e-13	0	6.61e-15	6.26e-13	0	2.76e-12	2.57e-13	1.81e-12	2.52e-15	3.43e-22	0	1.17e-17	5.87e-13	7.31e-13	4.18e-13	9.27e-13	1.12e-12	6.19e-18	3.24e-13	8.98e-13	3.2e-12	1.35e-12	1.04e-15	8.33e-14	4.27e-15	1.19e-34	7.15e-19	1.72e-20	5.59e-13	4.53e-14	1.3e-13	5.44e-13	3.12e-16
22	860	67.5	112.5	6.97e-13	2.26e-13	1.12e-12	1.34e-12	4.41e-13	1.13e-12	3.8e-13	3.97e-13	1.4e-12	3.34e-13	4.9e-14	2.13e-13	3.17e-13	4.62e-13	0	2.95e-12	2.02e-12	6.78e-13	2.66e-14	1.22e-15	5.47e-13	1.19e-13	1.23e-16	1.53e-53	1.51e-22	2.84e-12	2.58e-13	2.64e-14	7.22e-13	8.72e-14	3.63e-26	3.43e-14	7.68e-12	2.18e-12	7.03e-13	5.62e-21	2.56e-14	1.12e-15	0	1.14e-17	1.98e-15	9.06e-14	3.44e-16	2.17e-15	2.02e-15	4.23e-54
22	860	112.5	157.5	1.04e-12	8.1e-13	6.43e-13	4.22e-13	3.26e-13	9.32e-13	1.05e-12	3.02e-13	1.25e-12	3.58e-13	1.8e-13	5.33e-13	6.84e-13	3.69e-13	0	8.58e-13	3.96e-14	2.01e-12	2.31e-13	1.11e-15	1.14e-12	2.15e-12	3.34e-12	2e-13	5.26e-14	1.41e-12	9.22e-15	1.13e-14	1.55e-12	2.46e-14	3.49e-13	3.14e-14	2.85e-12	2.61e-12	4.51e-12	5.88e-16	1.29e-12	5.86e-13	6.86e-16	9.02e-15	7.5e-13	6.72e-14	6.53e-17	6.5e-15	2.87e-15	0
22	860	157.5	202.5	1.74e-12	1.24e-12	9.07e-13	9.84e-13	6.12e-13	1.3e-12	9.77e-13	1.05e-12	7.71e-13	1.08e-12	4.94e-13	1.26e-12	5.96e-13	3.83e-13	0	1.64e-13	2.44e-15	7.67e-13	7.46e-13	1.65e-15	1.32e-13	7.09e-13	2.87e-13	4.74e-13	2.1e-12	2.41e-12	1.11e-13	9.63e-15	2.84e-13	8.5e-13	2.27e-12	6.15e-13	5.51e-12	2.39e-12	4.2e-12	6.08e-13	1.05e-12	2.54e-12	1.31e-12	1.48e-12	8.45e-12	5.75e-13	3.19e-13	1.64e-14	4.77e-15	0
22	860	202.5	247.5	7.63e-13	8.17e-13	3.9e-13	9.22e-13	5.47e-13	4.48e-13	5.98e-13	5.43e-13	5.98e-13	7.12e-13	7.65e-13	4.44e-13	6.8e-13	4.71e-13	4.68e-15	1.1e-12	4.34e-13	6.15e-13	1.09e-12	7.82e-13	2.18e-15	1.81e-13	9.45e-13	1.16e-12	7.18e-13	1.14e-14	2.64e-14	5.16e-13	1.89e-13	3.01e-13	1.35e-12	4.13e-13	9.85e-13	1.17e-12	5.13e-13	1.07e-12	2.74e-13	1.02e-12	9.59e-13	1.96e-12	2.93e-12	1.13e-13	1.51e-14	1.36e-12	1.85e-13	6.95e-25
22	860	247.5	292.5	4.21e-13	8.12e-13	8.12e-13	8.97e-13	5.23e-13	6.53e-13	7.15e-13	7.51e-13	3.73e-13	6.07e-13	6.81e-13	5.75e-13	8.01e-13	7.21e-13	2.61e-13	7.39e-13	1.17e-12	3.41e-12	1.28e-12	2.76e-12	1.45e-12	6.81e-15	7.87e-13	8.2e-13	2.83e-14	1.83e-15	4.49e-14	8.48e-13	1.7e-13	8.03e-15	3.05e-13	4.75e-13	1.4e-14	9.64e-15	3.49e-13	5.41e-13	1.22e-12	7.81e-13	1.13e-12	1.7e-13	4.63e-14	6.15e-14	6.79e-15	2.08e-14	4.12e-13	5.5e-14
22	860	292.5	337.5	4.71e-13	7.14e-13	1.02e-12	2.55e-13	5.81e-13	4.02e-13	5.86e-13	7.45e-13	5.2e-13	6.41e-13	1.11e-12	7.97e-13	5.33e-13	9.73e-13	4.1e-39	2.19e-15	9.19e-13	5.02e-13	8.36e-13	2.9e-12	5e-13	5.03e-15	3.4e-14	2.31e-12	8.08e-15	7.77e-17	1.21e-13	3.47e-13	1.56e-12	8e-15	2.21e-14	9.03e-14	9.43e-14	2.05e-15	6.89e-13	7.98e-13	6.74e-13	1.02e-12	1.07e-12	4.29e-13	1.49e-14	5.57e-13	7.42e-14	5.63e-13	1.1e-12	9.4e-13
5	20	337.5	22.5	6.23927e-09	5.60066e-09	5.50748e-09	4.86431e-09	7.84932e-09	6.11788e-09	5.94567e-09	5.7563e-09	6.10182e-09	5.84988e-09	6.30698e-09	5.9103e-09	5.65778e-09	6.76735e-09	4.23451e-10	5.593e-09	4.88891e-09	5.01612e-09	6.1917e-09	4.24072e-09	6.73137e-09	7.19743e-09	7.12503e-09	5.16064e-09	4.70955e-09	4.88118e-09	9.38949e-09	8.88986e-09	8.18457e-09	5.48894e-09	8.57716e-09	7.83697e-09	4.48536e-09	4.7784e-09	7.65137e-09	4.07261e-09	5.4457e-09	5.26527e-09	6.40512e-09	3.90856e-09	3.01976e-09	8.05955e-09	6.66419e-09	6.36563e-09	2.59962e-09	3.41062e-10
5	20	22.5	67.5	4.19737e-09	2.80679e-09	3.22366e-09	2.70336e-09	5.27059e-09	3.89401e-09	3.38948e-09	3.24235e-09	4.63955e-09	3.46859e-09	3.45133e-09	3.51192e-09	3.29667e-09	4.36134e-09	1.18228e-10	2.88553e-09	2.1503e-09	1.73993e-09	3.22744e-09	1.68975e-09	4.16751e-09	5.34364e-09	4.61354e-09	2.8101e-09	1.9631e-09	4.92966e-09	8.764e-09	6.09429e-09	6.74521e-09	2.3751e-09	5.17989e-09	6.29497e-09	3.61068e-09	4.10712e-09	5.11796e-09	1.4784e-09	2.8315e-09	2.92251e-09	3.42082e-09	2.05591e-09	1.78631e-09	5.72997e-09	3.4042e-09	3.15952e-09	9.71643e-10	9.72545e-11
5	20	67.5	112.5	4.09001e-09	2.46972e-09	3.00049e-09	2.61721e-09	4.81864e-09	3.62954e-09	3.08954e-09	2.95078e-09	4.55903e-09	3.23947e-09	3.11772e-09	3.34115e-09	3.11665e-09	4.08247e-09	8.39227e-11	2.47773e-09	1.74046e-09	1.5281e-09	2.99485e-09	1.33672e-09	4.33329e-09	5.70465e-09	4.5495e-09	2.42654e-09	1.67795e-09	5.20409e-09	9.20061e-09	6.27373e-09	6.65424e-09	2.16933e-09	4.53163e-09	5.63741e-09	3.9147e-09	3.91433e-09	4.99562e-09	1.37639e-09	2.79631e-09	2.60866e-09	3.26836e-09	1.86748e-09	1.81317e-09	5.06223e-09	2.78009e-09	2.4696e-09	6.28027e-10	7.02757e-11
5	20	112.5	157.5	4.72356e-09	3.26758e-09	3.76425e-09	3.4547e-09	5.25399e-09	4.40449e-09	3.89778e-09	3.55306e-09	4.74672e-09	3.92996e-09	3.92106e-09	4.1955e-09	3.91736e-09	4.66353e-09	1.59106e-10	3.19116e-09	2.3445e-09	2.79209e-09	3.77517e-09	1.67102e-09	6.30615e-09	7.09623e-09	5.16046e-09	2.98705e-09	2.67756e-09	4.80578e-09	9.03648e-09	7.50679e-09	6.46913e-09	3.56789e-09	5.21239e-09	5.09779e-09	4.47836e-09	3.57334e-09	5.97413e-09	2.74144e-09	3.88473e-09	2.97717e-09	4.71762e-09	2.41142e-09	2.46071e-09	4.77563e-09	3.17479e-09	2.75951e-09	8.92595e-10	1.21091e-10
5	20	157.5	202.5	6.37561e-09	5.43604e-09	5.45536e-09	5.3718e-09	6.80311e-09	6.14379e-09	5.75652e-09	5.54401e-09	5.18958e-09	5.8098e-09	5.95491e-09	6.03975e-09	5.86689e-09	6.20783e-09	4.63332e-10	5.44907e-09	4.02549e-09	5.10884e-09	5.74888e-09	3.42654e-09	8.04406e-09	8.78008e-09	7.17288e-09	4.88134e-09	6.24204e-09	4.55729e-09	7.81932e-09	9.44217e-09	5.94857e-09	7.27221e-09	7.91032e-09	5.73942e-09	5.98269e-09	4.26993e-09	7.61063e-09	5.45862e-09	5.68835e-09	5.10142e-09	7.96693e-09	4.42085e-09	4.16911e-09	5.78517e-09	4.5219e-09	4.47443e-09	1.9183e-09	3.02419e-10
5	20	202.5	247.5	4.78407e-09	4.94848e-09	4.34397e-09	4.34666e-09	5.15307e-09	4.15859e-09	4.65944e-09	4.77128e-09	3.54501e-09	4.7522e-09	5.10791e-09	4.67391e-09	4.72991e-09	4.87023e-09	6.44952e-10	5.01185e-09	4.26712e-09	4.95067e-09	5.66152e-09	4.27374e-09	5.02302e-09	5.698e-09	6.28902e-09	5.2996e-09	5.66828e-09	2.3373e-09	4.35558e-09	7.03827e-09	3.2927e-09	6.17743e-09	6.45076e-09	3.68828e-09	3.57081e-09	2.68808e-09	5.49863e-09	5.02999e-09	5.02556e-09	4.73798e-09	6.21812e-09	3.30661e-09	2.90657e-09	4.94888e-09	4.37515e-09	4.86766e-09	2.60434e-09	4.31063e-10
5	20	247.5	292.5	4.38393e-09	5.46172e-09	4.52331e-09	4.41555e-09	5.33511e-09	3.90728e-09	5.00807e-09	4.96503e-09	3.69721e-09	4.83008e-09	5.506e-09	4.72992e-09	4.70448e-09	5.09935e-09	7.01598e-10	4.92916e-09	5.18663e-09	6.31266e-09	7.08203e-09	5.89544e-09	4.3731e-09	4.16359e-09	6.5974e-09	6.55993e-09	4.55442e-09	1.50628e-09	4.17965e-09	6.69919e-09	3.47487e-09	4.95184e-09	6.42827e-09	3.45263e-09	1.8919e-09	1.728e-09	5.37918e-09	5.12622e-09	5.11204e-09	4.71859e-09	5.37157e-09	2.52523e-09	1.68109e-09	5.97149e-09	6.39541e-09	6.81235e-09	3.79655e-09	6.14334e-10
5	20	292.5	337.5	5.39049e-09	6.16244e-09	5.40202e-09	5.00353e-09	6.94195e-09	5.17357e-09	5.93222e-09	5.83889e-09	4.98462e-09	5.6879e-09	6.47911e-09	5.70372e-09	5.5107e-09	6.28524e-09	6.34583e-10	5.586e-09	5.71268e-09	6.78826e-09	7.53584e-09	6.06062e-09	5.67258e-09	5.34065e-09	7.29514e-09	6.49351e-09	4.77916e-09	2.64038e-09	6.35556e-09	8.03392e-09	5.78376e-09	5.41567e-09	7.88671e-09	5.42532e-09	2.66259e-09	2.77192e-09	6.75486e-09	5.09136e-09	5.73182e-09	5.3442e-09	6.23653e-09	3.30411e-09	2.11772e-09	7.45329e-09	7.74722e-09	7.671e-09	3.77517e-09	5.65316e-10
5	50	337.5	22.5	1.29682e-09	1.32839e-09	1.27337e-09	8.39517e-10	2.53228e-09	1.62908e-09	1.45645e-09	1.34067e-09	1.44341e-09	1.29019e-09	1.58307e-09	1.3651e-09	1.15712e-09	1.6717e-09	2.90413e-11	1.34959e-09	1.34504e-09	8.53433e-10	1.10864e-09	7.72313e-10	1.25585e-09	6.97725e-10	1.19959e-09	1.33666e-09	8.39431e-10	5.79922e-10	1.8256e-09	1.46822e-09	2.43657e-09	8.17311e-10	2.53568e-09	2.60326e-09	3.9068e-10	9.44562e-10	1.57261e-09	3.75449e-10	6.98086e-10	1.21608e-09	1.47348e-09	1.17964e-09	3.50909e-10	2.7327e-09	2.54726e-09	1.68532e-09	7.40558e-10	4.24087e-11
5	50	22.5	67.5	1.15726e-09	6.95449e-10	9.08422e-10	5.59515e-10	1.93785e-09	1.18499e-09	9.59973e-10	8.86824e-10	1.47593e-09	9.54965e-10	8.58786e-10	8.81208e-10	8.21978e-10	1.31357e-09	5.55443e-13	7.87078e-10	5.92944e-10	1.29376e-10	7.29714e-10	4.00931e-10	7.54624e-10	7.99852e-10	1.30157e-09	1.16117e-09	3.77503e-10	1.61888e-09	2.38772e-09	1.32173e-09	2.08637e-09	1.73152e-10	1.88207e-09	2.88307e-09	7.17187e-10	1.61998e-09	1.38807e-09	8.65095e-11	2.02177e-10	5.27549e-10	7.50009e-10	6.19579e-10	4.55186e-10	2.34584e-09	1.06025e-09	8.58222e-10	3.73701e-10	2.10514e-11
5	50	67.5	112.5	1.43513e-09	6.13829e-10	8.81715e-10	8.76322e-10	1.662e-09	1.14422e-09	8.63682e-10	9.59505e-10	1.83488e-09	1.06801e-09	9.00161e-10	1.03719e-09	1.01033e-09	1.38481e-09	3.28604e-13	5.33533e-10	4.12516e-10	1.95436e-10	9.88256e-10	3.65169e-10	1.15575e-09	1.86198e-09	1.98058e-09	6.87124e-10	2.68868e-10	2.49899e-09	4.09542e-09	2.20604e-09	2.69938e-09	2.82958e-10	1.46079e-09	1.96118e-09	1.77519e-09	1.61245e-09	1.58931e-09	1.30463e-10	6.14445e-10	6.91328e-10	8.00474e-10	6.40067e-10	6.62186e-10	1.89786e-09	7.5558e-10	3.20234e-10	4.41969e-11	2.00495e-11
5	50	112.5	157.5	2.04253e-09	1.04164e-09	1.4999e-09	1.46743e-09	1.90068e-09	1.67798e-09	1.40916e-09	1.17224e-09	2.17472e-09	1.48957e-09	1.42577e-09	1.7452e-09	1.50954e-09	1.79751e-09	6.81417e-12	9.11113e-10	7.21548e-10	1.12938e-09	1.38739e-09	1.41387e-10	3.3894e-09	3.88667e-09	2.45779e-09	8.48252e-10	6.31621e-10	2.23115e-09	5.27181e-09	3.80178e-09	2.90287e-09	1.16616e-09	1.51724e-09	1.2591e-09	2.55671e-09	1.1857e-09	2.6666e-09	9.60216e-10	1.91516e-09	9.09878e-10	1.98788e-09	9.95808e-10	1.23715e-09	1.15679e-09	8.62541e-10	1.84567e-10	1.88877e-11	2.02798e-11
5	50	157.5	202.5	3.1637e-09	2.24263e-09	2.42257e-09	2.62256e-09	2.7696e-09	2.91712e-09	2.42544e-09	2.36428e-09	1.88561e-09	2.62112e-09	2.43342e-09	2.81154e-09	2.78294e-09	2.52469e-09	2.12662e-10	2.49305e-09	1.12237e-09	1.86556e-09	1.9011e-09	5.79261e-10	4.33623e-09	5.07131e-09	3.23657e-09	1.84054e-09	4.09762e-09	2.14887e-09	2.83963e-09	4.74081e-09	1.47471e-09	4.67412e-09	3.6021e-09	2.00913e-09	4.1468e-09	2.01029e-09	3.4492e-09	3.07745e-09	2.53413e-09	2.3888e-09	5.08205e-09	2.68086e-09	2.84104e-09	1.31906e-09	5.16573e-10	4.95331e-10	2.29899e-10	6.71629e-11
5	50	202.5	247.5	2.22478e-09	2.33051e-09	1.81849e-09	1.85743e-09	1.92088e-09	1.31672e-09	1.84673e-09	2.30323e-09	1.34288e-09	2.24827e-09	2.26015e-09	1.76162e-09	2.30268e-09	2.04235e-09	6.89121e-10	3.12466e-09	2.52074e-09	1.4302e-09	2.35224e-09	2.00493e-09	2.00131e-09	2.82439e-09	3.40353e-09	2.79407e-09	3.53092e-09	8.22038e-10	1.18337e-09	3.49856e-09	7.40413e-10	3.60558e-09	2.97574e-09	1.29966e-09	1.27377e-09	1.19212e-09	1.83503e-09	2.76237e-09	2.99532e-09	2.2179e-09	2.79652e-09	1.46917e-09	1.68846e-09	2.03484e-09	5.41662e-10	2.04076e-09	1.70473e-09	2.85947e-10
5	50	247.5	292.5	1.65614e-09	2.56149e-09	1.86101e-09	2.0992e-09	1.81809e-09	1.23236e-09	2.22514e-09	2.02087e-09	1.36828e-09	2.07007e-09	2.35738e-09	1.79011e-09	2.01341e-09	1.99233e-09	5.02128e-10	2.20679e-09	2.83202e-09	3.16231e-09	3.8579e-09	3.74874e-09	1.44292e-09	7.02782e-10	3.16e-09	4.51787e-09	1.86094e-09	9.2882e-11	8.08674e-10	2.97269e-09	8.64933e-10	1.87896e-09	2.52595e-09	7.9638e-10	8.44868e-11	1.21885e-10	1.74943e-09	3.02709e-09	2.41152e-09	1.9353e-09	1.98688e-09	5.60553e-10	2.22158e-10	2.71075e-09	2.9991e-09	3.46176e-09	2.71874e-09	5.30929e-10
5	50	292.5	337.5	1.45063e-09	2.26408e-09	1.85818e-09	1.69801e-09	2.40618e-09	1.5455e-09	2.08876e-09	2.06358e-09	1.48346e-09	1.85508e-09	2.37898e-09	1.94565e-09	1.64136e-09	2.0423e-09	1.70407e-10	1.69707e-09	2.1964e-09	3.60117e-09	3.07291e-09	2.9762e-09	1.34699e-09	4.41428e-10	2.05827e-09	2.54465e-09	1.07313e-09	6.84391e-11	1.02421e-09	2.37757e-09	1.69382e-09	1.58261e-09	2.52951e-09	1.35502e-09	6.51032e-11	1.05506e-10	1.96251e-09	1.62553e-09	1.91099e-09	1.94926e-09	2.39909e-09	9.30152e-10	9.96454e-11	2.77053e-09	4.32758e-09	2.87323e-09	1.68595e-09	2.40481e-10
5	100	337.5	22.5	3.69568e-10	4.61687e-10	4.23921e-10	2.15951e-10	1.09554e-09	5.89776e-10	4.46194e-10	4.55333e-10	4.8224e-10	4.09821e-10	4.94306e-10	4.43405e-10	3.11094e-10	5.12399e-10	5.44554e-14	3.48696e-10	4.74712e-10	1.11253e-10	2.05923e-10	2.05277e-10	4.5128e-10	8.23698e-12	8.40334e-11	4.611e-10	2.03646e-10	1.5957e-11	4.28773e-10	3.18695e-10	1.10831e-09	7.49594e-11	9.78996e-10	1.10624e-09	2.73314e-12	1.48778e-10	2.71506e-10	6.37588e-11	5.31184e-11	2.41442e-10	4.77775e-10	4.78698e-10	3.08368e-11	1.12162e-09	8.82881e-10	3.24255e-10	3.60041e-10	1.89186e-11
5	100	22.5	67.5	4.70466e-10	3.06151e-10	4.25335e-10	2.34881e-10	8.26958e-10	5.19202e-10	3.88279e-10	4.037e-10	6.6784e-10	4.5874e-10	3.71415e-10	3.27909e-10	3.19351e-10	5.94394e-10	3.77843e-18	4.09857e-10	3.11332e-10	8.27545e-11	2.79269e-10	2.06573e-10	3.13121e-10	9.64969e-11	2.75108e-10	6.66076e-10	9.3056e-11	6.52528e-10	8.34475e-10	4.94518e-10	8.37261e-10	8.7767e-12	8.11426e-10	1.64883e-09	2.19593e-10	7.55635e-10	6.28171e-10	5.05227e-11	5.78002e-12	8.39517e-11	2.51331e-10	2.48831e-10	2.18758e-10	1.15599e-09	3.49276e-10	3.24283e-10	2.16788e-10	2.10526e-11
5	100	67.5	112.5	6.35109e-10	2.74382e-10	3.9908e-10	4.43653e-10	6.58349e-10	5.33749e-10	3.5755e-10	4.74568e-10	9.35202e-10	5.29449e-10	4.51241e-10	4.42593e-10	4.81788e-10	6.49731e-10	0	2.16012e-10	1.89281e-10	1.20469e-10	4.98117e-10	1.42095e-10	5.46406e-10	7.18926e-10	7.38347e-10	1.68757e-10	2.73438e-11	1.16771e-09	2.167e-09	9.86178e-10	1.32431e-09	1.35251e-10	5.91021e-10	8.24403e-10	9.13993e-10	6.50394e-10	7.45817e-10	5.34673e-11	2.41226e-10	3.14434e-10	3.29475e-10	2.47319e-10	3.12418e-10	7.68194e-10	2.86396e-10	5.28291e-11	6.83409e-12	1.777e-11
5	100	112.5	157.5	8.29333e-10	4.781e-10	6.62002e-10	6.85761e-10	8.26533e-10	7.4397e-10	6.29509e-10	4.78195e-10	8.96362e-10	6.60298e-10	6.05169e-10	8.29205e-10	6.43172e-10	7.46462e-10	1.90212e-13	4.21037e-10	3.16227e-10	7.18379e-10	4.33046e-10	1.26654e-11	1.69008e-09	1.62447e-09	9.81992e-10	1.15152e-10	1.49718e-10	8.96149e-10	1.99977e-09	1.88253e-09	9.38981e-10	4.3899e-10	5.86123e-10	3.47446e-10	1.04733e-09	3.41959e-10	1.15078e-09	4.34163e-10	8.98449e-10	3.86733e-10	9.05784e-10	5.43341e-10	6.74708e-10	2.10674e-10	4.62514e-10	1.24067e-11	2.26983e-12	1.66505e-11
5	100	157.5	202.5	1.37002e-09	9.03343e-10	9.97506e-10	1.11209e-09	1.21507e-09	1.32244e-09	9.50123e-10	9.12687e-10	6.60426e-10	1.04899e-09	9.44526e-10	1.1866e-09	1.14094e-09	9.60549e-10	2.44022e-11	9.48399e-10	2.33765e-10	7.84287e-10	4.51319e-10	3.5215e-11	1.58569e-09	2.02337e-09	1.15125e-09	4.57441e-10	1.78353e-09	8.63345e-10	8.38737e-10	2.08121e-09	1.75651e-10	2.35666e-09	1.71905e-09	1.16696e-09	2.1838e-09	9.31847e-10	1.42634e-09	1.34158e-09	7.59333e-10	1.16456e-09	2.89638e-09	1.51243e-09	1.5626e-09	1.58766e-10	1.87803e-10	2.52e-11	1.12862e-11	2.10456e-11
5	100	202.5	247.5	9.25367e-10	1.004e-09	7.26251e-10	6.87674e-10	8.09511e-10	4.65875e-10	7.28613e-10	1.00865e-09	5.57757e-10	9.51789e-10	9.37547e-10	6.69976e-10	9.83278e-10	8.89281e-10	2.96334e-10	1.48125e-09	1.18697e-09	5.21285e-10	8.66053e-10	6.94262e-10	8.25576e-10	1.06962e-09	1.52259e-09	9.27343e-10	1.5013e-09	3.26099e-10	3.01526e-10	1.67063e-09	2.60311e-10	1.70687e-09	1.24837e-09	4.83908e-10	2.71818e-10	4.78323e-10	6.25504e-10	1.24346e-09	1.52722e-09	8.6904e-10	1.39347e-09	7.04958e-10	7.17423e-10	6.82703e-10	6.78275e-11	8.00171e-10	8.35042e-10	6.8146e-11
5	100	247.5	292.5	8.23151e-10	1.27903e-09	9.18445e-10	1.03595e-09	8.86652e-10	5.30244e-10	1.1474e-09	8.79991e-10	6.71263e-10	9.86979e-10	1.09425e-09	8.08294e-10	1.0402e-09	9.14945e-10	2.71041e-10	1.22844e-09	1.30393e-09	1.42803e-09	1.89444e-09	1.95012e-09	8.30303e-10	3.42019e-11	1.8334e-09	2.6581e-09	1.04172e-09	2.15531e-12	1.3438e-10	1.48353e-09	4.40789e-10	8.11101e-10	1.28356e-09	2.98759e-10	2.9235e-13	8.58842e-12	6.15107e-10	1.60443e-09	1.20365e-09	9.24549e-10	1.06786e-09	2.33596e-10	2.21898e-11	1.57705e-09	1.51066e-09	1.89971e-09	1.60413e-09	2.17659e-10
5	100	292.5	337.5	6.26637e-10	9.60728e-10	8.85831e-10	7.11257e-10	1.23227e-09	7.07532e-10	9.42972e-10	9.54282e-10	7.33048e-10	8.60388e-10	1.04423e-09	9.43181e-10	6.7739e-10	9.07749e-10	1.32481e-11	5.91772e-10	8.08132e-10	1.91283e-09	1.27586e-09	1.55725e-09	6.62629e-10	3.90441e-12	6.5565e-10	9.44535e-10	4.76268e-10	3.43119e-14	1.96536e-10	1.08264e-09	9.76365e-10	5.48234e-10	1.31433e-09	7.58735e-10	9.85195e-14	1.40875e-11	8.60704e-10	5.7813e-10	6.56239e-10	8.45458e-10	1.32394e-09	4.1962e-10	6.80587e-12	1.46107e-09	2.19631e-09	7.81441e-10	6.53267e-10	8.5808e-11
5	180	337.5	22.5	1.48615e-10	2.06821e-10	1.83176e-10	9.10864e-11	3.51104e-10	2.37122e-10	1.51781e-10	1.70748e-10	1.9567e-10	1.7998e-10	1.81029e-10	1.80525e-10	1.21853e-10	1.95705e-10	0	6.78744e-11	1.90241e-10	1.37897e-11	6.96672e-11	3.59406e-11	1.72049e-10	1.44419e-13	1.76217e-12	1.73311e-10	2.38668e-11	2.28406e-14	1.52772e-10	1.46051e-10	6.85054e-10	5.0818e-12	4.58897e-10	4.94146e-10	1.71906e-13	2.50043e-11	1.03294e-10	6.52891e-11	4.18343e-12	4.92069e-11	1.09593e-10	1.3021e-10	3.39036e-12	4.66031e-10	9.41708e-11	5.35878e-11	8.94336e-11	1.86613e-11
5	180	22.5	67.5	1.89836e-10	1.32496e-10	2.07597e-10	1.23182e-10	2.88093e-10	2.33458e-10	1.57004e-10	1.83055e-10	2.82923e-10	2.20456e-10	2.02044e-10	1.25631e-10	1.29332e-10	2.76055e-10	0	1.65756e-10	1.44568e-10	5.42134e-11	1.33424e-10	7.85288e-11	1.55668e-10	5.23896e-12	1.29167e-11	2.7635e-10	4.16065e-12	2.16987e-10	3.13485e-10	2.52827e-10	3.17665e-10	3.6761e-12	2.60789e-10	8.51247e-10	9.63328e-11	4.02199e-10	2.5523e-10	5.55483e-11	2.71341e-12	3.7475e-11	4.2222e-11	8.26861e-11	8.80763e-11	4.42903e-10	8.95496e-11	8.26092e-11	1.10844e-10	1.69681e-11
5	180	67.5	112.5	3.18631e-10	1.33991e-10	2.05078e-10	2.12045e-10	2.96819e-10	2.68983e-10	1.78996e-10	2.19125e-10	4.82895e-10	2.6999e-10	2.51509e-10	2.00723e-10	2.28673e-10	2.99526e-10	0	9.05783e-11	1.02736e-10	1.16927e-10	2.71915e-10	8.41393e-11	4.0462e-10	2.78928e-10	2.01623e-10	1.67765e-11	3.86411e-12	5.46024e-10	1.16415e-09	6.5647e-10	6.77838e-10	1.19958e-10	2.10522e-10	3.73176e-10	4.59013e-10	1.65592e-10	4.85853e-10	4.58245e-11	1.24706e-10	1.81987e-10	1.40299e-10	1.39399e-10	1.60866e-10	4.52387e-10	1.73875e-10	1.0805e-11	1.85284e-12	1.52452e-11
5	180	112.5	157.5	3.72753e-10	2.38517e-10	2.92442e-10	3.06568e-10	3.49433e-10	3.93861e-10	2.74997e-10	2.02502e-10	3.60863e-10	2.91131e-10	2.82483e-10	4.18932e-10	2.61106e-10	3.09612e-10	0	2.04156e-10	9.86651e-11	4.11353e-10	1.39302e-10	3.28212e-13	8.09832e-10	7.13334e-10	3.84553e-10	2.69591e-12	5.40889e-11	5.10197e-10	5.78006e-10	1.16563e-09	2.04198e-10	2.7269e-10	2.21233e-10	1.26128e-10	4.21234e-10	1.13952e-10	5.85145e-10	2.24555e-10	3.65591e-10	1.67715e-10	5.17436e-10	2.94545e-10	3.48367e-10	1.19436e-10	1.61156e-10	7.74872e-12	1.99334e-12	1.44557e-11
5	180	157.5	202.5	6.22152e-10	4.30546e-10	3.96535e-10	5.49883e-10	5.41341e-10	6.36002e-10	3.86608e-10	3.7579e-10	2.7431e-10	4.33088e-10	4.10436e-10	5.3371e-10	5.08339e-10	4.05776e-10	4.46722e-13	4.56097e-10	6.56567e-11	3.85792e-10	9.15303e-11	1.01095e-12	4.2445e-10	7.85686e-10	3.89241e-10	4.94424e-11	7.78595e-10	3.86891e-10	2.53174e-10	9.0295e-10	5.04417e-11	1.27083e-09	5.9813e-10	6.26806e-10	1.02316e-09	5.20096e-10	8.39409e-10	7.63981e-10	2.35799e-10	5.93119e-10	1.37116e-09	8.93727e-10	8.84686e-10	4.55569e-11	1.11368e-10	1.76907e-11	2.30676e-12	1.52151e-11
5	180	202.5	247.5	3.27566e-10	4.029e-10	2.40125e-10	2.05921e-10	3.13223e-10	1.60601e-10	2.47686e-10	4.03745e-10	2.00564e-10	3.64674e-10	3.56174e-10	2.50345e-10	3.89252e-10	3.24132e-10	5.98049e-11	6.32013e-10	5.00998e-10	1.52535e-10	2.7105e-10	1.89795e-10	2.04996e-10	2.56618e-10	6.11275e-10	2.80681e-10	6.40159e-10	1.11265e-10	2.10195e-11	3.97207e-10	9.62926e-11	7.27098e-10	4.90306e-10	1.22642e-10	3.92848e-11	1.85828e-10	2.51485e-10	4.714e-10	7.28349e-10	3.58833e-10	5.77352e-10	3.10073e-10	2.09837e-10	1.14448e-10	2.94711e-11	2.6175e-10	2.90748e-10	1.57822e-11
5	180	247.5	292.5	2.53549e-10	4.12466e-10	3.00118e-10	3.31699e-10	3.6138e-10	1.55309e-10	3.5155e-10	2.78616e-10	2.05121e-10	2.89317e-10	3.38952e-10	2.48329e-10	3.23984e-10	2.36614e-10	5.66242e-11	2.98349e-10	2.74747e-10	3.82277e-10	5.15028e-10	4.46626e-10	2.6935e-10	1.15287e-12	5.84582e-10	9.12734e-10	3.64688e-10	8.11982e-15	1.16523e-11	2.2505e-10	1.34631e-10	1.58978e-10	4.9605e-10	9.07811e-11	8.7572e-14	1.49795e-12	1.99126e-10	5.34865e-10	3.3588e-10	2.77711e-10	4.37542e-10	6.0367e-11	8.44524e-12	4.72903e-10	4.07235e-10	4.78041e-10	4.21894e-10	5.63607e-11
5	180	292.5	337.5	2.38038e-10	3.19439e-10	3.30214e-10	2.22002e-10	4.2127e-10	2.70287e-10	2.84676e-10	3.50527e-10	2.72161e-10	3.2082e-10	3.65731e-10	3.77449e-10	2.3588e-10	2.9593e-10	3.4252e-13	6.11584e-11	3.16331e-10	3.75234e-10	2.69759e-10	4.04575e-10	3.15551e-10	5.33428e-13	1.02031e-10	3.46988e-10	1.56806e-10	1.26684e-15	2.58411e-11	2.61549e-10	5.76876e-10	7.85374e-11	6.69232e-10	3.78686e-10	1.019e-13	3.68714e-12	3.98882e-10	2.35216e-10	8.6311e-11	2.67064e-10	5.12955e-10	1.63521e-10	4.14648e-12	6.5232e-10	4.41344e-10	1.77918e-10	1.693e-10	3.43897e-11
5	310	337.5	22.5	6.61154e-11	9.37655e-11	9.97789e-11	3.59507e-11	1.14721e-10	1.20541e-10	6.46942e-11	7.81225e-11	1.00338e-10	9.75984e-11	9.56426e-11	8.0658e-11	6.24768e-11	1.11698e-10	0	3.44432e-12	7.19426e-11	2.23445e-12	4.81798e-11	2.84112e-11	5.00801e-11	2.18212e-14	1.75763e-12	9.65112e-11	5.72784e-13	0	6.09976e-11	6.21761e-11	4.0099e-10	4.08445e-12	9.87385e-11	2.35826e-10	5.63009e-12	3.21426e-12	6.79388e-11	1.20271e-10	5.07376e-12	3.13219e-11	2.4972e-11	2.5947e-11	8.43653e-13	1.57569e-10	4.89355e-11	3.95314e-11	1.44237e-11	1.43157e-11
5	310	22.5	67.5	9.45778e-11	4.83687e-11	1.04245e-10	7.04744e-11	1.53748e-10	1.26901e-10	7.17825e-11	7.56909e-11	1.29451e-10	1.14547e-10	9.62707e-11	5.4601e-11	7.41982e-11	1.37942e-10	0	3.65222e-11	5.64111e-11	1.96071e-11	8.16192e-11	2.79694e-11	7.64798e-11	1.65309e-13	8.87324e-13	7.20724e-11	5.50409e-13	7.15447e-11	1.77711e-10	2.66246e-10	1.86649e-10	5.50533e-12	6.9432e-11	4.9072e-10	6.75854e-11	1.6898e-10	1.51734e-10	5.9368e-11	2.47689e-12	3.22686e-11	4.8665e-12	2.35804e-11	1.56301e-11	1.36259e-10	4.57003e-11	1.92142e-11	4.15458e-11	1.26302e-11
5	310	67.5	112.5	1.59144e-10	5.88207e-11	1.10938e-10	1.06084e-10	1.35278e-10	1.39865e-10	8.55592e-11	9.11436e-11	2.53045e-10	1.09949e-10	1.23975e-10	9.91261e-11	1.12567e-10	1.41341e-10	0	6.81364e-11	6.90452e-11	1.1532e-10	9.23726e-11	4.10701e-11	3.36545e-10	1.2299e-10	7.42785e-11	1.29782e-12	1.39897e-12	2.48407e-10	4.4911e-10	3.21869e-10	3.57496e-10	1.45585e-10	6.49114e-11	1.16491e-10	2.31264e-10	6.15511e-11	3.69143e-10	3.24582e-11	7.38095e-11	1.1465e-10	6.16565e-11	6.54677e-11	4.47022e-11	2.06075e-10	1.6636e-10	3.19879e-12	1.36055e-12	5.78266e-12
5	310	112.5	157.5	1.54697e-10	1.18123e-10	1.34993e-10	1.5242e-10	1.36515e-10	2.13166e-10	1.39526e-10	8.7126e-11	1.53329e-10	1.34456e-10	1.14451e-10	1.98502e-10	1.29072e-10	1.25864e-10	0	9.72102e-11	1.85301e-11	1.84521e-10	5.95075e-11	2.63386e-13	3.29049e-10	3.63342e-10	1.96919e-10	1.14109e-13	1.46332e-11	2.33496e-10	4.57335e-11	1.58908e-10	1.55113e-11	1.73159e-10	5.49771e-11	7.14611e-11	1.82961e-10	6.92452e-11	3.82411e-10	1.02273e-10	1.57531e-10	1.01154e-10	3.90467e-10	1.36765e-10	1.53805e-10	6.94091e-11	5.5996e-11	4.78257e-12	2.19713e-12	4.80317e-12
5	310	157.5	202.5	2.58179e-10	1.90891e-10	1.50575e-10	2.43265e-10	2.05272e-10	2.50293e-10	1.62994e-10	1.49541e-10	1.03519e-10	1.63375e-10	1.64849e-10	2.08139e-10	1.88697e-10	1.54401e-10	1.23543e-17	2.19058e-10	1.27919e-11	1.11516e-10	4.12952e-11	5.53555e-13	9.07872e-11	2.61065e-10	8.15841e-11	8.08318e-13	3.39314e-10	1.94944e-10	7.68047e-11	1.59195e-10	1.16226e-11	6.78802e-10	1.46988e-10	2.42019e-10	3.59748e-10	3.10923e-10	3.98698e-10	4.37567e-10	1.22898e-10	2.8761e-10	5.06793e-10	4.5754e-10	4.71499e-10	4.27219e-11	6.11278e-11	1.06077e-11	2.18005e-12	9.58096e-12
5	310	202.5	247.5	1.04662e-10	1.33629e-10	6.98671e-11	6.43215e-11	1.14229e-10	6.32059e-11	7.06105e-11	1.54543e-10	6.90887e-11	1.31677e-10	1.1563e-10	9.13171e-11	1.19411e-10	1.00977e-10	3.53414e-12	1.99279e-10	1.64337e-10	3.65259e-11	9.3924e-11	1.79676e-11	8.59846e-11	4.61248e-11	1.53824e-10	1.01495e-10	2.58007e-10	1.45251e-11	1.06562e-12	3.96621e-11	2.51096e-11	2.48128e-10	1.74303e-10	6.9305e-11	2.52394e-12	4.97656e-11	5.4291e-11	1.34944e-10	2.57998e-10	1.44399e-10	1.94329e-10	1.8204e-10	4.91919e-11	1.55513e-11	2.43701e-11	5.16352e-11	4.76263e-11	8.14226e-12
5	310	247.5	292.5	7.25788e-11	1.25596e-10	9.69735e-11	1.1025e-10	1.00501e-10	5.34123e-11	1.11804e-10	1.10375e-10	6.68768e-11	8.42682e-11	1.08788e-10	9.22796e-11	9.49913e-11	5.98851e-11	5.05788e-12	3.37463e-11	5.02207e-11	1.20855e-10	1.11534e-10	9.93822e-11	1.58907e-10	1.42166e-12	8.62183e-11	2.68509e-10	9.75486e-11	2.05084e-15	2.12802e-13	1.70978e-11	2.19596e-11	1.51077e-11	8.58615e-11	4.998e-11	7.1942e-14	2.83171e-13	4.51398e-11	1.89011e-10	7.2159e-11	9.2087e-11	2.03148e-10	1.95048e-11	5.76563e-12	1.66737e-10	1.06519e-10	1.29729e-10	8.22334e-11	1.33491e-11
5	310	292.5	337.5	8.02787e-11	1.05583e-10	1.43379e-10	5.64583e-11	1.05241e-10	8.05121e-11	9.09292e-11	1.12929e-10	9.98819e-11	1.00648e-10	1.25223e-10	1.37549e-10	6.8509e-11	9.97025e-11	0	1.34754e-12	9.03774e-11	3.12109e-11	3.21002e-11	1.37364e-10	1.15294e-10	4.9022e-13	3.53609e-12	1.68594e-10	8.35574e-12	2.40052e-15	6.5779e-13	1.31725e-11	1.39105e-10	7.42926e-12	1.98028e-10	1.42722e-10	2.06133e-13	3.57453e-13	8.25105e-11	1.85797e-10	7.61714e-12	1.1835e-10	3.0317e-10	8.74126e-11	2.84549e-12	1.80477e-10	2.4016e-10	1.05012e-10	6.33682e-11	3.53836e-11
5	520	337.5	22.5	3.38719e-11	4.5313e-11	5.17111e-11	1.20411e-11	5.84476e-11	3.83117e-11	3.86281e-11	3.71514e-11	4.91847e-11	4.5179e-11	5.23613e-11	4.19929e-11	3.40885e-11	5.9973e-11	0	2.39229e-13	4.41723e-11	1.70781e-13	1.16889e-11	1.91074e-11	7.03721e-12	3.2494e-15	2.39699e-12	4.23829e-11	6.13486e-13	2.99557e-16	9.35191e-12	5.41757e-11	2.07534e-10	2.03353e-12	4.03311e-12	1.47994e-10	1.07826e-11	4.93947e-13	1.27462e-11	1.20508e-10	6.64982e-12	6.51246e-11	9.37477e-12	2.32644e-12	6.78956e-13	3.89396e-11	6.76552e-11	1.17114e-10	4.48499e-12	1.73857e-11
5	520	22.5	67.5	5.29786e-11	1.81499e-11	5.33805e-11	3.34368e-11	6.61515e-11	7.5884e-11	2.86896e-11	3.13977e-11	7.31308e-11	5.52162e-11	4.06176e-11	2.89894e-11	4.6888e-11	7.20844e-11	0	2.93301e-12	2.29781e-11	4.52789e-13	5.25284e-11	1.04322e-11	2.93576e-11	4.56666e-14	1.51793e-12	3.34542e-12	2.89657e-13	3.46813e-11	1.28536e-10	2.35161e-10	2.28021e-10	2.19936e-11	3.26075e-12	1.38099e-10	5.96427e-11	5.641e-11	9.08869e-11	4.03558e-11	3.1741e-12	2.36107e-11	3.8372e-13	1.14578e-12	7.36138e-13	6.48754e-11	1.77478e-11	2.64014e-11	1.40995e-11	7.50204e-12
5	520	67.5	112.5	6.48239e-11	1.91337e-11	5.45293e-11	4.31757e-11	5.06965e-11	6.56328e-11	3.34184e-11	4.57133e-11	1.33548e-10	4.68147e-11	3.73778e-11	4.95898e-11	7.17163e-11	6.85981e-11	0	4.44258e-11	4.49061e-11	7.73499e-11	2.56918e-11	6.30193e-12	2.45276e-10	3.20997e-11	2.9335e-11	1.51837e-13	2.57997e-13	1.13096e-10	1.45281e-10	7.25132e-11	1.49081e-10	1.1814e-10	1.39913e-12	4.28279e-12	1.18877e-10	4.30565e-11	1.99255e-10	2.28054e-11	2.83292e-11	4.87778e-11	5.14285e-12	7.10186e-12	4.57011e-12	3.72965e-11	3.08875e-11	5.30165e-13	8.17934e-13	7.45647e-13
5	520	112.5	157.5	7.3515e-11	5.27218e-11	6.18737e-11	6.78784e-11	4.28173e-11	8.28286e-11	5.85583e-11	3.84615e-11	5.83105e-11	5.31222e-11	3.6966e-11	8.76688e-11	6.47215e-11	5.16341e-11	0	5.17212e-11	4.92392e-12	6.35631e-11	1.22674e-11	1.34012e-13	1.18499e-10	1.99235e-10	1.15958e-10	9.99873e-14	7.8373e-12	1.04933e-10	1.73768e-11	2.9695e-11	8.48213e-12	4.0059e-11	1.51122e-12	3.21709e-11	1.35574e-10	6.67625e-11	2.33956e-10	1.62765e-11	6.74891e-11	1.08373e-10	1.08655e-10	1.15973e-10	6.66675e-11	2.17457e-11	2.09484e-11	2.65717e-12	3.16331e-12	5.49473e-14
5	520	157.5	202.5	9.31419e-11	7.84271e-11	5.77705e-11	8.63129e-11	7.06027e-11	8.59358e-11	7.26616e-11	7.38284e-11	3.74179e-11	7.19539e-11	5.64759e-11	9.13386e-11	5.29567e-11	6.30684e-11	0	9.44385e-11	1.29598e-12	2.69789e-11	1.82027e-11	9.01485e-13	4.29924e-11	9.96295e-11	1.84383e-11	1.61694e-12	1.64689e-10	7.78401e-11	2.11973e-11	3.89743e-11	6.07122e-12	1.40103e-10	4.05176e-11	8.46185e-11	7.94854e-11	1.63387e-10	6.92271e-11	1.29996e-10	8.0221e-11	1.48564e-10	1.33273e-10	2.41334e-10	2.34216e-10	3.27304e-11	2.92021e-11	5.38517e-12	2.66929e-12	2.11254e-12
5	520	202.5	247.5	4.12587e-11	4.90981e-11	2.63669e-11	2.97441e-11	4.31968e-11	2.35312e-11	3.6324e-11	6.14224e-11	3.16556e-11	5.23577e-11	4.64635e-11	3.89102e-11	3.8688e-11	3.77982e-11	3.12791e-12	7.15475e-11	5.73328e-11	1.80031e-11	3.2549e-11	9.08141e-12	5.1571e-11	8.27138e-12	4.49695e-11	3.22816e-11	8.74143e-11	1.18583e-13	1.90305e-13	1.37646e-11	1.13113e-11	9.61703e-11	5.92969e-11	3.36132e-11	2.24451e-13	7.13842e-12	1.47358e-11	6.38619e-11	1.22593e-10	6.30365e-11	7.36061e-11	9.49279e-11	2.36462e-11	4.94949e-12	1.56077e-11	3.01352e-11	2.24124e-11	3.54033e-12
5	520	247.5	292.5	3.32279e-11	5.70873e-11	4.30663e-11	5.98621e-11	4.67493e-11	3.12487e-11	6.07184e-11	5.26524e-11	3.5128e-11	3.55953e-11	5.27409e-11	4.226e-11	4.23559e-11	3.32619e-11	7.9569e-12	2.52398e-11	2.46543e-11	8.71316e-11	1.01543e-10	6.2457e-11	1.11664e-10	2.23832e-12	3.08054e-11	1.16471e-10	2.7552e-11	1.05133e-14	1.01336e-13	1.126e-12	9.61704e-13	1.26502e-11	3.38752e-11	2.69057e-11	8.83207e-14	6.13265e-14	1.03953e-11	1.12377e-10	7.37136e-11	4.49486e-11	7.3851e-11	1.79273e-11	7.08534e-12	2.62059e-11	1.58255e-11	4.52571e-11	8.55765e-11	5.60412e-12
5	520	292.5	337.5	3.17156e-11	4.77615e-11	7.56324e-11	2.3632e-11	5.08348e-11	4.06247e-11	4.13796e-11	3.69801e-11	4.1723e-11	4.07767e-11	6.37242e-11	6.0901e-11	2.50606e-11	4.69575e-11	0	6.99489e-13	2.78243e-11	6.45913e-12	2.45456e-12	6.31989e-11	3.89028e-11	1.34756e-13	5.66284e-12	7.36711e-11	2.10997e-12	1.49975e-15	1.05184e-13	2.30761e-13	1.23265e-11	1.95264e-12	4.63622e-11	2.08077e-11	7.72706e-13	4.03902e-14	7.3255e-12	1.46747e-10	2.83317e-11	9.93017e-11	1.14634e-10	4.49601e-11	3.38604e-12	4.99774e-11	9.90297e-11	8.58264e-11	3.00834e-11	1.4126e-11
5	860	337.5	22.5	2.0814e-11	2.90331e-11	2.85812e-11	8.30775e-12	3.26811e-11	2.29891e-11	1.56925e-11	2.47881e-11	2.15731e-11	2.33567e-11	2.94489e-11	2.70922e-11	1.83574e-11	3.6088e-11	6.24302e-16	2.06172e-14	2.16277e-11	6.68566e-14	3.45025e-12	2.01079e-11	6.21331e-13	7.77024e-19	7.11213e-13	1.05771e-11	4.47432e-13	3.69748e-16	1.79422e-12	9.04654e-11	1.03788e-10	2.041e-12	2.56417e-12	5.45698e-11	4.39107e-12	1.35507e-13	4.29761e-12	2.60563e-11	1.26474e-11	7.77165e-11	3.30921e-11	1.15429e-12	1.34546e-12	2.94914e-11	7.19427e-11	7.60569e-11	2.10628e-12	9.71174e-13
5	860	22.5	67.5	2.6669e-11	9.69045e-12	2.20696e-11	1.69258e-11	2.57523e-11	3.9565e-11	1.63394e-11	1.76075e-11	3.8648e-11	3.0556e-11	2.2979e-11	2.23353e-11	2.02621e-11	3.01573e-11	0	1.95935e-14	8.85484e-12	5.71303e-15	5.49037e-11	1.56814e-11	3.41337e-11	1.91342e-13	1.23924e-12	1.13724e-14	1.09059e-13	1.11722e-11	7.28837e-11	3.48364e-11	1.05185e-10	6.50538e-11	1.56725e-12	1.07936e-11	2.05802e-11	4.54011e-11	1.02751e-10	1.30334e-11	4.28303e-12	6.12819e-12	3.008e-13	2.60795e-13	4.33926e-14	5.67585e-11	6.6809e-12	1.21714e-11	7.02735e-12	1.08428e-12
5	860	67.5	112.5	2.26703e-11	6.01941e-12	2.7047e-11	1.6088e-11	1.74592e-11	3.04133e-11	1.87303e-11	1.65114e-11	5.04451e-11	1.78213e-11	8.58707e-12	2.03511e-11	3.72213e-11	2.45293e-11	0	3.02861e-11	3.16047e-11	1.76371e-11	1.56252e-11	9.6423e-13	8.36352e-11	2.43808e-11	1.59718e-11	2.93356e-15	1.88064e-14	5.58991e-11	2.44198e-11	1.03572e-11	2.08018e-11	4.34214e-11	4.13647e-13	2.86854e-12	9.31284e-11	4.56959e-11	4.88802e-11	1.49317e-11	2.22732e-12	2.5633e-12	1.12523e-14	2.94196e-12	6.14857e-13	5.56133e-12	1.08479e-12	1.20032e-13	4.19788e-13	7.44293e-14
5	860	112.5	157.5	3.25934e-11	2.00205e-11	2.63076e-11	1.48203e-11	9.97886e-12	3.12987e-11	2.48326e-11	1.44938e-11	2.01723e-11	1.7564e-11	1.11623e-11	3.21982e-11	2.82567e-11	1.40228e-11	0	4.63784e-11	5.22298e-12	1.84401e-11	5.1252e-12	5.49834e-14	4.72788e-11	1.25782e-10	7.12606e-11	2.83958e-13	4.52984e-12	3.4243e-11	5.35911e-12	8.97051e-12	5.9242e-12	4.86284e-12	4.91692e-12	6.71392e-12	5.96081e-11	1.00268e-10	9.21683e-11	5.16925e-12	1.31675e-11	4.14276e-11	5.2425e-12	3.13958e-11	4.13027e-11	7.17782e-12	3.85656e-12	1.55043e-12	3.52498e-12	0
5	860	157.5	202.5	4.10772e-11	3.17078e-11	2.01401e-11	3.43471e-11	2.45903e-11	2.94936e-11	2.83177e-11	2.98692e-11	1.86735e-11	3.55627e-11	1.92986e-11	4.28749e-11	1.52843e-11	1.90646e-11	0	1.23506e-11	4.12793e-13	5.59004e-12	5.06215e-12	1.86221e-12	7.68688e-12	5.72703e-11	8.98666e-12	5.17445e-12	8.07651e-11	4.37128e-11	2.41229e-12	1.29005e-12	1.33646e-12	3.72728e-11	4.75925e-11	4.81725e-11	1.31969e-11	1.17849e-10	1.86155e-11	1.65932e-11	2.97381e-11	9.46749e-11	2.83013e-11	9.21247e-11	1.29837e-10	2.10951e-11	1.03386e-11	3.41059e-12	4.36914e-12	3.98915e-14
5	860	202.5	247.5	1.41123e-11	2.12353e-11	1.37163e-11	1.83571e-11	1.54031e-11	1.10862e-11	2.19562e-11	2.46058e-11	1.91394e-11	2.13577e-11	2.15411e-11	1.80521e-11	1.89931e-11	1.62377e-11	6.61391e-13	2.95381e-11	1.92918e-11	1.09259e-11	6.11311e-12	1.00565e-11	2.38261e-12	5.99798e-12	1.34146e-11	1.12005e-11	1.98295e-11	2.00469e-14	2.35873e-13	2.67318e-12	1.78493e-12	2.04437e-11	1.54453e-11	1.21983e-11	1.85185e-13	1.14501e-12	1.94309e-12	2.65302e-11	6.02593e-11	3.12523e-11	1.8903e-11	4.88063e-11	1.42324e-11	1.58654e-12	5.83072e-12	2.38835e-11	9.97368e-12	7.23184e-13
5	860	247.5	292.5	1.68694e-11	2.84756e-11	1.83428e-11	3.05887e-11	2.30268e-11	2.01795e-11	3.38135e-11	3.07178e-11	1.43943e-11	1.85368e-11	3.16898e-11	2.56154e-11	2.12443e-11	2.04801e-11	7.27463e-12	1.72304e-11	2.85715e-11	6.23842e-11	7.71442e-11	3.62119e-11	4.89759e-11	3.72863e-12	1.77573e-11	5.89161e-11	2.20758e-11	9.01164e-15	1.25818e-13	3.73333e-14	1.6378e-14	1.68408e-11	2.07155e-11	1.656e-11	3.99029e-14	9.80015e-15	2.83038e-12	5.16888e-11	4.58213e-11	1.41858e-11	2.39814e-11	1.764e-11	8.06714e-12	1.10293e-12	2.99967e-13	3.11691e-12	3.61727e-11	1.75566e-12
5	860	292.5	337.5	1.35699e-11	2.22474e-11	3.04749e-11	1.71129e-11	3.06514e-11	2.49499e-11	1.99325e-11	2.34766e-11	1.60794e-11	2.01278e-11	2.77006e-11	3.2515e-11	1.50538e-11	3.23863e-11	3.30779e-15	1.2595e-13	1.3189e-11	2.95404e-12	7.01891e-12	2.44961e-11	1.1816e-11	3.51329e-13	2.32879e-12	7.08283e-11	1.79371e-12	1.96504e-15	1.06816e-13	4.64307e-13	6.03473e-12	2.11006e-12	6.65852e-12	9.15958e-12	9.97238e-13	4.24375e-15	4.38885e-12	6.88014e-11	1.5669e-11	2.43926e-11	3.13719e-11	1.29673e-11	6.34496e-12	2.19472e-11	1.87807e-11	3.45871e-11	2.05281e-11	4.15786e-12
60	20	337.5	22.5	2.64799e-09	2.45055e-09	2.52963e-09	2.34081e-09	2.82602e-09	2.65403e-09	2.51633e-09	2.41035e-09	2.64779e-09	2.50132e-09	2.59717e-09	2.49744e-09	2.49797e-09	2.66255e-09	1.96249e-10	2.53619e-09	2.27601e-09	2.62407e-09	2.5988e-09	2.26723e-09	3.07283e-09	2.75231e-09	2.56719e-09	2.21299e-09	2.32585e-09	2.63259e-09	3.14741e-09	3.30797e-09	3.04961e-09	2.49105e-09	2.85676e-09	2.898e-09	2.60091e-09	2.49098e-09	2.97168e-09	2.26055e-09	2.50929e-09	2.26991e-09	2.82379e-09	2.04891e-09	1.90544e-09	3.05973e-09	2.52596e-09	2.47323e-09	1.61829e-09	1.76001e-10
60	20	22.5	67.5	1.09326e-09	7.83637e-10	9.47448e-10	8.33116e-10	1.14181e-09	1.08846e-09	8.89328e-10	8.33753e-10	1.28681e-09	9.26171e-10	9.0901e-10	9.09873e-10	9.11249e-10	1.0657e-09	4.75013e-11	9.48859e-10	6.68218e-10	7.53396e-10	8.83616e-10	6.50455e-10	1.32213e-09	1.27983e-09	8.31309e-10	5.90265e-10	6.39328e-10	1.64816e-09	1.74958e-09	1.47009e-09	1.55185e-09	7.5093e-10	9.18231e-10	1.39558e-09	1.30713e-09	1.30731e-09	1.33966e-09	6.21677e-10	9.19959e-10	6.8272e-10	9.23096e-10	6.69581e-10	6.98344e-10	1.43493e-09	8.86178e-10	8.25382e-10	4.62506e-10	3.95505e-11
60	20	67.5	112.5	8.746e-10	5.76711e-10	7.37584e-10	6.44429e-10	9.0222e-10	8.68953e-10	6.76322e-10	6.3222e-10	1.07073e-09	7.17336e-10	6.85033e-10	7.02096e-10	7.03267e-10	8.4354e-10	3.07225e-11	7.33971e-10	4.66864e-10	5.38077e-10	6.50496e-10	4.53596e-10	1.09013e-09	1.0504e-09	6.13096e-10	3.9884e-10	4.47974e-10	1.452e-09	1.49997e-09	1.20215e-09	1.27014e-09	5.45421e-10	6.66123e-10	1.13278e-09	1.11651e-09	1.09596e-09	1.09333e-09	4.34935e-10	7.18946e-10	4.90359e-10	6.94252e-10	5.00431e-10	5.76862e-10	1.1506e-09	6.80322e-10	6.15586e-10	3.13067e-10	2.46613e-11
60	20	112.5	157.5	1.19104e-09	9.37197e-10	1.08147e-09	9.8607e-10	1.23604e-09	1.22366e-09	1.02786e-09	9.60113e-10	1.30448e-09	1.05584e-09	1.03419e-09	1.05179e-09	1.03679e-09	1.15675e-09	6.12607e-11	1.05732e-09	8.05289e-10	9.78995e-10	9.63528e-10	7.53283e-10	1.55212e-09	1.3479e-09	9.76038e-10	7.28489e-10	8.48705e-10	1.56416e-09	1.72507e-09	1.54908e-09	1.47742e-09	9.45363e-10	1.05197e-09	1.34871e-09	1.38475e-09	1.27574e-09	1.41299e-09	8.33944e-10	1.08673e-09	8.17954e-10	1.12922e-09	7.96384e-10	9.85327e-10	1.36492e-09	9.85495e-10	9.14975e-10	5.37274e-10	5.29416e-11
60	20	157.5	202.5	2.11092e-09	1.97732e-09	2.00389e-09	1.967e-09	2.17092e-09	2.19819e-09	2.00408e-09	1.92147e-09	1.92683e-09	2.02406e-09	2.006e-09	2.01539e-09	1.986e-09	2.01912e-09	1.48065e-10	1.99338e-09	1.76482e-09	2.09537e-09	1.84872e-09	1.67072e-09	2.46339e-09	2.02832e-09	1.98084e-09	1.70562e-09	2.15816e-09	1.92255e-09	2.15882e-09	2.47399e-09	2.02803e-09	2.20586e-09	2.16222e-09	1.95099e-09	2.26007e-09	2.00428e-09	2.24795e-09	1.94937e-09	1.96672e-09	1.97892e-09	2.53361e-09	2.03431e-09	2.15848e-09	2.06777e-09	1.83979e-09	1.81141e-09	1.21414e-09	1.33023e-10
60	20	202.5	247.5	1.10096e-09	1.24301e-09	1.1461e-09	1.15684e-09	1.18215e-09	1.08142e-09	1.15912e-09	1.13323e-09	9.76693e-10	1.14174e-09	1.14548e-09	1.12677e-09	1.13949e-09	1.10552e-09	8.84814e-11	1.05919e-09	1.16765e-09	1.30347e-09	1.0635e-09	1.25602e-09	1.07641e-09	8.1702e-10	1.17529e-09	1.36551e-09	1.21214e-09	7.72441e-10	8.41516e-10	1.15739e-09	8.35555e-10	1.17945e-09	1.15969e-09	7.93981e-10	1.06052e-09	9.51026e-10	1.10018e-09	1.27122e-09	1.12978e-09	1.3381e-09	1.42652e-09	1.24087e-09	1.17107e-09	1.14548e-09	1.20059e-09	1.33055e-09	1.09659e-09	9.70003e-11
60	20	247.5	292.5	1.06022e-09	1.37384e-09	1.24666e-09	1.21998e-09	1.25376e-09	1.00186e-09	1.26194e-09	1.21482e-09	1.04042e-09	1.18058e-09	1.26073e-09	1.18759e-09	1.21843e-09	1.19165e-09	1.0617e-10	1.04361e-09	1.34816e-09	1.52942e-09	1.2946e-09	1.65397e-09	1.01699e-09	7.42049e-10	1.33805e-09	1.80413e-09	1.03816e-09	6.35511e-10	8.14055e-10	1.13886e-09	8.62168e-10	9.96291e-10	1.21983e-09	7.94652e-10	7.60771e-10	7.32558e-10	1.0956e-09	1.4361e-09	1.17772e-09	1.34429e-09	1.30479e-09	9.53027e-10	7.5834e-10	1.36088e-09	1.54046e-09	1.73787e-09	1.4972e-09	1.29285e-10
60	20	292.5	337.5	1.97062e-09	2.18278e-09	2.10247e-09	1.98324e-09	2.2214e-09	1.92883e-09	2.11364e-09	2.03341e-09	1.94437e-09	2.02578e-09	2.15736e-09	2.04079e-09	2.06165e-09	2.10771e-09	1.76172e-10	1.93519e-09	2.10274e-09	2.4464e-09	2.22798e-09	2.37883e-09	2.13812e-09	1.7638e-09	2.22115e-09	2.44081e-09	1.84003e-09	1.53605e-09	1.94891e-09	2.32592e-09	1.97903e-09	1.87565e-09	2.26074e-09	1.87555e-09	1.62684e-09	1.56653e-09	2.13794e-09	2.15579e-09	2.0399e-09	2.04249e-09	2.25631e-09	1.58527e-09	1.33223e-09	2.40458e-09	2.38603e-09	2.51347e-09	1.91481e-09	1.8497e-10
60	50	337.5	22.5	2.10869e-10	1.95012e-10	2.09961e-10	1.75439e-10	2.39269e-10	2.31193e-10	2.07347e-10	1.92383e-10	2.31207e-10	1.94258e-10	2.13774e-10	2.06344e-10	1.99252e-10	2.17688e-10	1.23317e-11	2.27961e-10	1.77928e-10	2.11369e-10	2.29379e-10	1.98239e-10	3.44093e-10	1.94584e-10	1.69284e-10	1.48386e-10	1.47595e-10	2.06585e-10	2.81985e-10	2.84827e-10	2.63138e-10	1.60946e-10	1.89395e-10	2.40728e-10	1.87881e-10	2.25245e-10	2.57325e-10	1.45663e-10	1.79675e-10	1.55116e-10	2.23276e-10	1.77031e-10	1.29503e-10	3.26856e-10	1.95847e-10	1.82918e-10	1.37295e-10	1.1147e-11
60	50	22.5	67.5	3.98367e-11	2.49704e-11	3.94273e-11	2.33597e-11	5.26163e-11	5.47315e-11	3.72753e-11	2.62623e-11	7.99779e-11	2.95279e-11	3.65986e-11	3.23177e-11	3.61797e-11	4.78396e-11	5.51597e-14	5.11985e-11	1.19833e-11	4.64633e-12	2.23849e-11	3.74455e-11	9.71076e-11	1.90779e-11	5.10909e-12	3.11462e-12	1.84153e-12	8.98503e-11	7.01456e-11	7.95985e-11	4.56288e-11	8.01721e-12	5.31207e-12	4.02526e-11	4.59507e-11	1.13563e-10	7.62272e-11	1.57749e-12	9.7088e-12	4.86176e-12	2.19916e-11	1.72747e-11	1.65185e-11	1.03678e-10	4.56564e-11	3.84099e-11	2.22015e-11	1.861e-14
60	50	67.5	112.5	3.95378e-11	1.65212e-11	3.05119e-11	2.80662e-11	4.20561e-11	4.54781e-11	2.73921e-11	2.47707e-11	8.05522e-11	2.74214e-11	2.19617e-11	2.95115e-11	3.30047e-11	4.6693e-11	6.51331e-16	3.00629e-11	1.39393e-12	1.9366e-12	1.48237e-11	2.14598e-11	8.13788e-11	2.19066e-11	4.26504e-12	1.00986e-12	7.37417e-13	1.33103e-10	8.52919e-11	8.15678e-11	3.90887e-11	1.45789e-11	2.09204e-12	4.23493e-11	8.91614e-11	7.87609e-11	7.07124e-11	2.75797e-13	1.2485e-11	4.70375e-12	1.74176e-11	1.34933e-11	2.46339e-11	5.08188e-11	6.10797e-11	3.87295e-11	2.89454e-12	1.2437e-17
60	50	112.5	157.5	9.14703e-11	4.77766e-11	7.65244e-11	7.1216e-11	7.82157e-11	9.71302e-11	6.04786e-11	4.98116e-11	1.2373e-10	6.49017e-11	5.09284e-11	7.05755e-11	6.2429e-11	8.16332e-11	1.93568e-13	6.4992e-11	1.64944e-11	5.27399e-11	2.49357e-11	9.56616e-12	2.39399e-10	1.14273e-10	4.30004e-11	5.6995e-12	3.29937e-11	1.86286e-10	2.16315e-10	1.35945e-10	5.36822e-11	4.46601e-11	1.64081e-11	7.95629e-11	1.84946e-10	9.36715e-11	1.02257e-10	2.66017e-11	9.06944e-11	2.76041e-11	6.86409e-11	3.85886e-11	1.47926e-10	6.31932e-11	6.27834e-11	2.96716e-11	3.57631e-12	6.14671e-14
60	50	157.5	202.5	3.01655e-10	2.35546e-10	2.36855e-10	2.93209e-10	2.4044e-10	3.6027e-10	2.34227e-10	2.31003e-10	1.92132e-10	2.76549e-10	1.90572e-10	2.59826e-10	2.38047e-10	2.05513e-10	5.87135e-12	2.47405e-10	1.46374e-10	2.07761e-10	5.47846e-11	4.06694e-11	3.75676e-10	2.05546e-10	1.61947e-10	7.7086e-11	4.36446e-10	2.68138e-10	1.82031e-10	2.799e-10	9.07e-11	4.07889e-10	1.75088e-10	9.79324e-11	5.2875e-10	3.64341e-10	2.71297e-10	2.54774e-10	2.4343e-10	3.4156e-10	4.95958e-10	5.51786e-10	7.43109e-10	8.30243e-11	6.97087e-11	5.66102e-11	4.20885e-11	2.75799e-12
60	50	202.5	247.5	1.1487e-10	1.37264e-10	9.64469e-11	1.00754e-10	1.0166e-10	9.46057e-11	9.60504e-11	1.23736e-10	7.74885e-11	1.08338e-10	9.6337e-11	9.21945e-11	1.17106e-10	1.01484e-10	5.74497e-12	9.45125e-11	9.72424e-11	7.81533e-11	3.10039e-11	5.1397e-11	3.26694e-11	6.22033e-11	8.25814e-11	1.04518e-10	1.49868e-10	5.91649e-11	2.6691e-11	1.18902e-10	2.86723e-11	1.52591e-10	1.13218e-10	2.53429e-11	1.56051e-10	1.11239e-10	1.49656e-10	1.24297e-10	1.68122e-10	1.7355e-10	1.56779e-10	2.06624e-10	2.51056e-10	7.33434e-11	3.01753e-11	6.24611e-11	9.78812e-11	6.21375e-12
60	50	247.5	292.5	5.7151e-11	1.06786e-10	8.75876e-11	1.01936e-10	8.04632e-11	5.09858e-11	9.0513e-11	8.35857e-11	6.27435e-11	8.07437e-11	8.69718e-11	7.41028e-11	8.81673e-11	8.26087e-11	1.5345e-11	4.80137e-11	8.48306e-11	7.7868e-11	7.28823e-11	1.07518e-10	3.24966e-11	1.28786e-11	8.09796e-11	2.06991e-10	2.4809e-11	8.10172e-12	2.73412e-11	8.59707e-11	4.67208e-11	2.17386e-11	5.35857e-11	1.42528e-11	1.09201e-11	1.64199e-11	8.9221e-11	1.30612e-10	7.25511e-11	9.2638e-11	7.79602e-11	2.78527e-11	3.29169e-11	9.03627e-11	7.73845e-11	9.32858e-11	1.51921e-10	2.79392e-11
60	50	292.5	337.5	1.13287e-10	1.89809e-10	1.78371e-10	1.56407e-10	1.5801e-10	1.07531e-10	1.70824e-10	1.73675e-10	1.25979e-10	1.52546e-10	1.59905e-10	1.55505e-10	1.51217e-10	1.5842e-10	1.76712e-11	1.13244e-10	1.73265e-10	2.67623e-10	2.0861e-10	2.80712e-10	1.26174e-10	3.63795e-11	1.48992e-10	2.99908e-10	7.47583e-11	2.51366e-11	8.40769e-11	1.46197e-10	9.23201e-11	6.40556e-11	1.08783e-10	5.9955e-11	2.90959e-11	4.71102e-11	1.60024e-10	1.89071e-10	1.37101e-10	1.71008e-10	1.693e-10	7.83444e-11	3.45828e-11	2.09935e-10	2.31353e-10	2.3349e-10	2.58604e-10	2.66603e-11
60	100	337.5	22.5	7.73809e-12	9.89298e-12	1.3043e-11	4.67707e-12	1.28123e-11	1.20859e-11	1.26225e-11	1.05667e-11	1.21335e-11	5.74579e-12	1.25133e-11	9.54332e-12	1.00905e-11	9.12708e-12	8.94508e-15	1.52961e-11	1.64088e-11	1.43759e-11	6.9646e-12	1.92926e-11	5.32164e-11	1.82527e-16	2.89953e-14	3.6857e-13	1.00786e-14	3.36276e-13	2.45608e-11	1.06648e-11	2.40028e-12	4.01535e-14	9.96696e-14	3.73318e-12	4.74174e-14	1.11317e-11	1.39166e-11	6.29911e-14	8.92934e-13	1.19147e-12	1.40856e-11	1.18021e-11	1.81375e-13	2.14663e-11	5.4369e-12	3.93929e-12	8.57791e-12	1.77142e-14
60	100	22.5	67.5	5.49764e-12	5.57207e-12	1.4314e-11	6.21638e-12	1.29882e-11	1.19783e-11	9.15742e-12	5.81775e-12	2.17391e-11	5.04869e-12	9.77042e-12	5.84029e-12	9.08692e-12	1.08451e-11	0	1.90818e-11	6.75485e-12	2.58558e-14	2.29639e-12	6.24557e-12	1.54501e-11	1.77566e-15	1.14119e-18	8.29666e-15	5.75742e-19	1.2905e-11	4.2607e-12	6.98961e-12	1.19358e-11	4.59472e-13	4.85467e-16	7.99955e-12	5.97185e-12	2.18176e-11	1.98601e-11	3.04494e-19	5.156e-16	5.9394e-18	4.42867e-13	1.92698e-12	2.14329e-12	8.7742e-12	6.8255e-12	1.20288e-11	1.14893e-11	0
60	100	67.5	112.5	7.23031e-12	2.55759e-12	9.39996e-12	7.89493e-12	1.00668e-11	1.21845e-11	6.2696e-12	5.84423e-12	2.33894e-11	7.10915e-12	5.82096e-12	5.88968e-12	5.96759e-12	1.05552e-11	0	8.63505e-12	3.0803e-14	6.84067e-15	1.35198e-12	6.53969e-13	5.05659e-12	1.54804e-12	2.62916e-14	4.62759e-16	7.47032e-16	4.11984e-11	6.24449e-12	5.44217e-12	1.6895e-11	2.31331e-12	4.18852e-27	9.00368e-12	2.95508e-11	1.02521e-11	1.85841e-11	4.42679e-43	5.94734e-13	5.05526e-14	1.44039e-13	2.6395e-13	5.19431e-12	6.70297e-12	2.41991e-11	1.00273e-11	3.19239e-13	0
60	100	112.5	157.5	1.42525e-11	9.78119e-12	1.39144e-11	1.10988e-11	1.04724e-11	1.41985e-11	9.14937e-12	7.6846e-12	2.64359e-11	8.81537e-12	4.91316e-12	1.20286e-11	7.79455e-12	1.02246e-11	5.79693e-30	6.77848e-12	3.19058e-14	7.15978e-12	3.9263e-12	3.80796e-14	2.38008e-11	2.98611e-11	9.23656e-12	1.78998e-15	5.29172e-12	4.25794e-11	3.27986e-11	2.07535e-11	3.3188e-12	2.19674e-12	2.31127e-14	1.93256e-11	4.8229e-11	9.75321e-12	8.35629e-12	2.02823e-13	2.21509e-11	5.67507e-12	1.93767e-12	5.39116e-12	1.62307e-11	6.44022e-12	6.93768e-12	9.77598e-13	1.0972e-36	2.8665e-46
60	100	157.5	202.5	2.69012e-11	2.25459e-11	2.21315e-11	2.88922e-11	2.2888e-11	4.06693e-11	2.52845e-11	2.02539e-11	2.08291e-11	2.88539e-11	1.14672e-11	2.57265e-11	1.85366e-11	1.85715e-11	1.31374e-25	1.36386e-11	6.56762e-13	4.5734e-11	3.45085e-12	3.36404e-15	2.76591e-11	1.56842e-11	1.62685e-11	8.00201e-13	4.78778e-11	1.39357e-11	1.30267e-11	2.20339e-11	4.68436e-13	2.33613e-11	1.64278e-11	2.08719e-11	9.71154e-11	1.67695e-11	2.53782e-11	1.46069e-11	1.58849e-11	2.72578e-11	4.74873e-11	4.92379e-11	7.10233e-11	8.65016e-12	1.56475e-11	1.64993e-13	3.97737e-15	2.06787e-28
60	100	202.5	247.5	2.38217e-11	2.61763e-11	1.41844e-11	1.44494e-11	1.34271e-11	1.76648e-11	1.47395e-11	1.86603e-11	1.24646e-11	1.51444e-11	1.1488e-11	1.69232e-11	2.19258e-11	1.52777e-11	7.00539e-14	1.57364e-11	3.43149e-12	2.41871e-11	4.54239e-12	5.88968e-13	5.28517e-13	1.74384e-11	6.5707e-12	8.71535e-12	2.3252e-11	1.78217e-11	5.21245e-13	3.57821e-11	9.52557e-12	5.64802e-12	2.71758e-11	6.56279e-12	6.66624e-11	1.47409e-11	5.67522e-11	2.41642e-11	2.41872e-11	2.55578e-11	2.44355e-11	3.38065e-11	8.83861e-11	5.84156e-12	4.13132e-12	1.80076e-13	2.93753e-12	7.90849e-14
60	100	247.5	292.5	1.20074e-11	1.81434e-11	1.37996e-11	1.29766e-11	1.18669e-11	9.20614e-12	1.18239e-11	1.31074e-11	9.20528e-12	1.37411e-11	1.44868e-11	1.06689e-11	1.59898e-11	1.41173e-11	4.79594e-12	1.10347e-11	1.49745e-11	9.98817e-12	3.83675e-12	6.34006e-12	7.01194e-12	8.34885e-13	7.85022e-12	3.16722e-11	2.72277e-13	4.78322e-13	8.39114e-13	2.46783e-11	1.41414e-11	1.98304e-13	1.63176e-11	9.28798e-12	5.32406e-13	2.25298e-12	3.6489e-11	2.68574e-11	2.85866e-11	1.81868e-11	1.98693e-11	6.35829e-13	5.68881e-12	1.14821e-11	2.73821e-12	3.50158e-14	7.93108e-12	5.12697e-12
60	100	292.5	337.5	1.07621e-11	1.29478e-11	2.22072e-11	8.75153e-12	1.20283e-11	1.04758e-11	1.49629e-11	2.14438e-11	1.2934e-11	1.67097e-11	1.2382e-11	1.54319e-11	1.10863e-11	1.958e-11	8.91517e-12	1.15097e-11	1.30055e-11	5.96594e-11	2.94e-11	3.78505e-11	2.3307e-11	7.08602e-15	3.99257e-13	1.68293e-11	1.28411e-14	3.61008e-15	1.15398e-11	3.06787e-11	5.73825e-12	2.67116e-14	6.65854e-13	6.34985e-12	1.41396e-16	1.11254e-11	3.42446e-11	8.05363e-12	1.0671e-11	1.91757e-11	3.41019e-11	9.13259e-13	2.57997e-14	2.28969e-11	3.39969e-11	1.28001e-12	6.64446e-12	8.44991e-12
60	180	337.5	22.5	1.55102e-12	2.8897e-12	3.37336e-12	7.9867e-13	1.59426e-12	2.40094e-12	3.96053e-12	2.65321e-12	1.78145e-12	1.26946e-12	3.28998e-12	2.30713e-12	2.05175e-12	1.80446e-12	1.03518e-16	5.28505e-12	7.74056e-12	1.19674e-12	9.53537e-13	2.4659e-12	9.90974e-12	0	0	8.36168e-15	0	0	7.80744e-12	7.95636e-13	5.26081e-15	0	0	1.3113e-12	8.65562e-17	4.05447e-12	2.03912e-12	0	6.03895e-16	6.0345e-14	4.28044e-13	3.45993e-12	6.53653e-16	4.24148e-12	1.0513e-12	4.10407e-12	1.22347e-12	3.46572e-27
60	180	22.5	67.5	1.01201e-12	8.5219e-13	3.69947e-12	2.70343e-12	3.11338e-12	2.3463e-12	3.01319e-12	2.11496e-12	5.33911e-12	1.06155e-12	2.2937e-12	1.16974e-12	1.89986e-12	2.67846e-12	0	8.33835e-12	5.77614e-12	0	9.15181e-13	2.55073e-13	1.59172e-12	0	0	0	0	3.67349e-12	9.05696e-13	7.8282e-14	2.61977e-12	2.6042e-16	0	5.24064e-12	3.74993e-12	2.00777e-12	1.11251e-12	0	0	0	2.41668e-20	7.43485e-14	4.61202e-13	7.48617e-13	6.1024e-13	4.24778e-12	5.95911e-12	0
60	180	67.5	112.5	2.75204e-12	3.46931e-13	3.31266e-12	2.25688e-12	3.66921e-12	4.12637e-12	1.54197e-12	2.39647e-12	6.58203e-12	2.51926e-12	8.77843e-13	1.25109e-12	1.68761e-12	2.4708e-12	0	4.43944e-12	4.93018e-15	0	1.57104e-13	2.64088e-15	1.22713e-14	2.1459e-13	1.2595e-16	0	0	1.54517e-11	5.49928e-13	8.63708e-14	7.41809e-12	3.67772e-16	0	3.56229e-12	1.38643e-11	3.91094e-12	8.68894e-12	0	7.11421e-14	1.95226e-16	0	1.20788e-14	2.53422e-12	4.16725e-12	1.56982e-12	1.65376e-13	6.12133e-14	0
60	180	112.5	157.5	3.95472e-12	2.00953e-12	5.00842e-12	3.48269e-12	3.91321e-12	3.98847e-12	2.54055e-12	2.37321e-12	7.96664e-12	2.42307e-12	1.22653e-12	4.462e-12	2.82769e-12	2.51578e-12	0	1.88877e-12	0	3.07727e-12	5.47265e-13	0	1.20114e-12	1.16747e-11	3.30084e-12	0	2.84317e-12	1.55271e-11	2.23867e-12	6.66032e-13	2.89009e-12	5.02822e-15	1.91256e-17	1.76242e-12	2.0361e-11	3.96363e-12	2.72188e-12	1.55973e-16	9.30248e-12	1.80047e-12	6.75521e-16	1.01968e-12	2.67083e-12	3.05384e-12	1.09393e-13	1.32015e-15	0	0
60	180	157.5	202.5	6.21761e-12	5.49977e-12	6.55367e-12	6.56611e-12	7.23208e-12	9.66957e-12	6.80323e-12	5.24573e-12	5.31798e-12	9.48411e-12	3.87735e-12	7.00991e-12	3.98815e-12	5.26672e-12	0	4.82012e-12	2.21427e-15	7.17839e-12	1.10392e-12	0	3.25766e-13	9.03694e-13	1.03228e-11	3.39558e-14	1.29075e-11	5.3625e-12	4.70675e-13	4.04914e-13	5.07864e-14	3.59039e-12	5.84669e-12	9.86588e-12	2.70734e-11	3.23244e-12	3.15955e-12	5.17113e-12	5.38677e-12	4.72513e-12	5.06141e-12	1.22568e-11	1.7282e-11	3.3534e-12	4.74982e-12	1.57775e-51	4.25054e-51	0
60	180	202.5	247.5	7.63127e-12	7.85761e-12	4.27174e-12	4.84637e-12	5.04007e-12	5.67215e-12	5.04636e-12	6.55573e-12	3.5076e-12	5.10259e-12	3.43784e-12	5.26198e-12	5.30152e-12	4.78527e-12	2.4766e-47	7.62604e-12	9.97079e-13	1.2706e-12	2.90456e-12	2.39901e-15	2.44844e-16	3.84472e-12	3.70285e-12	4.41621e-12	4.74363e-12	6.42717e-12	0	5.54898e-12	5.52329e-12	8.11187e-13	6.19448e-12	1.20873e-12	2.83868e-11	8.01587e-12	1.23002e-11	7.61416e-12	7.47734e-12	1.15214e-11	1.15276e-11	1.19083e-11	2.561e-11	1.1048e-12	4.22957e-13	5.95977e-46	1.20606e-13	5.78055e-30
60	180	247.5	292.5	3.38442e-12	5.79129e-12	3.68322e-12	2.98359e-12	3.32472e-12	2.31135e-12	3.07065e-12	3.68969e-12	2.63844e-12	2.87474e-12	3.81065e-12	3.29915e-12	4.13372e-12	3.41273e-12	8.48683e-13	2.33832e-12	4.49486e-12	3.07449e-12	1.61306e-13	2.48717e-12	4.02911e-12	2.64367e-14	2.38718e-12	1.08078e-11	1.38095e-14	1.32864e-21	2.14518e-35	3.54249e-12	2.26985e-12	1.10792e-15	5.03729e-12	3.10342e-12	2.08779e-14	1.87639e-13	8.63634e-12	4.68688e-12	1.02569e-11	6.68234e-12	3.9393e-12	2.02065e-13	9.12112e-13	7.71434e-12	5.23235e-13	1.76965e-14	2.69581e-12	1.53255e-12
60	180	292.5	337.5	2.59652e-12	2.39259e-12	6.09057e-12	1.63607e-12	2.22823e-12	1.59464e-12	2.76238e-12	4.76411e-12	3.37592e-12	3.16055e-12	2.89918e-12	3.53054e-12	2.30889e-12	3.70782e-12	1.5329e-12	1.7927e-12	3.65326e-12	1.66978e-11	6.01942e-12	9.44018e-12	2.76374e-12	0	3.64209e-14	4.55206e-12	0	0	3.97823e-13	8.09623e-12	2.52277e-14	1.00182e-21	3.42092e-14	2.83954e-13	0	6.28722e-12	8.83595e-12	1.61147e-12	1.47622e-13	8.10745e-12	2.70123e-12	8.70945e-14	3.86034e-16	1.31553e-11	1.04625e-11	1.09235e-12	7.81521e-13	3.56154e-12
60	310	337.5	22.5	3.06134e-13	6.49432e-13	9.51032e-13	7.48047e-14	1.90652e-13	3.43558e-13	6.71666e-13	4.49948e-13	4.02343e-13	4.16859e-13	4.87334e-13	5.2853e-13	2.77839e-13	5.06219e-13	0	4.45889e-13	2.74046e-12	3.85618e-15	1.55818e-13	6.29737e-13	7.80177e-13	0	0	8.90502e-15	0	0	1.57863e-12	1.27842e-12	0	0	0	8.04818e-14	0	1.25984e-12	8.48064e-13	0	0	1.01696e-49	0	1.1365e-14	0	8.89057e-13	8.30855e-13	5.45046e-13	3.08731e-13	0
60	310	22.5	67.5	1.39888e-13	1.45533e-13	8.16311e-13	8.25071e-13	4.07783e-13	3.79935e-13	4.89803e-13	7.36221e-13	9.4912e-13	1.51469e-13	4.2231e-13	2.46309e-13	3.03935e-13	8.46335e-13	0	1.76598e-12	5.05842e-13	0	3.63051e-13	3.27956e-13	3.84912e-13	0	0	0	0	3.55447e-13	2.95393e-13	0	2.15752e-13	0	0	3.03532e-13	2.72538e-13	1.05525e-12	1.45949e-14	0	0	0	0	0	2.01499e-14	1.59975e-13	2.1058e-45	3.36517e-14	3.28551e-12	0
60	310	67.5	112.5	9.45585e-13	9.6779e-14	8.23757e-13	2.56385e-13	8.03511e-13	9.10627e-13	5.74587e-13	6.23479e-13	1.64626e-12	8.7812e-13	5.67184e-14	3.62342e-13	4.79299e-13	9.32374e-13	0	1.82597e-12	2.22665e-15	0	5.48849e-14	0	0	1.81051e-14	0	0	0	8.49398e-12	5.26607e-13	0	3.07018e-12	0	0	3.0992e-13	1.3643e-12	2.94494e-12	1.75863e-12	0	4.65165e-16	0	0	0	1.01607e-12	1.29967e-12	6.65456e-21	0	3.52167e-15	0
60	310	112.5	157.5	1.54469e-12	5.09175e-13	1.09784e-12	7.94615e-13	1.10235e-12	1.31596e-12	1.07718e-12	7.84226e-13	2.353e-12	1.00865e-12	2.70993e-13	1.5361e-12	8.49285e-13	7.77117e-13	0	6.96247e-13	0	7.80663e-14	3.56426e-13	0	4.37534e-15	4.21153e-12	8.84579e-13	0	7.40389e-13	6.44317e-12	7.96444e-14	9.2929e-31	6.41409e-13	0	0	7.86663e-16	8.94014e-12	1.78122e-12	2.37439e-12	0	5.5431e-12	6.41581e-13	0	5.21179e-15	7.77378e-13	9.14303e-13	7.89966e-19	0	0	0
60	310	157.5	202.5	1.8284e-12	1.3944e-12	1.9816e-12	2.22431e-12	1.91651e-12	2.73604e-12	1.84874e-12	1.62094e-12	1.42597e-12	3.1278e-12	1.4703e-12	2.26316e-12	1.10791e-12	1.42145e-12	0	2.22889e-12	0	4.30095e-14	4.7963e-13	0	0	8.61264e-14	5.2077e-12	4.94346e-17	5.89174e-12	2.62636e-12	3.53286e-16	3.22063e-55	2.46659e-16	9.99552e-13	1.54158e-12	2.64319e-12	1.66446e-12	1.00896e-12	1.64065e-12	7.90848e-13	2.65674e-12	1.37486e-12	8.40105e-13	2.73222e-12	7.86092e-12	6.58092e-13	1.83391e-12	0	0	0
60	310	202.5	247.5	2.19238e-12	2.20174e-12	1.12861e-12	1.80987e-12	1.66087e-12	1.42248e-12	1.86147e-12	1.96595e-12	9.64227e-13	2.14073e-12	9.39289e-13	1.26896e-12	1.33077e-12	1.58071e-12	0	4.55457e-12	7.00112e-13	9.34061e-14	1.33491e-12	0	0	1.56448e-12	7.05556e-13	1.7157e-12	4.92912e-13	3.0188e-13	0	1.75462e-12	1.86574e-12	2.25273e-13	1.88299e-13	6.31553e-13	2.62132e-12	5.64772e-12	3.13083e-12	5.40691e-12	2.39957e-12	3.84818e-12	3.11195e-12	7.24404e-12	4.80019e-12	5.7562e-13	1.09398e-13	0	4.70153e-15	0
60	310	247.5	292.5	9.68883e-13	1.65088e-12	1.1709e-12	6.37861e-13	9.69756e-13	7.67974e-13	7.90182e-13	9.52907e-13	6.46143e-13	6.2701e-13	1.14316e-12	1.07185e-12	1.27808e-12	9.96196e-13	6.86233e-13	1.04416e-12	1.82167e-12	8.37737e-13	1.68199e-15	1.33564e-12	1.13634e-12	8.85737e-15	1.00618e-12	3.9126e-12	0	0	0	3.68886e-13	4.11779e-13	5.70071e-19	1.53627e-12	6.15197e-13	0	1.80314e-33	4.35939e-12	1.00685e-12	2.01686e-12	1.95538e-12	9.6642e-13	2.37132e-13	9.16168e-26	1.77727e-12	1.27731e-15	1.2488e-16	3.96053e-13	4.84141e-13
60	310	292.5	337.5	3.88471e-13	4.62619e-13	1.2776e-12	2.68822e-13	4.69924e-13	1.64575e-13	4.14432e-13	7.48691e-13	6.99785e-13	8.89883e-13	5.57086e-13	7.67197e-13	6.19435e-13	6.97026e-13	6.75389e-14	6.78754e-14	1.32375e-12	1.52365e-12	1.36516e-12	2.29752e-12	9.24974e-14	0	1.05886e-14	1.84934e-12	0	0	6.00104e-17	3.44874e-13	0	0	3.944e-16	3.57846e-13	0	4.21966e-13	2.39704e-12	7.63431e-13	0	4.03778e-13	3.46374e-14	3.31559e-14	0	1.83675e-12	3.08942e-12	2.27266e-13	6.92795e-13	1.29871e-12
60	520	337.5	22.5	4.22997e-14	1.53625e-13	2.11683e-13	2.15737e-14	4.40011e-14	1.90822e-14	7.99608e-14	1.0571e-13	1.19067e-13	8.99395e-14	5.14532e-14	1.41785e-13	9.55021e-14	1.71637e-13	0	0	4.42209e-13	1.14209e-19	1.06025e-14	3.32742e-14	3.07486e-14	0	0	1.54945e-14	0	0	4.72878e-13	2.50569e-13	0	0	0	2.81552e-15	0	5.92828e-14	8.26076e-14	0	0	0	0	0	0	1.61966e-14	1.58444e-13	6.57729e-14	3.18058e-14	0
60	520	22.5	67.5	2.32708e-14	2.88664e-14	4.40408e-14	1.1787e-13	2.22236e-14	6.86478e-14	6.16825e-14	8.6625e-14	7.17605e-14	1.05304e-13	1.07817e-13	5.18748e-14	4.10209e-14	2.43518e-13	0	2.92671e-14	6.92988e-14	0	2.43526e-13	4.96524e-13	4.96524e-13	0	0	0	0	6.95898e-15	1.70661e-16	0	5.18477e-15	0	0	3.93705e-17	4.09132e-17	2.38999e-15	0	0	0	0	0	0	7.99546e-17	5.69468e-16	3.92943e-18	0	2.06735e-13	0
60	520	67.5	112.5	1.99455e-13	1.32496e-15	1.15623e-13	1.0604e-13	1.3703e-13	2.06135e-13	8.77479e-14	5.74268e-14	3.43753e-13	1.67159e-13	1.30905e-15	7.85918e-14	1.10502e-13	1.80533e-13	0	2.93569e-13	9.11501e-17	0	6.4106e-16	0	0	2.77613e-17	0	0	0	3.03745e-12	5.27797e-14	0	3.9654e-13	0	0	6.73884e-19	4.28528e-15	6.87575e-13	3.32054e-15	0	0	0	0	0	1.02979e-13	1.03054e-13	0	0	0	0
60	520	112.5	157.5	4.07835e-13	2.25617e-13	1.94075e-13	1.09819e-13	2.03137e-13	4.04081e-13	2.84321e-13	2.04823e-13	5.45508e-13	4.11622e-13	7.2266e-14	5.01917e-13	1.92284e-13	1.42318e-13	0	6.66988e-13	0	0	8.32557e-14	0	0	1.48821e-12	1.501e-13	0	1.24983e-14	2.53263e-12	3.49921e-16	0	7.62387e-15	0	0	0	1.40116e-12	8.1408e-13	1.23917e-12	0	1.12194e-12	6.08023e-14	0	1.00549e-32	1.16397e-13	2.74051e-14	0	0	0	0
60	520	157.5	202.5	6.14473e-13	4.14146e-13	5.38184e-13	6.84986e-13	4.11724e-13	8.86719e-13	4.68557e-13	4.783e-13	4.17323e-13	1.00452e-12	3.9817e-13	6.3694e-13	3.55812e-13	3.14287e-13	0	9.1787e-13	0	0	4.9388e-13	0	0	4.44249e-17	1.78086e-12	0	2.11689e-12	5.69921e-13	0	0	0	4.56032e-13	1.09646e-14	2.84435e-13	5.00513e-14	7.99298e-13	1.26326e-12	3.16727e-15	1.2821e-12	3.6252e-13	6.07126e-14	6.97315e-13	3.66851e-12	1.12332e-13	3.99333e-13	0	0	0
60	520	202.5	247.5	7.03248e-13	6.6184e-13	3.85067e-13	5.54539e-13	4.39759e-13	3.16285e-13	5.30454e-13	4.63017e-13	2.77427e-13	7.43008e-13	3.28962e-13	2.62733e-13	3.78871e-13	3.97671e-13	0	1.43841e-12	1.6409e-13	5.73363e-14	5.82723e-13	0	0	7.50475e-13	1.18816e-14	3.3919e-13	9.49865e-15	1.34219e-17	0	6.57648e-13	3.40783e-13	8.53806e-14	2.60047e-14	5.3759e-13	4.81979e-15	1.16821e-12	2.99879e-13	1.49649e-12	1.22633e-12	6.68322e-13	1.37477e-12	3.74948e-12	2.41738e-12	3.07301e-13	2.58706e-16	0	1.51601e-18	0
60	520	247.5	292.5	2.12901e-13	4.77233e-13	4.99575e-13	1.95237e-13	2.34076e-13	3.23033e-13	1.8035e-13	2.48542e-13	1.36836e-13	2.25274e-13	2.789e-13	2.65056e-13	3.74438e-13	3.2722e-13	3.26692e-13	4.02139e-13	3.34719e-13	5.52409e-14	0	7.88857e-13	2.58744e-14	2.0714e-16	8.88258e-13	5.25275e-13	0	0	0	5.67114e-13	2.88037e-13	8.12402e-19	5.03567e-13	1.96568e-13	0	0	3.25693e-13	1.19862e-13	4.40182e-13	1.26347e-13	1.52057e-15	1.02779e-13	0	5.72548e-13	0	3.38522e-16	1.97789e-13	8.3072e-16
60	520	292.5	337.5	1.13222e-13	1.69725e-13	2.47331e-13	5.94807e-14	1.21169e-13	4.28278e-14	7.84996e-14	6.46395e-14	1.26817e-13	2.08995e-13	1.12514e-13	2.45518e-13	1.82337e-13	2.16945e-13	1.04071e-14	1.04071e-14	7.38851e-13	5.1263e-13	1.52292e-13	2.58557e-13	3.642e-16	0	5.68641e-14	1.18722e-13	0	0	0	4.69916e-16	0	0	0	4.94679e-14	0	0	8.95272e-13	8.58625e-13	1.32244e-17	3.69375e-17	2.99303e-17	3.09179e-14	0	4.80097e-13	6.98847e-13	3.77571e-13	3.09108e-13	4.31725e-13
60	860	337.5	22.5	3.15037e-15	5.87872e-14	4.64005e-14	3.07577e-15	8.27035e-15	1.15443e-16	2.65996e-14	7.71066e-15	7.4117e-15	9.89284e-16	1.24042e-14	2.73111e-14	1.32398e-14	2.18272e-14	0	0	1.31464e-13	0	3.99075e-24	7.51609e-16	7.51609e-16	0	0	8.75956e-18	0	0	6.79036e-14	5.91958e-16	0	0	0	0	0	1.01292e-19	5.21063e-17	0	0	0	0	0	0	4.59242e-35	8.05018e-15	7.91543e-16	1.07342e-38	0
60	860	22.5	67.5	2.15773e-15	6.20877e-15	1.0519e-15	4.30142e-16	1.03819e-17	5.20682e-15	2.44697e-14	6.25677e-15	5.50196e-15	3.10554e-15	3.31649e-15	4.65231e-15	5.81971e-16	1.42392e-14	0	0	3.37423e-26	0	7.64442e-14	4.747e-14	4.747e-14	0	0	0	0	0	0	0	0	0	0	0	0	0	0	0	0	0	0	0	0	1.46633e-32	4.58957e-43	0	2.13964e-43	0
60	860	67.5	112.5	2.65976e-14	3.77739e-21	1.63925e-14	5.50995e-14	3.39934e-14	4.19612e-14	9.34688e-15	9.85406e-17	5.4067e-14	8.52284e-15	7.49946e-18	1.54293e-14	1.56293e-14	2.18217e-15	0	1.4203e-13	0	0	5.04875e-17	0	0	0	0	0	0	4.38413e-13	9.99868e-19	0	0	0	0	0	0	1.46734e-13	0	0	0	0	0	0	4.27597e-20	4.27597e-20	0	0	0	0
60	860	112.5	157.5	4.49513e-14	2.9933e-14	4.70814e-14	3.13652e-15	2.94874e-14	1.30466e-13	2.26584e-14	2.25042e-14	8.80773e-14	7.4308e-14	2.56773e-14	1.14647e-13	1.32018e-14	6.54248e-15	0	3.57181e-13	0	0	4.37642e-31	0	0	2.5653e-13	1.91587e-15	0	0	4.0305e-13	0	0	0	0	0	0	2.32688e-14	2.94853e-13	4.61616e-15	0	5.14337e-17	2.16942e-18	0	0	4.64251e-15	1.5357e-21	0	0	0	0
60	860	157.5	202.5	1.5753e-13	1.07821e-13	1.68544e-13	2.40665e-13	8.07409e-14	2.72187e-13	8.78043e-14	1.36085e-13	6.42264e-14	2.48487e-13	8.88172e-14	1.45323e-13	1.00927e-13	4.61505e-14	0	4.10735e-14	0	0	1.59908e-13	0	0	2.34261e-15	1.05371e-13	0	6.30023e-13	9.61911e-14	0	0	0	1.36165e-13	0	4.16472e-16	7.6789e-16	5.25858e-13	2.05443e-14	0	7.40978e-14	2.56667e-13	5.91453e-17	1.94639e-13	1.32387e-12	9.86323e-14	3.43337e-13	0	0	0
60	860	202.5	247.5	2.07965e-13	1.76062e-13	6.78117e-14	8.53401e-14	8.56159e-14	5.39752e-14	1.44507e-13	9.99966e-14	6.35283e-14	1.50091e-13	9.9601e-14	7.33164e-14	9.41229e-14	5.43739e-14	0	3.60831e-13	1.30039e-13	8.55389e-21	4.65453e-13	0	0	9.61278e-14	2.69951e-15	7.05409e-14	0	0	0	1.9589e-18	1.9589e-18	1.60454e-13	2.51401e-18	1.45008e-14	0	5.9064e-13	2.0694e-16	1.40146e-13	2.61591e-13	2.50656e-13	3.52456e-13	1.57865e-12	1.0155e-12	4.10508e-14	3.50895e-15	0	2.98663e-37	0
60	860	247.5	292.5	2.94573e-14	1.34593e-13	1.35169e-13	5.93849e-14	5.45769e-14	5.96521e-14	6.26036e-14	8.73235e-14	6.43276e-14	7.0981e-14	7.32834e-14	7.43237e-14	1.19383e-13	5.47287e-14	8.7961e-14	1.4187e-13	5.56223e-14	6.65343e-22	2.97022e-16	1.40311e-13	0	0	4.18133e-13	4.2483e-15	0	0	0	1.34579e-14	1.34579e-14	0	1.33917e-14	1.95128e-14	0	0	5.1513e-41	1.438e-14	9.24531e-14	1.068e-42	0	4.65878e-15	0	5.43662e-14	0	1.39867e-16	2.65056e-13	0
60	860	292.5	337.5	3.08436e-14	3.0592e-14	5.65245e-14	1.16419e-14	4.5496e-14	2.74094e-14	4.0325e-14	3.28879e-15	6.92417e-15	3.22319e-14	2.87784e-14	3.62449e-14	1.85164e-14	4.4942e-14	2.89348e-16	2.89348e-16	5.3761e-14	3.97914e-13	0	2.71017e-14	0	0	6.6174e-37	3.29891e-17	0	0	0	0	0	0	0	2.99908e-16	0	0	2.27667e-13	3.73223e-13	1.40091e-27	0	0	5.30922e-16	0	7.68043e-14	3.1921e-14	4.82632e-14	1.65856e-13	1.23391e-13
[truncated: 402 more columns]

## Sheet: YearlyDensityDistribution
particle_size (um)	radius (km)	sector_start (degrees)	sector_end (degrees)	direction	1980	1982	1984	1986	1988	1990	1992	1996	1998	2000	2002	2004	2006	2008
22	2	337.5	22.5	N	7.47e-09	6.88e-09	6.8e-09	6.17e-09	8.4e-09	7.25e-09	7.14e-09	6.78e-09	7.09e-09	6.92e-09	7.49e-09	6.89e-09	6.96e-09	7.75e-09
22	2	22.5	67.5	NE	7.03e-09	6.34e-09	6.33e-09	5.73e-09	7.87e-09	6.8e-09	6.62e-09	6.28e-09	6.73e-09	6.44e-09	6.94e-09	6.41e-09	6.48e-09	7.25e-09
22	2	67.5	112.5	E	6.83e-09	6.13e-09	6.15e-09	5.57e-09	7.63e-09	6.62e-09	6.42e-09	6.07e-09	6.54e-09	6.24e-09	6.72e-09	6.23e-09	6.28e-09	7.03e-09
22	2	112.5	157.5	SE	6.94e-09	6.3e-09	6.29e-09	5.72e-09	7.75e-09	6.75e-09	6.58e-09	6.22e-09	6.58e-09	6.38e-09	6.88e-09	6.38e-09	6.43e-09	7.14e-09
22	2	157.5	202.5	S	7.21e-09	6.65e-09	6.57e-09	6.01e-09	8.05e-09	7.03e-09	6.89e-09	6.54e-09	6.74e-09	6.68e-09	7.22e-09	6.69e-09	6.74e-09	7.42e-09
22	2	202.5	247.5	SW	7.37e-09	6.81e-09	6.7e-09	6.16e-09	8.2e-09	7.17e-09	7.03e-09	6.7e-09	6.81e-09	6.84e-09	7.38e-09	6.83e-09	6.89e-09	7.55e-09
22	2	247.5	292.5	W	7.57e-09	7.02e-09	6.89e-09	6.32e-09	8.44e-09	7.36e-09	7.23e-09	6.91e-09	7.01e-09	7.04e-09	7.6e-09	7.02e-09	7.08e-09	7.78e-09
22	2	292.5	337.5	NW	7.71e-09	7.18e-09	7.05e-09	6.42e-09	8.65e-09	7.49e-09	7.4e-09	7.05e-09	7.22e-09	7.19e-09	7.78e-09	7.16e-09	7.22e-09	7.98e-09
22	5	337.5	22.5	N	7.56e-09	6.9e-09	6.84e-09	6.17e-09	8.53e-09	7.3e-09	7.17e-09	6.83e-09	7.26e-09	6.97e-09	7.54e-09	6.92e-09	6.99e-09	7.86e-09
22	5	22.5	67.5	NE	6.33e-09	5.41e-09	5.55e-09	4.97e-09	7.07e-09	6.07e-09	5.76e-09	5.45e-09	6.28e-09	5.64e-09	6.01e-09	5.59e-09	5.66e-09	6.49e-09
22	5	67.5	112.5	E	5.73e-09	4.77e-09	4.97e-09	4.47e-09	6.33e-09	5.5e-09	5.14e-09	4.82e-09	5.7e-09	5.03e-09	5.33e-09	5.01e-09	5.07e-09	5.82e-09
22	5	112.5	157.5	SE	6.09e-09	5.31e-09	5.42e-09	4.93e-09	6.72e-09	5.91e-09	5.64e-09	5.29e-09	5.85e-09	5.48e-09	5.85e-09	5.5e-09	5.54e-09	6.2e-09
22	5	157.5	202.5	S	6.78e-09	6.17e-09	6.13e-09	5.66e-09	7.45e-09	6.62e-09	6.41e-09	6.08e-09	6.22e-09	6.24e-09	6.69e-09	6.26e-09	6.31e-09	6.87e-09
22	5	202.5	247.5	SW	6.66e-09	6.24e-09	6.08e-09	5.67e-09	7.32e-09	6.47e-09	6.37e-09	6.1e-09	5.98e-09	6.22e-09	6.69e-09	6.21e-09	6.28e-09	6.75e-09
22	5	247.5	292.5	W	6.62e-09	6.42e-09	6.17e-09	5.7e-09	7.41e-09	6.39e-09	6.49e-09	6.21e-09	6.05e-09	6.29e-09	6.84e-09	6.26e-09	6.33e-09	6.87e-09
22	5	292.5	337.5	NW	7.61e-09	7.27e-09	7.04e-09	6.42e-09	8.6e-09	7.36e-09	7.42e-09	7.09e-09	7.12e-09	7.18e-09	7.83e-09	7.13e-09	7.21e-09	7.95e-09
22	10	337.5	22.5	N	6.61e-09	5.99e-09	5.96e-09	5.34e-09	7.51e-09	6.4e-09	6.24e-09	5.93e-09	6.42e-09	6.07e-09	6.57e-09	6.01e-09	6.07e-09	6.88e-09
22	10	22.5	67.5	NE	4.72e-09	3.47e-09	3.85e-09	3.35e-09	5.22e-09	4.44e-09	3.91e-09	3.66e-09	5.06e-09	3.9e-09	4.03e-09	3.82e-09	3.9e-09	4.75e-09
22	10	67.5	112.5	E	3.92e-09	2.53e-09	3.04e-09	2.65e-09	4.2e-09	3.66e-09	3.03e-09	2.77e-09	4.32e-09	3.05e-09	3.04e-09	3.01e-09	3.08e-09	3.82e-09
22	10	112.5	157.5	SE	4.65e-09	3.64e-09	3.95e-09	3.59e-09	4.99e-09	4.5e-09	4.04e-09	3.71e-09	4.62e-09	3.95e-09	4.11e-09	4e-09	4.04e-09	4.59e-09
22	10	157.5	202.5	S	5.95e-09	5.31e-09	5.32e-09	5.01e-09	6.37e-09	5.83e-09	5.53e-09	5.25e-09	5.27e-09	5.42e-09	5.74e-09	5.47e-09	5.51e-09	5.87e-09
22	10	202.5	247.5	SW	4.68e-09	4.73e-09	4.45e-09	4.28e-09	5.06e-09	4.49e-09	4.67e-09	4.48e-09	3.96e-09	4.52e-09	4.89e-09	4.54e-09	4.61e-09	4.72e-09
22	10	247.5	292.5	W	4.5e-09	5.06e-09	4.56e-09	4.27e-09	5.16e-09	4.24e-09	4.85e-09	4.63e-09	4.03e-09	4.58e-09	5.15e-09	4.57e-09	4.65e-09	4.88e-09
22	10	292.5	337.5	NW	6.31e-09	6.47e-09	6.08e-09	5.52e-09	7.3e-09	6.05e-09	6.44e-09	6.15e-09	5.94e-09	6.15e-09	6.84e-09	6.11e-09	6.18e-09	6.78e-09
22	20	337.5	22.5	N	5.04e-09	4.5e-09	4.53e-09	4.01e-09	5.79e-09	4.93e-09	4.74e-09	4.47e-09	4.98e-09	4.59e-09	4.99e-09	4.56e-09	4.59e-09	5.26e-09
22	20	22.5	67.5	NE	3.07e-09	1.98e-09	2.37e-09	2.01e-09	3.37e-09	2.88e-09	2.37e-09	2.18e-09	3.48e-09	2.39e-09	2.4e-09	2.31e-09	2.38e-09	3.05e-09
22	20	67.5	112.5	E	2.87e-09	1.66e-09	2.11e-09	1.83e-09	3.02e-09	2.6e-09	2.06e-09	1.9e-09	3.3e-09	2.12e-09	2.05e-09	2.07e-09	2.14e-09	2.75e-09
22	20	112.5	157.5	SE	3.39e-09	2.31e-09	2.73e-09	2.47e-09	3.49e-09	3.23e-09	2.73e-09	2.43e-09	3.49e-09	2.69e-09	2.71e-09	2.76e-09	2.78e-09	3.22e-09
22	20	157.5	202.5	S	4.84e-09	4.18e-09	4.25e-09	4.14e-09	4.95e-09	4.77e-09	4.39e-09	4.15e-09	4.04e-09	4.33e-09	4.49e-09	4.42e-09	4.46e-09	4.56e-09
22	20	202.5	247.5	SW	3.37e-09	3.6e-09	3.2e-09	3.12e-09	3.48e-09	2.97e-09	3.35e-09	3.32e-09	2.59e-09	3.31e-09	3.59e-09	3.24e-09	3.39e-09	3.3e-09
22	20	247.5	292.5	W	3.12e-09	4.01e-09	3.39e-09	3.21e-09	3.63e-09	2.77e-09	3.66e-09	3.49e-09	2.75e-09	3.4e-09	3.91e-09	3.34e-09	3.45e-09	3.52e-09
22	20	292.5	337.5	NW	4.2e-09	4.8e-09	4.33e-09	3.93e-09	5.03e-09	3.98e-09	4.62e-09	4.4e-09	3.96e-09	4.31e-09	4.94e-09	4.31e-09	4.34e-09	4.7e-09
22	31	337.5	22.5	N	2.01e-09	1.8e-09	1.86e-09	1.51e-09	2.52e-09	2.13e-09	1.96e-09	1.76e-09	2.12e-09	1.82e-09	2.08e-09	1.84e-09	1.8e-09	2.18e-09
22	31	22.5	67.5	NE	9.98e-10	4.95e-10	7.1e-10	5.28e-10	1.11e-09	9.99e-10	6.87e-10	5.91e-10	1.31e-09	7.02e-10	6.53e-10	6.17e-10	6.76e-10	1.02e-09
22	31	67.5	112.5	E	1.1e-09	4.08e-10	6.46e-10	6.04e-10	1.04e-09	8.95e-10	5.76e-10	5.88e-10	1.41e-09	6.9e-10	5.55e-10	6.03e-10	7e-10	9.94e-10
22	31	112.5	157.5	SE	1.63e-09	7.91e-10	1.18e-09	1.09e-09	1.43e-09	1.45e-09	1.09e-09	8.84e-10	1.73e-09	1.08e-09	1.02e-09	1.18e-09	1.18e-09	1.38e-09
22	31	157.5	202.5	S	2.82e-09	2.07e-09	2.24e-09	2.44e-09	2.37e-09	2.76e-09	2.22e-09	2.12e-09	1.83e-09	2.32e-09	2.18e-09	2.44e-09	2.48e-09	2.16e-09
22	31	202.5	247.5	SW	1.84e-09	1.98e-09	1.56e-09	1.54e-09	1.57e-09	1.2e-09	1.59e-09	1.82e-09	1.09e-09	1.79e-09	1.85e-09	1.52e-09	1.84e-09	1.56e-09
22	31	247.5	292.5	W	1.28e-09	2.12e-09	1.6e-09	1.62e-09	1.45e-09	9.62e-10	1.82e-09	1.62e-09	1.13e-09	1.59e-09	1.88e-09	1.5e-09	1.65e-09	1.54e-09
22	31	292.5	337.5	NW	1.53e-09	2.36e-09	1.96e-09	1.77e-09	2.09e-09	1.44e-09	2.14e-09	1.97e-09	1.49e-09	1.84e-09	2.29e-09	1.91e-09	1.85e-09	1.94e-09
22	50	337.5	22.5	N	7.15e-10	7.34e-10	7.58e-10	5.15e-10	1.07e-09	9.2e-10	8.19e-10	6.63e-10	8.1e-10	6.84e-10	8.83e-10	7.19e-10	6.63e-10	8.55e-10
22	50	22.5	67.5	NE	4.9e-10	2.61e-10	3.89e-10	2.51e-10	5.69e-10	5.65e-10	3.71e-10	2.88e-10	7.03e-10	3.56e-10	3.29e-10	2.91e-10	3.25e-10	5.47e-10
22	50	67.5	112.5	E	5.95e-10	1.99e-10	3.33e-10	3.42e-10	5.49e-10	4.84e-10	2.88e-10	3.17e-10	8.05e-10	3.73e-10	2.83e-10	2.95e-10	3.78e-10	5.5e-10
22	50	112.5	157.5	SE	9.68e-10	4.28e-10	6.91e-10	6.43e-10	7.71e-10	8.18e-10	6.03e-10	4.81e-10	1.04e-09	6.02e-10	5.79e-10	6.75e-10	6.62e-10	7.78e-10
22	50	157.5	202.5	S	1.8e-09	1.28e-09	1.39e-09	1.56e-09	1.45e-09	1.76e-09	1.36e-09	1.32e-09	1.06e-09	1.45e-09	1.33e-09	1.53e-09	1.55e-09	1.28e-09
22	50	202.5	247.5	SW	1.06e-09	1.23e-09	8.97e-10	8.45e-10	8.67e-10	6.09e-10	8.86e-10	1.12e-09	6.47e-10	1.08e-09	1.08e-09	8.17e-10	1.15e-09	9.11e-10
22	50	247.5	292.5	W	7.1e-10	1.27e-09	9.25e-10	1.01e-09	8.06e-10	4.97e-10	1.07e-09	9.08e-10	6.6e-10	9.04e-10	1.08e-09	8.39e-10	9.95e-10	8.73e-10
22	50	292.5	337.5	NW	7.12e-10	1.25e-09	1.08e-09	9.33e-10	1.13e-09	7.17e-10	1.16e-09	1.04e-09	7.54e-10	9.31e-10	1.23e-09	1.05e-09	9.08e-10	9.93e-10
22	100	337.5	22.5	N	8.89e-11	1.39e-10	1.23e-10	6.99e-11	1.71e-10	1.73e-10	1.38e-10	8.63e-11	1.05e-10	9.48e-11	1.67e-10	1.15e-10	9.33e-11	1.2e-10
22	100	22.5	67.5	NE	1.09e-10	5.51e-11	8.93e-11	6.13e-11	1.3e-10	1.42e-10	8.15e-11	5.65e-11	1.7e-10	8.14e-11	7.04e-11	5.69e-11	6.93e-11	1.36e-10
22	100	67.5	112.5	E	1.29e-10	3.29e-11	6.84e-11	7.48e-11	1.11e-10	1.06e-10	5.22e-11	6.55e-11	1.92e-10	8.2e-11	6.05e-11	4.74e-11	7.93e-11	1.28e-10
22	100	112.5	157.5	SE	1.81e-10	8.19e-11	1.42e-10	1.27e-10	1.42e-10	1.73e-10	1.24e-10	9.06e-11	2.03e-10	1.14e-10	1.11e-10	1.38e-10	1.18e-10	1.42e-10
22	100	157.5	202.5	S	4.04e-10	2.72e-10	2.95e-10	3.95e-10	3.14e-10	4.52e-10	2.75e-10	2.7e-10	1.75e-10	3.06e-10	2.58e-10	3.37e-10	3.07e-10	2.18e-10
22	100	202.5	247.5	SW	2.12e-10	2.81e-10	1.72e-10	1.38e-10	1.7e-10	1.08e-10	1.55e-10	2.47e-10	1.31e-10	2.27e-10	2.09e-10	1.41e-10	2.37e-10	1.89e-10
22	100	247.5	292.5	W	1.52e-10	2.92e-10	1.98e-10	2.72e-10	1.79e-10	8.69e-11	2.46e-10	1.73e-10	1.5e-10	1.84e-10	2.23e-10	1.78e-10	2.39e-10	1.82e-10
22	100	292.5	337.5	NW	1.32e-10	2.8e-10	2.87e-10	2.13e-10	2.87e-10	1.45e-10	2.93e-10	2.45e-10	1.74e-10	2.09e-10	2.89e-10	2.9e-10	1.88e-10	2.3e-10
22	180	337.5	22.5	N	1.76e-11	3.41e-11	2.58e-11	1.65e-11	3.26e-11	3.72e-11	3.01e-11	1.33e-11	2.15e-11	2.08e-11	4.33e-11	2.67e-11	2.12e-11	2.46e-11
22	180	22.5	67.5	NE	2.78e-11	1.14e-11	2.19e-11	1.79e-11	3.82e-11	3.97e-11	2.42e-11	1.3e-11	4.24e-11	2.07e-11	1.87e-11	1.39e-11	1.78e-11	3.83e-11
22	180	67.5	112.5	E	3.23e-11	7.89e-12	1.78e-11	1.46e-11	2.92e-11	2.83e-11	1.43e-11	1.34e-11	4.99e-11	1.85e-11	1.57e-11	8.9e-12	1.8e-11	3.12e-11
22	180	112.5	157.5	SE	3.75e-11	1.92e-11	3.19e-11	2.34e-11	2.56e-11	4.38e-11	2.68e-11	2.07e-11	4.05e-11	2.05e-11	2.29e-11	2.98e-11	2.23e-11	2.64e-11
22	180	157.5	202.5	S	8.36e-11	5.44e-11	5.78e-11	9.38e-11	5.67e-11	1.06e-10	4.9e-11	5.39e-11	3.26e-11	6.51e-11	4.45e-11	6.38e-11	5.71e-11	3.73e-11
22	180	202.5	247.5	SW	3.73e-11	5.14e-11	2.83e-11	2.18e-11	3.01e-11	2.22e-11	2.59e-11	4.57e-11	2.04e-11	4.08e-11	3.31e-11	2.37e-11	4.16e-11	3.36e-11
22	180	247.5	292.5	W	2.77e-11	4.98e-11	3.31e-11	6.04e-11	3.65e-11	1.5e-11	4.77e-11	2.84e-11	2.42e-11	2.89e-11	3.88e-11	3.25e-11	4.06e-11	2.79e-11
22	180	292.5	337.5	NW	2.67e-11	4.74e-11	6.14e-11	3.66e-11	5.07e-11	2.8e-11	5.29e-11	4.89e-11	2.75e-11	3.96e-11	5.41e-11	5.76e-11	3.56e-11	4.31e-11
22	310	337.5	22.5	N	3.61e-12	8.34e-12	6.37e-12	2.43e-12	9.79e-12	8.34e-12	7e-12	3.89e-12	6.28e-12	5.69e-12	1.18e-11	7.09e-12	6.54e-12	6.25e-12
22	310	22.5	67.5	NE	8.45e-12	2.74e-12	5.9e-12	6.41e-12	1.32e-11	1.17e-11	7.03e-12	4.71e-12	1.22e-11	5.59e-12	5.34e-12	4.23e-12	6.23e-12	1.16e-11
22	310	67.5	112.5	E	9.4e-12	2.35e-12	6.08e-12	4.13e-12	7.82e-12	9.39e-12	4.53e-12	3.53e-12	1.71e-11	4.3e-12	4.11e-12	2.34e-12	6.03e-12	8.43e-12
22	310	112.5	157.5	SE	7.83e-12	4.67e-12	7.29e-12	5.34e-12	4.94e-12	1.29e-11	5.74e-12	4.93e-12	9.25e-12	4.86e-12	3.53e-12	6.36e-12	5.83e-12	5.8e-12
22	310	157.5	202.5	S	1.82e-11	1.05e-11	1.06e-11	1.93e-11	1.13e-11	2.16e-11	9.69e-12	1.07e-11	6.56e-12	1.42e-11	7.33e-12	1.28e-11	1.02e-11	7.05e-12
22	310	202.5	247.5	SW	7.56e-12	1.07e-11	5.21e-12	5.24e-12	5.6e-12	5.78e-12	5.85e-12	9.28e-12	3.97e-12	8.17e-12	5.06e-12	5.37e-12	7.95e-12	6.59e-12
22	310	247.5	292.5	W	6.08e-12	8.94e-12	6.16e-12	1.44e-11	7.67e-12	2.7e-12	8.46e-12	6.89e-12	3.74e-12	5.23e-12	6.61e-12	6.1e-12	7.02e-12	4.96e-12
22	310	292.5	337.5	NW	4.74e-12	6.98e-12	1.01e-11	3.63e-12	6.95e-12	5.33e-12	7.88e-12	8.8e-12	4.37e-12	6.6e-12	6.97e-12	8.97e-12	6.01e-12	7.43e-12
22	520	337.5	22.5	N	8.73e-13	2.57e-12	1.8e-12	6.53e-13	2.57e-12	1.82e-12	2.37e-12	1.72e-12	2.08e-12	1.42e-12	3.55e-12	1.94e-12	2.38e-12	1.69e-12
22	520	22.5	67.5	NE	2.53e-12	6.59e-13	1.84e-12	2.48e-12	3.12e-12	2.83e-12	1.52e-12	1.38e-12	3.28e-12	1.25e-12	2.09e-12	1.34e-12	2.05e-12	3.33e-12
22	520	67.5	112.5	E	2.32e-12	9.05e-13	2.23e-12	2.07e-12	2.01e-12	3.29e-12	1.4e-12	1.14e-12	5.54e-12	1.13e-12	5.98e-13	7e-13	1.84e-12	1.72e-12
22	520	112.5	157.5	SE	2.29e-12	1.66e-12	2.28e-12	1.45e-12	1.33e-12	3.9e-12	1.96e-12	1.03e-12	3.26e-12	1.19e-12	7.83e-13	1.83e-12	1.89e-12	1.36e-12
22	520	157.5	202.5	S	4.89e-12	2.88e-12	2.75e-12	3.78e-12	2.87e-12	4.25e-12	2.49e-12	2.6e-12	2.35e-12	3.3e-12	1.59e-12	3.38e-12	1.92e-12	1.64e-12
22	520	202.5	247.5	SW	2.36e-12	2.53e-12	1.16e-12	2.05e-12	1.55e-12	1.59e-12	1.52e-12	2e-12	1.48e-12	1.83e-12	1.45e-12	1.17e-12	1.89e-12	1.59e-12
22	520	247.5	292.5	W	1.5e-12	2.43e-12	2e-12	3.48e-12	2.09e-12	1.16e-12	2e-12	1.91e-12	1.06e-12	1.31e-12	1.64e-12	1.26e-12	1.86e-12	1.75e-12
22	520	292.5	337.5	NW	1.1e-12	1.7e-12	2.68e-12	7.27e-13	1.67e-12	1.12e-12	1.93e-12	1.96e-12	1.2e-12	1.89e-12	2.01e-12	2.13e-12	1.18e-12	2.06e-12
22	860	337.5	22.5	N	3.24e-13	9.51e-13	6.83e-13	2.54e-13	4.93e-13	4.33e-13	6.95e-13	5.49e-13	6.51e-13	4.96e-13	1.4e-12	5.87e-13	6.95e-13	5.37e-13
22	860	22.5	67.5	NE	5.46e-13	4.09e-13	4.59e-13	6.09e-13	3.96e-13	6.45e-13	2.37e-13	1.36e-13	7.34e-13	3.4e-13	5.99e-13	4.95e-13	5.57e-13	8.8e-13
22	860	67.5	112.5	E	6.97e-13	2.26e-13	1.12e-12	1.34e-12	4.41e-13	1.13e-12	3.8e-13	3.97e-13	1.4e-12	3.34e-13	4.9e-14	2.13e-13	3.17e-13	4.62e-13
22	860	112.5	157.5	SE	1.04e-12	8.1e-13	6.43e-13	4.22e-13	3.26e-13	9.32e-13	1.05e-12	3.02e-13	1.25e-12	3.58e-13	1.8e-13	5.33e-13	6.84e-13	3.69e-13
22	860	157.5	202.5	S	1.74e-12	1.24e-12	9.07e-13	9.84e-13	6.12e-13	1.3e-12	9.77e-13	1.05e-12	7.71e-13	1.08e-12	4.94e-13	1.26e-12	5.96e-13	3.83e-13
22	860	202.5	247.5	SW	7.63e-13	8.17e-13	3.9e-13	9.22e-13	5.47e-13	4.48e-13	5.98e-13	5.43e-13	5.98e-13	7.12e-13	7.65e-13	4.44e-13	6.8e-13	4.71e-13
22	860	247.5	292.5	W	4.21e-13	8.12e-13	8.12e-13	8.97e-13	5.23e-13	6.53e-13	7.15e-13	7.51e-13	3.73e-13	6.07e-13	6.81e-13	5.75e-13	8.01e-13	7.21e-13
22	860	292.5	337.5	NW	4.71e-13	7.14e-13	1.02e-12	2.55e-13	5.81e-13	4.02e-13	5.86e-13	7.45e-13	5.2e-13	6.41e-13	1.11e-12	7.97e-13	5.33e-13	9.73e-13
