# Supplementary material for: Airborne eDNA captures three decades of ecosystem biodiversity
Source: Nat Commun. 2025 Dec 18;16:11281. doi: 10.1038/s41467-025-67676-7 (PMC12717267; doi:10.1038/s41467-025-67676-7)
Supplement: Supplementary file 4 — Supplementary Data 2 [file 41467_2025_67676_MOESM4_ESM.xlsx]

## Sheet: Sheet1
Year	Week	TotalDNA(ng)	Comment		1	Did not produce enough DNA in initial extraction to proceed with the repair step (NEBNext FFPE DNA Repair Mix )
1974	13	N/A	1		2	Was sent for library production, but failed to produce sequencing library
1974	14	N/A	1
1974	15	N/A	1
1974	16	N/A	1
1974	17	N/A	1
1974	18	N/A	1
1974	19	N/A	1
1974	20	N/A	1
1974	21	4.65
1974	22	12.55
1974	23	18.6
1974	24	103.5
1974	25	238
1974	26	31.5
1974	27	64.5
1974	28	347.5
1974	29	28.5
1974	30	33
1974	31	37
1974	32	30.75
1974	33	69
1974	34	19.4
1974	35	11.25
1974	36	60
1974	37	34.5
1974	38	23.6
1974	39	86
1974	40	27.75
1974	41	N/A	1
1976	15	N/A	1
1976	16	N/A	1
1976	17	N/A	1
1976	18	N/A	1
1976	19	N/A	1
1976	20	5.25
1976	21	24.95
1976	22	95
1976	23	36.75
1976	24	136
1976	25	90.5
1976	26	62
1976	27	99.5
1976	28	148.5
1976	29	30.25
1976	30	73.5
1976	31	18.1
1976	32	154.5
1976	33	26
1976	34	29.75
1976	35	21.25
1976	36	41.5
1976	37	28.5
1976	38	28.25
1976	39	38
1976	40	18.3
1976	41	N/A	1
1978	18	N/A	1
1978	19	N/A	1
1978	20	8.15
1978	21	72.5
1978	22	25.75
1978	23	12.1
1978	24	49.5
1978	25	78.5
1978	26	260
1978	27	111.5
1978	28	74
1978	29	51
1978	30	203.5
1978	31	128
1978	32	116.5
1978	33	126
1978	34	57
1978	35	25.25
1978	36	76
1978	37	103
1978	38	119.5
1978	39	16.15
1978	40	22.3
1978	41	19.3
1978	42	13.25
1978	43	32.5
1978	44	15.85
1978	45	29.25
1978	46	41.25
1980	15	N/A	1
1980	16	N/A	1
1980	17	N/A	1
1980	18	N/A	1
1980	19	N/A	1
1980	20	N/A	1
1980	21	18.7
1980	22	19.7
1980	23	61.5
1980	24	189.5
1980	25	124
1980	26	13.95
1980	27	168
1980	28	234.5
1980	29	19.5
1980	30	82.5
1980	31	36.75
1980	32	21.9
1980	33	54.5
1980	34	630
1980	35	34.5
1980	36	55.5
1980	37	144.5
1980	38	26
1980	39	11.55
1980	40	30.75
1980	41	25.5
1980	42	14
1982	15	N/A	1
1982	16	N/A	1
1982	17	N/A	1
1982	18	N/A	1
1982	19	N/A	1
1982	20	N/A	1
1982	21	15.95
1982	22	51.5
1982	23	31
1982	24	18.4
1982	25	46.75
1982	26	410
1982	27	154
1982	28	560
1982	29	402.5
1982	30	60.5
1982	31	205
1982	32	79
1982	33	34
1982	34	33.75
1982	35	49.5
1982	36	27
1982	37	26.25
1982	38	22.7
1982	39	14.3
1982	40	25.5
1982	41	N/A	1
1984	16	N/A	1
1984	17	N/A	1
1984	18	N/A	1
1984	19	N/A	1
1984	20	19.75
1984	22	156.5
1984	23	630
1984	24	315
1984	25	126
1984	26	94.5
1984	27	20.9
1984	28	12
1984	29	82.5
1984	30	224
1984	31	103.5
1984	32	78
1984	33	11
1984	34	31.5
1984	35	21.65
1984	36	5.15
1984	37	23.8
1984	38	13.95
1984	39	72.5
1984	40	N/A	1
1984	41	9.1
1984	42	11.9
1984	43	N/A	1
1986	17	N/A	1
1986	18	N/A	1
1986	19	N/A	1
1986	20	N/A	1
1986	21	N/A	1
1986	22	N/A	1
1986	23	N/A	1
1986	24	72.5
1986	25	785
1986	26	770
1986	27	540
1986	28	156.5
1986	29	53
1986	30	42.25
1986	31	295
1986	32	210
1986	34	26.5
1986	35	N/A	1
1986	36	N/A	1
1986	37	N/A	1
1986	38	N/A	1
1986	39	N/A	1
1986	40	N/A	1
1986	41	N/A	1
1986	42	N/A	1
1986	43	N/A	1
1986	44	N/A	1
1986	45	N/A	1
1986	46	N/A	1
1988	17	N/A	1
1988	18	N/A	1
1988	19	N/A	1
1988	20	N/A	1
1988	21	N/A	1
1988	22	21.15
1988	23	66
1988	24	16.25
1988	25	50.5
1988	26	575
1988	27	690
1988	28	745
1988	29	452.5
1988	30	125.5
1988	31	93
1988	32	31.5
1988	33	20.45
1988	34	83.5
1988	35	327.5
1988	36	347.5
1988	37	715
1988	38	75
1988	39	13.85
1988	40	16.75
1988	41	13.75
1988	42	N/A	1
1988	43	N/A	1
1988	44	6.1
1990	15	N/A	1
1990	16	N/A	1
1990	17	N/A	1
1990	18	N/A	1
1990	19	N/A	1
1990	20	N/A	1
1990	21	N/A	1
1990	22	N/A	1
1990	23	81.5
1990	24	172.5
1990	25	207.5
1990	26	375
1990	27	655
1990	28	555
1990	29	76
1990	30	290
1990	31	131
1990	32	312.5
1990	33	35.75
1990	34	220
1990	35	139.5
1990	36	106.5
1990	37	44.25
1990	38	70
1990	39	139.5
1990	40	N/A	1
1990	41	15.15
1990	42	N/A	1
1990	43	N/A	1
1990	44	N/A	1
1990	45	N/A	1
1992	18	N/A	1
1992	19	N/A	1
1992	20	N/A	1
1992	21	N/A	1
1992	22	630
1992	23	39.25
1992	24	98
1992	25	350
1992	26	565
1992	27	248
1992	28	97
1992	29	175.5
1992	30	532.5
1992	31	375
1992	32	292.5
1992	33	402.5
1992	34	370
1992	35	55
1992	36	79.5
1992	37	42.75
1992	38	164
1992	39	60
1992	40	193
1992	41	62.5
1992	42	17.85
1992	43	N/A	1
1994	17	N/A	1
1994	18	N/A	1
1994	19	25.5
1994	20	N/A	1
1994	21	17.9
1994	22	32
1994	23	N/A	1
1994	24	42.75
1994	25	332.5
1994	26	337.5
1994	27	485
1994	28	297.5
1994	29	515
1994	30	695
1994	31	595
1994	32	182.5
1994	33	104
1994	34	275
1994	35	86.5
1994	36	28
1994	37	735
1994	38	29.75
1994	39	57
1994	40	102
1994	41	555
1994	42	55
1996	18	N/A	1
1996	19	N/A	1
1996	20	N/A	1
1996	21	N/A	1
1996	22	N/A	1
1996	23	265
1996	24	265
1996	25	450
1996	26	89
1996	27	320
1996	28	425
1996	29	590
1996	30	865
1996	31	345
1996	32	196
1996	33	275
1996	34	332.5
1996	35	805
1996	36	605
1996	37	23.3
1996	38	110
1996	39	387.5
1996	40	287.5
1996	41	71
1996	42	N/A	1
1996	43	N/A	1
1996	44	10
1998	16	N/A	1
1998	17	N/A	1
1998	18	N/A	1
1998	19	N/A	1
1998	20	24.6
1998	21	32
1998	22	N/A	1
1998	23	39.5
1998	24	203.5
1998	25	70.5
1998	26	795
1998	27	570
1998	28	660
1998	29	770
1998	30	465
1998	31	460
1998	32	675
1998	33	550
1998	34	665
1998	35	765
1998	36	342.5
1998	37	181
1998	38	765
1998	39	307.5
1998	40	98
1998	41	28.5
1998	42	N/A	1
2000	16	N/A	1
2000	17	N/A	1
2000	18	N/A	1
2000	19	N/A	1
2000	20	35.75
2000	21	67.5
2000	22	216
2000	23	185
2000	24	N/A	1
2000	25	700
2000	26	505
2000	27	815
2000	28	445
2000	29	N/A	1
2000	30	520
2000	31	133.5
2000	32	805
2000	33	179.5
2000	34	740
2000	35	515
2000	36	835
2000	37	355
2000	38	209.5
2000	39	153.5
2000	40	218
2000	41	113.5
2000	42	44.5
2000	43	N/A	1
2002	16	N/A	1
2002	17	715
2002	18	20.1
2002	19	44.5
2002	20	183.5
2002	21	45.75
2002	22	462.5
2002	23	725
2002	24	710
2002	25	N/A	1
2002	26	N/A	1
2002	27	34.75
2002	28	N/A	1
2002	29	N/A	1
2002	30	477.5
2002	31	437.5
2002	32	51
2002	33	700
2002	34	535
2002	35	800
2002	36	600
2002	37	310
2002	38	133
2002	39	84
2002	40	37.75
2002	41	29.5
2002	42	N/A	1
2004	15	N/A	1
2004	16	139
2004	17	N/A	1
2004	18	N/A	1
2004	19	74
2004	20	N/A	1
2004	21	18.7
2004	22	57.5
2004	23	72
2004	24	197
2004	25	605
2004	26	660
2004	27	605
2004	28	470
2004	29	590
2004	30	670
2004	31	560
2004	32	307.5
2004	33	745
2004	34	670
2004	35	640
2004	36	645
2004	37	820
2004	38	665
2004	39	445
2004	40	282.5
2004	41	162.5
2004	42	14.55
2004	43	N/A	1
2004	44	N/A	1
2004	45	N/A	1
2004	46	17.9
2006	15	N/A	1
2006	16	N/A	1
2006	17	7.35
2006	18	10.4
2006	19	N/A	1
2006	20	35.5
2006	21	45.75
2006	22	113.5
2006	23	737.5
2006	24	427.5
2006	25	865
2006	26	795
2006	27	675
2006	28	780
2006	29	755
2006	30	300
2006	31	570
2006	32	270
2006	33	175.5
2006	34	322.5
2006	35	260
2006	36	630
2006	37	92
2006	38	84
2006	39	21.55
2006	40	290
2006	41	215.5
2006	42	58.5
2008	16	5.25
2008	17	9.9	2
2008	18	10.25
2008	19	12.35
2008	20	15.625
2008	21	14.05
2008	22	34	2
2008	23	246.5
2008	24	98.5
2008	25	37.75	2
2008	26	700
2008	27	452.5
2008	28	690
2008	29	705
2008	30	685
2008	31	570
2008	32	275
2008	33	390
2008	34	715
2008	35	725
2008	36	452.5
2008	37	41.75	2
2008	38	141.5
2008	39	250
2008	40	30.25
2008	41	196.5
2008	42	19.05
2008	43	41
2008	44	N/A	1
