# Supplementary material for: Airborne eDNA captures three decades of ecosystem biodiversity
Source: Nat Commun. 2025 Dec 18;16:11281. doi: 10.1038/s41467-025-67676-7 (PMC12717267; doi:10.1038/s41467-025-67676-7)
Supplement: Supplementary file 5 — Supplementary Data 3 [file 41467_2025_67676_MOESM5_ESM.xlsx]

## Sheet: Data_S2
tax_id	kingdom	phylum	class	order	family	genus	species	rank	scientific_name	total_seq_taxon
42410	Metazoa	Chordata	Mammalia	Rodentia	Cricetidae	Peromyscus	Peromyscus eremicus	species	Peromyscus eremicus	2713624387
42520	Metazoa	Chordata	Mammalia	Rodentia	Cricetidae	Peromyscus	Peromyscus californicus	species	Peromyscus californicus	52389
564181	Metazoa	Chordata	Mammalia	Rodentia	Cricetidae	Peromyscus	Peromyscus californicus	subspecies	Peromyscus californicus insignis	2401367755
10041	Metazoa	Chordata	Mammalia	Rodentia	Cricetidae	Peromyscus	Peromyscus leucopus	species	Peromyscus leucopus	2619730264
306430	Metazoa	Chordata	Mammalia	Rodentia	Cricetidae	Peromyscus	Peromyscus leucopus	subspecies	Peromyscus leucopus noveboracensis	168875
306429	Metazoa	Chordata	Mammalia	Rodentia	Cricetidae	Peromyscus	Peromyscus leucopus	subspecies	Peromyscus leucopus leucopus	4355
306432	Metazoa	Chordata	Mammalia	Rodentia	Cricetidae	Peromyscus	Peromyscus leucopus	subspecies	Peromyscus leucopus buxtoni	2032
306431	Metazoa	Chordata	Mammalia	Rodentia	Cricetidae	Peromyscus	Peromyscus leucopus	subspecies	Peromyscus leucopus easti	1005
306433	Metazoa	Chordata	Mammalia	Rodentia	Cricetidae	Peromyscus	Peromyscus leucopus	subspecies	Peromyscus leucopus aridulus	670
57100	Metazoa	Chordata	Mammalia	Rodentia	Cricetidae	Peromyscus	Peromyscus aztecus	species	Peromyscus aztecus	2488466525
57102	Metazoa	Chordata	Mammalia	Rodentia	Cricetidae	Peromyscus	Peromyscus aztecus	subspecies	Peromyscus aztecus evides	6734
57103	Metazoa	Chordata	Mammalia	Rodentia	Cricetidae	Peromyscus	Peromyscus aztecus	subspecies	Peromyscus aztecus oaxacensis	5113
57101	Metazoa	Chordata	Mammalia	Rodentia	Cricetidae	Peromyscus	Peromyscus aztecus	subspecies	Peromyscus aztecus aztecus	2247
97206	Metazoa	Chordata	Mammalia	Rodentia	Cricetidae	Peromyscus	Peromyscus attwateri	species	Peromyscus attwateri	2494942104
162314	Metazoa	Chordata	Mammalia	Rodentia	Cricetidae	Peromyscus	Peromyscus nudipes	species	Peromyscus nudipes	2440418531
246392	Metazoa	Chordata	Mammalia	Rodentia	Cricetidae	Peromyscus	Peromyscus melanophrys	species	Peromyscus melanophrys	2403849694
765879	Metazoa	Chordata	Mammalia	Rodentia	Cricetidae	Peromyscus	Peromyscus melanophrys	subspecies	Peromyscus melanophrys xenurus	3960
10042	Metazoa	Chordata	Mammalia	Rodentia	Cricetidae	Peromyscus	Peromyscus maniculatus	species	Peromyscus maniculatus	3196639
230844	Metazoa	Chordata	Mammalia	Rodentia	Cricetidae	Peromyscus	Peromyscus maniculatus	subspecies	Peromyscus maniculatus bairdii	2784552400
44239	Metazoa	Chordata	Mammalia	Rodentia	Cricetidae	Peromyscus	Peromyscus maniculatus	subspecies	Peromyscus maniculatus rufinus	191980
672411	Metazoa	Chordata	Mammalia	Rodentia	Cricetidae	Peromyscus	Peromyscus maniculatus	subspecies	Peromyscus maniculatus luteus	276626
754486	Metazoa	Chordata	Mammalia	Rodentia	Cricetidae	Peromyscus	Peromyscus maniculatus	subspecies	Peromyscus maniculatus gracilis	35410
372063	Metazoa	Chordata	Mammalia	Rodentia	Cricetidae	Peromyscus	Peromyscus maniculatus	subspecies	Peromyscus maniculatus sonoriensis	77812
754487	Metazoa	Chordata	Mammalia	Rodentia	Cricetidae	Peromyscus	Peromyscus maniculatus	subspecies	Peromyscus maniculatus nubiterrae	3358
44240	Metazoa	Chordata	Mammalia	Rodentia	Cricetidae	Peromyscus	Peromyscus maniculatus	subspecies	Peromyscus maniculatus coolidgei	4865
332292	Metazoa	Chordata	Mammalia	Rodentia	Cricetidae	Peromyscus	Peromyscus maniculatus	subspecies	Peromyscus maniculatus gambelli	9341
44236	Metazoa	Chordata	Mammalia	Rodentia	Cricetidae	Peromyscus	Peromyscus maniculatus	subspecies	Peromyscus maniculatus interdictus	1435
44238	Metazoa	Chordata	Mammalia	Rodentia	Cricetidae	Peromyscus	Peromyscus maniculatus	subspecies	Peromyscus maniculatus austerus	1437
372064	Metazoa	Chordata	Mammalia	Rodentia	Cricetidae	Peromyscus	Peromyscus maniculatus	subspecies	Peromyscus maniculatus blandus	5715
44235	Metazoa	Chordata	Mammalia	Rodentia	Cricetidae	Peromyscus	Peromyscus maniculatus	subspecies	Peromyscus maniculatus oreas	1436
483691	Metazoa	Chordata	Mammalia	Rodentia	Cricetidae	Peromyscus	Peromyscus maniculatus	subspecies	Peromyscus maniculatus pallescens	2374
332290	Metazoa	Chordata	Mammalia	Rodentia	Cricetidae	Peromyscus	Peromyscus maniculatus	subspecies	Peromyscus maniculatus anacapae	1959
332293	Metazoa	Chordata	Mammalia	Rodentia	Cricetidae	Peromyscus	Peromyscus maniculatus	subspecies	Peromyscus maniculatus elusus	623
332291	Metazoa	Chordata	Mammalia	Rodentia	Cricetidae	Peromyscus	Peromyscus maniculatus	subspecies	Peromyscus maniculatus santacruzae	670
42413	Metazoa	Chordata	Mammalia	Rodentia	Cricetidae	Peromyscus	Peromyscus polionotus	species	Peromyscus polionotus	173333
369710	Metazoa	Chordata	Mammalia	Rodentia	Cricetidae	Peromyscus	Peromyscus polionotus	subspecies	Peromyscus polionotus subgriseus	2328695604
65021	Metazoa	Chordata	Mammalia	Rodentia	Cricetidae	Peromyscus	Peromyscus polionotus	subspecies	Peromyscus polionotus ammobates	32913
466207	Metazoa	Chordata	Mammalia	Rodentia	Cricetidae	Peromyscus	Peromyscus polionotus	subspecies	Peromyscus polionotus leucocephalus	33698
582894	Metazoa	Chordata	Mammalia	Rodentia	Cricetidae	Peromyscus	Peromyscus polionotus	subspecies	Peromyscus polionotus polionotus	8779
423566	Metazoa	Chordata	Mammalia	Rodentia	Cricetidae	Peromyscus	Peromyscus polionotus	subspecies	Peromyscus polionotus rhoadsi	12529
423565	Metazoa	Chordata	Mammalia	Rodentia	Cricetidae	Peromyscus	Peromyscus polionotus	subspecies	Peromyscus polionotus niveiventris	10870
582895	Metazoa	Chordata	Mammalia	Rodentia	Cricetidae	Peromyscus	Peromyscus polionotus	subspecies	Peromyscus polionotus phasma	6239
582898	Metazoa	Chordata	Mammalia	Rodentia	Cricetidae	Peromyscus	Peromyscus polionotus	subspecies	Peromyscus polionotus peninsularis	18820
582897	Metazoa	Chordata	Mammalia	Rodentia	Cricetidae	Peromyscus	Peromyscus polionotus	subspecies	Peromyscus polionotus allophrys	38743
582896	Metazoa	Chordata	Mammalia	Rodentia	Cricetidae	Peromyscus	Peromyscus polionotus	subspecies	Peromyscus polionotus trissyllepsis	25830
582893	Metazoa	Chordata	Mammalia	Rodentia	Cricetidae	Peromyscus	Peromyscus polionotus	subspecies	Peromyscus polionotus sumneri	4243
144753	Metazoa	Chordata	Mammalia	Rodentia	Cricetidae	Peromyscus	Peromyscus crinitus	species	Peromyscus crinitus	66730
1392803	Metazoa	Chordata	Mammalia	Rodentia	Cricetidae	Peromyscus	Peromyscus crinitus	subspecies	Peromyscus crinitus stephensi	3059
97213	Metazoa	Chordata	Mammalia	Rodentia	Cricetidae	Peromyscus	Peromyscus pectoralis	species	Peromyscus pectoralis	55649
1536849	Metazoa	Chordata	Mammalia	Rodentia	Cricetidae	Peromyscus	Peromyscus pectoralis	subspecies	Peromyscus pectoralis collinus	5070
97214	Metazoa	Chordata	Mammalia	Rodentia	Cricetidae	Peromyscus	Peromyscus pectoralis	subspecies	Peromyscus pectoralis laceianus	5715
97215	Metazoa	Chordata	Mammalia	Rodentia	Cricetidae	Peromyscus	Peromyscus pectoralis	subspecies	Peromyscus pectoralis pectoralis	5715
148310	Metazoa	Chordata	Mammalia	Rodentia	Cricetidae	Peromyscus	Peromyscus furvus	species	Peromyscus furvus	119679
322709	Metazoa	Chordata	Mammalia	Rodentia	Cricetidae	Peromyscus	Peromyscus megalops	species	Peromyscus megalops	41271
273385	Metazoa	Chordata	Mammalia	Rodentia	Cricetidae	Peromyscus	Peromyscus keeni	species	Peromyscus keeni	331435
89101	Metazoa	Chordata	Mammalia	Rodentia	Cricetidae	Peromyscus	Peromyscus truei	species	Peromyscus truei	508713
255742	Metazoa	Chordata	Mammalia	Rodentia	Cricetidae	Peromyscus	Peromyscus truei	subspecies	Peromyscus truei truei	2286
255740	Metazoa	Chordata	Mammalia	Rodentia	Cricetidae	Peromyscus	Peromyscus truei	subspecies	Peromyscus truei comanche	4572
255741	Metazoa	Chordata	Mammalia	Rodentia	Cricetidae	Peromyscus	Peromyscus truei	subspecies	Peromyscus truei montipinoris	1143
56317	Metazoa	Chordata	Mammalia	Rodentia	Cricetidae	Peromyscus	Peromyscus mexicanus	species	Peromyscus mexicanus	127229
1587537	Metazoa	Chordata	Mammalia	Rodentia	Cricetidae	Peromyscus	Peromyscus mexicanus	subspecies	Peromyscus mexicanus nicaraguae	18163
1587538	Metazoa	Chordata	Mammalia	Rodentia	Cricetidae	Peromyscus	Peromyscus mexicanus	subspecies	Peromyscus mexicanus salvadorensis	21147
1587529	Metazoa	Chordata	Mammalia	Rodentia	Cricetidae	Peromyscus	Peromyscus mexicanus	subspecies	Peromyscus mexicanus tropicalis	2226
2036764	Metazoa	Chordata	Mammalia	Rodentia	Cricetidae	Peromyscus	Peromyscus mexicanus	subspecies	Peromyscus mexicanus teapensis	545
230082	Metazoa	Chordata	Mammalia	Rodentia	Cricetidae	Peromyscus	Peromyscus zarhynchus	species	Peromyscus zarhynchus	65518
322708	Metazoa	Chordata	Mammalia	Rodentia	Cricetidae	Peromyscus	Peromyscus perfulvus	species	Peromyscus perfulvus	38660
56316	Metazoa	Chordata	Mammalia	Rodentia	Cricetidae	Peromyscus	Peromyscus boylii	species	Peromyscus boylii	27461
97410	Metazoa	Chordata	Mammalia	Rodentia	Cricetidae	Peromyscus	Peromyscus boylii	subspecies	Peromyscus boylii rowleyi	12392
97408	Metazoa	Chordata	Mammalia	Rodentia	Cricetidae	Peromyscus	Peromyscus boylii	subspecies	Peromyscus boylii boylii	4617
97409	Metazoa	Chordata	Mammalia	Rodentia	Cricetidae	Peromyscus	Peromyscus boylii	subspecies	Peromyscus boylii glasselli	1143
97411	Metazoa	Chordata	Mammalia	Rodentia	Cricetidae	Peromyscus	Peromyscus boylii	subspecies	Peromyscus boylii utahensis	1143
246395	Metazoa	Chordata	Mammalia	Rodentia	Cricetidae	Peromyscus	Peromyscus schmidlyi	species	Peromyscus schmidlyi	77080
42411	Metazoa	Chordata	Mammalia	Rodentia	Cricetidae	Peromyscus	Peromyscus gossypinus	species	Peromyscus gossypinus	20348
57104	Metazoa	Chordata	Mammalia	Rodentia	Cricetidae	Peromyscus	Peromyscus hylocetes	species	Peromyscus hylocetes	19946
97208	Metazoa	Chordata	Mammalia	Rodentia	Cricetidae	Peromyscus	Peromyscus gratus	species	Peromyscus gratus	31915
255738	Metazoa	Chordata	Mammalia	Rodentia	Cricetidae	Peromyscus	Peromyscus gratus	subspecies	Peromyscus gratus zapotecae	2286
246391	Metazoa	Chordata	Mammalia	Rodentia	Cricetidae	Peromyscus	Peromyscus gratus	subspecies	Peromyscus gratus gentilis	3429
255737	Metazoa	Chordata	Mammalia	Rodentia	Cricetidae	Peromyscus	Peromyscus gratus	subspecies	Peromyscus gratus gratus	1143
42412	Metazoa	Chordata	Mammalia	Rodentia	Cricetidae	Peromyscus	Peromyscus melanotis	species	Peromyscus melanotis	19643
1472360	Metazoa	Chordata	Mammalia	Rodentia	Cricetidae	Peromyscus	Peromyscus sp. YES-2014	species	Peromyscus sp. YES-2014	38597
1775273	Metazoa	Chordata	Mammalia	Rodentia	Cricetidae	Peromyscus	Peromyscus sp. CL-2015a	species	Peromyscus sp. CL-2015a	2672
97218	Metazoa	Chordata	Mammalia	Rodentia	Cricetidae	Peromyscus	Peromyscus sp.	species	Peromyscus sp.	6858
1002707	Metazoa	Chordata	Mammalia	Rodentia	Cricetidae	Peromyscus	Peromyscus sp. AVB-2011	species	Peromyscus sp. AVB-2011	1971
322712	Metazoa	Chordata	Mammalia	Rodentia	Cricetidae	Peromyscus	Peromyscus sp. TK47890	species	Peromyscus sp. TK47890	1143
1385986	Metazoa	Chordata	Mammalia	Rodentia	Cricetidae	Peromyscus	Peromyscus sp. 1 HMH-2013	species	Peromyscus sp. 1 HMH-2013	2286
1003296	Metazoa	Chordata	Mammalia	Rodentia	Cricetidae	Peromyscus	Peromyscus sp. BOLD:AAI2466	species	Peromyscus sp. BOLD:AAI2466	1313
322713	Metazoa	Chordata	Mammalia	Rodentia	Cricetidae	Peromyscus	Peromyscus sp. TK93599	species	Peromyscus sp. TK93599	566
382396	Metazoa	Chordata	Mammalia	Rodentia	Cricetidae	Peromyscus	Peromyscus sp. LMT-2006	species	Peromyscus sp. LMT-2006	756
1147106	Metazoa	Chordata	Mammalia	Rodentia	Cricetidae	Peromyscus	Peromyscus sp. BOLD:AAA3869	species	Peromyscus sp. BOLD:AAA3869	658
689412	Metazoa	Chordata	Mammalia	Rodentia	Cricetidae	Peromyscus	Peromyscus sp. LSG-2009a	species	Peromyscus sp. LSG-2009a	375
1967460	Metazoa	Chordata	Mammalia	Rodentia	Cricetidae	Peromyscus	Peromyscus sp. EG-2017	species	Peromyscus sp. EG-2017	168
887137	Metazoa	Chordata	Mammalia	Rodentia	Cricetidae	Peromyscus	Peromyscus sp. CAK-2010	species	Peromyscus sp. CAK-2010	138
97207	Metazoa	Chordata	Mammalia	Rodentia	Cricetidae	Peromyscus	Peromyscus difficilis	species	Peromyscus difficilis	11933
255735	Metazoa	Chordata	Mammalia	Rodentia	Cricetidae	Peromyscus	Peromyscus difficilis	subspecies	Peromyscus difficilis difficilis	2286
255736	Metazoa	Chordata	Mammalia	Rodentia	Cricetidae	Peromyscus	Peromyscus difficilis	subspecies	Peromyscus difficilis saxicola	1143
255734	Metazoa	Chordata	Mammalia	Rodentia	Cricetidae	Peromyscus	Peromyscus difficilis	subspecies	Peromyscus difficilis amplus	4572
409025	Metazoa	Chordata	Mammalia	Rodentia	Cricetidae	Peromyscus	Peromyscus melanocarpus	species	Peromyscus melanocarpus	5851
97209	Metazoa	Chordata	Mammalia	Rodentia	Cricetidae	Peromyscus	Peromyscus levipes	species	Peromyscus levipes	21206
97210	Metazoa	Chordata	Mammalia	Rodentia	Cricetidae	Peromyscus	Peromyscus levipes	subspecies	Peromyscus levipes levipes	3246
99540	Metazoa	Chordata	Mammalia	Rodentia	Cricetidae	Peromyscus	Peromyscus levipes	subspecies	Peromyscus levipes ambiguus	2105
99538	Metazoa	Chordata	Mammalia	Rodentia	Cricetidae	Peromyscus	Peromyscus beatae	species	Peromyscus beatae	42209
112046	Metazoa	Chordata	Mammalia	Rodentia	Cricetidae	Peromyscus	Peromyscus beatae	subspecies	Peromyscus beatae sacarensis	2286
409023	Metazoa	Chordata	Mammalia	Rodentia	Cricetidae	Peromyscus	Peromyscus gymnotis	species	Peromyscus gymnotis	14356
44242	Metazoa	Chordata	Mammalia	Rodentia	Cricetidae	Peromyscus	Peromyscus slevini	species	Peromyscus slevini	2118
409024	Metazoa	Chordata	Mammalia	Rodentia	Cricetidae	Peromyscus	Peromyscus guatemalensis	species	Peromyscus guatemalensis	49174
864060	Metazoa	Chordata	Mammalia	Rodentia	Cricetidae	Peromyscus	Peromyscus grandis	species	Peromyscus grandis	25636
943123	Metazoa	Chordata	Mammalia	Rodentia	Cricetidae	Peromyscus	Peromyscus yucatanicus	species	Peromyscus yucatanicus	51509
414442	Metazoa	Chordata	Mammalia	Rodentia	Cricetidae	Peromyscus	Peromyscus ochraventer	species	Peromyscus ochraventer	6191
414444	Metazoa	Chordata	Mammalia	Rodentia	Cricetidae	Peromyscus	Peromyscus hooperi	species	Peromyscus hooperi	3947
1588035	Metazoa	Chordata	Mammalia	Rodentia	Cricetidae	Peromyscus	Peromyscus cf. guatemalensis SGP-2014	species	Peromyscus cf. guatemalensis SGP-2014	23373
57105	Metazoa	Chordata	Mammalia	Rodentia	Cricetidae	Peromyscus	Peromyscus spicilegus	species	Peromyscus spicilegus	7220
57106	Metazoa	Chordata	Mammalia	Rodentia	Cricetidae	Peromyscus	Peromyscus winkelmanni	species	Peromyscus winkelmanni	4549
97212	Metazoa	Chordata	Mammalia	Rodentia	Cricetidae	Peromyscus	Peromyscus nasutus	species	Peromyscus nasutus	3197
255739	Metazoa	Chordata	Mammalia	Rodentia	Cricetidae	Peromyscus	Peromyscus nasutus	subspecies	Peromyscus nasutus nasutus	1143
144755	Metazoa	Chordata	Mammalia	Rodentia	Cricetidae	Peromyscus	Peromyscus fraterculus	species	Peromyscus fraterculus	13027
1588034	Metazoa	Chordata	Mammalia	Rodentia	Cricetidae	Peromyscus	Peromyscus cf. zarhynchus SGP-2014	species	Peromyscus cf. zarhynchus SGP-2014	15582
1588033	Metazoa	Chordata	Mammalia	Rodentia	Cricetidae	Peromyscus	Peromyscus cf. nicaraguae SGP-2014	species	Peromyscus cf. nicaraguae SGP-2014	20034
144756	Metazoa	Chordata	Mammalia	Rodentia	Cricetidae	Peromyscus	Peromyscus eva	species	Peromyscus eva	8776
144754	Metazoa	Chordata	Mammalia	Rodentia	Cricetidae	Peromyscus	Peromyscus merriami	species	Peromyscus merriami	4847
399793	Metazoa	Chordata	Mammalia	Rodentia	Cricetidae	Peromyscus	Peromyscus mayensis	species	Peromyscus mayensis	10538
99539	Metazoa	Chordata	Mammalia	Rodentia	Cricetidae	Peromyscus	Peromyscus simulus	species	Peromyscus simulus	2101
414443	Metazoa	Chordata	Mammalia	Rodentia	Cricetidae	Peromyscus	Peromyscus stirtoni	species	Peromyscus stirtoni	9591
1588036	Metazoa	Chordata	Mammalia	Rodentia	Cricetidae	Peromyscus	Peromyscus cf. salvadorensis SGP-2014	species	Peromyscus cf. salvadorensis SGP-2014	14469
1385987	Metazoa	Chordata	Mammalia	Rodentia	Cricetidae	Peromyscus	Peromyscus carletoni	species	Peromyscus carletoni	13716
97219	Metazoa	Chordata	Mammalia	Rodentia	Cricetidae	Peromyscus	Peromyscus stephani	species	Peromyscus stephani	1836
1433299	Metazoa	Chordata	Mammalia	Rodentia	Cricetidae	Peromyscus	Peromyscus mekisturus	species	Peromyscus mekisturus	1307
44241	Metazoa	Chordata	Mammalia	Rodentia	Cricetidae	Peromyscus	Peromyscus sejugis	species	Peromyscus sejugis	4229
152340	Metazoa	Chordata	Mammalia	Rodentia	Cricetidae	Peromyscus	Peromyscus caniceps	species	Peromyscus caniceps	696
152341	Metazoa	Chordata	Mammalia	Rodentia	Cricetidae	Peromyscus	Peromyscus dickeyi	species	Peromyscus dickeyi	2091
152342	Metazoa	Chordata	Mammalia	Rodentia	Cricetidae	Peromyscus	Peromyscus interparietalis	species	Peromyscus interparietalis	1390
97217	Metazoa	Chordata	Mammalia	Rodentia	Cricetidae	Peromyscus	Peromyscus sagax	species	Peromyscus sagax	1143
97211	Metazoa	Chordata	Mammalia	Rodentia	Cricetidae	Peromyscus	Peromyscus madrensis	species	Peromyscus madrensis	804
152343	Metazoa	Chordata	Mammalia	Rodentia	Cricetidae	Peromyscus	Peromyscus collatus	species	Peromyscus collatus	698
428551	Metazoa	Chordata	Mammalia	Rodentia	Cricetidae	Peromyscus	Peromyscus arcticus	species	Peromyscus arcticus	1680
97216	Metazoa	Chordata	Mammalia	Rodentia	Cricetidae	Peromyscus	Peromyscus polius	species	Peromyscus polius	1125
1925245	Metazoa	Chordata	Mammalia	Rodentia	Cricetidae	Peromyscus	Peromyscus kilpatricki	species	Peromyscus kilpatricki	788
2028317	Metazoa	Chordata	Mammalia	Rodentia	Cricetidae	Peromyscus	Peromyscus cf. hylocetes SJS-2017	species	Peromyscus cf. hylocetes SJS-2017	1503
2028318	Metazoa	Chordata	Mammalia	Rodentia	Cricetidae	Peromyscus	Peromyscus cf. spicilegus SJS-2017	species	Peromyscus cf. spicilegus SJS-2017	1140
38674	Metazoa	Chordata	Mammalia	Rodentia	Cricetidae	Onychomys	Onychomys torridus	species	Onychomys torridus	3202241604
38668	Metazoa	Chordata	Mammalia	Rodentia	Cricetidae	Onychomys	Onychomys leucogaster	species	Onychomys leucogaster	56033
38679	Metazoa	Chordata	Mammalia	Rodentia	Cricetidae	Onychomys	Onychomys arenicola	species	Onychomys arenicola	10302
56216	Metazoa	Chordata	Mammalia	Rodentia	Cricetidae	Neotoma	Neotoma lepida	species	Neotoma lepida	2354117436
1074490	Metazoa	Chordata	Mammalia	Rodentia	Cricetidae	Neotoma	Neotoma lepida	subspecies	Neotoma lepida insularis	1143
105199	Metazoa	Chordata	Mammalia	Rodentia	Cricetidae	Neotoma	Neotoma fuscipes	species	Neotoma fuscipes	153521
105149	Metazoa	Chordata	Mammalia	Rodentia	Cricetidae	Neotoma	Neotoma mexicana	species	Neotoma mexicana	71369
1453882	Metazoa	Chordata	Mammalia	Rodentia	Cricetidae	Neotoma	Neotoma mexicana	subspecies	Neotoma mexicana tenicauda	2286
1457256	Metazoa	Chordata	Mammalia	Rodentia	Cricetidae	Neotoma	Neotoma mexicana	subspecies	Neotoma mexicana distincta	1642
316111	Metazoa	Chordata	Mammalia	Rodentia	Cricetidae	Neotoma	Neotoma mexicana	subspecies	Neotoma mexicana scopulorum	1133
316110	Metazoa	Chordata	Mammalia	Rodentia	Cricetidae	Neotoma	Neotoma mexicana	subspecies	Neotoma mexicana mexicana	565
85047	Metazoa	Chordata	Mammalia	Rodentia	Cricetidae	Neotoma	Neotoma magister	species	Neotoma magister	51845
42408	Metazoa	Chordata	Mammalia	Rodentia	Cricetidae	Neotoma	Neotoma albigula	species	Neotoma albigula	167281
316114	Metazoa	Chordata	Mammalia	Rodentia	Cricetidae	Neotoma	Neotoma albigula	subspecies	Neotoma albigula durangae	564
316113	Metazoa	Chordata	Mammalia	Rodentia	Cricetidae	Neotoma	Neotoma albigula	subspecies	Neotoma albigula laplatensis	564
105147	Metazoa	Chordata	Mammalia	Rodentia	Cricetidae	Neotoma	Neotoma cinerea	species	Neotoma cinerea	155992
1392776	Metazoa	Chordata	Mammalia	Rodentia	Cricetidae	Neotoma	Neotoma cinerea	subspecies	Neotoma cinerea acraea	1566
105150	Metazoa	Chordata	Mammalia	Rodentia	Cricetidae	Neotoma	Neotoma micropus	species	Neotoma micropus	168271
42409	Metazoa	Chordata	Mammalia	Rodentia	Cricetidae	Neotoma	Neotoma floridana	species	Neotoma floridana	46767
316107	Metazoa	Chordata	Mammalia	Rodentia	Cricetidae	Neotoma	Neotoma floridana	subspecies	Neotoma floridana floridana	566
316108	Metazoa	Chordata	Mammalia	Rodentia	Cricetidae	Neotoma	Neotoma floridana	subspecies	Neotoma floridana attwateri	519
316109	Metazoa	Chordata	Mammalia	Rodentia	Cricetidae	Neotoma	Neotoma floridana	subspecies	Neotoma floridana osagensis	566
164611	Metazoa	Chordata	Mammalia	Rodentia	Cricetidae	Neotoma	Neotoma stephensi	species	Neotoma stephensi	72000
394588	Metazoa	Chordata	Mammalia	Rodentia	Cricetidae	Neotoma	Neotoma bryanti	species	Neotoma bryanti	104896
349162	Metazoa	Chordata	Mammalia	Rodentia	Cricetidae	Neotoma	Neotoma macrotis	species	Neotoma macrotis	50122
268937	Metazoa	Chordata	Mammalia	Rodentia	Cricetidae	Neotoma	Neotoma leucodon	species	Neotoma leucodon	25902
105148	Metazoa	Chordata	Mammalia	Rodentia	Cricetidae	Neotoma	Neotoma goldmani	species	Neotoma goldmani	6549
164610	Metazoa	Chordata	Mammalia	Rodentia	Cricetidae	Neotoma	Neotoma devia	species	Neotoma devia	37595
316115	Metazoa	Chordata	Mammalia	Rodentia	Cricetidae	Neotoma	Neotoma picta	species	Neotoma picta	5146
316116	Metazoa	Chordata	Mammalia	Rodentia	Cricetidae	Neotoma	Neotoma isthmica	species	Neotoma isthmica	8439
913574	Metazoa	Chordata	Mammalia	Rodentia	Cricetidae	Neotoma	Neotoma melanura	species	Neotoma melanura	10907
1453873	Metazoa	Chordata	Mammalia	Rodentia	Cricetidae	Neotoma	Neotoma ferruginea	species	Neotoma ferruginea	1143
1453878	Metazoa	Chordata	Mammalia	Rodentia	Cricetidae	Neotoma	Neotoma ferruginea	subspecies	Neotoma ferruginea chamula	2286
1453881	Metazoa	Chordata	Mammalia	Rodentia	Cricetidae	Neotoma	Neotoma ferruginea	subspecies	Neotoma ferruginea vulcani	1143
1444284	Metazoa	Chordata	Mammalia	Rodentia	Cricetidae	Neotoma	Neotoma floridana x micropus	species	Neotoma floridana x micropus	46152
1454020	Metazoa	Chordata	Mammalia	Rodentia	Cricetidae	Neotoma	Neotoma nelsoni	species	Neotoma nelsoni	974
912593	Metazoa	Chordata	Mammalia	Rodentia	Cricetidae	Neotoma	Neotoma angustapalata	species	Neotoma angustapalata	2087
89150	Metazoa	Chordata	Mammalia	Rodentia	Cricetidae	Reithrodontomys	Reithrodontomys mexicanus	species	Reithrodontomys mexicanus	100475
56213	Metazoa	Chordata	Mammalia	Rodentia	Cricetidae	Reithrodontomys	Reithrodontomys fulvescens	species	Reithrodontomys fulvescens	79430
89102	Metazoa	Chordata	Mammalia	Rodentia	Cricetidae	Reithrodontomys	Reithrodontomys sumichrasti	species	Reithrodontomys sumichrasti	228107
44234	Metazoa	Chordata	Mammalia	Rodentia	Cricetidae	Reithrodontomys	Reithrodontomys megalotis	species	Reithrodontomys megalotis	61195
243215	Metazoa	Chordata	Mammalia	Rodentia	Cricetidae	Reithrodontomys	Reithrodontomys gracilis	species	Reithrodontomys gracilis	26132
129432	Metazoa	Chordata	Mammalia	Rodentia	Cricetidae	Reithrodontomys	Reithrodontomys raviventris	species	Reithrodontomys raviventris	27104
243214	Metazoa	Chordata	Mammalia	Rodentia	Cricetidae	Reithrodontomys	Reithrodontomys microdon	species	Reithrodontomys microdon	21111
129430	Metazoa	Chordata	Mammalia	Rodentia	Cricetidae	Reithrodontomys	Reithrodontomys humulis	species	Reithrodontomys humulis	7573
319462	Metazoa	Chordata	Mammalia	Rodentia	Cricetidae	Reithrodontomys	Reithrodontomys creper	species	Reithrodontomys creper	33315
1002711	Metazoa	Chordata	Mammalia	Rodentia	Cricetidae	Reithrodontomys	Reithrodontomys sp. 2 AVB-2011	species	Reithrodontomys sp. 2 AVB-2011	3477
1002710	Metazoa	Chordata	Mammalia	Rodentia	Cricetidae	Reithrodontomys	Reithrodontomys sp. 1 AVB-2011	species	Reithrodontomys sp. 1 AVB-2011	7525
1002709	Metazoa	Chordata	Mammalia	Rodentia	Cricetidae	Reithrodontomys	Reithrodontomys sp. AVB-2011	species	Reithrodontomys sp. AVB-2011	1288
129431	Metazoa	Chordata	Mammalia	Rodentia	Cricetidae	Reithrodontomys	Reithrodontomys montanus	species	Reithrodontomys montanus	2286
243217	Metazoa	Chordata	Mammalia	Rodentia	Cricetidae	Reithrodontomys	Reithrodontomys bakeri	species	Reithrodontomys bakeri	4572
129433	Metazoa	Chordata	Mammalia	Rodentia	Cricetidae	Reithrodontomys	Reithrodontomys zacatecae	species	Reithrodontomys zacatecae	3429
319466	Metazoa	Chordata	Mammalia	Rodentia	Cricetidae	Reithrodontomys	Reithrodontomys chrysopsis	species	Reithrodontomys chrysopsis	1143
471727	Metazoa	Chordata	Mammalia	Rodentia	Cricetidae	Reithrodontomys	Reithrodontomys dariensis	species	Reithrodontomys dariensis	2803
319463	Metazoa	Chordata	Mammalia	Rodentia	Cricetidae	Reithrodontomys	Reithrodontomys spectabilis	species	Reithrodontomys spectabilis	16860
319465	Metazoa	Chordata	Mammalia	Rodentia	Cricetidae	Reithrodontomys	Reithrodontomys tenuirostris	species	Reithrodontomys tenuirostris	1143
319467	Metazoa	Chordata	Mammalia	Rodentia	Cricetidae	Reithrodontomys	Reithrodontomys hirsutus	species	Reithrodontomys hirsutus	1143
579415	Metazoa	Chordata	Mammalia	Rodentia	Cricetidae	Reithrodontomys	Reithrodontomys brevirostris	species	Reithrodontomys brevirostris	2813
397749	Metazoa	Chordata	Mammalia	Rodentia	Cricetidae	Habromys	Habromys ixtlani	species	Habromys ixtlani	45356
56319	Metazoa	Chordata	Mammalia	Rodentia	Cricetidae	Habromys	Habromys lophurus	species	Habromys lophurus	35278
397750	Metazoa	Chordata	Mammalia	Rodentia	Cricetidae	Habromys	Habromys simulatus	species	Habromys simulatus	17627
322711	Metazoa	Chordata	Mammalia	Rodentia	Cricetidae	Habromys	Habromys lepturus	species	Habromys lepturus	29686
397752	Metazoa	Chordata	Mammalia	Rodentia	Cricetidae	Habromys	Habromys schmidlyi	species	Habromys schmidlyi	2656
397748	Metazoa	Chordata	Mammalia	Rodentia	Cricetidae	Habromys	Habromys chinanteco	species	Habromys chinanteco	1636
397751	Metazoa	Chordata	Mammalia	Rodentia	Cricetidae	Habromys	Habromys delicatulus	species	Habromys delicatulus	4942
56219	Metazoa	Chordata	Mammalia	Rodentia	Cricetidae	Baiomys	Baiomys taylori	species	Baiomys taylori	89570
213557	Metazoa	Chordata	Mammalia	Rodentia	Cricetidae	Baiomys	Baiomys musculus	species	Baiomys musculus	42658
56229	Metazoa	Chordata	Mammalia	Rodentia	Cricetidae	Ochrotomys	Ochrotomys nuttalli	species	Ochrotomys nuttalli	46984
1392784	Metazoa	Chordata	Mammalia	Rodentia	Cricetidae	Ochrotomys	Ochrotomys nuttalli	subspecies	Ochrotomys nuttalli aureolus	5137
56323	Metazoa	Chordata	Mammalia	Rodentia	Cricetidae	Podomys	Podomys floridanus	species	Podomys floridanus	52998
56236	Metazoa	Chordata	Mammalia	Rodentia	Cricetidae	Scotinomys	Scotinomys teguina	species	Scotinomys teguina	49977
89107	Metazoa	Chordata	Mammalia	Rodentia	Cricetidae	Scotinomys	Scotinomys xerampelinus	species	Scotinomys xerampelinus	20235
230081	Metazoa	Chordata	Mammalia	Rodentia	Cricetidae	Neotomodon	Neotomodon alstoni	species	Neotomodon alstoni	62314
506887	Metazoa	Chordata	Mammalia	Rodentia	Cricetidae	Neotomodon	Neotomodon alstoni	subspecies	Neotomodon alstoni alstoni	1039
931252	Metazoa	Chordata	Mammalia	Rodentia	Cricetidae	Neotomodon	Neotomodon sp. JBL-2010	species	Neotomodon sp. JBL-2010	566
56321	Metazoa	Chordata	Mammalia	Rodentia	Cricetidae	Isthmomys	Isthmomys pirrensis	species	Isthmomys pirrensis	52225
37440	Metazoa	Chordata	Mammalia	Rodentia	Cricetidae	Osgoodomys	Osgoodomys banderanus	species	Osgoodomys banderanus	207278
164615	Metazoa	Chordata	Mammalia	Rodentia	Cricetidae	Xenomys	Xenomys nelsoni	species	Xenomys nelsoni	15752
240219	Metazoa	Chordata	Mammalia	Rodentia	Cricetidae	Hodomys	Hodomys alleni	species	Hodomys alleni	13147
230079	Metazoa	Chordata	Mammalia	Rodentia	Cricetidae	Megadontomys	Megadontomys thomasi	species	Megadontomys thomasi	8372
404336	Metazoa	Chordata	Mammalia	Rodentia	Cricetidae	Megadontomys	Megadontomys cryophilus	species	Megadontomys cryophilus	1062
915257	Metazoa	Chordata	Mammalia	Rodentia	Cricetidae	Megadontomys	Megadontomys nelsoni	species	Megadontomys nelsoni	1143
56225	Metazoa	Chordata	Mammalia	Rodentia	Cricetidae	Nelsonia	Nelsonia neotomodon	species	Nelsonia neotomodon	1335
64717	Metazoa	Chordata	Mammalia	Rodentia	Cricetidae	Microtus	Microtus oeconomus	species	Microtus oeconomus	2306928758
797965	Metazoa	Chordata	Mammalia	Rodentia	Cricetidae	Microtus	Microtus oeconomus	subspecies	Microtus oeconomus kamtschatica	10798
797968	Metazoa	Chordata	Mammalia	Rodentia	Cricetidae	Microtus	Microtus oeconomus	subspecies	Microtus oeconomus koreni	9862
797974	Metazoa	Chordata	Mammalia	Rodentia	Cricetidae	Microtus	Microtus oeconomus	subspecies	Microtus oeconomus suntaricus	4359
797962	Metazoa	Chordata	Mammalia	Rodentia	Cricetidae	Microtus	Microtus oeconomus	subspecies	Microtus oeconomus anikini	4745
797963	Metazoa	Chordata	Mammalia	Rodentia	Cricetidae	Microtus	Microtus oeconomus	subspecies	Microtus oeconomus dauricus	1896
797969	Metazoa	Chordata	Mammalia	Rodentia	Cricetidae	Microtus	Microtus oeconomus	subspecies	Microtus oeconomus macfarlani	947
797973	Metazoa	Chordata	Mammalia	Rodentia	Cricetidae	Microtus	Microtus oeconomus	subspecies	Microtus oeconomus ratticeps	2471
797970	Metazoa	Chordata	Mammalia	Rodentia	Cricetidae	Microtus	Microtus oeconomus	subspecies	Microtus oeconomus medius	2092
797971	Metazoa	Chordata	Mammalia	Rodentia	Cricetidae	Microtus	Microtus oeconomus	subspecies	Microtus oeconomus mehelyi	947
797964	Metazoa	Chordata	Mammalia	Rodentia	Cricetidae	Microtus	Microtus oeconomus	subspecies	Microtus oeconomus hahlovi	380
797972	Metazoa	Chordata	Mammalia	Rodentia	Cricetidae	Microtus	Microtus oeconomus	subspecies	Microtus oeconomus oeconomus	179
797967	Metazoa	Chordata	Mammalia	Rodentia	Cricetidae	Microtus	Microtus oeconomus	subspecies	Microtus oeconomus kjusjurensis	380
797961	Metazoa	Chordata	Mammalia	Rodentia	Cricetidae	Microtus	Microtus oeconomus	subspecies	Microtus oeconomus altaicus	380
47230	Metazoa	Chordata	Mammalia	Rodentia	Cricetidae	Microtus	Microtus arvalis	species	Microtus arvalis	2621555215
79684	Metazoa	Chordata	Mammalia	Rodentia	Cricetidae	Microtus	Microtus ochrogaster	species	Microtus ochrogaster	3935296304
29092	Metazoa	Chordata	Mammalia	Rodentia	Cricetidae	Microtus	Microtus agrestis	species	Microtus agrestis	3124802801
537919	Metazoa	Chordata	Mammalia	Rodentia	Cricetidae	Microtus	Microtus levis	species	Microtus levis	267962
100897	Metazoa	Chordata	Mammalia	Rodentia	Cricetidae	Microtus	Microtus fortis	species	Microtus fortis	119937
311220	Metazoa	Chordata	Mammalia	Rodentia	Cricetidae	Microtus	Microtus fortis	subspecies	Microtus fortis calamorum	84095
311338	Metazoa	Chordata	Mammalia	Rodentia	Cricetidae	Microtus	Microtus fortis	subspecies	Microtus fortis fortis	34636
798064	Metazoa	Chordata	Mammalia	Rodentia	Cricetidae	Microtus	Microtus fortis	subspecies	Microtus fortis pelliceus	27740
798063	Metazoa	Chordata	Mammalia	Rodentia	Cricetidae	Microtus	Microtus fortis	subspecies	Microtus fortis michnoi	4786
70284	Metazoa	Chordata	Mammalia	Rodentia	Cricetidae	Microtus	Microtus cabrerae	species	Microtus cabrerae	376149
98236	Metazoa	Chordata	Mammalia	Rodentia	Cricetidae	Microtus	Microtus kirgisorum	species	Microtus kirgisorum	49721
100899	Metazoa	Chordata	Mammalia	Rodentia	Cricetidae	Microtus	Microtus kikuchii	species	Microtus kikuchii	49182
266836	Metazoa	Chordata	Mammalia	Rodentia	Cricetidae	Microtus	Microtus thomasi	species	Microtus thomasi	211576
549702	Metazoa	Chordata	Mammalia	Rodentia	Cricetidae	Microtus	Microtus thomasi	subspecies	Microtus thomasi atticus	6303
98314	Metazoa	Chordata	Mammalia	Rodentia	Cricetidae	Microtus	Microtus longicaudus	species	Microtus longicaudus	316067
470139	Metazoa	Chordata	Mammalia	Rodentia	Cricetidae	Microtus	Microtus maximowiczii	species	Microtus maximowiczii	144767
798066	Metazoa	Chordata	Mammalia	Rodentia	Cricetidae	Microtus	Microtus maximowiczii	subspecies	Microtus maximowiczii ungurensis	14700
798065	Metazoa	Chordata	Mammalia	Rodentia	Cricetidae	Microtus	Microtus maximowiczii	subspecies	Microtus maximowiczii maximowiczii	9532
10058	Metazoa	Chordata	Mammalia	Rodentia	Cricetidae	Microtus	Microtus pennsylvanicus	species	Microtus pennsylvanicus	111569
1605417	Metazoa	Chordata	Mammalia	Rodentia	Cricetidae	Microtus	Microtus pennsylvanicus	subspecies	Microtus pennsylvanicus terraenovae	632
864764	Metazoa	Chordata	Mammalia	Rodentia	Cricetidae	Microtus	Microtus pennsylvanicus	subspecies	Microtus pennsylvanicus pennsylvanicus	379
694507	Metazoa	Chordata	Mammalia	Rodentia	Cricetidae	Microtus	Microtus pennsylvanicus	subspecies	Microtus pennsylvanicus chihuahuensis	379
155716	Metazoa	Chordata	Mammalia	Rodentia	Cricetidae	Microtus	Microtus transcaspicus	species	Microtus transcaspicus	51415
100895	Metazoa	Chordata	Mammalia	Rodentia	Cricetidae	Microtus	Microtus californicus	species	Microtus californicus	299879
1392765	Metazoa	Chordata	Mammalia	Rodentia	Cricetidae	Microtus	Microtus californicus	subspecies	Microtus californicus mariposae	3013
717895	Metazoa	Chordata	Mammalia	Rodentia	Cricetidae	Microtus	Microtus californicus	subspecies	Microtus californicus scirpensis	1143
269658	Metazoa	Chordata	Mammalia	Rodentia	Cricetidae	Microtus	Microtus socialis	species	Microtus socialis	41708
10055	Metazoa	Chordata	Mammalia	Rodentia	Cricetidae	Microtus	Microtus chrotorrhinus	species	Microtus chrotorrhinus	14921
2066584	Metazoa	Chordata	Mammalia	Rodentia	Cricetidae	Microtus	Microtus chrotorrhinus	subspecies	Microtus chrotorrhinus carolinensis	655
269655	Metazoa	Chordata	Mammalia	Rodentia	Cricetidae	Microtus	Microtus guentheri	species	Microtus guentheri	56596
269657	Metazoa	Chordata	Mammalia	Rodentia	Cricetidae	Microtus	Microtus majori	species	Microtus majori	28365
184259	Metazoa	Chordata	Mammalia	Rodentia	Cricetidae	Microtus	Microtus savii	species	Microtus savii	45841
1826918	Metazoa	Chordata	Mammalia	Rodentia	Cricetidae	Microtus	Microtus savii	subspecies	Microtus savii nebrodensis	2400
88450	Metazoa	Chordata	Mammalia	Rodentia	Cricetidae	Microtus	Microtus montanus	species	Microtus montanus	23686
1392766	Metazoa	Chordata	Mammalia	Rodentia	Cricetidae	Microtus	Microtus montanus	subspecies	Microtus montanus nanus	3590
79202	Metazoa	Chordata	Mammalia	Rodentia	Cricetidae	Microtus	Microtus montebelli	species	Microtus montebelli	17568
184258	Metazoa	Chordata	Mammalia	Rodentia	Cricetidae	Microtus	Microtus lusitanicus	species	Microtus lusitanicus	113449
484902	Metazoa	Chordata	Mammalia	Rodentia	Cricetidae	Microtus	Microtus limnophilus	species	Microtus limnophilus	88972
137714	Metazoa	Chordata	Mammalia	Rodentia	Cricetidae	Microtus	Microtus liechtensteini	species	Microtus liechtensteini	11056
111838	Metazoa	Chordata	Mammalia	Rodentia	Cricetidae	Microtus	Microtus oregoni	species	Microtus oregoni	5730
184257	Metazoa	Chordata	Mammalia	Rodentia	Cricetidae	Microtus	Microtus duodecimcostatus	species	Microtus duodecimcostatus	84920
111837	Metazoa	Chordata	Mammalia	Rodentia	Cricetidae	Microtus	Microtus miurus	species	Microtus miurus	78708
111839	Metazoa	Chordata	Mammalia	Rodentia	Cricetidae	Microtus	Microtus pinetorum	species	Microtus pinetorum	11195
111840	Metazoa	Chordata	Mammalia	Rodentia	Cricetidae	Microtus	Microtus richardsoni	species	Microtus richardsoni	28968
137711	Metazoa	Chordata	Mammalia	Rodentia	Cricetidae	Microtus	Microtus multiplex	species	Microtus multiplex	17287
79689	Metazoa	Chordata	Mammalia	Rodentia	Cricetidae	Microtus	Microtus mexicanus	species	Microtus mexicanus	3559
132592	Metazoa	Chordata	Mammalia	Rodentia	Cricetidae	Microtus	Microtus mexicanus	subspecies	Microtus mexicanus hualpaiensis	1019
269653	Metazoa	Chordata	Mammalia	Rodentia	Cricetidae	Microtus	Microtus felteni	species	Microtus felteni	11847
716675	Metazoa	Chordata	Mammalia	Rodentia	Cricetidae	Microtus	Microtus sachalinensis	species	Microtus sachalinensis	17352
523745	Metazoa	Chordata	Mammalia	Rodentia	Cricetidae	Microtus	Microtus obscurus	species	Microtus obscurus	58045
798060	Metazoa	Chordata	Mammalia	Rodentia	Cricetidae	Microtus	Microtus evoronensis	species	Microtus evoronensis	15501
137713	Metazoa	Chordata	Mammalia	Rodentia	Cricetidae	Microtus	Microtus tatricus	species	Microtus tatricus	16990
137710	Metazoa	Chordata	Mammalia	Rodentia	Cricetidae	Microtus	Microtus bavaricus	species	Microtus bavaricus	8212
269654	Metazoa	Chordata	Mammalia	Rodentia	Cricetidae	Microtus	Microtus gerbei	species	Microtus gerbei	10552
10054	Metazoa	Chordata	Mammalia	Rodentia	Cricetidae	Microtus	Microtus xanthognathus	species	Microtus xanthognathus	3259
100894	Metazoa	Chordata	Mammalia	Rodentia	Cricetidae	Microtus	Microtus abbreviatus	species	Microtus abbreviatus	13989
1891227	Metazoa	Chordata	Mammalia	Rodentia	Cricetidae	Microtus		subspecies	Microtus mystacinus	9828
484903	Metazoa	Chordata	Mammalia	Rodentia	Cricetidae	Microtus	Microtus schelkovnikovi	species	Microtus schelkovnikovi	7379
169413	Metazoa	Chordata	Mammalia	Rodentia	Cricetidae	Microtus	Microtus guatemalensis	species	Microtus guatemalensis	2446
670076	Metazoa	Chordata	Mammalia	Rodentia	Cricetidae	Microtus	Microtus irani	species	Microtus irani	16683
111841	Metazoa	Chordata	Mammalia	Rodentia	Cricetidae	Microtus	Microtus townsendii	species	Microtus townsendii	6796
905038	Metazoa	Chordata	Mammalia	Rodentia	Cricetidae	Microtus	Microtus brachycercus	species	Microtus brachycercus	869
670077	Metazoa	Chordata	Mammalia	Rodentia	Cricetidae	Microtus	Microtus anatolicus	species	Microtus anatolicus	3420
169414	Metazoa	Chordata	Mammalia	Rodentia	Cricetidae	Microtus	Microtus oaxacensis	species	Microtus oaxacensis	1143
1539135	Metazoa	Chordata	Mammalia	Rodentia	Cricetidae	Microtus	Microtus qazvinensis	species	Microtus qazvinensis	10970
169415	Metazoa	Chordata	Mammalia	Rodentia	Cricetidae	Microtus	Microtus quasiater	species	Microtus quasiater	1143
1237365	Metazoa	Chordata	Mammalia	Rodentia	Cricetidae	Microtus	Microtus duodecimcostatus x lusitanicus	species	Microtus duodecimcostatus x lusitanicus	16002
169416	Metazoa	Chordata	Mammalia	Rodentia	Cricetidae	Microtus	Microtus umbrosus	species	Microtus umbrosus	1143
100896	Metazoa	Chordata	Mammalia	Rodentia	Cricetidae	Microtus	Microtus canicaudus	species	Microtus canicaudus	1143
1379158	Metazoa	Chordata	Mammalia	Rodentia	Cricetidae	Microtus	Microtus paradoxus	species	Microtus paradoxus	2227
2283274	Metazoa	Chordata	Mammalia	Rodentia	Cricetidae	Microtus	Microtus kermanensis	species	Microtus kermanensis	1814
269652	Metazoa	Chordata	Mammalia	Rodentia	Cricetidae	Microtus	Microtus dogramacii	species	Microtus dogramacii	3429
663697	Metazoa	Chordata	Mammalia	Rodentia	Cricetidae	Microtus	Microtus breweri	species	Microtus breweri	316
798067	Metazoa	Chordata	Mammalia	Rodentia	Cricetidae	Microtus	Microtus mujanensis	species	Microtus mujanensis	3825
1004017	Metazoa	Chordata	Mammalia	Rodentia	Cricetidae	Microtus	Microtus cf. arvalis BOLD:AAA5168	species	Microtus cf. arvalis BOLD:AAA5168	657
1158973	Metazoa	Chordata	Mammalia	Rodentia	Cricetidae	Microtus	Microtus sp. BOLD:AAX4252	species	Microtus sp. BOLD:AAX4252	657
1665529	Metazoa	Chordata	Mammalia	Rodentia	Cricetidae	Microtus	Microtus ilaeus	species	Microtus ilaeus	1935
2283273	Metazoa	Chordata	Mammalia	Rodentia	Cricetidae	Microtus	Microtus ilaeus	subspecies	Microtus ilaeus igromovi	342
1519588	Metazoa	Chordata	Mammalia	Rodentia	Cricetidae	Microtus	Microtus schidlovskii	species	Microtus schidlovskii	410
39086	Metazoa	Chordata	Mammalia	Rodentia	Cricetidae	Ellobius	Ellobius lutescens	species	Ellobius lutescens	4544967540
329620	Metazoa	Chordata	Mammalia	Rodentia	Cricetidae	Ellobius	Ellobius talpinus	species	Ellobius talpinus	2265979635
98658	Metazoa	Chordata	Mammalia	Rodentia	Cricetidae	Ellobius	Ellobius tancrei	species	Ellobius tancrei	38657
39084	Metazoa	Chordata	Mammalia	Rodentia	Cricetidae	Ellobius	Ellobius fuscocapillus	species	Ellobius fuscocapillus	2145
2052900	Metazoa	Chordata	Mammalia	Rodentia	Cricetidae	Ellobius	Ellobius alaicus	species	Ellobius alaicus	14851
447135	Metazoa	Chordata	Mammalia	Rodentia	Cricetidae	Myodes	Myodes glareolus	species	Myodes glareolus	5842037768
527686	Metazoa	Chordata	Mammalia	Rodentia	Cricetidae	Myodes	Myodes rufocanus	species	Myodes rufocanus	569572
36236	Metazoa	Chordata	Mammalia	Rodentia	Cricetidae	Myodes	Myodes rufocanus	subspecies	Myodes rufocanus bedfordiae	73894
473866	Metazoa	Chordata	Mammalia	Rodentia	Cricetidae	Myodes	Myodes gapperi	species	Myodes gapperi	138506
537920	Metazoa	Chordata	Mammalia	Rodentia	Cricetidae	Myodes	Myodes rutilus	species	Myodes rutilus	660977
82464	Metazoa	Chordata	Mammalia	Rodentia	Cricetidae	Myodes	Myodes regulus	species	Myodes regulus	46646
565117	Metazoa	Chordata	Mammalia	Rodentia	Cricetidae	Myodes	Myodes rex	species	Myodes rex	69908
82466	Metazoa	Chordata	Mammalia	Rodentia	Cricetidae	Myodes	Myodes andersoni	species	Myodes andersoni	63348
913846	Metazoa	Chordata	Mammalia	Rodentia	Cricetidae	Myodes	Myodes californicus	species	Myodes californicus	15114
537921	Metazoa	Chordata	Mammalia	Rodentia	Cricetidae	Myodes	Myodes centralis	species	Myodes centralis	9828
2184228	Metazoa	Chordata	Mammalia	Rodentia	Cricetidae	Myodes	Myodes shanseius	species	Myodes shanseius	23852
1665533	Metazoa	Chordata	Mammalia	Rodentia	Cricetidae	Myodes	Myodes sp. YY-2015	species	Myodes sp. YY-2015	645
1160806	Metazoa	Chordata	Mammalia	Rodentia	Cricetidae	Myodes	Myodes glareolus x rutilus	species	Myodes glareolus x rutilus	590
10060	Metazoa	Chordata	Mammalia	Rodentia	Cricetidae	Ondatra	Ondatra zibethicus	species	Ondatra zibethicus	2562879948
82468	Metazoa	Chordata	Mammalia	Rodentia	Cricetidae	Eothenomys	Eothenomys melanogaster	species	Eothenomys melanogaster	679382
2048991	Metazoa	Chordata	Mammalia	Rodentia	Cricetidae	Eothenomys	Eothenomys melanogaster	subspecies	Eothenomys melanogaster melanogaster	1539
259054	Metazoa	Chordata	Mammalia	Rodentia	Cricetidae	Eothenomys	Eothenomys miletus	species	Eothenomys miletus	149199
577681	Metazoa	Chordata	Mammalia	Rodentia	Cricetidae	Eothenomys	Eothenomys chinensis	species	Eothenomys chinensis	80100
870526	Metazoa	Chordata	Mammalia	Rodentia	Cricetidae	Eothenomys	Eothenomys inez	species	Eothenomys inez	29744
259050	Metazoa	Chordata	Mammalia	Rodentia	Cricetidae	Eothenomys	Eothenomys custos	species	Eothenomys custos	96701
2048989	Metazoa	Chordata	Mammalia	Rodentia	Cricetidae	Eothenomys	Eothenomys custos	subspecies	Eothenomys custos rubellus	1539
870527	Metazoa	Chordata	Mammalia	Rodentia	Cricetidae	Eothenomys	Eothenomys eva	species	Eothenomys eva	59089
259052	Metazoa	Chordata	Mammalia	Rodentia	Cricetidae	Eothenomys	Eothenomys proditor	species	Eothenomys proditor	24507
871244	Metazoa	Chordata	Mammalia	Rodentia	Cricetidae	Eothenomys	Eothenomys sp. 1 SL-2010a	species	Eothenomys sp. 1 SL-2010a	19884
871245	Metazoa	Chordata	Mammalia	Rodentia	Cricetidae	Eothenomys	Eothenomys sp. 2 SL-2010a	species	Eothenomys sp. 2 SL-2010a	26545
2048990	Metazoa	Chordata	Mammalia	Rodentia	Cricetidae	Eothenomys	Eothenomys sp. l SL-2017	species	Eothenomys sp. l SL-2017	15864
2028316	Metazoa	Chordata	Mammalia	Rodentia	Cricetidae	Eothenomys	Eothenomys sp. 2 SJS-2017	species	Eothenomys sp. 2 SJS-2017	2927
2048992	Metazoa	Chordata	Mammalia	Rodentia	Cricetidae	Eothenomys	Eothenomys sp. s SL-2017	species	Eothenomys sp. s SL-2017	6861
2028315	Metazoa	Chordata	Mammalia	Rodentia	Cricetidae	Eothenomys	Eothenomys sp. 1 SJS-2017	species	Eothenomys sp. 1 SJS-2017	1140
82463	Metazoa	Chordata	Mammalia	Rodentia	Cricetidae	Eothenomys	Eothenomys smithii	species	Eothenomys smithii	74036
259049	Metazoa	Chordata	Mammalia	Rodentia	Cricetidae	Eothenomys	Eothenomys cachinus	species	Eothenomys cachinus	28614
259051	Metazoa	Chordata	Mammalia	Rodentia	Cricetidae	Eothenomys	Eothenomys olitor	species	Eothenomys olitor	13246
259053	Metazoa	Chordata	Mammalia	Rodentia	Cricetidae	Eothenomys	Eothenomys eleusis	species	Eothenomys eleusis	47666
1256863	Metazoa	Chordata	Mammalia	Rodentia	Cricetidae	Eothenomys	Eothenomys wardi	species	Eothenomys wardi	9548
2030024	Metazoa	Chordata	Mammalia	Rodentia	Cricetidae	Eothenomys	Eothenomys melanogaster complex sp. Taiwan	species	Eothenomys melanogaster complex sp. Taiwan	4049
2478462	Metazoa	Chordata	Mammalia	Rodentia	Cricetidae	Eothenomys	Eothenomys colurnus	species	Eothenomys colurnus	9882
82467	Metazoa	Chordata	Mammalia	Rodentia	Cricetidae	Eothenomys	Eothenomys imaizumii	species	Eothenomys imaizumii	804
798166	Metazoa	Chordata	Mammalia	Rodentia	Cricetidae	Neodon	Neodon irene	species	Neodon irene	170914
771787	Metazoa	Chordata	Mammalia	Rodentia	Cricetidae	Neodon	Neodon fuscus	species	Neodon fuscus	62381
798169	Metazoa	Chordata	Mammalia	Rodentia	Cricetidae	Neodon	Neodon sikimensis	species	Neodon sikimensis	76911
399230	Metazoa	Chordata	Mammalia	Rodentia	Cricetidae	Neodon	Neodon leucurus	species	Neodon leucurus	17644
1576793	Metazoa	Chordata	Mammalia	Rodentia	Cricetidae	Neodon	Neodon sp. 1 WJ-2014	species	Neodon sp. 1 WJ-2014	13410
1576794	Metazoa	Chordata	Mammalia	Rodentia	Cricetidae	Neodon	Neodon sp. 2 WJ-2014	species	Neodon sp. 2 WJ-2014	13410
282341	Metazoa	Chordata	Mammalia	Rodentia	Cricetidae	Neodon	Neodon clarkei	species	Neodon clarkei	7644
1073271	Metazoa	Chordata	Mammalia	Rodentia	Cricetidae	Neodon	Neodon linzhiensis	species	Neodon linzhiensis	10740
465453	Metazoa	Chordata	Mammalia	Rodentia	Cricetidae	Neodon	Neodon juldaschi	species	Neodon juldaschi	1143
465454	Metazoa	Chordata	Mammalia	Rodentia	Cricetidae	Neodon	Neodon juldaschi	subspecies	Neodon juldaschi carruthersi	2280
399234	Metazoa	Chordata	Mammalia	Rodentia	Cricetidae	Lasiopodomys	Lasiopodomys mandarinus	species	Lasiopodomys mandarinus	77534
407171	Metazoa	Chordata	Mammalia	Rodentia	Cricetidae	Lasiopodomys	Lasiopodomys brandtii	species	Lasiopodomys brandtii	93829
1449541	Metazoa	Chordata	Mammalia	Rodentia	Cricetidae	Lasiopodomys	Lasiopodomys gregalis	species	Lasiopodomys gregalis	209736
1701393	Metazoa	Chordata	Mammalia	Rodentia	Cricetidae	Lasiopodomys	Lasiopodomys raddei	species	Lasiopodomys raddei	13667
85952	Metazoa	Chordata	Mammalia	Rodentia	Cricetidae	Dicrostonyx	Dicrostonyx torquatus	species	Dicrostonyx torquatus	221495
85953	Metazoa	Chordata	Mammalia	Rodentia	Cricetidae	Dicrostonyx	Dicrostonyx groenlandicus	species	Dicrostonyx groenlandicus	124137
92538	Metazoa	Chordata	Mammalia	Rodentia	Cricetidae	Dicrostonyx	Dicrostonyx hudsonius	species	Dicrostonyx hudsonius	41198
92537	Metazoa	Chordata	Mammalia	Rodentia	Cricetidae	Dicrostonyx	Dicrostonyx richardsoni	species	Dicrostonyx richardsoni	14651
1047088	Metazoa	Chordata	Mammalia	Rodentia	Cricetidae	Arvicola	Arvicola amphibius	species	Arvicola amphibius	180331
88454	Metazoa	Chordata	Mammalia	Rodentia	Cricetidae	Arvicola	Arvicola sapidus	species	Arvicola sapidus	46460
2654748	Metazoa	Chordata	Mammalia	Rodentia	Cricetidae	Arvicola	Arvicola persicus	species	Arvicola persicus	18868
1276134	Metazoa	Chordata	Mammalia	Rodentia	Cricetidae	Arvicola	Arvicola scherman	species	Arvicola scherman	6234
269649	Metazoa	Chordata	Mammalia	Rodentia	Cricetidae	Chionomys	Chionomys nivalis	species	Chionomys nivalis	227661
1926305	Metazoa	Chordata	Mammalia	Rodentia	Cricetidae	Chionomys	Chionomys nivalis	subspecies	Chionomys nivalis mirhanreini	1176
555454	Metazoa	Chordata	Mammalia	Rodentia	Cricetidae	Chionomys	Chionomys gud	species	Chionomys gud	37440
269650	Metazoa	Chordata	Mammalia	Rodentia	Cricetidae	Chionomys	Chionomys roberti	species	Chionomys roberti	33300
1472668	Metazoa	Chordata	Mammalia	Rodentia	Cricetidae	Alticola	Alticola lemminus	species	Alticola lemminus	88925
2664934	Metazoa	Chordata	Mammalia	Rodentia	Cricetidae	Alticola	Alticola lemminus	subspecies	Alticola lemminus vicina	8154
2664933	Metazoa	Chordata	Mammalia	Rodentia	Cricetidae	Alticola	Alticola lemminus	subspecies	Alticola lemminus lemminus	1123
98316	Metazoa	Chordata	Mammalia	Rodentia	Cricetidae	Alticola	Alticola macrotis	species	Alticola macrotis	44232
400405	Metazoa	Chordata	Mammalia	Rodentia	Cricetidae	Alticola	Alticola macrotis	subspecies	Alticola macrotis vinogradovi	3527
347518	Metazoa	Chordata	Mammalia	Rodentia	Cricetidae	Alticola	Alticola semicanus	species	Alticola semicanus	39571
644965	Metazoa	Chordata	Mammalia	Rodentia	Cricetidae	Alticola	Alticola semicanus	subspecies	Alticola semicanus alleni	1860
400186	Metazoa	Chordata	Mammalia	Rodentia	Cricetidae	Alticola	Alticola strelzowi	species	Alticola strelzowi	21676
1071968	Metazoa	Chordata	Mammalia	Rodentia	Cricetidae	Alticola	Alticola strelzowi	subspecies	Alticola strelzowi desertorum	5150
1071967	Metazoa	Chordata	Mammalia	Rodentia	Cricetidae	Alticola	Alticola strelzowi	subspecies	Alticola strelzowi strelzowi	5172
400184	Metazoa	Chordata	Mammalia	Rodentia	Cricetidae	Alticola	Alticola argentatus	species	Alticola argentatus	19358
400185	Metazoa	Chordata	Mammalia	Rodentia	Cricetidae	Alticola	Alticola barakshin	species	Alticola barakshin	43146
2184227	Metazoa	Chordata	Mammalia	Rodentia	Cricetidae	Alticola	Alticola stoliczkanus	species	Alticola stoliczkanus	11835
1197750	Metazoa	Chordata	Mammalia	Rodentia	Cricetidae	Alticola	Alticola tuvinicus	species	Alticola tuvinicus	9880
870528	Metazoa	Chordata	Mammalia	Rodentia	Cricetidae	Alticola	Alticola stracheyi	species	Alticola stracheyi	5588
1472669	Metazoa	Chordata	Mammalia	Rodentia	Cricetidae	Alticola	Alticola albicaudus	species	Alticola albicaudus	6952
1472670	Metazoa	Chordata	Mammalia	Rodentia	Cricetidae	Alticola	Alticola montosa	species	Alticola montosa	1686
1477902	Metazoa	Chordata	Mammalia	Rodentia	Cricetidae	Alticola	Alticola olchonensis	species	Alticola olchonensis	6972
575527	Metazoa	Chordata	Mammalia	Rodentia	Cricetidae	Proedromys	Proedromys liangshanensis	species	Proedromys liangshanensis	52328
575525	Metazoa	Chordata	Mammalia	Rodentia	Cricetidae	Proedromys	Proedromys bedfordi	species	Proedromys bedfordi	8748
137712	Metazoa	Chordata	Mammalia	Rodentia	Cricetidae	Terricola	Terricola subterraneus	species	Terricola subterraneus	102867
269651	Metazoa	Chordata	Mammalia	Rodentia	Cricetidae	Terricola	Terricola daghestanicus	species	Terricola daghestanicus	26691
84769	Metazoa	Chordata	Mammalia	Rodentia	Cricetidae	Lemmus	Lemmus sibiricus	species	Lemmus sibiricus	45134
84770	Metazoa	Chordata	Mammalia	Rodentia	Cricetidae	Lemmus	Lemmus trimucronatus	species	Lemmus trimucronatus	54731
1325461	Metazoa	Chordata	Mammalia	Rodentia	Cricetidae	Lemmus	Lemmus sp. 1 VKL-2013	species	Lemmus sp. 1 VKL-2013	11780
79949	Metazoa	Chordata	Mammalia	Rodentia	Cricetidae	Lemmus	Lemmus lemmus	species	Lemmus lemmus	18662
592740	Metazoa	Chordata	Mammalia	Rodentia	Cricetidae	Lemmus	Lemmus amurensis	species	Lemmus amurensis	1294
251274	Metazoa	Chordata	Mammalia	Rodentia	Cricetidae	Arborimus	Arborimus longicaudus	species	Arborimus longicaudus	85795
251277	Metazoa	Chordata	Mammalia	Rodentia	Cricetidae	Arborimus	Arborimus pomo	species	Arborimus pomo	8895
251276	Metazoa	Chordata	Mammalia	Rodentia	Cricetidae	Arborimus	Arborimus albipes	species	Arborimus albipes	5918
100900	Metazoa	Chordata	Mammalia	Rodentia	Cricetidae	Alexandromys	Alexandromys middendorffii	species	Alexandromys middendorffii	27444
527669	Metazoa	Chordata	Mammalia	Rodentia	Cricetidae	Alexandromys	Alexandromys middendorffii	subspecies	Alexandromys middendorffii hyperboreus	2924
716674	Metazoa	Chordata	Mammalia	Rodentia	Cricetidae	Alexandromys	Alexandromys mongolicus	species	Alexandromys mongolicus	74336
2162904	Metazoa	Chordata	Mammalia	Rodentia	Cricetidae	Alexandromys	Alexandromys mujanensis	species	Alexandromys mujanensis	52756
2162903	Metazoa	Chordata	Mammalia	Rodentia	Cricetidae	Alexandromys	Alexandromys limnophilus	subspecies	Alexandromys limnophilus malygini	4156
56242	Metazoa	Chordata	Mammalia	Rodentia	Cricetidae	Phenacomys	Phenacomys intermedius	species	Phenacomys intermedius	32448
1003178	Metazoa	Chordata	Mammalia	Rodentia	Cricetidae	Phenacomys	Phenacomys ungava	species	Phenacomys ungava	1314
364155	Metazoa	Chordata	Mammalia	Rodentia	Cricetidae	Synaptomys	Synaptomys cooperi	species	Synaptomys cooperi	13013
98318	Metazoa	Chordata	Mammalia	Rodentia	Cricetidae	Synaptomys	Synaptomys borealis	species	Synaptomys borealis	6594
175522	Metazoa	Chordata	Mammalia	Rodentia	Cricetidae	Lagurus	Lagurus lagurus	species	Lagurus lagurus	26981
164385	Metazoa	Chordata	Mammalia	Rodentia	Cricetidae	Volemys	Volemys musseri	species	Volemys musseri	13400
164384	Metazoa	Chordata	Mammalia	Rodentia	Cricetidae	Volemys	Volemys millicens	species	Volemys millicens	9060
1267393	Metazoa	Chordata	Mammalia	Rodentia	Cricetidae	Eolagurus	Eolagurus przewalskii	species	Eolagurus przewalskii	21232
685891	Metazoa	Chordata	Mammalia	Rodentia	Cricetidae	Eolagurus	Eolagurus luteus	species	Eolagurus luteus	15823
71003	Metazoa	Chordata	Mammalia	Rodentia	Cricetidae	Myopus	Myopus schisticolor	species	Myopus schisticolor	50169
418655	Metazoa	Chordata	Mammalia	Rodentia	Cricetidae	Dinaromys	Dinaromys bogdanovi	species	Dinaromys bogdanovi	30591
399232	Metazoa	Chordata	Mammalia	Rodentia	Cricetidae	Prometheomys	Prometheomys schaposchnikowi	species	Prometheomys schaposchnikowi	3899
399229	Metazoa	Chordata	Mammalia	Rodentia	Cricetidae	Blanfordimys	Blanfordimys bucharensis	species	Blanfordimys bucharensis	3597
465451	Metazoa	Chordata	Mammalia	Rodentia	Cricetidae	Blanfordimys	Blanfordimys afghanus	species	Blanfordimys afghanus	2280
484905	Metazoa	Chordata	Mammalia	Rodentia	Cricetidae	Neofiber	Neofiber alleni	species	Neofiber alleni	4009
663699	Metazoa	Chordata	Mammalia	Rodentia	Cricetidae	Lemmiscus	Lemmiscus curtatus	species	Lemmiscus curtatus	1694
1472672	Metazoa	Chordata	Mammalia	Rodentia	Cricetidae	Hyperacrius	Hyperacrius fertilis	species	Hyperacrius fertilis	1065
10026	Metazoa	Chordata	Mammalia	Rodentia	Cricetidae			subfamily	Cricetinae	13902
10029	Metazoa	Chordata	Mammalia	Rodentia	Cricetidae	Cricetulus	Cricetulus griseus	species	Cricetulus griseus	5072666755
10032	Metazoa	Chordata	Mammalia	Rodentia	Cricetidae	Cricetulus	Cricetulus migratorius	species	Cricetulus migratorius	187271
329635	Metazoa	Chordata	Mammalia	Rodentia	Cricetidae	Cricetulus	Cricetulus migratorius	subspecies	Cricetulus migratorius phaeus	5121
329636	Metazoa	Chordata	Mammalia	Rodentia	Cricetidae	Cricetulus	Cricetulus migratorius	subspecies	Cricetulus migratorius migratorius	5847
10030	Metazoa	Chordata	Mammalia	Rodentia	Cricetidae	Cricetulus	Cricetulus longicaudatus	species	Cricetulus longicaudatus	280579
329629	Metazoa	Chordata	Mammalia	Rodentia	Cricetidae	Cricetulus	Cricetulus barabensis	species	Cricetulus barabensis	438963
329632	Metazoa	Chordata	Mammalia	Rodentia	Cricetidae	Cricetulus	Cricetulus barabensis	subspecies	Cricetulus barabensis pseudogriseus	105467
329631	Metazoa	Chordata	Mammalia	Rodentia	Cricetidae	Cricetulus	Cricetulus barabensis	subspecies	Cricetulus barabensis tuvinicus	79691
2565387	Metazoa	Chordata	Mammalia	Rodentia	Cricetidae	Cricetulus	Cricetulus barabensis	subspecies	Cricetulus barabensis ssp. A NP-2019	18212
329630	Metazoa	Chordata	Mammalia	Rodentia	Cricetidae	Cricetulus	Cricetulus barabensis	subspecies	Cricetulus barabensis ferrugineus	9064
2565374	Metazoa	Chordata	Mammalia	Rodentia	Cricetidae	Cricetulus	Cricetulus barabensis	subspecies	Cricetulus barabensis xinganensis	7956
2565385	Metazoa	Chordata	Mammalia	Rodentia	Cricetidae	Cricetulus	Cricetulus barabensis	subspecies	Cricetulus barabensis barabensis	5693
1515608	Metazoa	Chordata	Mammalia	Rodentia	Cricetidae	Cricetulus	Cricetulus kamensis	species	Cricetulus kamensis	299831
1857771	Metazoa	Chordata	Mammalia	Rodentia	Cricetidae	Cricetulus	Cricetulus kamensis	subspecies	Cricetulus kamensis alticola	1144
1857772	Metazoa	Chordata	Mammalia	Rodentia	Cricetidae	Cricetulus	Cricetulus kamensis	subspecies	Cricetulus kamensis kamensis	1144
1857773	Metazoa	Chordata	Mammalia	Rodentia	Cricetidae	Cricetulus	Cricetulus kamensis	subspecies	Cricetulus kamensis kozlovi	1144
1857774	Metazoa	Chordata	Mammalia	Rodentia	Cricetidae	Cricetulus	Cricetulus kamensis	subspecies	Cricetulus kamensis lama	1144
10031	Metazoa	Chordata	Mammalia	Rodentia	Cricetidae	Cricetulus	Cricetulus sp.	species	Cricetulus sp.	87787
329637	Metazoa	Chordata	Mammalia	Rodentia	Cricetidae	Cricetulus	Cricetulus sokolovi	species	Cricetulus sokolovi	16013
329625	Metazoa	Chordata	Mammalia	Rodentia	Cricetidae	Cricetulus	Cricetulus lama	species	Cricetulus lama	908
10044	Metazoa	Chordata	Mammalia	Rodentia	Cricetidae	Phodopus	Phodopus sungorus	species	Phodopus sungorus	2003463341
109678	Metazoa	Chordata	Mammalia	Rodentia	Cricetidae	Phodopus	Phodopus roborovskii	species	Phodopus roborovskii	377168
47665	Metazoa	Chordata	Mammalia	Rodentia	Cricetidae	Phodopus	Phodopus campbelli	species	Phodopus campbelli	177558
2175847	Metazoa	Chordata	Mammalia	Rodentia	Cricetidae	Phodopus	Phodopus sp. 'ex gr sungorus'	species	Phodopus sp. 'ex gr sungorus'	1092
10036	Metazoa	Chordata	Mammalia	Rodentia	Cricetidae	Mesocricetus	Mesocricetus auratus	species	Mesocricetus auratus	2629972658
10038	Metazoa	Chordata	Mammalia	Rodentia	Cricetidae	Mesocricetus	Mesocricetus sp.	species	Mesocricetus sp.	8796
10037	Metazoa	Chordata	Mammalia	Rodentia	Cricetidae	Mesocricetus	Mesocricetus brandti	species	Mesocricetus brandti	60954
329622	Metazoa	Chordata	Mammalia	Rodentia	Cricetidae	Mesocricetus	Mesocricetus raddei	subspecies	Mesocricetus raddei nigriculus	3013
329623	Metazoa	Chordata	Mammalia	Rodentia	Cricetidae	Mesocricetus	Mesocricetus raddei	subspecies	Mesocricetus raddei avaricus	2189
329624	Metazoa	Chordata	Mammalia	Rodentia	Cricetidae	Mesocricetus	Mesocricetus newtoni	species	Mesocricetus newtoni	2980
329627	Metazoa	Chordata	Mammalia	Rodentia	Cricetidae	Tscherskia	Tscherskia triton	species	Tscherskia triton	290936
10034	Metazoa	Chordata	Mammalia	Rodentia	Cricetidae	Cricetus	Cricetus cricetus	species	Cricetus cricetus	401556
329634	Metazoa	Chordata	Mammalia	Rodentia	Cricetidae	Allocricetulus	Allocricetulus eversmanni	species	Allocricetulus eversmanni	23123
1267394	Metazoa	Chordata	Mammalia	Rodentia	Cricetidae	Allocricetulus	Allocricetulus curtatus	species	Allocricetulus curtatus	10219
36483	Metazoa	Chordata	Mammalia	Rodentia	Cricetidae		Cricetinae gen. sp.	species	Cricetinae gen. sp.	21778
2175849	Metazoa	Chordata	Mammalia	Rodentia	Cricetidae	Urocricetus	Urocricetus kamensis	species	Urocricetus kamensis	6939
2175850	Metazoa	Chordata	Mammalia	Rodentia	Cricetidae	Urocricetus	Urocricetus aff. alticola VSL-2018	species	Urocricetus aff. alticola VSL-2018	1730
1343853	Metazoa	Chordata	Mammalia	Rodentia	Cricetidae	Cansumys	Cansumys canus	species	Cansumys canus	633
42415	Metazoa	Chordata	Mammalia	Rodentia	Cricetidae	Sigmodon	Sigmodon hispidus	species	Sigmodon hispidus	2730944685
129438	Metazoa	Chordata	Mammalia	Rodentia	Cricetidae	Sigmodon	Sigmodon hispidus	subspecies	Sigmodon hispidus eremicus	3429
129442	Metazoa	Chordata	Mammalia	Rodentia	Cricetidae	Sigmodon	Sigmodon hispidus	subspecies	Sigmodon hispidus texianus	1143
129436	Metazoa	Chordata	Mammalia	Rodentia	Cricetidae	Sigmodon	Sigmodon hispidus	subspecies	Sigmodon hispidus berlandieri	3429
129437	Metazoa	Chordata	Mammalia	Rodentia	Cricetidae	Sigmodon	Sigmodon hispidus	subspecies	Sigmodon hispidus chiriquensis	2286
129439	Metazoa	Chordata	Mammalia	Rodentia	Cricetidae	Sigmodon	Sigmodon hispidus	subspecies	Sigmodon hispidus griseus	1143
129441	Metazoa	Chordata	Mammalia	Rodentia	Cricetidae	Sigmodon	Sigmodon hispidus	subspecies	Sigmodon hispidus spadicipygus	1143
134742	Metazoa	Chordata	Mammalia	Rodentia	Cricetidae	Sigmodon	Sigmodon alstoni	species	Sigmodon alstoni	14621
262468	Metazoa	Chordata	Mammalia	Rodentia	Cricetidae	Sigmodon	Sigmodon hirsutus	species	Sigmodon hirsutus	47754
89246	Metazoa	Chordata	Mammalia	Rodentia	Cricetidae	Sigmodon	Sigmodon fulviventer	species	Sigmodon fulviventer	10071
134748	Metazoa	Chordata	Mammalia	Rodentia	Cricetidae	Sigmodon	Sigmodon fulviventer	subspecies	Sigmodon fulviventer fulviventer	1143
134747	Metazoa	Chordata	Mammalia	Rodentia	Cricetidae	Sigmodon	Sigmodon fulviventer	subspecies	Sigmodon fulviventer dalquesti	1143
56214	Metazoa	Chordata	Mammalia	Rodentia	Cricetidae	Sigmodon	Sigmodon ochrognathus	species	Sigmodon ochrognathus	15050
42416	Metazoa	Chordata	Mammalia	Rodentia	Cricetidae	Sigmodon	Sigmodon mascotensis	species	Sigmodon mascotensis	41119
134745	Metazoa	Chordata	Mammalia	Rodentia	Cricetidae	Sigmodon	Sigmodon toltecus	species	Sigmodon toltecus	35164
134744	Metazoa	Chordata	Mammalia	Rodentia	Cricetidae	Sigmodon	Sigmodon peruanus	species	Sigmodon peruanus	6016
129435	Metazoa	Chordata	Mammalia	Rodentia	Cricetidae	Sigmodon	Sigmodon arizonae	species	Sigmodon arizonae	15602
134746	Metazoa	Chordata	Mammalia	Rodentia	Cricetidae	Sigmodon	Sigmodon arizonae	subspecies	Sigmodon arizonae major	1143
134743	Metazoa	Chordata	Mammalia	Rodentia	Cricetidae	Sigmodon	Sigmodon leucotis	species	Sigmodon leucotis	6028
129434	Metazoa	Chordata	Mammalia	Rodentia	Cricetidae	Sigmodon	Sigmodon alleni	species	Sigmodon alleni	3619
2030026	Metazoa	Chordata	Mammalia	Rodentia	Cricetidae	Sigmodon	Sigmodon alleni complex sp. Oaxaca	species	Sigmodon alleni complex sp. Oaxaca	3789
137207	Metazoa	Chordata	Mammalia	Rodentia	Cricetidae	Oligoryzomys	Oligoryzomys longicaudatus	species	Oligoryzomys longicaudatus	335407
1392785	Metazoa	Chordata	Mammalia	Rodentia	Cricetidae	Oligoryzomys	Oligoryzomys longicaudatus	subspecies	Oligoryzomys longicaudatus philippii	3451
241151	Metazoa	Chordata	Mammalia	Rodentia	Cricetidae	Oligoryzomys	Oligoryzomys longicaudatus	subspecies	Oligoryzomys longicaudatus pampanus	914
218826	Metazoa	Chordata	Mammalia	Rodentia	Cricetidae	Oligoryzomys	Oligoryzomys stramineus	species	Oligoryzomys stramineus	47825
37017	Metazoa	Chordata	Mammalia	Rodentia	Cricetidae	Oligoryzomys	Oligoryzomys nigripes	species	Oligoryzomys nigripes	171769
48008	Metazoa	Chordata	Mammalia	Rodentia	Cricetidae	Oligoryzomys	Oligoryzomys microtis	species	Oligoryzomys microtis	26423
220337	Metazoa	Chordata	Mammalia	Rodentia	Cricetidae	Oligoryzomys	Oligoryzomys fornesi	species	Oligoryzomys fornesi	40522
218824	Metazoa	Chordata	Mammalia	Rodentia	Cricetidae	Oligoryzomys	Oligoryzomys flavescens	species	Oligoryzomys flavescens	98719
218825	Metazoa	Chordata	Mammalia	Rodentia	Cricetidae	Oligoryzomys	Oligoryzomys fulvescens	species	Oligoryzomys fulvescens	68514
320430	Metazoa	Chordata	Mammalia	Rodentia	Cricetidae	Oligoryzomys	Oligoryzomys destructor	species	Oligoryzomys destructor	19405
2259375	Metazoa	Chordata	Mammalia	Rodentia	Cricetidae	Oligoryzomys	Oligoryzomys destructor	subspecies	Oligoryzomys destructor destructor	35852
2053722	Metazoa	Chordata	Mammalia	Rodentia	Cricetidae	Oligoryzomys	Oligoryzomys destructor	subspecies	Oligoryzomys destructor spodiurus	8788
37015	Metazoa	Chordata	Mammalia	Rodentia	Cricetidae	Oligoryzomys	Oligoryzomys chacoensis	species	Oligoryzomys chacoensis	19324
492276	Metazoa	Chordata	Mammalia	Rodentia	Cricetidae	Oligoryzomys	Oligoryzomys sp. B MUSA2625	species	Oligoryzomys sp. B MUSA2625	1928
492277	Metazoa	Chordata	Mammalia	Rodentia	Cricetidae	Oligoryzomys	Oligoryzomys sp. 1 MIC210	species	Oligoryzomys sp. 1 MIC210	3858
1244562	Metazoa	Chordata	Mammalia	Rodentia	Cricetidae	Oligoryzomys	Oligoryzomys sp. RT-2012	species	Oligoryzomys sp. RT-2012	7228
37019	Metazoa	Chordata	Mammalia	Rodentia	Cricetidae	Oligoryzomys	Oligoryzomys sp.	species	Oligoryzomys sp.	3961
2053027	Metazoa	Chordata	Mammalia	Rodentia	Cricetidae	Oligoryzomys	Oligoryzomys sp. n. MW-2017	species	Oligoryzomys sp. n. MW-2017	4111
492278	Metazoa	Chordata	Mammalia	Rodentia	Cricetidae	Oligoryzomys	Oligoryzomys sp. 2 MIC203	species	Oligoryzomys sp. 2 MIC203	1924
1929942	Metazoa	Chordata	Mammalia	Rodentia	Cricetidae	Oligoryzomys	Oligoryzomys sp. ERS-2016	species	Oligoryzomys sp. ERS-2016	1959
752758	Metazoa	Chordata	Mammalia	Rodentia	Cricetidae	Oligoryzomys	Oligoryzomys sp. LLM-2010a	species	Oligoryzomys sp. LLM-2010a	665
398439	Metazoa	Chordata	Mammalia	Rodentia	Cricetidae	Oligoryzomys	Oligoryzomys sp. MN37756	species	Oligoryzomys sp. MN37756	801
2597257	Metazoa	Chordata	Mammalia	Rodentia	Cricetidae	Oligoryzomys	Oligoryzomys sp. CIT 683	species	Oligoryzomys sp. CIT 683	666
863431	Metazoa	Chordata	Mammalia	Rodentia	Cricetidae	Oligoryzomys	Oligoryzomys sp. RR-2010a	species	Oligoryzomys sp. RR-2010a	801
2591167	Metazoa	Chordata	Mammalia	Rodentia	Cricetidae	Oligoryzomys	Oligoryzomys sp. MNLM1559	species	Oligoryzomys sp. MNLM1559	657
1132650	Metazoa	Chordata	Mammalia	Rodentia	Cricetidae	Oligoryzomys	Oligoryzomys utiaritensis	species	Oligoryzomys utiaritensis	34395
398451	Metazoa	Chordata	Mammalia	Rodentia	Cricetidae	Oligoryzomys	Oligoryzomys moojeni	species	Oligoryzomys moojeni	39257
1132651	Metazoa	Chordata	Mammalia	Rodentia	Cricetidae	Oligoryzomys	Oligoryzomys rupestris	species	Oligoryzomys rupestris	7224
2034202	Metazoa	Chordata	Mammalia	Rodentia	Cricetidae	Oligoryzomys	Oligoryzomys mattogrossae	species	Oligoryzomys mattogrossae	26858
37018	Metazoa	Chordata	Mammalia	Rodentia	Cricetidae	Oligoryzomys	Oligoryzomys vegetus	species	Oligoryzomys vegetus	3600
37014	Metazoa	Chordata	Mammalia	Rodentia	Cricetidae	Oligoryzomys	Oligoryzomys andinus	species	Oligoryzomys andinus	4158
492279	Metazoa	Chordata	Mammalia	Rodentia	Cricetidae	Oligoryzomys	Oligoryzomys eliurus	species	Oligoryzomys eliurus	5559
398452	Metazoa	Chordata	Mammalia	Rodentia	Cricetidae	Oligoryzomys	Oligoryzomys messorius	species	Oligoryzomys messorius	7128
414450	Metazoa	Chordata	Mammalia	Rodentia	Cricetidae	Oligoryzomys	Oligoryzomys delticola	species	Oligoryzomys delticola	2121
2044889	Metazoa	Chordata	Mammalia	Rodentia	Cricetidae	Oligoryzomys	Oligoryzomys occidentalis	species	Oligoryzomys occidentalis	9202
1258730	Metazoa	Chordata	Mammalia	Rodentia	Cricetidae	Oligoryzomys	Oligoryzomys brendae	species	Oligoryzomys brendae	4774
2591150	Metazoa	Chordata	Mammalia	Rodentia	Cricetidae	Oligoryzomys	Oligoryzomys aff. microtis MN76213	species	Oligoryzomys aff. microtis MN76213	657
2591149	Metazoa	Chordata	Mammalia	Rodentia	Cricetidae	Oligoryzomys	Oligoryzomys aff. microtis MN76226	species	Oligoryzomys aff. microtis MN76226	657
241152	Metazoa	Chordata	Mammalia	Rodentia	Cricetidae	Oligoryzomys	Oligoryzomys magellanicus	species	Oligoryzomys magellanicus	914
2591152	Metazoa	Chordata	Mammalia	Rodentia	Cricetidae	Oligoryzomys	Oligoryzomys aff. microtis MN76229	species	Oligoryzomys aff. microtis MN76229	657
2591158	Metazoa	Chordata	Mammalia	Rodentia	Cricetidae	Oligoryzomys	Oligoryzomys aff. microtis MN76926	species	Oligoryzomys aff. microtis MN76926	657
2591157	Metazoa	Chordata	Mammalia	Rodentia	Cricetidae	Oligoryzomys	Oligoryzomys aff. microtis MN76925	species	Oligoryzomys aff. microtis MN76925	651
2591169	Metazoa	Chordata	Mammalia	Rodentia	Cricetidae	Oligoryzomys	Oligoryzomys aff. microtis MN76212	species	Oligoryzomys aff. microtis MN76212	650
2591155	Metazoa	Chordata	Mammalia	Rodentia	Cricetidae	Oligoryzomys	Oligoryzomys aff. microtis MN76227	species	Oligoryzomys aff. microtis MN76227	649
2591164	Metazoa	Chordata	Mammalia	Rodentia	Cricetidae	Oligoryzomys	Oligoryzomys aff. microtis MN76200	species	Oligoryzomys aff. microtis MN76200	649
106112	Metazoa	Chordata	Mammalia	Rodentia	Cricetidae	Akodon	Akodon montensis	species	Akodon montensis	123492
10072	Metazoa	Chordata	Mammalia	Rodentia	Cricetidae	Akodon	Akodon boliviensis	species	Akodon boliviensis	45550
29095	Metazoa	Chordata	Mammalia	Rodentia	Cricetidae	Akodon	Akodon azarae	species	Akodon azarae	20531
1315223	Metazoa	Chordata	Mammalia	Rodentia	Cricetidae	Akodon	Akodon azarae	subspecies	Akodon azarae azarae	6681
10070	Metazoa	Chordata	Mammalia	Rodentia	Cricetidae	Akodon	Akodon aerosus	species	Akodon aerosus	15695
29096	Metazoa	Chordata	Mammalia	Rodentia	Cricetidae	Akodon	Akodon cursor	species	Akodon cursor	15641
10075	Metazoa	Chordata	Mammalia	Rodentia	Cricetidae	Akodon	Akodon mollis	species	Akodon mollis	23850
1315337	Metazoa	Chordata	Mammalia	Rodentia	Cricetidae	Akodon	Akodon mollis	subspecies	Akodon mollis altorum	10625
10078	Metazoa	Chordata	Mammalia	Rodentia	Cricetidae	Akodon	Akodon torques	species	Akodon torques	20168
140762	Metazoa	Chordata	Mammalia	Rodentia	Cricetidae	Akodon	Akodon varius	species	Akodon varius	5220
484371	Metazoa	Chordata	Mammalia	Rodentia	Cricetidae	Akodon	Akodon simulator	species	Akodon simulator	11462
484373	Metazoa	Chordata	Mammalia	Rodentia	Cricetidae	Akodon	Akodon tartareus	species	Akodon tartareus	6729
484372	Metazoa	Chordata	Mammalia	Rodentia	Cricetidae	Akodon	Akodon glaucinus	species	Akodon glaucinus	6684
10087	Metazoa	Chordata	Mammalia	Rodentia	Cricetidae	Akodon	Akodon mimus	species	Akodon mimus	7538
29099	Metazoa	Chordata	Mammalia	Rodentia	Cricetidae	Akodon	Akodon orophilus	species	Akodon orophilus	12350
230113	Metazoa	Chordata	Mammalia	Rodentia	Cricetidae	Akodon	Akodon paranaensis	species	Akodon paranaensis	19979
140761	Metazoa	Chordata	Mammalia	Rodentia	Cricetidae	Akodon	Akodon molinae	species	Akodon molinae	3680
10077	Metazoa	Chordata	Mammalia	Rodentia	Cricetidae	Akodon	Akodon subfuscus	species	Akodon subfuscus	5361
1315222	Metazoa	Chordata	Mammalia	Rodentia	Cricetidae	Akodon	Akodon subfuscus	subspecies	Akodon subfuscus subfuscus	1140
140765	Metazoa	Chordata	Mammalia	Rodentia	Cricetidae	Akodon	Akodon baliolus	species	Akodon baliolus	10192
230187	Metazoa	Chordata	Mammalia	Rodentia	Cricetidae	Akodon	Akodon spegazzinii	species	Akodon spegazzinii	61098
415707	Metazoa	Chordata	Mammalia	Rodentia	Cricetidae	Akodon	Akodon spegazzinii	subspecies	Akodon spegazzinii tucumanensis	801
10073	Metazoa	Chordata	Mammalia	Rodentia	Cricetidae	Akodon	Akodon juninensis	species	Akodon juninensis	5642
10074	Metazoa	Chordata	Mammalia	Rodentia	Cricetidae	Akodon	Akodon kofordi	species	Akodon kofordi	9718
251311	Metazoa	Chordata	Mammalia	Rodentia	Cricetidae	Akodon	Akodon albiventer	species	Akodon albiventer	15278
106114	Metazoa	Chordata	Mammalia	Rodentia	Cricetidae	Akodon	Akodon serrensis	species	Akodon serrensis	8615
100643	Metazoa	Chordata	Mammalia	Rodentia	Cricetidae	Akodon	Akodon lutescens	species	Akodon lutescens	2712
10076	Metazoa	Chordata	Mammalia	Rodentia	Cricetidae	Akodon	Akodon lutescens	subspecies	Akodon lutescens puer	13665
1392509	Metazoa	Chordata	Mammalia	Rodentia	Cricetidae	Akodon	Akodon lutescens	subspecies	Akodon lutescens lutescens	3120
240588	Metazoa	Chordata	Mammalia	Rodentia	Cricetidae	Akodon	Akodon iniscatus	species	Akodon iniscatus	13790
291287	Metazoa	Chordata	Mammalia	Rodentia	Cricetidae	Akodon	Akodon iniscatus	subspecies	Akodon iniscatus nucus	1140
29102	Metazoa	Chordata	Mammalia	Rodentia	Cricetidae	Akodon	Akodon urichi	species	Akodon urichi	1944
865619	Metazoa	Chordata	Mammalia	Rodentia	Cricetidae	Akodon	Akodon caenosus	species	Akodon caenosus	25433
240584	Metazoa	Chordata	Mammalia	Rodentia	Cricetidae	Akodon	Akodon dolores	species	Akodon dolores	18723
291113	Metazoa	Chordata	Mammalia	Rodentia	Cricetidae	Akodon	Akodon dayi	species	Akodon dayi	7737
291115	Metazoa	Chordata	Mammalia	Rodentia	Cricetidae	Akodon	Akodon fumeus	species	Akodon fumeus	27444
992337	Metazoa	Chordata	Mammalia	Rodentia	Cricetidae	Akodon	Akodon latebricola	species	Akodon latebricola	4302
306435	Metazoa	Chordata	Mammalia	Rodentia	Cricetidae	Akodon	Akodon philipmyersi	species	Akodon philipmyersi	3081
291114	Metazoa	Chordata	Mammalia	Rodentia	Cricetidae	Akodon	Akodon budini	species	Akodon budini	1915
106113	Metazoa	Chordata	Mammalia	Rodentia	Cricetidae	Akodon	Akodon mystax	species	Akodon mystax	9665
29101	Metazoa	Chordata	Mammalia	Rodentia	Cricetidae	Akodon	Akodon toba	species	Akodon toba	8676
389470	Metazoa	Chordata	Mammalia	Rodentia	Cricetidae	Akodon	Akodon sp. MJS-2006	species	Akodon sp. MJS-2006	1491
306436	Metazoa	Chordata	Mammalia	Rodentia	Cricetidae	Akodon	Akodon sp. MMP 2421	species	Akodon sp. MMP 2421	801
106109	Metazoa	Chordata	Mammalia	Rodentia	Cricetidae	Akodon	Akodon aff. cursor	species	Akodon aff. cursor	1140
230112	Metazoa	Chordata	Mammalia	Rodentia	Cricetidae	Akodon	Akodon reigi	species	Akodon reigi	3343
399315	Metazoa	Chordata	Mammalia	Rodentia	Cricetidae	Akodon	Akodon sylvanus	species	Akodon sylvanus	3377
29100	Metazoa	Chordata	Mammalia	Rodentia	Cricetidae	Akodon	Akodon siberiae	species	Akodon siberiae	3039
2601206	Metazoa	Chordata	Mammalia	Rodentia	Cricetidae	Akodon	Akodon josemariarguedasi	species	Akodon josemariarguedasi	6126
230186	Metazoa	Chordata	Mammalia	Rodentia	Cricetidae	Akodon	Akodon affinis	species	Akodon affinis	1941
106110	Metazoa	Chordata	Mammalia	Rodentia	Cricetidae	Akodon	Akodon lindberghi	species	Akodon lindberghi	1140
2601207	Metazoa	Chordata	Mammalia	Rodentia	Cricetidae	Akodon	Akodon kotosh	species	Akodon kotosh	2403
747232	Metazoa	Chordata	Mammalia	Rodentia	Cricetidae	Akodon	Akodon viridescens	species	Akodon viridescens	2280
865620	Metazoa	Chordata	Mammalia	Rodentia	Cricetidae	Akodon	Akodon polopi	species	Akodon polopi	7694
37020	Metazoa	Chordata	Mammalia	Rodentia	Cricetidae	Oryzomys	Oryzomys palustris	species	Oryzomys palustris	132682
715490	Metazoa	Chordata	Mammalia	Rodentia	Cricetidae	Oryzomys	Oryzomys palustris	subspecies	Oryzomys palustris palustris	90084
548544	Metazoa	Chordata	Mammalia	Rodentia	Cricetidae	Oryzomys	Oryzomys palustris	subspecies	Oryzomys palustris coloratus	6245
1230374	Metazoa	Chordata	Mammalia	Rodentia	Cricetidae	Oryzomys	Oryzomys palustris	subspecies	Oryzomys palustris argentatus	4370
715492	Metazoa	Chordata	Mammalia	Rodentia	Cricetidae	Oryzomys	Oryzomys palustris	subspecies	Oryzomys palustris sanibeli	2183
715491	Metazoa	Chordata	Mammalia	Rodentia	Cricetidae	Oryzomys	Oryzomys palustris	subspecies	Oryzomys palustris planirostris	1143
160399	Metazoa	Chordata	Mammalia	Rodentia	Cricetidae	Oryzomys	Oryzomys couesi	species	Oryzomys couesi	178626
548542	Metazoa	Chordata	Mammalia	Rodentia	Cricetidae	Oryzomys	Oryzomys couesi	subspecies	Oryzomys couesi azuerensis	2850
548540	Metazoa	Chordata	Mammalia	Rodentia	Cricetidae	Oryzomys	Oryzomys couesi	subspecies	Oryzomys couesi couesi	544
548541	Metazoa	Chordata	Mammalia	Rodentia	Cricetidae	Oryzomys	Oryzomys couesi	subspecies	Oryzomys couesi aquaticus	544
548543	Metazoa	Chordata	Mammalia	Rodentia	Cricetidae	Oryzomys	Oryzomys couesi	subspecies	Oryzomys couesi goldmani	544
478565	Metazoa	Chordata	Mammalia	Rodentia	Cricetidae	Oryzomys	Oryzomys texensis	species	Oryzomys texensis	105331
478564	Metazoa	Chordata	Mammalia	Rodentia	Cricetidae	Oryzomys	Oryzomys mexicanus	species	Oryzomys mexicanus	24663
184063	Metazoa	Chordata	Mammalia	Rodentia	Cricetidae	Oryzomys	Oryzomys sp.	species	Oryzomys sp.	148
245184	Metazoa	Chordata	Mammalia	Rodentia	Cricetidae	Oryzomys	Oryzomys sp. CRB 968	species	Oryzomys sp. CRB 968	643
132255	Metazoa	Chordata	Mammalia	Rodentia	Cricetidae	Oryzomys	Oryzomys sp. Joao Pessoa	species	Oryzomys sp. Joao Pessoa	801
352468	Metazoa	Chordata	Mammalia	Rodentia	Cricetidae	Oryzomys	Oryzomys sp. TK113513	species	Oryzomys sp. TK113513	1682
478559	Metazoa	Chordata	Mammalia	Rodentia	Cricetidae	Oryzomys	Oryzomys sp. RMT4695	species	Oryzomys sp. RMT4695	1143
1002705	Metazoa	Chordata	Mammalia	Rodentia	Cricetidae	Oryzomys	Oryzomys sp. AVB-2011	species	Oryzomys sp. AVB-2011	1314
1106961	Metazoa	Chordata	Mammalia	Rodentia	Cricetidae	Oryzomys	Oryzomys sp. BOLD:AAA2984	species	Oryzomys sp. BOLD:AAA2984	3285
478558	Metazoa	Chordata	Mammalia	Rodentia	Cricetidae	Oryzomys	Oryzomys sp. RMT4689	species	Oryzomys sp. RMT4689	1143
1003888	Metazoa	Chordata	Mammalia	Rodentia	Cricetidae	Oryzomys	Oryzomys sp. BOLD:AAD6027	species	Oryzomys sp. BOLD:AAD6027	1292
132254	Metazoa	Chordata	Mammalia	Rodentia	Cricetidae	Oryzomys	Oryzomys sp. Itabuna	species	Oryzomys sp. Itabuna	801
1003886	Metazoa	Chordata	Mammalia	Rodentia	Cricetidae	Oryzomys	Oryzomys sp. BOLD:AAA2991	species	Oryzomys sp. BOLD:AAA2991	657
1003887	Metazoa	Chordata	Mammalia	Rodentia	Cricetidae	Oryzomys	Oryzomys sp. BOLD:AAB2003	species	Oryzomys sp. BOLD:AAB2003	657
1003884	Metazoa	Chordata	Mammalia	Rodentia	Cricetidae	Oryzomys	Oryzomys sp. ABECB083-08	species	Oryzomys sp. ABECB083-08	403
56210	Metazoa	Chordata	Mammalia	Rodentia	Cricetidae	Calomys	Calomys callosus	species	Calomys callosus	64599
56212	Metazoa	Chordata	Mammalia	Rodentia	Cricetidae	Calomys	Calomys musculinus	species	Calomys musculinus	51475
162310	Metazoa	Chordata	Mammalia	Rodentia	Cricetidae	Calomys	Calomys tener	species	Calomys tener	35879
56211	Metazoa	Chordata	Mammalia	Rodentia	Cricetidae	Calomys	Calomys laucha	species	Calomys laucha	36008
29107	Metazoa	Chordata	Mammalia	Rodentia	Cricetidae	Calomys	Calomys sorellus	species	Calomys sorellus	66119
29106	Metazoa	Chordata	Mammalia	Rodentia	Cricetidae	Calomys	Calomys lepidus	species	Calomys lepidus	17748
160455	Metazoa	Chordata	Mammalia	Rodentia	Cricetidae	Calomys	Calomys fecundus	species	Calomys fecundus	27702
327558	Metazoa	Chordata	Mammalia	Rodentia	Cricetidae	Calomys	Calomys expulsus	species	Calomys expulsus	50200
160457	Metazoa	Chordata	Mammalia	Rodentia	Cricetidae	Calomys	Calomys sp.	species	Calomys sp.	9153
752757	Metazoa	Chordata	Mammalia	Rodentia	Cricetidae	Calomys	Calomys sp. LLM-2010a	species	Calomys sp. LLM-2010a	663
245181	Metazoa	Chordata	Mammalia	Rodentia	Cricetidae	Calomys	Calomys sp. CRB 1590	species	Calomys sp. CRB 1590	632
378673	Metazoa	Chordata	Mammalia	Rodentia	Cricetidae	Calomys	Calomys sp. CEG41	species	Calomys sp. CEG41	1143
378671	Metazoa	Chordata	Mammalia	Rodentia	Cricetidae	Calomys	Calomys sp. LBCE5583	species	Calomys sp. LBCE5583	1143
378672	Metazoa	Chordata	Mammalia	Rodentia	Cricetidae	Calomys	Calomys sp. LBCE5556	species	Calomys sp. LBCE5556	1143
160456	Metazoa	Chordata	Mammalia	Rodentia	Cricetidae	Calomys	Calomys venustus	species	Calomys venustus	13979
169185	Metazoa	Chordata	Mammalia	Rodentia	Cricetidae	Calomys	Calomys hummelincki	species	Calomys hummelincki	1143
414451	Metazoa	Chordata	Mammalia	Rodentia	Cricetidae	Calomys	Calomys callidus	species	Calomys callidus	1242
378670	Metazoa	Chordata	Mammalia	Rodentia	Cricetidae	Calomys	Calomys tocantinsi	species	Calomys tocantinsi	3087
327559	Metazoa	Chordata	Mammalia	Rodentia	Cricetidae	Calomys	Calomys aff. expulsus	species	Calomys aff. expulsus	1137
59941	Metazoa	Chordata	Mammalia	Rodentia	Cricetidae	Phyllotis	Phyllotis xanthopygus	species	Phyllotis xanthopygus	31928
189653	Metazoa	Chordata	Mammalia	Rodentia	Cricetidae	Phyllotis	Phyllotis xanthopygus	subspecies	Phyllotis xanthopygus chilensis	15245
189655	Metazoa	Chordata	Mammalia	Rodentia	Cricetidae	Phyllotis	Phyllotis xanthopygus	subspecies	Phyllotis xanthopygus vaccarum	14773
189654	Metazoa	Chordata	Mammalia	Rodentia	Cricetidae	Phyllotis	Phyllotis xanthopygus	subspecies	Phyllotis xanthopygus rupestris	10512
327502	Metazoa	Chordata	Mammalia	Rodentia	Cricetidae	Phyllotis	Phyllotis xanthopygus	subspecies	Phyllotis xanthopygus posticalis	2276
327503	Metazoa	Chordata	Mammalia	Rodentia	Cricetidae	Phyllotis	Phyllotis xanthopygus	subspecies	Phyllotis xanthopygus xanthopygus	3621
56232	Metazoa	Chordata	Mammalia	Rodentia	Cricetidae	Phyllotis	Phyllotis darwini	species	Phyllotis darwini	90598
59939	Metazoa	Chordata	Mammalia	Rodentia	Cricetidae	Phyllotis	Phyllotis osilae	species	Phyllotis osilae	3845
327499	Metazoa	Chordata	Mammalia	Rodentia	Cricetidae	Phyllotis	Phyllotis osilae	subspecies	Phyllotis osilae osilae	9906
1391530	Metazoa	Chordata	Mammalia	Rodentia	Cricetidae	Phyllotis	Phyllotis osilae	subspecies	Phyllotis osilae tucumanus	13097
1391529	Metazoa	Chordata	Mammalia	Rodentia	Cricetidae	Phyllotis	Phyllotis osilae	subspecies	Phyllotis osilae nogalaris	1594
327500	Metazoa	Chordata	Mammalia	Rodentia	Cricetidae	Phyllotis	Phyllotis osilae	subspecies	Phyllotis osilae phaeus	2230
59937	Metazoa	Chordata	Mammalia	Rodentia	Cricetidae	Phyllotis	Phyllotis magister	species	Phyllotis magister	22969
59935	Metazoa	Chordata	Mammalia	Rodentia	Cricetidae	Phyllotis	Phyllotis andium	species	Phyllotis andium	24051
59940	Metazoa	Chordata	Mammalia	Rodentia	Cricetidae	Phyllotis	Phyllotis wolffsohni	species	Phyllotis wolffsohni	9304
59934	Metazoa	Chordata	Mammalia	Rodentia	Cricetidae	Phyllotis	Phyllotis amicus	species	Phyllotis amicus	6525
327504	Metazoa	Chordata	Mammalia	Rodentia	Cricetidae	Phyllotis	Phyllotis bonariensis	species	Phyllotis bonariensis	6625
327561	Metazoa	Chordata	Mammalia	Rodentia	Cricetidae	Phyllotis	Phyllotis pearsoni	species	Phyllotis pearsoni	7568
327501	Metazoa	Chordata	Mammalia	Rodentia	Cricetidae	Phyllotis	Phyllotis gerbillus	species	Phyllotis gerbillus	5010
1391498	Metazoa	Chordata	Mammalia	Rodentia	Cricetidae	Phyllotis	Phyllotis caprinus	species	Phyllotis caprinus	2810
1391532	Metazoa	Chordata	Mammalia	Rodentia	Cricetidae	Phyllotis	Phyllotis sp. 1 GDE-2013	species	Phyllotis sp. 1 GDE-2013	6147
1391533	Metazoa	Chordata	Mammalia	Rodentia	Cricetidae	Phyllotis	Phyllotis sp. 2 GDE-2013	species	Phyllotis sp. 2 GDE-2013	3959
1391534	Metazoa	Chordata	Mammalia	Rodentia	Cricetidae	Phyllotis	Phyllotis sp. 3 GDE-2013	species	Phyllotis sp. 3 GDE-2013	2376
59936	Metazoa	Chordata	Mammalia	Rodentia	Cricetidae	Phyllotis	Phyllotis limatus	species	Phyllotis limatus	13799
1743010	Metazoa	Chordata	Mammalia	Rodentia	Cricetidae	Phyllotis	Phyllotis haggardi	species	Phyllotis haggardi	6916
716879	Metazoa	Chordata	Mammalia	Rodentia	Cricetidae	Phyllotis	Phyllotis alisosiensis	species	Phyllotis alisosiensis	1051
2014508	Metazoa	Chordata	Mammalia	Rodentia	Cricetidae	Phyllotis	Phyllotis definitus	species	Phyllotis definitus	1351
298877	Metazoa	Chordata	Mammalia	Rodentia	Cricetidae	Phyllotis	Phyllotis anitae	species	Phyllotis anitae	1602
2014509	Metazoa	Chordata	Mammalia	Rodentia	Cricetidae	Phyllotis	Phyllotis stenops	species	Phyllotis stenops	1594
59938	Metazoa	Chordata	Mammalia	Rodentia	Cricetidae	Phyllotis	Phyllotis osgoodi	species	Phyllotis osgoodi	127
530171	Metazoa	Chordata	Mammalia	Rodentia	Cricetidae	Handleyomys	Handleyomys alfaroi	species	Handleyomys alfaroi	119410
530172	Metazoa	Chordata	Mammalia	Rodentia	Cricetidae	Handleyomys	Handleyomys rostratus	species	Handleyomys rostratus	182337
1499497	Metazoa	Chordata	Mammalia	Rodentia	Cricetidae	Handleyomys	Handleyomys melanotis	species	Handleyomys melanotis	88778
530173	Metazoa	Chordata	Mammalia	Rodentia	Cricetidae	Handleyomys	Handleyomys saturatior	species	Handleyomys saturatior	71452
1499496	Metazoa	Chordata	Mammalia	Rodentia	Cricetidae	Handleyomys	Handleyomys chapmani	species	Handleyomys chapmani	78324
1734923	Metazoa	Chordata	Mammalia	Rodentia	Cricetidae	Handleyomys	Handleyomys rhabdops	species	Handleyomys rhabdops	18957
218786	Metazoa	Chordata	Mammalia	Rodentia	Cricetidae	Handleyomys	Handleyomys fuscatus	species	Handleyomys fuscatus	10112
218785	Metazoa	Chordata	Mammalia	Rodentia	Cricetidae	Handleyomys	Handleyomys intectus	species	Handleyomys intectus	8021
1499506	Metazoa	Chordata	Mammalia	Rodentia	Cricetidae	Handleyomys	Handleyomys guerrerensis	species	Handleyomys guerrerensis	27131
48011	Metazoa	Chordata	Mammalia	Rodentia	Cricetidae	Oecomys	Oecomys bicolor	species	Oecomys bicolor	95361
200943	Metazoa	Chordata	Mammalia	Rodentia	Cricetidae	Oecomys	Oecomys auyantepui	species	Oecomys auyantepui	36454
218817	Metazoa	Chordata	Mammalia	Rodentia	Cricetidae	Oecomys	Oecomys concolor	species	Oecomys concolor	42585
218844	Metazoa	Chordata	Mammalia	Rodentia	Cricetidae	Oecomys	Oecomys catherinae	species	Oecomys catherinae	91214
200942	Metazoa	Chordata	Mammalia	Rodentia	Cricetidae	Oecomys	Oecomys rutilus	species	Oecomys rutilus	27248
200944	Metazoa	Chordata	Mammalia	Rodentia	Cricetidae	Oecomys	Oecomys paricola	species	Oecomys paricola	82944
48012	Metazoa	Chordata	Mammalia	Rodentia	Cricetidae	Oecomys	Oecomys roberti	species	Oecomys roberti	48926
48015	Metazoa	Chordata	Mammalia	Rodentia	Cricetidae	Oecomys	Oecomys trinitatis	species	Oecomys trinitatis	6022
218820	Metazoa	Chordata	Mammalia	Rodentia	Cricetidae	Oecomys	Oecomys mamorae	species	Oecomys mamorae	9489
863426	Metazoa	Chordata	Mammalia	Rodentia	Cricetidae	Oecomys	Oecomys cleberi	species	Oecomys cleberi	86102
1579015	Metazoa	Chordata	Mammalia	Rodentia	Cricetidae	Oecomys	Oecomys aff. roberti RGR-2014	species	Oecomys aff. roberti RGR-2014	7056
2213112	Metazoa	Chordata	Mammalia	Rodentia	Cricetidae	Oecomys	Oecomys tapajinus	species	Oecomys tapajinus	95057
1437471	Metazoa	Chordata	Mammalia	Rodentia	Cricetidae	Oecomys	Oecomys sp.	species	Oecomys sp.	2198
1554458	Metazoa	Chordata	Mammalia	Rodentia	Cricetidae	Oecomys	Oecomys sp. CMV-2014	species	Oecomys sp. CMV-2014	2354
48014	Metazoa	Chordata	Mammalia	Rodentia	Cricetidae	Oecomys	Oecomys sp. JUR 354	species	Oecomys sp. JUR 354	801
1003882	Metazoa	Chordata	Mammalia	Rodentia	Cricetidae	Oecomys	Oecomys sp. BOLD:AAD5395	species	Oecomys sp. BOLD:AAD5395	3279
1002704	Metazoa	Chordata	Mammalia	Rodentia	Cricetidae	Oecomys	Oecomys sp. AVB-2011	species	Oecomys sp. AVB-2011	657
184456	Metazoa	Chordata	Mammalia	Rodentia	Cricetidae	Oecomys	Oecomys sp. LBCE_1941	species	Oecomys sp. LBCE_1941	747
1003883	Metazoa	Chordata	Mammalia	Rodentia	Cricetidae	Oecomys	Oecomys sp. BOLD:AAD5396	species	Oecomys sp. BOLD:AAD5396	657
997495	Metazoa	Chordata	Mammalia	Rodentia	Cricetidae	Oecomys	Oecomys sp. RGR-2011	species	Oecomys sp. RGR-2011	5607
1497440	Metazoa	Chordata	Mammalia	Rodentia	Cricetidae	Oecomys	Oecomys sp. RVP-2014	species	Oecomys sp. RVP-2014	801
1868320	Metazoa	Chordata	Mammalia	Rodentia	Cricetidae	Oecomys	Oecomys sp. JSB-2016a	species	Oecomys sp. JSB-2016a	801
184199	Metazoa	Chordata	Mammalia	Rodentia	Cricetidae	Oecomys	Oecomys sp. LBCE_1924	species	Oecomys sp. LBCE_1924	750
48013	Metazoa	Chordata	Mammalia	Rodentia	Cricetidae	Oecomys	Oecomys superans	species	Oecomys superans	6029
2135401	Metazoa	Chordata	Mammalia	Rodentia	Cricetidae	Oecomys	Oecomys franciscorum	species	Oecomys franciscorum	9122
1868304	Metazoa	Chordata	Mammalia	Rodentia	Cricetidae	Oecomys	Oecomys sydandersoni	species	Oecomys sydandersoni	1471
202792	Metazoa	Chordata	Mammalia	Rodentia	Cricetidae	Oecomys	Oecomys rex	species	Oecomys rex	5157
1932379	Metazoa	Chordata	Mammalia	Rodentia	Cricetidae	Oecomys	Oecomys cf. rex AK-2017	species	Oecomys cf. rex AK-2017	338
1868303	Metazoa	Chordata	Mammalia	Rodentia	Cricetidae	Oecomys	Oecomys cf. mamorae	species	Oecomys cf. mamorae	2403
1660244	Metazoa	Chordata	Mammalia	Rodentia	Cricetidae	Oecomys	Oecomys cf. bicolor RGR-2015	species	Oecomys cf. bicolor RGR-2015	801
1003881	Metazoa	Chordata	Mammalia	Rodentia	Cricetidae	Oecomys	Oecomys cf. rex BOLD:AAD7215	species	Oecomys cf. rex BOLD:AAD7215	1958
48005	Metazoa	Chordata	Mammalia	Rodentia	Cricetidae	Neacomys	Neacomys spinosus	species	Neacomys spinosus	49737
461404	Metazoa	Chordata	Mammalia	Rodentia	Cricetidae	Neacomys	Neacomys paracou	species	Neacomys paracou	30644
1962396	Metazoa	Chordata	Mammalia	Rodentia	Cricetidae	Neacomys	Neacomys sp. 'clade 6'	species	Neacomys sp. 'clade 6'	2518
37027	Metazoa	Chordata	Mammalia	Rodentia	Cricetidae	Neacomys	Neacomys sp.	species	Neacomys sp.	5681
1974208	Metazoa	Chordata	Mammalia	Rodentia	Cricetidae	Neacomys	Neacomys sp. 1 DVR-2017	species	Neacomys sp. 1 DVR-2017	16215
2079784	Metazoa	Chordata	Mammalia	Rodentia	Cricetidae	Neacomys	Neacomys sp. MTR 12842	species	Neacomys sp. MTR 12842	660
1962395	Metazoa	Chordata	Mammalia	Rodentia	Cricetidae	Neacomys	Neacomys sp. 'clade 3'	species	Neacomys sp. 'clade 3'	6408
1003879	Metazoa	Chordata	Mammalia	Rodentia	Cricetidae	Neacomys	Neacomys sp. BOLD:AAA7034	species	Neacomys sp. BOLD:AAA7034	13655
1962397	Metazoa	Chordata	Mammalia	Rodentia	Cricetidae	Neacomys	Neacomys sp. 'clade 7'	species	Neacomys sp. 'clade 7'	801
2153459	Metazoa	Chordata	Mammalia	Rodentia	Cricetidae	Neacomys	Neacomys sp. MUSM 15994	species	Neacomys sp. MUSM 15994	408
2153458	Metazoa	Chordata	Mammalia	Rodentia	Cricetidae	Neacomys	Neacomys sp. MUSM 17717	species	Neacomys sp. MUSM 17717	198
1002702	Metazoa	Chordata	Mammalia	Rodentia	Cricetidae	Neacomys	Neacomys sp. AVB-2011	species	Neacomys sp. AVB-2011	7227
2153460	Metazoa	Chordata	Mammalia	Rodentia	Cricetidae	Neacomys	Neacomys sp. MUSM 15993	species	Neacomys sp. MUSM 15993	268
1974205	Metazoa	Chordata	Mammalia	Rodentia	Cricetidae	Neacomys	Neacomys sp. MVZ 155299	species	Neacomys sp. MVZ 155299	801
1974206	Metazoa	Chordata	Mammalia	Rodentia	Cricetidae	Neacomys	Neacomys sp. MUSM 45054	species	Neacomys sp. MUSM 45054	801
2153457	Metazoa	Chordata	Mammalia	Rodentia	Cricetidae	Neacomys	Neacomys sp. MUSM 45717	species	Neacomys sp. MUSM 45717	801
1974207	Metazoa	Chordata	Mammalia	Rodentia	Cricetidae	Neacomys	Neacomys sp. MUSM 45053	species	Neacomys sp. MUSM 45053	800
2079783	Metazoa	Chordata	Mammalia	Rodentia	Cricetidae	Neacomys	Neacomys sp. MZUSP 29540	species	Neacomys sp. MZUSP 29540	669
2153461	Metazoa	Chordata	Mammalia	Rodentia	Cricetidae	Neacomys	Neacomys sp. INPA 3056	species	Neacomys sp. INPA 3056	414
218796	Metazoa	Chordata	Mammalia	Rodentia	Cricetidae	Neacomys	Neacomys minutus	species	Neacomys minutus	18568
461403	Metazoa	Chordata	Mammalia	Rodentia	Cricetidae	Neacomys	Neacomys guianae	species	Neacomys guianae	8386
561259	Metazoa	Chordata	Mammalia	Rodentia	Cricetidae	Neacomys	Neacomys dubosti	species	Neacomys dubosti	11514
218799	Metazoa	Chordata	Mammalia	Rodentia	Cricetidae	Neacomys	Neacomys musseri	species	Neacomys musseri	11279
1962321	Metazoa	Chordata	Mammalia	Rodentia	Cricetidae	Neacomys	Neacomys amoenus	species	Neacomys amoenus	13770
1962322	Metazoa	Chordata	Mammalia	Rodentia	Cricetidae	Neacomys	Neacomys amoenus	subspecies	Neacomys amoenus carceleni	6034
2497119	Metazoa	Chordata	Mammalia	Rodentia	Cricetidae	Neacomys	Microryzomys altissimus	species	Microryzomys altissimus	6238
1962298	Metazoa	Chordata	Mammalia	Rodentia	Cricetidae	Neacomys	Neacomys vargasllosai	species	Neacomys vargasllosai	3075
1962398	Metazoa	Chordata	Mammalia	Rodentia	Cricetidae	Neacomys	Neacomys cf. amoenus 'Central Andes-Amazonia'	species	Neacomys cf. amoenus 'Central Andes-Amazonia'	7062
1962323	Metazoa	Chordata	Mammalia	Rodentia	Cricetidae	Neacomys	Neacomys tenuipes	species	Neacomys tenuipes	177
29094	Metazoa	Chordata	Mammalia	Rodentia	Cricetidae	Abrothrix	Abrothrix longipilis	species	Abrothrix longipilis	71763
1392504	Metazoa	Chordata	Mammalia	Rodentia	Cricetidae	Abrothrix	Abrothrix longipilis	subspecies	Abrothrix longipilis moerens	5365
1615796	Metazoa	Chordata	Mammalia	Rodentia	Cricetidae	Abrothrix	Abrothrix longipilis	subspecies	Abrothrix longipilis hirtus	8731
29098	Metazoa	Chordata	Mammalia	Rodentia	Cricetidae	Abrothrix	Abrothrix olivaceus	species	Abrothrix olivaceus	167890
70166	Metazoa	Chordata	Mammalia	Rodentia	Cricetidae	Abrothrix	Abrothrix olivaceus	subspecies	Abrothrix olivaceus brachiotis	18304
70168	Metazoa	Chordata	Mammalia	Rodentia	Cricetidae	Abrothrix	Abrothrix olivaceus	subspecies	Abrothrix olivaceus olivaceus	3432
70165	Metazoa	Chordata	Mammalia	Rodentia	Cricetidae	Abrothrix	Abrothrix olivaceus	subspecies	Abrothrix olivaceus beatus	11440
70167	Metazoa	Chordata	Mammalia	Rodentia	Cricetidae	Abrothrix	Abrothrix olivaceus	subspecies	Abrothrix olivaceus canescens	14872
156370	Metazoa	Chordata	Mammalia	Rodentia	Cricetidae	Abrothrix	Abrothrix olivaceus	subspecies	Abrothrix olivaceus pencanus	2288
89096	Metazoa	Chordata	Mammalia	Rodentia	Cricetidae	Abrothrix	Abrothrix andinus	species	Abrothrix andinus	12118
1392492	Metazoa	Chordata	Mammalia	Rodentia	Cricetidae	Abrothrix	Abrothrix andinus	subspecies	Abrothrix andinus polius	5053
241142	Metazoa	Chordata	Mammalia	Rodentia	Cricetidae	Abrothrix	Abrothrix jelskii	species	Abrothrix jelskii	9368
1392495	Metazoa	Chordata	Mammalia	Rodentia	Cricetidae	Abrothrix	Abrothrix jelskii	subspecies	Abrothrix jelskii inambarii	4452
553233	Metazoa	Chordata	Mammalia	Rodentia	Cricetidae	Abrothrix	Abrothrix lanosus	species	Abrothrix lanosus	9283
682468	Metazoa	Chordata	Mammalia	Rodentia	Cricetidae	Abrothrix	Abrothrix sanborni	species	Abrothrix sanborni	13303
978106	Metazoa	Chordata	Mammalia	Rodentia	Cricetidae	Abrothrix	Abrothrix illuteus	species	Abrothrix illuteus	7069
1617949	Metazoa	Chordata	Mammalia	Rodentia	Cricetidae	Abrothrix	Abrothrix manni	species	Abrothrix manni	29125
430900	Metazoa	Chordata	Mammalia	Rodentia	Cricetidae	Abrothrix	Abrothrix markhami	species	Abrothrix markhami	4420
156197	Metazoa	Chordata	Mammalia	Rodentia	Cricetidae	Abrothrix	Abrothrix xanthorhinus	species	Abrothrix xanthorhinus	2537
156199	Metazoa	Chordata	Mammalia	Rodentia	Cricetidae	Abrothrix	Abrothrix xanthorhinus	subspecies	Abrothrix xanthorhinus xanthorhinus	401
573592	Metazoa	Chordata	Mammalia	Rodentia	Cricetidae	Abrothrix	Abrothrix hershkovitzi	species	Abrothrix hershkovitzi	1140
156200	Metazoa	Chordata	Mammalia	Rodentia	Cricetidae	Abrothrix	Abrothrix sp. FMNH129874	species	Abrothrix sp. FMNH129874	1144
162309	Metazoa	Chordata	Mammalia	Rodentia	Cricetidae	Thomasomys	Thomasomys baeops	species	Thomasomys baeops	22851
1545497	Metazoa	Chordata	Mammalia	Rodentia	Cricetidae	Thomasomys	Thomasomys paramorum	species	Thomasomys paramorum	9387
29131	Metazoa	Chordata	Mammalia	Rodentia	Cricetidae	Thomasomys	Thomasomys aureus	species	Thomasomys aureus	9083
411605	Metazoa	Chordata	Mammalia	Rodentia	Cricetidae	Thomasomys	Thomasomys caudivarius	species	Thomasomys caudivarius	10339
411606	Metazoa	Chordata	Mammalia	Rodentia	Cricetidae	Thomasomys	Thomasomys cinnameus	species	Thomasomys cinnameus	6984
89113	Metazoa	Chordata	Mammalia	Rodentia	Cricetidae	Thomasomys	Thomasomys sp.	species	Thomasomys sp.	1141
1725227	Metazoa	Chordata	Mammalia	Rodentia	Cricetidae	Thomasomys	Thomasomys sp. JMB-2015	species	Thomasomys sp. JMB-2015	1059
411610	Metazoa	Chordata	Mammalia	Rodentia	Cricetidae	Thomasomys	Thomasomys sp. AMNH 260422	species	Thomasomys sp. AMNH 260422	771
89111	Metazoa	Chordata	Mammalia	Rodentia	Cricetidae	Thomasomys	Thomasomys notatus	species	Thomasomys notatus	4187
89112	Metazoa	Chordata	Mammalia	Rodentia	Cricetidae	Thomasomys	Thomasomys oreas	species	Thomasomys oreas	1544
530181	Metazoa	Chordata	Mammalia	Rodentia	Cricetidae	Thomasomys	Thomasomys erro	species	Thomasomys erro	1680
2028309	Metazoa	Chordata	Mammalia	Rodentia	Cricetidae	Thomasomys	Thomasomys onkiro	species	Thomasomys onkiro	2923
89109	Metazoa	Chordata	Mammalia	Rodentia	Cricetidae	Thomasomys	Thomasomys gracilis	species	Thomasomys gracilis	1912
411609	Metazoa	Chordata	Mammalia	Rodentia	Cricetidae	Thomasomys	Thomasomys andersoni	species	Thomasomys andersoni	2282
1725219	Metazoa	Chordata	Mammalia	Rodentia	Cricetidae	Thomasomys	Thomasomys taczanowskii	species	Thomasomys taczanowskii	11197
1725225	Metazoa	Chordata	Mammalia	Rodentia	Cricetidae	Thomasomys	Thomasomys vulcani	species	Thomasomys vulcani	3177
1725226	Metazoa	Chordata	Mammalia	Rodentia	Cricetidae	Thomasomys	Thomasomys princeps	species	Thomasomys princeps	1716
1725224	Metazoa	Chordata	Mammalia	Rodentia	Cricetidae	Thomasomys	Thomasomys fumeus	species	Thomasomys fumeus	1059
1725221	Metazoa	Chordata	Mammalia	Rodentia	Cricetidae	Thomasomys	Thomasomys silvestris	species	Thomasomys silvestris	3638
411608	Metazoa	Chordata	Mammalia	Rodentia	Cricetidae	Thomasomys	Thomasomys australis	species	Thomasomys australis	1876
89108	Metazoa	Chordata	Mammalia	Rodentia	Cricetidae	Thomasomys	Thomasomys daphne	species	Thomasomys daphne	2342
2028308	Metazoa	Chordata	Mammalia	Rodentia	Cricetidae	Thomasomys	Thomasomys macrotis	species	Thomasomys macrotis	855
1725220	Metazoa	Chordata	Mammalia	Rodentia	Cricetidae	Thomasomys	Thomasomys ucucha	species	Thomasomys ucucha	2110
2028310	Metazoa	Chordata	Mammalia	Rodentia	Cricetidae	Thomasomys	Thomasomys bombycinus	species	Thomasomys bombycinus	3431
411607	Metazoa	Chordata	Mammalia	Rodentia	Cricetidae	Thomasomys	Thomasomys ladewi	species	Thomasomys ladewi	1495
89110	Metazoa	Chordata	Mammalia	Rodentia	Cricetidae	Thomasomys	Thomasomys ischyurus	species	Thomasomys ischyurus	1900
2030027	Metazoa	Chordata	Mammalia	Rodentia	Cricetidae	Thomasomys	Thomasomys daphne complex sp. Puno	species	Thomasomys daphne complex sp. Puno	3010
89099	Metazoa	Chordata	Mammalia	Rodentia	Cricetidae	Hylaeamys	Hylaeamys megacephalus	species	Hylaeamys megacephalus	259526
530176	Metazoa	Chordata	Mammalia	Rodentia	Cricetidae	Hylaeamys	Hylaeamys yunganus	species	Hylaeamys yunganus	46964
530175	Metazoa	Chordata	Mammalia	Rodentia	Cricetidae	Hylaeamys	Hylaeamys laticeps	species	Hylaeamys laticeps	7023
379650	Metazoa	Chordata	Mammalia	Rodentia	Cricetidae	Hylaeamys	Hylaeamys acritus	species	Hylaeamys acritus	4234
2053720	Metazoa	Chordata	Mammalia	Rodentia	Cricetidae	Hylaeamys	Hylaeamys tatei	species	Hylaeamys tatei	657
655593	Metazoa	Chordata	Mammalia	Rodentia	Cricetidae	Hylaeamys	Hylaeamys perenensis	species	Hylaeamys perenensis	6855
29117	Metazoa	Chordata	Mammalia	Rodentia	Cricetidae	Nectomys	Nectomys squamipes	species	Nectomys squamipes	114239
1932377	Metazoa	Chordata	Mammalia	Rodentia	Cricetidae	Nectomys	Nectomys rattus	species	Nectomys rattus	7938
100645	Metazoa	Chordata	Mammalia	Rodentia	Cricetidae	Nectomys	Nectomys apicalis	species	Nectomys apicalis	7923
1106474	Metazoa	Chordata	Mammalia	Rodentia	Cricetidae	Nectomys	Nectomys sp. BOLD:AAM5477	species	Nectomys sp. BOLD:AAM5477	657
1106473	Metazoa	Chordata	Mammalia	Rodentia	Cricetidae	Nectomys	Nectomys sp. BOLD:AAC2628	species	Nectomys sp. BOLD:AAC2628	3938
1002703	Metazoa	Chordata	Mammalia	Rodentia	Cricetidae	Nectomys	Nectomys sp. AVB-2011	species	Nectomys sp. AVB-2011	1314
29127	Metazoa	Chordata	Mammalia	Rodentia	Cricetidae	Oxymycterus	Oxymycterus paramensis	species	Oxymycterus paramensis	17931
134911	Metazoa	Chordata	Mammalia	Rodentia	Cricetidae	Oxymycterus	Oxymycterus nasutus	species	Oxymycterus nasutus	112423
56230	Metazoa	Chordata	Mammalia	Rodentia	Cricetidae	Oxymycterus	Oxymycterus rufus	species	Oxymycterus rufus	19212
196088	Metazoa	Chordata	Mammalia	Rodentia	Cricetidae	Oxymycterus	Oxymycterus dasytrichus	species	Oxymycterus dasytrichus	18244
196087	Metazoa	Chordata	Mammalia	Rodentia	Cricetidae	Oxymycterus	Oxymycterus quaestor	species	Oxymycterus quaestor	3851
2596716	Metazoa	Chordata	Mammalia	Rodentia	Cricetidae	Oxymycterus	Oxymycterus itapeby	species	Oxymycterus itapeby	5352
29125	Metazoa	Chordata	Mammalia	Rodentia	Cricetidae	Oxymycterus	Oxymycterus delator	species	Oxymycterus delator	10367
29126	Metazoa	Chordata	Mammalia	Rodentia	Cricetidae	Oxymycterus	Oxymycterus hiska	species	Oxymycterus hiska	5278
1541203	Metazoa	Chordata	Mammalia	Rodentia	Cricetidae	Oxymycterus	Oxymycterus sp. ALL-2014	species	Oxymycterus sp. ALL-2014	632
196085	Metazoa	Chordata	Mammalia	Rodentia	Cricetidae	Oxymycterus	Oxymycterus amazonicus	species	Oxymycterus amazonicus	3280
2030025	Metazoa	Chordata	Mammalia	Rodentia	Cricetidae	Oxymycterus	Oxymycterus paramensis complex sp. Argentina	species	Oxymycterus paramensis complex sp. Argentina	4242
386448	Metazoa	Chordata	Mammalia	Rodentia	Cricetidae	Oxymycterus	Oxymycterus wayku	species	Oxymycterus wayku	792
134912	Metazoa	Chordata	Mammalia	Rodentia	Cricetidae	Oxymycterus	Oxymycterus josei	species	Oxymycterus josei	4212
196086	Metazoa	Chordata	Mammalia	Rodentia	Cricetidae	Oxymycterus	Oxymycterus judex	species	Oxymycterus judex	2178
2028302	Metazoa	Chordata	Mammalia	Rodentia	Cricetidae	Oxymycterus	Oxymycterus hispidus	species	Oxymycterus hispidus	1497
386447	Metazoa	Chordata	Mammalia	Rodentia	Cricetidae	Oxymycterus	Oxymycterus misionalis	species	Oxymycterus misionalis	1602
89100	Metazoa	Chordata	Mammalia	Rodentia	Cricetidae	Oxymycterus	Oxymycterus iheringi	species	Oxymycterus iheringi	1141
89105	Metazoa	Chordata	Mammalia	Rodentia	Cricetidae	Rhipidomys	Rhipidomys nitela	species	Rhipidomys nitela	18735
89103	Metazoa	Chordata	Mammalia	Rodentia	Cricetidae	Rhipidomys	Rhipidomys macconnelli	species	Rhipidomys macconnelli	57666
89104	Metazoa	Chordata	Mammalia	Rodentia	Cricetidae	Rhipidomys	Rhipidomys mastacalis	species	Rhipidomys mastacalis	12606
29129	Metazoa	Chordata	Mammalia	Rodentia	Cricetidae	Rhipidomys	Rhipidomys leucodactylus	species	Rhipidomys leucodactylus	10500
866551	Metazoa	Chordata	Mammalia	Rodentia	Cricetidae	Rhipidomys	Rhipidomys sp. RGR-2010d	species	Rhipidomys sp. RGR-2010d	3609
2053727	Metazoa	Chordata	Mammalia	Rodentia	Cricetidae	Rhipidomys	Rhipidomys sp. MEPN 12114	species	Rhipidomys sp. MEPN 12114	657
89136	Metazoa	Chordata	Mammalia	Rodentia	Cricetidae	Rhipidomys	Rhipidomys sp. 2	species	Rhipidomys sp. 2	801
2023160	Metazoa	Chordata	Mammalia	Rodentia	Cricetidae	Rhipidomys	Rhipidomys albujai	species	Rhipidomys albujai	4857
89106	Metazoa	Chordata	Mammalia	Rodentia	Cricetidae	Rhipidomys	Rhipidomys wetzeli	species	Rhipidomys wetzeli	5373
863430	Metazoa	Chordata	Mammalia	Rodentia	Cricetidae	Rhipidomys	Rhipidomys macrurus	species	Rhipidomys macrurus	6298
2023161	Metazoa	Chordata	Mammalia	Rodentia	Cricetidae	Rhipidomys	Rhipidomys latimanus	species	Rhipidomys latimanus	3902
2028305	Metazoa	Chordata	Mammalia	Rodentia	Cricetidae	Rhipidomys	Rhipidomys venustus	species	Rhipidomys venustus	2609
866548	Metazoa	Chordata	Mammalia	Rodentia	Cricetidae	Rhipidomys	Rhipidomys ipukensis	species	Rhipidomys ipukensis	5604
866550	Metazoa	Chordata	Mammalia	Rodentia	Cricetidae	Rhipidomys	Rhipidomys tribei	species	Rhipidomys tribei	1600
863427	Metazoa	Chordata	Mammalia	Rodentia	Cricetidae	Rhipidomys	Rhipidomys cariri	species	Rhipidomys cariri	801
2028304	Metazoa	Chordata	Mammalia	Rodentia	Cricetidae	Rhipidomys	Rhipidomys venezuelae	species	Rhipidomys venezuelae	1728
863428	Metazoa	Chordata	Mammalia	Rodentia	Cricetidae	Rhipidomys	Rhipidomys emiliae	species	Rhipidomys emiliae	9087
863429	Metazoa	Chordata	Mammalia	Rodentia	Cricetidae	Rhipidomys	Rhipidomys gardneri	species	Rhipidomys gardneri	2115
461416	Metazoa	Chordata	Mammalia	Rodentia	Cricetidae	Rhipidomys	Rhipidomys scandens	species	Rhipidomys scandens	657
866549	Metazoa	Chordata	Mammalia	Rodentia	Cricetidae	Rhipidomys	Rhipidomys itoan	species	Rhipidomys itoan	3556
2023162	Metazoa	Chordata	Mammalia	Rodentia	Cricetidae	Rhipidomys	Rhipidomys masticalis	species	Rhipidomys masticalis	1202
1353928	Metazoa	Chordata	Mammalia	Rodentia	Cricetidae	Wiedomys	Wiedomys cerradensis	species	Wiedomys cerradensis	50323
89130	Metazoa	Chordata	Mammalia	Rodentia	Cricetidae	Wiedomys	Wiedomys pyrrhorhinos	species	Wiedomys pyrrhorhinos	12800
245093	Metazoa	Chordata	Mammalia	Rodentia	Cricetidae	Wiedomys	Wiedomys sp. CRB 1878	species	Wiedomys sp. CRB 1878	631
48009	Metazoa	Chordata	Mammalia	Rodentia	Cricetidae	Euryoryzomys	Euryoryzomys nitidus	species	Euryoryzomys nitidus	28250
123941	Metazoa	Chordata	Mammalia	Rodentia	Cricetidae	Euryoryzomys	Euryoryzomys russatus	species	Euryoryzomys russatus	67635
48006	Metazoa	Chordata	Mammalia	Rodentia	Cricetidae	Euryoryzomys	Euryoryzomys macconnelli	species	Euryoryzomys macconnelli	28513
1734929	Metazoa	Chordata	Mammalia	Rodentia	Cricetidae	Euryoryzomys	Euryoryzomys sp. ALA-2015	species	Euryoryzomys sp. ALA-2015	5588
123940	Metazoa	Chordata	Mammalia	Rodentia	Cricetidae	Euryoryzomys	Euryoryzomys emmonsae	species	Euryoryzomys emmonsae	4656
655592	Metazoa	Chordata	Mammalia	Rodentia	Cricetidae	Euryoryzomys	Euryoryzomys lamia	species	Euryoryzomys lamia	2452
79920	Metazoa	Chordata	Mammalia	Rodentia	Cricetidae	Holochilus	Holochilus brasiliensis	species	Holochilus brasiliensis	30765
218787	Metazoa	Chordata	Mammalia	Rodentia	Cricetidae	Holochilus	Holochilus chacarius	species	Holochilus chacarius	55485
89098	Metazoa	Chordata	Mammalia	Rodentia	Cricetidae	Holochilus	Holochilus sciureus	species	Holochilus sciureus	33217
79921	Metazoa	Chordata	Mammalia	Rodentia	Cricetidae	Holochilus	Holochilus vulpinus	species	Holochilus vulpinus	16492
1769195	Metazoa	Chordata	Mammalia	Rodentia	Cricetidae	Holochilus	Holochilus sp. 2 GDE-2015	species	Holochilus sp. 2 GDE-2015	578
478560	Metazoa	Chordata	Mammalia	Rodentia	Cricetidae	Holochilus	Holochilus sp. TK53509	species	Holochilus sp. TK53509	1143
530178	Metazoa	Chordata	Mammalia	Rodentia	Cricetidae	Nephelomys	Nephelomys albigularis	species	Nephelomys albigularis	45180
1734924	Metazoa	Chordata	Mammalia	Rodentia	Cricetidae	Nephelomys	Nephelomys devius	species	Nephelomys devius	14517
511843	Metazoa	Chordata	Mammalia	Rodentia	Cricetidae	Nephelomys	Nephelomys keaysi	species	Nephelomys keaysi	3428
1157042	Metazoa	Chordata	Mammalia	Rodentia	Cricetidae	Nephelomys	Nephelomys levipes	species	Nephelomys levipes	3648
2053721	Metazoa	Chordata	Mammalia	Rodentia	Cricetidae	Nephelomys	Nephelomys moerex	species	Nephelomys moerex	4599
2053726	Metazoa	Chordata	Mammalia	Rodentia	Cricetidae	Nephelomys	Nephelomys sp. MEPN 12133	species	Nephelomys sp. MEPN 12133	654
2053725	Metazoa	Chordata	Mammalia	Rodentia	Cricetidae	Nephelomys	Nephelomys sp. FMNH 219795	species	Nephelomys sp. FMNH 219795	639
56221	Metazoa	Chordata	Mammalia	Rodentia	Cricetidae	Eligmodontia	Eligmodontia typus	species	Eligmodontia typus	29622
89097	Metazoa	Chordata	Mammalia	Rodentia	Cricetidae	Eligmodontia	Eligmodontia morgani	species	Eligmodontia morgani	17026
118862	Metazoa	Chordata	Mammalia	Rodentia	Cricetidae	Eligmodontia	Eligmodontia puerulus	species	Eligmodontia puerulus	61677
498182	Metazoa	Chordata	Mammalia	Rodentia	Cricetidae	Eligmodontia	Eligmodontia moreni	species	Eligmodontia moreni	52011
1325297	Metazoa	Chordata	Mammalia	Rodentia	Cricetidae	Eligmodontia	Eligmodontia sp. 1 JCM-2013	species	Eligmodontia sp. 1 JCM-2013	18240
946131	Metazoa	Chordata	Mammalia	Rodentia	Cricetidae	Eligmodontia	Eligmodontia sp. AES-2011	species	Eligmodontia sp. AES-2011	3402
498184	Metazoa	Chordata	Mammalia	Rodentia	Cricetidae	Eligmodontia	Eligmodontia bolsonensis	species	Eligmodontia bolsonensis	8695
252603	Metazoa	Chordata	Mammalia	Rodentia	Cricetidae	Eligmodontia	Eligmodontia hirtipes	species	Eligmodontia hirtipes	8947
89131	Metazoa	Chordata	Mammalia	Rodentia	Cricetidae	Delomys	Delomys sublineatus	species	Delomys sublineatus	49245
89119	Metazoa	Chordata	Mammalia	Rodentia	Cricetidae	Delomys	Delomys dorsalis	species	Delomys dorsalis	65377
1353927	Metazoa	Chordata	Mammalia	Rodentia	Cricetidae	Delomys	Delomys altimontanus	species	Delomys altimontanus	10287
132251	Metazoa	Chordata	Mammalia	Rodentia	Cricetidae	Delomys	Delomys collinus	species	Delomys collinus	4764
118865	Metazoa	Chordata	Mammalia	Rodentia	Cricetidae	Graomys	Graomys griseoflavus	species	Graomys griseoflavus	102631
118864	Metazoa	Chordata	Mammalia	Rodentia	Cricetidae	Graomys	Graomys domorum	species	Graomys domorum	9004
662589	Metazoa	Chordata	Mammalia	Rodentia	Cricetidae	Graomys	Graomys chacoensis	species	Graomys chacoensis	23655
327948	Metazoa	Chordata	Mammalia	Rodentia	Cricetidae	Graomys	Graomys centralis	species	Graomys centralis	11933
30635	Metazoa	Chordata	Mammalia	Rodentia	Cricetidae	Bolomys	Bolomys lasiurus	species	Bolomys lasiurus	41164
100644	Metazoa	Chordata	Mammalia	Rodentia	Cricetidae	Bolomys	Bolomys urichi	species	Bolomys urichi	16278
10081	Metazoa	Chordata	Mammalia	Rodentia	Cricetidae	Bolomys	Bolomys amoenus	species	Bolomys amoenus	11208
240585	Metazoa	Chordata	Mammalia	Rodentia	Cricetidae	Bolomys	Bolomys temchuki	species	Bolomys temchuki	3798
157541	Metazoa	Chordata	Mammalia	Rodentia	Cricetidae	Zygodontomys	Zygodontomys brevicauda	species	Zygodontomys brevicauda	32493
548867	Metazoa	Chordata	Mammalia	Rodentia	Cricetidae	Zygodontomys	Zygodontomys sp. 2 PGG-2008a	species	Zygodontomys sp. 2 PGG-2008a	14872
927574	Metazoa	Chordata	Mammalia	Rodentia	Cricetidae	Zygodontomys	Zygodontomys sp. Isla Coiba	species	Zygodontomys sp. Isla Coiba	10455
548538	Metazoa	Chordata	Mammalia	Rodentia	Cricetidae	Zygodontomys	Zygodontomys sp. 1 PGG-2008a	species	Zygodontomys sp. 1 PGG-2008a	3432
157543	Metazoa	Chordata	Mammalia	Rodentia	Cricetidae	Zygodontomys	Zygodontomys sp. CRB2035	species	Zygodontomys sp. CRB2035	762
157544	Metazoa	Chordata	Mammalia	Rodentia	Cricetidae	Zygodontomys	Zygodontomys sp. CRB2036	species	Zygodontomys sp. CRB2036	709
218840	Metazoa	Chordata	Mammalia	Rodentia	Cricetidae	Zygodontomys	Zygodontomys cherriei	species	Zygodontomys cherriei	5015
548537	Metazoa	Chordata	Mammalia	Rodentia	Cricetidae	Zygodontomys	Zygodontomys microtinus	species	Zygodontomys microtinus	3078
56234	Metazoa	Chordata	Mammalia	Rodentia	Cricetidae	Reithrodon	Reithrodon auritus	species	Reithrodon auritus	29170
37025	Metazoa	Chordata	Mammalia	Rodentia	Cricetidae	Microryzomys	Microryzomys minutus	species	Microryzomys minutus	24956
89122	Metazoa	Chordata	Mammalia	Rodentia	Cricetidae	Auliscomys	Auliscomys micropus	species	Auliscomys micropus	66264
59933	Metazoa	Chordata	Mammalia	Rodentia	Cricetidae	Auliscomys	Auliscomys sublimis	species	Auliscomys sublimis	10074
29104	Metazoa	Chordata	Mammalia	Rodentia	Cricetidae	Auliscomys	Auliscomys pictus	species	Auliscomys pictus	4748
164752	Metazoa	Chordata	Mammalia	Rodentia	Cricetidae	Auliscomys	Auliscomys boliviensis	species	Auliscomys boliviensis	2909
530184	Metazoa	Chordata	Mammalia	Rodentia	Cricetidae	Transandinomys	Transandinomys talamancae	species	Transandinomys talamancae	29220
530183	Metazoa	Chordata	Mammalia	Rodentia	Cricetidae	Transandinomys	Transandinomys bolivaris	species	Transandinomys bolivaris	3606
118859	Metazoa	Chordata	Mammalia	Rodentia	Cricetidae	Andalgalomys	Andalgalomys pearsoni	species	Andalgalomys pearsoni	7043
1398189	Metazoa	Chordata	Mammalia	Rodentia	Cricetidae	Andalgalomys	Andalgalomys pearsoni	subspecies	Andalgalomys pearsoni dorbignyi	1907
119814	Metazoa	Chordata	Mammalia	Rodentia	Cricetidae	Andalgalomys	Andalgalomys roigi	species	Andalgalomys roigi	7340
118858	Metazoa	Chordata	Mammalia	Rodentia	Cricetidae	Andalgalomys	Andalgalomys olrogi	species	Andalgalomys olrogi	785
37022	Metazoa	Chordata	Mammalia	Rodentia	Cricetidae	Cerradomys	Cerradomys subflavus	species	Cerradomys subflavus	21652
132256	Metazoa	Chordata	Mammalia	Rodentia	Cricetidae	Cerradomys	Cerradomys scotti	species	Cerradomys scotti	11969
1630327	Metazoa	Chordata	Mammalia	Rodentia	Cricetidae	Cerradomys	Cerradomys langguthi	species	Cerradomys langguthi	1942
1630329	Metazoa	Chordata	Mammalia	Rodentia	Cricetidae	Cerradomys	Cerradomys akroai	species	Cerradomys akroai	3159
132258	Metazoa	Chordata	Mammalia	Rodentia	Cricetidae	Cerradomys	Cerradomys marinhus	species	Cerradomys marinhus	1602
1630330	Metazoa	Chordata	Mammalia	Rodentia	Cricetidae	Cerradomys	Cerradomys goytaca	species	Cerradomys goytaca	7307
132257	Metazoa	Chordata	Mammalia	Rodentia	Cricetidae	Cerradomys	Cerradomys maracajuensis	species	Cerradomys maracajuensis	2793
1630328	Metazoa	Chordata	Mammalia	Rodentia	Cricetidae	Cerradomys	Cerradomys vivoi	species	Cerradomys vivoi	6491
218793	Metazoa	Chordata	Mammalia	Rodentia	Cricetidae	Melanomys	Melanomys caliginosus	species	Melanomys caliginosus	31767
620829	Metazoa	Chordata	Mammalia	Rodentia	Cricetidae	Melanomys	Melanomys chrysomelas	species	Melanomys chrysomelas	9315
502076	Metazoa	Chordata	Mammalia	Rodentia	Cricetidae	Melanomys	Melanomys columbianus	species	Melanomys columbianus	2894
502077	Metazoa	Chordata	Mammalia	Rodentia	Cricetidae	Melanomys	Melanomys idoneus	species	Melanomys idoneus	2286
2028319	Metazoa	Chordata	Mammalia	Rodentia	Cricetidae	Melanomys	Melanomys cf. idoneus SJS-2017	species	Melanomys cf. idoneus SJS-2017	2229
218789	Metazoa	Chordata	Mammalia	Rodentia	Cricetidae	Juliomys	Juliomys pictipes	species	Juliomys pictipes	22350
440272	Metazoa	Chordata	Mammalia	Rodentia	Cricetidae	Juliomys	Juliomys ossitenuis	species	Juliomys ossitenuis	12900
1809404	Metazoa	Chordata	Mammalia	Rodentia	Cricetidae	Juliomys	Juliomys ximenezi	species	Juliomys ximenezi	2169
230106	Metazoa	Chordata	Mammalia	Rodentia	Cricetidae	Juliomys	Juliomys rimofrons	species	Juliomys rimofrons	1431
56217	Metazoa	Chordata	Mammalia	Rodentia	Cricetidae	Necromys	Necromys lactens	species	Necromys lactens	9651
460102	Metazoa	Chordata	Mammalia	Rodentia	Cricetidae	Necromys	Necromys lenguarum	species	Necromys lenguarum	6792
415708	Metazoa	Chordata	Mammalia	Rodentia	Cricetidae	Necromys	Necromys obscurus	subspecies	Necromys obscurus obscurus	1573
460101	Metazoa	Chordata	Mammalia	Rodentia	Cricetidae	Necromys	Necromys obscurus	subspecies	Necromys obscurus scagliarum	1232
484375	Metazoa	Chordata	Mammalia	Rodentia	Cricetidae	Necromys	Necromys sp. OMNH 34515	species	Necromys sp. OMNH 34515	1140
1920657	Metazoa	Chordata	Mammalia	Rodentia	Cricetidae	Necromys	Necromys lilloi	species	Necromys lilloi	2385
118861	Metazoa	Chordata	Mammalia	Rodentia	Cricetidae	Andinomys	Andinomys edax	species	Andinomys edax	30698
211798	Metazoa	Chordata	Mammalia	Rodentia	Cricetidae	Scolomys	Scolomys ucayalensis	species	Scolomys ucayalensis	7206
211636	Metazoa	Chordata	Mammalia	Rodentia	Cricetidae	Scolomys	Scolomys melanops	species	Scolomys melanops	12557
48017	Metazoa	Chordata	Mammalia	Rodentia	Cricetidae	Scolomys	Scolomys juruaense	species	Scolomys juruaense	6600
89126	Metazoa	Chordata	Mammalia	Rodentia	Cricetidae	Scapteromys	Scapteromys tumidus	species	Scapteromys tumidus	35757
241146	Metazoa	Chordata	Mammalia	Rodentia	Cricetidae	Scapteromys	Scapteromys aquaticus	species	Scapteromys aquaticus	20993
1394148	Metazoa	Chordata	Mammalia	Rodentia	Cricetidae	Scapteromys	Scapteromys meridionalis	species	Scapteromys meridionalis	8811
1604309	Metazoa	Chordata	Mammalia	Rodentia	Cricetidae	Scapteromys	Scapteromys sp. ULB-2015a	species	Scapteromys sp. ULB-2015a	660
1604308	Metazoa	Chordata	Mammalia	Rodentia	Cricetidae	Scapteromys	Scapteromys sp. ULB-2015b	species	Scapteromys sp. ULB-2015b	1570
530180	Metazoa	Chordata	Mammalia	Rodentia	Cricetidae	Sooretamys	Sooretamys angouya	species	Sooretamys angouya	58415
451894	Metazoa	Chordata	Mammalia	Rodentia	Cricetidae	Rheomys	Rheomys thomasi	species	Rheomys thomasi	5818
218836	Metazoa	Chordata	Mammalia	Rodentia	Cricetidae	Rheomys	Rheomys raptor	species	Rheomys raptor	5201
230084	Metazoa	Chordata	Mammalia	Rodentia	Cricetidae	Deltamys	Deltamys kempi	species	Deltamys kempi	45168
230151	Metazoa	Chordata	Mammalia	Rodentia	Cricetidae	Deltamys	Deltamys kempi	subspecies	Deltamys kempi langutthi	1922
1096280	Metazoa	Chordata	Mammalia	Rodentia	Cricetidae	Deltamys	Deltamys sp. Esmeralda/GDE-2011	species	Deltamys sp. Esmeralda/GDE-2011	3420
752754	Metazoa	Chordata	Mammalia	Rodentia	Cricetidae	Deltamys	Deltamys sp. LLM-2010a	species	Deltamys sp. LLM-2010a	5307
1541204	Metazoa	Chordata	Mammalia	Rodentia	Cricetidae	Deltamys	Deltamys sp. ALL-2014	species	Deltamys sp. ALL-2014	785
2303503	Metazoa	Chordata	Mammalia	Rodentia	Cricetidae	Deltamys	Deltamys araucaria	species	Deltamys araucaria	635
241144	Metazoa	Chordata	Mammalia	Rodentia	Cricetidae	Euneomys	Euneomys chinchilloides	species	Euneomys chinchilloides	14102
864465	Metazoa	Chordata	Mammalia	Rodentia	Cricetidae	Euneomys	Euneomys mordax	species	Euneomys mordax	2249
218834	Metazoa	Chordata	Mammalia	Rodentia	Cricetidae	Pseudoryzomys	Pseudoryzomys simplex	species	Pseudoryzomys simplex	22321
29119	Metazoa	Chordata	Mammalia	Rodentia	Cricetidae	Notiomys	Notiomys edwardsii	species	Notiomys edwardsii	12345
89133	Metazoa	Chordata	Mammalia	Rodentia	Cricetidae	Thaptomys	Thaptomys nigrita	species	Thaptomys nigrita	15797
329889	Metazoa	Chordata	Mammalia	Rodentia	Cricetidae	Rhagomys	Rhagomys longilingua	species	Rhagomys longilingua	5046
221579	Metazoa	Chordata	Mammalia	Rodentia	Cricetidae	Rhagomys	Rhagomys rufescens	species	Rhagomys rufescens	4042
29111	Metazoa	Chordata	Mammalia	Rodentia	Cricetidae	Geoxus	Geoxus valdivianus	species	Geoxus valdivianus	20291
1823747	Metazoa	Chordata	Mammalia	Rodentia	Cricetidae	Geoxus	Geoxus lafkenche	species	Geoxus lafkenche	1578
1354218	Metazoa	Chordata	Mammalia	Rodentia	Cricetidae	Neusticomys	Neusticomys sp. JDH-2013	species	Neusticomys sp. JDH-2013	2286
1003880	Metazoa	Chordata	Mammalia	Rodentia	Cricetidae	Neusticomys	Neusticomys sp. BOLD:AAI3081	species	Neusticomys sp. BOLD:AAI3081	1314
548546	Metazoa	Chordata	Mammalia	Rodentia	Cricetidae	Neusticomys	Neusticomys monticolus	species	Neusticomys monticolus	5882
1932378	Metazoa	Chordata	Mammalia	Rodentia	Cricetidae	Neusticomys	Neusticomys oyapocki	species	Neusticomys oyapocki	336
1939644	Metazoa	Chordata	Mammalia	Rodentia	Cricetidae	Neusticomys	Neusticomys ferreirai	species	Neusticomys ferreirai	801
1812819	Metazoa	Chordata	Mammalia	Rodentia	Cricetidae	Neusticomys	Neusticomys vossi	species	Neusticomys vossi	2532
29113	Metazoa	Chordata	Mammalia	Rodentia	Cricetidae	Irenomys	Irenomys tarsalis	species	Irenomys tarsalis	10259
1560093	Metazoa	Chordata	Mammalia	Rodentia	Cricetidae	Phaenomys	Phaenomys ferrugineus	species	Phaenomys ferrugineus	7612
1258732	Metazoa	Chordata	Mammalia	Rodentia	Cricetidae	Abrawayaomys	Abrawayaomys ruschii	species	Abrawayaomys ruschii	14254
1718143	Metazoa	Chordata	Mammalia	Rodentia	Cricetidae	Abrawayaomys	Abrawayaomys chebezi	species	Abrawayaomys chebezi	767
119816	Metazoa	Chordata	Mammalia	Rodentia	Cricetidae	Salinomys	Salinomys delicatus	species	Salinomys delicatus	7232
29109	Metazoa	Chordata	Mammalia	Rodentia	Cricetidae	Chelemys	Chelemys macronyx	species	Chelemys macronyx	27398
362074	Metazoa	Chordata	Mammalia	Rodentia	Cricetidae	Chelemys	Chelemys megalonyx	species	Chelemys megalonyx	1872
218800	Metazoa	Chordata	Mammalia	Rodentia	Cricetidae	Nesoryzomys	Nesoryzomys swarthi	species	Nesoryzomys swarthi	5032
218805	Metazoa	Chordata	Mammalia	Rodentia	Cricetidae	Nesoryzomys	Nesoryzomys narboroughi	species	Nesoryzomys narboroughi	2682
89124	Metazoa	Chordata	Mammalia	Rodentia	Cricetidae	Nesoryzomys	Nesoryzomys fernandinae	species	Nesoryzomys fernandinae	3754
2028558	Metazoa	Chordata	Mammalia	Rodentia	Cricetidae	Nesoryzomys	Nesoryzomys indefessus	species	Nesoryzomys indefessus	426
241103	Metazoa	Chordata	Mammalia	Rodentia	Cricetidae	Brucepattersonius	Brucepattersonius igniventris	species	Brucepattersonius igniventris	6630
241099	Metazoa	Chordata	Mammalia	Rodentia	Cricetidae	Brucepattersonius	Brucepattersonius soricinus	species	Brucepattersonius soricinus	5253
1541160	Metazoa	Chordata	Mammalia	Rodentia	Cricetidae	Brucepattersonius	Brucepattersonius iheringi	species	Brucepattersonius iheringi	599
478562	Metazoa	Chordata	Mammalia	Rodentia	Cricetidae	Aegialomys	Aegialomys xanthaeolus	species	Aegialomys xanthaeolus	13417
530170	Metazoa	Chordata	Mammalia	Rodentia	Cricetidae	Aegialomys	Aegialomys galapagoensis	species	Aegialomys galapagoensis	6091
2662125	Metazoa	Chordata	Mammalia	Rodentia	Cricetidae	Aegialomys	Aegialomys baroni	species	Aegialomys baroni	2874
2661691	Metazoa	Chordata	Mammalia	Rodentia	Cricetidae	Aegialomys	Aegialomys ica	species	Aegialomys ica	1197
245787	Metazoa	Chordata	Mammalia	Rodentia	Cricetidae	Thalpomys	Thalpomys lasiotis	species	Thalpomys lasiotis	11665
240587	Metazoa	Chordata	Mammalia	Rodentia	Cricetidae	Thalpomys	Thalpomys cerradensis	species	Thalpomys cerradensis	4549
89115	Metazoa	Chordata	Mammalia	Rodentia	Cricetidae	Blarinomys	Blarinomys breviceps	species	Blarinomys breviceps	18353
1007658	Metazoa	Chordata	Mammalia	Rodentia	Cricetidae	Neotomys	Neotomys ebriosus	species	Neotomys ebriosus	9840
530185	Metazoa	Chordata	Mammalia	Rodentia	Cricetidae	Drymoreomys	Drymoreomys albimaculatus	species	Drymoreomys albimaculatus	8535
1609091	Metazoa	Chordata	Mammalia	Rodentia	Cricetidae	Wilfredomys	Wilfredomys oenax	species	Wilfredomys oenax	7257
89128	Metazoa	Chordata	Mammalia	Rodentia	Cricetidae	Wilfredomys	Wilfredomys sp.	species	Wilfredomys sp.	1144
89132	Metazoa	Chordata	Mammalia	Rodentia	Cricetidae	Wilfredomys	Wilfredomys pictipes	species	Wilfredomys pictipes	1144
1258722	Metazoa	Chordata	Mammalia	Rodentia	Cricetidae	Chinchillula	Chinchillula sahamae	species	Chinchillula sahamae	4603
218791	Metazoa	Chordata	Mammalia	Rodentia	Cricetidae	Lundomys	Lundomys molitor	species	Lundomys molitor	11483
218838	Metazoa	Chordata	Mammalia	Rodentia	Cricetidae	Sigmodontomys	Sigmodontomys alfari	species	Sigmodontomys alfari	12623
715502	Metazoa	Chordata	Mammalia	Rodentia	Cricetidae	Sigmodontomys	Sigmodontomys sp. JDH-2010a	species	Sigmodontomys sp. JDH-2010a	2286
1157041	Metazoa	Chordata	Mammalia	Rodentia	Cricetidae	Sigmodontomys	Sigmodontomys aphrastus	species	Sigmodontomys aphrastus	2750
1258729	Metazoa	Chordata	Mammalia	Rodentia	Cricetidae	Punomys	Punomys kofordi	species	Punomys kofordi	7358
498355	Metazoa	Chordata	Mammalia	Rodentia	Cricetidae	Oreoryzomys	Oreoryzomys balneator	species	Oreoryzomys balneator	8594
29115	Metazoa	Chordata	Mammalia	Rodentia	Cricetidae	Lenoxus	Lenoxus apicalis	species	Lenoxus apicalis	7296
530169	Metazoa	Chordata	Mammalia	Rodentia	Cricetidae	Eremoryzomys	Eremoryzomys polius	species	Eremoryzomys polius	4444
241102	Metazoa	Chordata	Mammalia	Rodentia	Cricetidae	Bibimys	Bibimys labiosus	species	Bibimys labiosus	1899
241101	Metazoa	Chordata	Mammalia	Rodentia	Cricetidae	Bibimys	Bibimys chacoensis	species	Bibimys chacoensis	1617
89121	Metazoa	Chordata	Mammalia	Rodentia	Cricetidae	Kunsia	Kunsia tomentosus	species	Kunsia tomentosus	6781
1608534	Metazoa	Chordata	Mammalia	Rodentia	Cricetidae	Kunsia	Kunsia sp. ULB-2015b	species	Kunsia sp. ULB-2015b	785
1604307	Metazoa	Chordata	Mammalia	Rodentia	Cricetidae	Kunsia	Kunsia sp. ULB-2015a	species	Kunsia sp. ULB-2015a	220
218842	Metazoa	Chordata	Mammalia	Rodentia	Cricetidae	Amphinectomys	Amphinectomys savamis	species	Amphinectomys savamis	3260
128983	Metazoa	Chordata	Mammalia	Rodentia	Cricetidae	Juscelinomys	Juscelinomys huanchacae	species	Juscelinomys huanchacae	11193
119818	Metazoa	Chordata	Mammalia	Rodentia	Cricetidae	Tapecomys	Tapecomys primus	species	Tapecomys primus	3461
2302993	Metazoa	Chordata	Mammalia	Rodentia	Cricetidae	Castoria	Castoria angustidens	species	Castoria angustidens	3866
89117	Metazoa	Chordata	Mammalia	Rodentia	Cricetidae	Chilomys	Chilomys instans	species	Chilomys instans	4350
1258724	Metazoa	Chordata	Mammalia	Rodentia	Cricetidae	Galenomys	Galenomys garleppi	species	Galenomys garleppi	2331
1258733	Metazoa	Chordata	Mammalia	Rodentia	Cricetidae		Phyllotini sp. GDE-2012	species	Phyllotini sp. GDE-2012	1935
1158968	Metazoa	Chordata	Mammalia	Rodentia	Cricetidae		Sigmodontinae sp. ABRMM535-11	species	Sigmodontinae sp. ABRMM535-11	633
1604870	Metazoa	Chordata	Mammalia	Rodentia	Cricetidae	Podoxymys	Podoxymys roraimae	species	Podoxymys roraimae	2043
89135	Metazoa	Chordata	Mammalia	Rodentia	Cricetidae	Pearsonomys	Pearsonomys annectens	species	Pearsonomys annectens	3937
2053724	Metazoa	Chordata	Mammalia	Rodentia	Cricetidae	Mindomys	Mindomys sp. QCAZ 8720	species	Mindomys sp. QCAZ 8720	657
1003857	Metazoa	Chordata	Mammalia	Rodentia	Cricetidae	Mindomys	Mindomys hammondi	species	Mindomys hammondi	657
2304086	Metazoa	Chordata	Mammalia	Rodentia	Cricetidae	Tanyuromys	Tanyuromys thomasleei	species	Tanyuromys thomasleei	1143
2304088	Metazoa	Chordata	Mammalia	Rodentia	Cricetidae	Tanyuromys	Tanyuromys asphrastus	species	Tanyuromys asphrastus	2862
1607771	Metazoa	Chordata	Mammalia	Rodentia	Cricetidae	Pennatomys	Pennatomys nivalis	species	Pennatomys nivalis	1562
329888	Metazoa	Chordata	Mammalia	Rodentia	Cricetidae	Aepeomys	Aepeomys lugens	species	Aepeomys lugens	1162
1607767	Metazoa	Chordata	Mammalia	Rodentia	Cricetidae	Megalomys	Megalomys desmarestii	species	Megalomys desmarestii	459
1607757	Metazoa	Chordata	Mammalia	Rodentia	Cricetidae	Megalomys	Megalomys luciae	species	Megalomys luciae	340
1607772	Metazoa	Chordata	Mammalia	Rodentia	Cricetidae	Antillomys	Antillomys rayi	species	Antillomys rayi	1122
1868922	Metazoa	Chordata	Mammalia	Rodentia	Cricetidae	Calassomys	Calassomys apicalis	species	Calassomys apicalis	1266
2028560	Metazoa	Chordata	Mammalia	Rodentia	Cricetidae	Ichthyomys	Ichthyomys stolzmanni	species	Ichthyomys stolzmanni	505
548550	Metazoa	Chordata	Mammalia	Rodentia	Cricetidae	Microakodontomys	Microakodontomys transitorius	species	Microakodontomys transitorius	1266
56227	Metazoa	Chordata	Mammalia	Rodentia	Cricetidae	Nyctomys	Nyctomys sumichrasti	species	Nyctomys sumichrasti	42200
1167882	Metazoa	Chordata	Mammalia	Rodentia	Cricetidae	Nyctomys	Nyctomys sumichrasti	subspecies	Nyctomys sumichrasti decolorus	1143
1195667	Metazoa	Chordata	Mammalia	Rodentia	Cricetidae	Nyctomys	Nyctomys sumichrasti	subspecies	Nyctomys sumichrasti colimensis	1143
1195671	Metazoa	Chordata	Mammalia	Rodentia	Cricetidae	Nyctomys	Nyctomys sumichrasti	subspecies	Nyctomys sumichrasti sumichrasti	1143
1195668	Metazoa	Chordata	Mammalia	Rodentia	Cricetidae	Nyctomys	Nyctomys sumichrasti	subspecies	Nyctomys sumichrasti salvini	1143
1195669	Metazoa	Chordata	Mammalia	Rodentia	Cricetidae	Nyctomys	Nyctomys sumichrasti	subspecies	Nyctomys sumichrasti florencei	2874
143267	Metazoa	Chordata	Mammalia	Rodentia	Cricetidae	Ototylomys	Ototylomys phyllotis	species	Ototylomys phyllotis	122344
2172930	Metazoa	Chordata	Mammalia	Rodentia	Cricetidae	Ototylomys	Ototylomys chiapensis	species	Ototylomys chiapensis	13200
1523245	Metazoa	Chordata	Mammalia	Rodentia	Cricetidae	Ototylomys	Ototylomys sp. TAGG-2014	species	Ototylomys sp. TAGG-2014	5994
218839	Metazoa	Chordata	Mammalia	Rodentia	Cricetidae	Tylomys	Tylomys nudicaudus	species	Tylomys nudicaudus	16825
1002723	Metazoa	Chordata	Mammalia	Rodentia	Cricetidae	Tylomys	Tylomys watsoni	species	Tylomys watsoni	7058
164613	Metazoa	Chordata	Mammalia	Rodentia	Cricetidae	Tylomys	Tylomys sp.	species	Tylomys sp.	1143
241147	Metazoa	Chordata	Mammalia	Rodentia	Cricetidae	Tylomys	Tylomys sp. USNM 464887	species	Tylomys sp. USNM 464887	759
1003295	Metazoa	Chordata	Mammalia	Rodentia	Cricetidae	Otonyctomys	Otonyctomys hatti	species	Otonyctomys hatti	2457
10089	Metazoa	Chordata	Mammalia	Rodentia	Muridae	Mus	Mus caroli	species	Mus caroli	5221748561
10090	Metazoa	Chordata	Mammalia	Rodentia	Muridae	Mus	Mus musculus	species	Mus musculus	11026522342
10092	Metazoa	Chordata	Mammalia	Rodentia	Muridae	Mus	Mus musculus	subspecies	Mus musculus domesticus	10709531
57486	Metazoa	Chordata	Mammalia	Rodentia	Muridae	Mus	Mus musculus	subspecies	Mus musculus molossinus	1457310
10091	Metazoa	Chordata	Mammalia	Rodentia	Muridae	Mus	Mus musculus	subspecies	Mus musculus castaneus	3853844
39442	Metazoa	Chordata	Mammalia	Rodentia	Muridae	Mus	Mus musculus	subspecies	Mus musculus musculus	2252109
46456	Metazoa	Chordata	Mammalia	Rodentia	Muridae	Mus	Mus musculus	subspecies	Mus musculus wagneri	34715
35531	Metazoa	Chordata	Mammalia	Rodentia	Muridae	Mus	Mus musculus	subspecies	Mus musculus bactrianus	57940
80274	Metazoa	Chordata	Mammalia	Rodentia	Muridae	Mus	Mus musculus	subspecies	Mus musculus gentilulus	10849
1643390	Metazoa	Chordata	Mammalia	Rodentia	Muridae	Mus	Mus musculus	subspecies	Mus musculus helgolandicus	179388
1879032	Metazoa	Chordata	Mammalia	Rodentia	Muridae	Mus	Mus musculus	subspecies	Mus musculus isatissus	29861
179238	Metazoa	Chordata	Mammalia	Rodentia	Muridae	Mus	Mus musculus	subspecies	Mus musculus homourus	4104
116058	Metazoa	Chordata	Mammalia	Rodentia	Muridae	Mus	Mus musculus	subspecies	Mus musculus brevirostris	22578
947985	Metazoa	Chordata	Mammalia	Rodentia	Muridae	Mus	Mus musculus	subspecies	Mus musculus albula	2236
1385377	Metazoa	Chordata	Mammalia	Rodentia	Muridae	Mus	Mus musculus	subspecies	Mus musculus gansuensis	10906
477815	Metazoa	Chordata	Mammalia	Rodentia	Muridae	Mus	Mus musculus	subspecies	Mus musculus musculus x M. m. domesticus	1842
10096	Metazoa	Chordata	Mammalia	Rodentia	Muridae	Mus	Mus spretus	species	Mus spretus	2598207621
10103	Metazoa	Chordata	Mammalia	Rodentia	Muridae	Mus	Mus spicilegus	species	Mus spicilegus	2496314446
83773	Metazoa	Chordata	Mammalia	Rodentia	Muridae	Mus	Mus famulus	species	Mus famulus	115260
10097	Metazoa	Chordata	Mammalia	Rodentia	Muridae	Mus	Mus cervicolor	species	Mus cervicolor	128781
135828	Metazoa	Chordata	Mammalia	Rodentia	Muridae	Mus	Mus cervicolor	subspecies	Mus cervicolor popaeus	1686
135827	Metazoa	Chordata	Mammalia	Rodentia	Muridae	Mus	Mus cervicolor	subspecies	Mus cervicolor cervicolor	1879
10098	Metazoa	Chordata	Mammalia	Rodentia	Muridae	Mus	Mus cookii	species	Mus cookii	189334
254704	Metazoa	Chordata	Mammalia	Rodentia	Muridae	Mus	Mus terricolor	species	Mus terricolor	91430
186193	Metazoa	Chordata	Mammalia	Rodentia	Muridae	Mus	Mus fragilicauda	species	Mus fragilicauda	62344
10100	Metazoa	Chordata	Mammalia	Rodentia	Muridae	Mus	Mus macedonicus	species	Mus macedonicus	95215
270353	Metazoa	Chordata	Mammalia	Rodentia	Muridae	Mus	Mus macedonicus	subspecies	Mus macedonicus macedonicus	85453
270352	Metazoa	Chordata	Mammalia	Rodentia	Muridae	Mus	Mus macedonicus	subspecies	Mus macedonicus spretoides	9493
473865	Metazoa	Chordata	Mammalia	Rodentia	Muridae	Mus	Mus triton	species	Mus triton	293676
27681	Metazoa	Chordata	Mammalia	Rodentia	Muridae	Mus	Mus booduga	species	Mus booduga	28035
390848	Metazoa	Chordata	Mammalia	Rodentia	Muridae	Mus	Mus nitidulus	species	Mus nitidulus	22671
10108	Metazoa	Chordata	Mammalia	Rodentia	Muridae	Mus	Mus abbotti	species	Mus abbotti	11998
229288	Metazoa	Chordata	Mammalia	Rodentia	Muridae	Mus	Mus gratus	species	Mus gratus	4608
481680	Metazoa	Chordata	Mammalia	Rodentia	Muridae	Mus	Mus musculus x Mus caroli	species	Mus musculus x Mus caroli	4300
468371	Metazoa	Chordata	Mammalia	Rodentia	Muridae	Mus	Mus cypriacus	species	Mus cypriacus	30067
390847	Metazoa	Chordata	Mammalia	Rodentia	Muridae	Mus	Mus lepidoides	species	Mus lepidoides	8787
186842	Metazoa	Chordata	Mammalia	Rodentia	Muridae	Mus	Mus musculus x Mus spretus	species	Mus musculus x Mus spretus	7178
100383	Metazoa	Chordata	Mammalia	Rodentia	Muridae	Mus	Mus poschiavinus	species	Mus poschiavinus	1144
10093	Metazoa	Chordata	Mammalia	Rodentia	Muridae	Mus	Mus pahari	species	Mus pahari	5042956309
41269	Metazoa	Chordata	Mammalia	Rodentia	Muridae	Mus	Mus crociduroides	species	Mus crociduroides	4697
10095	Metazoa	Chordata	Mammalia	Rodentia	Muridae	Mus	Mus sp.	species	Mus sp.	1003431
1582505	Metazoa	Chordata	Mammalia	Rodentia	Muridae	Mus	Mus cf. gratus TA-2014	species	Mus cf. gratus TA-2014	15685
1582507	Metazoa	Chordata	Mammalia	Rodentia	Muridae	Mus	Mus cf. proconodon TA-2014	species	Mus cf. proconodon TA-2014	7377
1582506	Metazoa	Chordata	Mammalia	Rodentia	Muridae	Mus	Mus cf. kasaicus TA-2014	species	Mus cf. kasaicus TA-2014	2280
1582504	Metazoa	Chordata	Mammalia	Rodentia	Muridae	Mus	Mus cf. gerbillus TA-2014	species	Mus cf. gerbillus TA-2014	11303
1582480	Metazoa	Chordata	Mammalia	Rodentia	Muridae	Mus	Mus sp. Harenna	species	Mus sp. Harenna	5323
1582479	Metazoa	Chordata	Mammalia	Rodentia	Muridae	Mus	Mus sp. Dakawa	species	Mus sp. Dakawa	2254
310402	Metazoa	Chordata	Mammalia	Rodentia	Muridae	Mus	Mus sp. 2000082	species	Mus sp. 2000082	2411
1582482	Metazoa	Chordata	Mammalia	Rodentia	Muridae	Mus	Mus sp. Koi River	species	Mus sp. Koi River	2278
1582483	Metazoa	Chordata	Mammalia	Rodentia	Muridae	Mus	Mus sp. Nyika	species	Mus sp. Nyika	2162
270354	Metazoa	Chordata	Mammalia	Rodentia	Muridae	Mus	Mus sp. Chypre	species	Mus sp. Chypre	2550
1582481	Metazoa	Chordata	Mammalia	Rodentia	Muridae	Mus	Mus sp. Kiwit	species	Mus sp. Kiwit	1140
1390222	Metazoa	Chordata	Mammalia	Rodentia	Muridae	Mus	Mus sp. 1 TCB-2013	species	Mus sp. 1 TCB-2013	1559
10105	Metazoa	Chordata	Mammalia	Rodentia	Muridae	Mus	Mus minutoides	species	Mus minutoides	187201
41270	Metazoa	Chordata	Mammalia	Rodentia	Muridae	Mus	Mus mattheyi	species	Mus mattheyi	45289
10102	Metazoa	Chordata	Mammalia	Rodentia	Muridae	Mus	Mus setulosus	species	Mus setulosus	47934
273921	Metazoa	Chordata	Mammalia	Rodentia	Muridae	Mus	Mus indutus	species	Mus indutus	24661
397330	Metazoa	Chordata	Mammalia	Rodentia	Muridae	Mus	Mus tenellus	species	Mus tenellus	4135
273922	Metazoa	Chordata	Mammalia	Rodentia	Muridae	Mus	Mus haussa	species	Mus haussa	9226
60742	Metazoa	Chordata	Mammalia	Rodentia	Muridae	Mus	Mus musculoides	species	Mus musculoides	21017
1582501	Metazoa	Chordata	Mammalia	Rodentia	Muridae	Mus	Mus neavei	species	Mus neavei	6562
544437	Metazoa	Chordata	Mammalia	Rodentia	Muridae	Mus	Mus baoulei	species	Mus baoulei	7972
2448885	Metazoa	Chordata	Mammalia	Rodentia	Muridae	Mus	Mus sp. musculoides-minutoides DPL-2017	species	Mus sp. musculoides-minutoides DPL-2017	15771
397332	Metazoa	Chordata	Mammalia	Rodentia	Muridae	Mus	Mus bufo	species	Mus bufo	11458
1380868	Metazoa	Chordata	Mammalia	Rodentia	Muridae	Mus	Mus callewaerti	species	Mus callewaerti	2593
397331	Metazoa	Chordata	Mammalia	Rodentia	Muridae	Mus	Mus sorella	species	Mus sorella	4794
1582509	Metazoa	Chordata	Mammalia	Rodentia	Muridae	Mus	Mus cf. tenellus TA-2014	species	Mus cf. tenellus TA-2014	3028
1582499	Metazoa	Chordata	Mammalia	Rodentia	Muridae	Mus	Mus mahomet	species	Mus mahomet	19052
1582503	Metazoa	Chordata	Mammalia	Rodentia	Muridae	Mus	Mus cf. callewaerti TA-2014	species	Mus cf. callewaerti TA-2014	20860
1582508	Metazoa	Chordata	Mammalia	Rodentia	Muridae	Mus	Mus cf. setulosus West	species	Mus cf. setulosus West	3420
397333	Metazoa	Chordata	Mammalia	Rodentia	Muridae	Mus	Mus cf. musculoides	species	Mus cf. musculoides	21107
1582502	Metazoa	Chordata	Mammalia	Rodentia	Muridae	Mus	Mus cf. baoulei West	species	Mus cf. baoulei West	1456
1890198	Metazoa	Chordata	Mammalia	Rodentia	Muridae	Mus	Mus cf. callewaerti	species	Mus cf. callewaerti	1250
10094	Metazoa	Chordata	Mammalia	Rodentia	Muridae	Mus	Mus saxicola	species	Mus saxicola	41821
10101	Metazoa	Chordata	Mammalia	Rodentia	Muridae	Mus	Mus platythrix	species	Mus platythrix	32015
210726	Metazoa	Chordata	Mammalia	Rodentia	Muridae	Mus	Mus shortridgei	species	Mus shortridgei	10037
273920	Metazoa	Chordata	Mammalia	Rodentia	Muridae	Mus	Mus cf. saxicola	species	Mus cf. saxicola	2416
10129	Metazoa	Chordata	Mammalia	Rodentia	Muridae	Apodemus	Apodemus sylvaticus	species	Apodemus sylvaticus	3758849215
54292	Metazoa	Chordata	Mammalia	Rodentia	Muridae	Apodemus	Apodemus flavicollis	species	Apodemus flavicollis	304346
100382	Metazoa	Chordata	Mammalia	Rodentia	Muridae	Apodemus	Apodemus mystacinus	species	Apodemus mystacinus	143902
134910	Metazoa	Chordata	Mammalia	Rodentia	Muridae	Apodemus	Apodemus uralensis	species	Apodemus uralensis	188799
400054	Metazoa	Chordata	Mammalia	Rodentia	Muridae	Apodemus	Apodemus witherbyi	species	Apodemus witherbyi	68356
100381	Metazoa	Chordata	Mammalia	Rodentia	Muridae	Apodemus	Apodemus alpicola	species	Apodemus alpicola	20792
134909	Metazoa	Chordata	Mammalia	Rodentia	Muridae	Apodemus	Apodemus ponticus	species	Apodemus ponticus	13044
262051	Metazoa	Chordata	Mammalia	Rodentia	Muridae	Apodemus	Apodemus pallipes	species	Apodemus pallipes	10349
134907	Metazoa	Chordata	Mammalia	Rodentia	Muridae	Apodemus	Apodemus fulvipectus	species	Apodemus fulvipectus	6243
400052	Metazoa	Chordata	Mammalia	Rodentia	Muridae	Apodemus	Apodemus ciscaucasicus	species	Apodemus ciscaucasicus	2532
134908	Metazoa	Chordata	Mammalia	Rodentia	Muridae	Apodemus	Apodemus cf. fulvipectus	species	Apodemus cf. fulvipectus	275
105296	Metazoa	Chordata	Mammalia	Rodentia	Muridae	Apodemus	Apodemus speciosus	species	Apodemus speciosus	3494627171
39030	Metazoa	Chordata	Mammalia	Rodentia	Muridae	Apodemus	Apodemus agrarius	species	Apodemus agrarius	1713701
129303	Metazoa	Chordata	Mammalia	Rodentia	Muridae	Apodemus	Apodemus agrarius	subspecies	Apodemus agrarius coreae	26975
129306	Metazoa	Chordata	Mammalia	Rodentia	Muridae	Apodemus	Apodemus agrarius	subspecies	Apodemus agrarius pallidior	1276
129304	Metazoa	Chordata	Mammalia	Rodentia	Muridae	Apodemus	Apodemus agrarius	subspecies	Apodemus agrarius manchuricus	319
129305	Metazoa	Chordata	Mammalia	Rodentia	Muridae	Apodemus	Apodemus agrarius	subspecies	Apodemus agrarius ningpoensis	319
105297	Metazoa	Chordata	Mammalia	Rodentia	Muridae	Apodemus	Apodemus peninsulae	species	Apodemus peninsulae	317675
129307	Metazoa	Chordata	Mammalia	Rodentia	Muridae	Apodemus	Apodemus peninsulae	subspecies	Apodemus peninsulae preator	319
129308	Metazoa	Chordata	Mammalia	Rodentia	Muridae	Apodemus	Apodemus peninsulae	subspecies	Apodemus peninsulae sowerbyi	957
129247	Metazoa	Chordata	Mammalia	Rodentia	Muridae	Apodemus	Apodemus draco	species	Apodemus draco	371361
2316665	Metazoa	Chordata	Mammalia	Rodentia	Muridae	Apodemus	Apodemus draco	subspecies	Apodemus draco orestes	3213
214933	Metazoa	Chordata	Mammalia	Rodentia	Muridae	Apodemus	Apodemus latronum	species	Apodemus latronum	245924
129246	Metazoa	Chordata	Mammalia	Rodentia	Muridae	Apodemus	Apodemus chevrieri	species	Apodemus chevrieri	208653
61837	Metazoa	Chordata	Mammalia	Rodentia	Muridae	Apodemus	Apodemus argenteus	species	Apodemus argenteus	204525
256595	Metazoa	Chordata	Mammalia	Rodentia	Muridae	Apodemus	Apodemus ilex	species	Apodemus ilex	256791
105299	Metazoa	Chordata	Mammalia	Rodentia	Muridae	Apodemus	Apodemus semotus	species	Apodemus semotus	19126
754351	Metazoa	Chordata	Mammalia	Rodentia	Muridae	Apodemus	Apodemus chejuensis	species	Apodemus chejuensis	66120
105298	Metazoa	Chordata	Mammalia	Rodentia	Muridae	Apodemus	Apodemus gurkha	species	Apodemus gurkha	8955
2602584	Metazoa	Chordata	Mammalia	Rodentia	Muridae	Apodemus	Apodemus nigrus	species	Apodemus nigrus	51684
290246	Metazoa	Chordata	Mammalia	Rodentia	Muridae	Apodemus	Apodemus sp. Iran 74	species	Apodemus sp. Iran 74	1039
289185	Metazoa	Chordata	Mammalia	Rodentia	Muridae	Apodemus	Apodemus sp. Syria 334	species	Apodemus sp. Syria 334	1039
289184	Metazoa	Chordata	Mammalia	Rodentia	Muridae	Apodemus	Apodemus sp. Kyrgyzstan 100	species	Apodemus sp. Kyrgyzstan 100	1042
261874	Metazoa	Chordata	Mammalia	Rodentia	Muridae	Apodemus	Apodemus sp. TTS-2004c	species	Apodemus sp. TTS-2004c	950
261752	Metazoa	Chordata	Mammalia	Rodentia	Muridae	Apodemus	Apodemus sp. TTS-2004a	species	Apodemus sp. TTS-2004a	1018
261873	Metazoa	Chordata	Mammalia	Rodentia	Muridae	Apodemus	Apodemus sp. TTS-2004b	species	Apodemus sp. TTS-2004b	1018
261875	Metazoa	Chordata	Mammalia	Rodentia	Muridae	Apodemus	Apodemus sp. TTS-2004d	species	Apodemus sp. TTS-2004d	674
159078	Metazoa	Chordata	Mammalia	Rodentia	Muridae	Apodemus	Apodemus hermonensis	species	Apodemus hermonensis	15243
1749061	Metazoa	Chordata	Mammalia	Rodentia	Muridae	Apodemus	Apodemus hyrcanicus	species	Apodemus hyrcanicus	4530
2364279	Metazoa	Chordata	Mammalia	Rodentia	Muridae	Apodemus	Apodemus rusiges	species	Apodemus rusiges	1302
490104	Metazoa	Chordata	Mammalia	Rodentia	Muridae	Apodemus	Apodemus epimelas	species	Apodemus epimelas	585
214934	Metazoa	Chordata	Mammalia	Rodentia	Muridae	Apodemus	Apodemus wardi	species	Apodemus wardi	5628
324708	Metazoa	Chordata	Mammalia	Rodentia	Muridae	Apodemus	Apodemus iconicus	species	Apodemus iconicus	740
10116	Metazoa	Chordata	Mammalia	Rodentia	Muridae	Rattus	Rattus norvegicus	species	Rattus norvegicus	11391522488
947987	Metazoa	Chordata	Mammalia	Rodentia	Muridae	Rattus	Rattus norvegicus	subspecies	Rattus norvegicus albus	88
10118	Metazoa	Chordata	Mammalia	Rodentia	Muridae	Rattus	Rattus sp.	species	Rattus sp.	830684
435435	Metazoa	Chordata	Mammalia	Rodentia	Muridae	Rattus	Rattus sp. ABTC 42503	species	Rattus sp. ABTC 42503	1958
435476	Metazoa	Chordata	Mammalia	Rodentia	Muridae	Rattus	Rattus sp. ABTC 49292	species	Rattus sp. ABTC 49292	1961
435451	Metazoa	Chordata	Mammalia	Rodentia	Muridae	Rattus	Rattus sp. ABTC 45409	species	Rattus sp. ABTC 45409	1959
435437	Metazoa	Chordata	Mammalia	Rodentia	Muridae	Rattus	Rattus sp. ABTC 43216	species	Rattus sp. ABTC 43216	1956
435440	Metazoa	Chordata	Mammalia	Rodentia	Muridae	Rattus	Rattus sp. ABTC 43906	species	Rattus sp. ABTC 43906	1958
435448	Metazoa	Chordata	Mammalia	Rodentia	Muridae	Rattus	Rattus sp. ABTC 44857	species	Rattus sp. ABTC 44857	1959
435474	Metazoa	Chordata	Mammalia	Rodentia	Muridae	Rattus	Rattus sp. ABTC 49035	species	Rattus sp. ABTC 49035	1956
435438	Metazoa	Chordata	Mammalia	Rodentia	Muridae	Rattus	Rattus sp. ABTC 43510	species	Rattus sp. ABTC 43510	1959
435477	Metazoa	Chordata	Mammalia	Rodentia	Muridae	Rattus	Rattus sp. ABTC 49306	species	Rattus sp. ABTC 49306	1956
435450	Metazoa	Chordata	Mammalia	Rodentia	Muridae	Rattus	Rattus sp. ABTC 45161	species	Rattus sp. ABTC 45161	1959
435453	Metazoa	Chordata	Mammalia	Rodentia	Muridae	Rattus	Rattus sp. ABTC 45966	species	Rattus sp. ABTC 45966	1958
435449	Metazoa	Chordata	Mammalia	Rodentia	Muridae	Rattus	Rattus sp. ABTC 44858	species	Rattus sp. ABTC 44858	1958
435446	Metazoa	Chordata	Mammalia	Rodentia	Muridae	Rattus	Rattus sp. ABTC 44796	species	Rattus sp. ABTC 44796	1958
435447	Metazoa	Chordata	Mammalia	Rodentia	Muridae	Rattus	Rattus sp. ABTC 44797	species	Rattus sp. ABTC 44797	1956
435459	Metazoa	Chordata	Mammalia	Rodentia	Muridae	Rattus	Rattus sp. ABTC 47307	species	Rattus sp. ABTC 47307	1254
435471	Metazoa	Chordata	Mammalia	Rodentia	Muridae	Rattus	Rattus sp. ABTC 48005	species	Rattus sp. ABTC 48005	1962
435473	Metazoa	Chordata	Mammalia	Rodentia	Muridae	Rattus	Rattus sp. ABTC 48963	species	Rattus sp. ABTC 48963	1254
435463	Metazoa	Chordata	Mammalia	Rodentia	Muridae	Rattus	Rattus sp. ABTC 47994	species	Rattus sp. ABTC 47994	1961
435452	Metazoa	Chordata	Mammalia	Rodentia	Muridae	Rattus	Rattus sp. ABTC 45756	species	Rattus sp. ABTC 45756	1956
435467	Metazoa	Chordata	Mammalia	Rodentia	Muridae	Rattus	Rattus sp. ABTC 47998	species	Rattus sp. ABTC 47998	702
435436	Metazoa	Chordata	Mammalia	Rodentia	Muridae	Rattus	Rattus sp. ABTC 42808	species	Rattus sp. ABTC 42808	1957
435460	Metazoa	Chordata	Mammalia	Rodentia	Muridae	Rattus	Rattus sp. ABTC 47343	species	Rattus sp. ABTC 47343	1956
435443	Metazoa	Chordata	Mammalia	Rodentia	Muridae	Rattus	Rattus sp. ABTC 44058	species	Rattus sp. ABTC 44058	1254
435462	Metazoa	Chordata	Mammalia	Rodentia	Muridae	Rattus	Rattus sp. ABTC 47992	species	Rattus sp. ABTC 47992	547
435465	Metazoa	Chordata	Mammalia	Rodentia	Muridae	Rattus	Rattus sp. ABTC 47996	species	Rattus sp. ABTC 47996	547
435456	Metazoa	Chordata	Mammalia	Rodentia	Muridae	Rattus	Rattus sp. ABTC 47232	species	Rattus sp. ABTC 47232	1956
435472	Metazoa	Chordata	Mammalia	Rodentia	Muridae	Rattus	Rattus sp. ABTC 48962	species	Rattus sp. ABTC 48962	1956
435441	Metazoa	Chordata	Mammalia	Rodentia	Muridae	Rattus	Rattus sp. ABTC 44036	species	Rattus sp. ABTC 44036	1956
435439	Metazoa	Chordata	Mammalia	Rodentia	Muridae	Rattus	Rattus sp. ABTC 43874	species	Rattus sp. ABTC 43874	702
435464	Metazoa	Chordata	Mammalia	Rodentia	Muridae	Rattus	Rattus sp. ABTC 47995	species	Rattus sp. ABTC 47995	1963
435479	Metazoa	Chordata	Mammalia	Rodentia	Muridae	Rattus	Rattus sp. ABTC 64907	species	Rattus sp. ABTC 64907	1962
435454	Metazoa	Chordata	Mammalia	Rodentia	Muridae	Rattus	Rattus sp. ABTC 47145	species	Rattus sp. ABTC 47145	1958
435442	Metazoa	Chordata	Mammalia	Rodentia	Muridae	Rattus	Rattus sp. ABTC 44037	species	Rattus sp. ABTC 44037	1254
435444	Metazoa	Chordata	Mammalia	Rodentia	Muridae	Rattus	Rattus sp. ABTC 44065	species	Rattus sp. ABTC 44065	1254
435482	Metazoa	Chordata	Mammalia	Rodentia	Muridae	Rattus	Rattus sp. ABTC 64910	species	Rattus sp. ABTC 64910	713
435483	Metazoa	Chordata	Mammalia	Rodentia	Muridae	Rattus	Rattus sp. ABTC 8529	species	Rattus sp. ABTC 8529	713
435457	Metazoa	Chordata	Mammalia	Rodentia	Muridae	Rattus	Rattus sp. ABTC 47271	species	Rattus sp. ABTC 47271	705
435461	Metazoa	Chordata	Mammalia	Rodentia	Muridae	Rattus	Rattus sp. ABTC 47988	species	Rattus sp. ABTC 47988	702
68896	Metazoa	Chordata	Mammalia	Rodentia	Muridae	Rattus	Rattus sp. T-612	species	Rattus sp. T-612	8222
1078249	Metazoa	Chordata	Mammalia	Rodentia	Muridae	Rattus	Rattus sp. LMB-2011	species	Rattus sp. LMB-2011	1146
1297757	Metazoa	Chordata	Mammalia	Rodentia	Muridae	Rattus	Rattus sp. 110316-1	species	Rattus sp. 110316-1	957
858504	Metazoa	Chordata	Mammalia	Rodentia	Muridae	Rattus	Rattus sp. R3 MP-2010	species	Rattus sp. R3 MP-2010	84325
1383892	Metazoa	Chordata	Mammalia	Rodentia	Muridae	Rattus	Rattus sp. R3 AL-2013	species	Rattus sp. R3 AL-2013	24948
95728	Metazoa	Chordata	Mammalia	Rodentia	Muridae	Rattus	Rattus sp. 95728	species	Rattus sp. 95728	553
71813	Metazoa	Chordata	Mammalia	Rodentia	Muridae	Rattus	Rattus sp. 71813	species	Rattus sp. 71813	249
858503	Metazoa	Chordata	Mammalia	Rodentia	Muridae	Rattus	Rattus cf. losea MP-2010	species	Rattus cf. losea MP-2010	20444
2593118	Metazoa	Chordata	Mammalia	Rodentia	Muridae	Rattus	Rattus sp. KINA1120	species	Rattus sp. KINA1120	633
1003227	Metazoa	Chordata	Mammalia	Rodentia	Muridae	Rattus	Rattus sp. BOLD:AAH3526	species	Rattus sp. BOLD:AAH3526	657
2593121	Metazoa	Chordata	Mammalia	Rodentia	Muridae	Rattus	Rattus sp. KINA93	species	Rattus sp. KINA93	633
1003228	Metazoa	Chordata	Mammalia	Rodentia	Muridae	Rattus	Rattus sp. BOLD:AAA5929	species	Rattus sp. BOLD:AAA5929	601
490373	Metazoa	Chordata	Mammalia	Rodentia	Muridae	Rattus	Rattus sp. RIL2R	species	Rattus sp. RIL2R	325
1003231	Metazoa	Chordata	Mammalia	Rodentia	Muridae	Rattus	Rattus sp. BOLD:AAH3528	species	Rattus sp. BOLD:AAH3528	1300
1003230	Metazoa	Chordata	Mammalia	Rodentia	Muridae	Rattus	Rattus sp. BOLD:AAE2315	species	Rattus sp. BOLD:AAE2315	3282
1003226	Metazoa	Chordata	Mammalia	Rodentia	Muridae	Rattus	Rattus sp. BOLD:AAB2209	species	Rattus sp. BOLD:AAB2209	2535
1003229	Metazoa	Chordata	Mammalia	Rodentia	Muridae	Rattus	Rattus sp. BOLD:AAB6757	species	Rattus sp. BOLD:AAB6757	1314
1003854	Metazoa	Chordata	Mammalia	Rodentia	Muridae	Rattus	Rattus sp. BOLD:AAB2208	species	Rattus sp. BOLD:AAB2208	1314
2593117	Metazoa	Chordata	Mammalia	Rodentia	Muridae	Rattus	Rattus sp. KINA360	species	Rattus sp. KINA360	633
2593119	Metazoa	Chordata	Mammalia	Rodentia	Muridae	Rattus	Rattus sp. KINA620	species	Rattus sp. KINA620	633
2593120	Metazoa	Chordata	Mammalia	Rodentia	Muridae	Rattus	Rattus sp. KINA776	species	Rattus sp. KINA776	633
10117	Metazoa	Chordata	Mammalia	Rodentia	Muridae	Rattus	Rattus rattus	species	Rattus rattus	1131149
239728	Metazoa	Chordata	Mammalia	Rodentia	Muridae	Rattus	Rattus rattus	subspecies	Rattus rattus diardii	1316
1740720	Metazoa	Chordata	Mammalia	Rodentia	Muridae	Rattus	Rattus rattus	no rank	Rattus rattus complex lineage II	13326
1114794	Metazoa	Chordata	Mammalia	Rodentia	Muridae	Rattus	Rattus rattus	no rank	Rattus rattus complex lineage IV	31124
1740719	Metazoa	Chordata	Mammalia	Rodentia	Muridae	Rattus	Rattus rattus	no rank	Rattus rattus complex lineage I	6916
1383542	Metazoa	Chordata	Mammalia	Rodentia	Muridae	Rattus	Rattus rattus	no rank	Rattus rattus complex RCVN_357811	547
796025	Metazoa	Chordata	Mammalia	Rodentia	Muridae	Rattus	Rattus rattus	subspecies	Rattus rattus frugivorus	7124
796024	Metazoa	Chordata	Mammalia	Rodentia	Muridae	Rattus	Rattus rattus	subspecies	Rattus rattus alexandrinus	22406
1114793	Metazoa	Chordata	Mammalia	Rodentia	Muridae	Rattus	Rattus rattus	no rank	Rattus rattus complex lineage III	3581
35732	Metazoa	Chordata	Mammalia	Rodentia	Muridae	Rattus	Rattus tanezumi	species	Rattus tanezumi	1277311
1167227	Metazoa	Chordata	Mammalia	Rodentia	Muridae	Rattus	Rattus tanezumi	subspecies	Rattus tanezumi sladeni	20283
34854	Metazoa	Chordata	Mammalia	Rodentia	Muridae	Rattus	Rattus exulans	species	Rattus exulans	601564
10119	Metazoa	Chordata	Mammalia	Rodentia	Muridae	Rattus	Rattus fuscipes	species	Rattus fuscipes	68915
89809	Metazoa	Chordata	Mammalia	Rodentia	Muridae	Rattus	Rattus fuscipes	subspecies	Rattus fuscipes greyii	33493
95531	Metazoa	Chordata	Mammalia	Rodentia	Muridae	Rattus	Rattus fuscipes	subspecies	Rattus fuscipes coracius	1451
95532	Metazoa	Chordata	Mammalia	Rodentia	Muridae	Rattus	Rattus fuscipes	subspecies	Rattus fuscipes fuscipes	679
95725	Metazoa	Chordata	Mammalia	Rodentia	Muridae	Rattus	Rattus fuscipes	subspecies	Rattus fuscipes assimilis	678
10115	Metazoa	Chordata	Mammalia	Rodentia	Muridae	Rattus	Rattus leucopus	species	Rattus leucopus	95196
95533	Metazoa	Chordata	Mammalia	Rodentia	Muridae	Rattus	Rattus leucopus	subspecies	Rattus leucopus cooktownensis	2130
95726	Metazoa	Chordata	Mammalia	Rodentia	Muridae	Rattus	Rattus leucopus	subspecies	Rattus leucopus leucopus	1162
83753	Metazoa	Chordata	Mammalia	Rodentia	Muridae	Rattus	Rattus baluensis	species	Rattus baluensis	1464019
10121	Metazoa	Chordata	Mammalia	Rodentia	Muridae	Rattus	Rattus tunneyi	species	Rattus tunneyi	41481
95534	Metazoa	Chordata	Mammalia	Rodentia	Muridae	Rattus	Rattus tunneyi	subspecies	Rattus tunneyi culmorum	1718
95727	Metazoa	Chordata	Mammalia	Rodentia	Muridae	Rattus	Rattus tunneyi	subspecies	Rattus tunneyi tunneyi	1857
472760	Metazoa	Chordata	Mammalia	Rodentia	Muridae	Rattus	Rattus lutreolus	species	Rattus lutreolus	37260
508668	Metazoa	Chordata	Mammalia	Rodentia	Muridae	Rattus	Rattus nitidus	species	Rattus nitidus	83281
10122	Metazoa	Chordata	Mammalia	Rodentia	Muridae	Rattus	Rattus villosissimus	species	Rattus villosissimus	51090
349711	Metazoa	Chordata	Mammalia	Rodentia	Muridae	Rattus	Rattus praetor	species	Rattus praetor	41055
472762	Metazoa	Chordata	Mammalia	Rodentia	Muridae	Rattus	Rattus niobe	species	Rattus niobe	35074
10120	Metazoa	Chordata	Mammalia	Rodentia	Muridae	Rattus	Rattus sordidus	species	Rattus sordidus	44129
83755	Metazoa	Chordata	Mammalia	Rodentia	Muridae	Rattus	Rattus tiomanicus	species	Rattus tiomanicus	95488
69076	Metazoa	Chordata	Mammalia	Rodentia	Muridae	Rattus	Rattus satarae	species	Rattus satarae	76384
69075	Metazoa	Chordata	Mammalia	Rodentia	Muridae	Rattus	Rattus losea	species	Rattus losea	59005
83752	Metazoa	Chordata	Mammalia	Rodentia	Muridae	Rattus	Rattus argentiventer	species	Rattus argentiventer	78687
69077	Metazoa	Chordata	Mammalia	Rodentia	Muridae	Rattus	Rattus andamanensis	species	Rattus andamanensis	129939
70831	Metazoa	Chordata	Mammalia	Rodentia	Muridae	Rattus	Rattus everetti	species	Rattus everetti	5550
472761	Metazoa	Chordata	Mammalia	Rodentia	Muridae	Rattus	Rattus mordax	species	Rattus mordax	4927
472764	Metazoa	Chordata	Mammalia	Rodentia	Muridae	Rattus	Rattus verecundus	species	Rattus verecundus	9236
435406	Metazoa	Chordata	Mammalia	Rodentia	Muridae	Rattus	Rattus hoffmanni	species	Rattus hoffmanni	8329
1227109	Metazoa	Chordata	Mammalia	Rodentia	Muridae	Rattus	Rattus sakeratensis	species	Rattus sakeratensis	52582
583359	Metazoa	Chordata	Mammalia	Rodentia	Muridae	Rattus	Rattus pyctoris	species	Rattus pyctoris	44210
69074	Metazoa	Chordata	Mammalia	Rodentia	Muridae	Rattus	Rattus flavipectus	species	Rattus flavipectus	6383
1676171	Metazoa	Chordata	Mammalia	Rodentia	Muridae	Rattus	Rattus cf. moluccarius TJG-2015	species	Rattus cf. moluccarius TJG-2015	3807
83754	Metazoa	Chordata	Mammalia	Rodentia	Muridae	Rattus	Rattus moluccarius	species	Rattus moluccarius	2912
1405178	Metazoa	Chordata	Mammalia	Rodentia	Muridae	Rattus	Rattus morotaiensis	species	Rattus morotaiensis	10655
946981	Metazoa	Chordata	Mammalia	Rodentia	Muridae	Rattus	Rattus giluwensis	species	Rattus giluwensis	1205
1664380	Metazoa	Chordata	Mammalia	Rodentia	Muridae	Rattus	Rattus detentus	species	Rattus detentus	408
2028303	Metazoa	Chordata	Mammalia	Rodentia	Muridae	Rattus	Rattus facetus	species	Rattus facetus	1020
71422	Metazoa	Chordata	Mammalia	Rodentia	Muridae	Rattus	Rattus colletti	species	Rattus colletti	691
2552944	Metazoa	Chordata	Mammalia	Rodentia	Muridae	Rattus	Rattus ranjiniae	species	Rattus ranjiniae	410
443911	Metazoa	Chordata	Mammalia	Rodentia	Muridae	Rattus	Rattus novaeguineae	species	Rattus novaeguineae	8220
570414	Metazoa	Chordata	Mammalia	Rodentia	Muridae	Rattus	Rattus macleari	species	Rattus macleari	461
472763	Metazoa	Chordata	Mammalia	Rodentia	Muridae	Rattus	Rattus steini	species	Rattus steini	1497
570415	Metazoa	Chordata	Mammalia	Rodentia	Muridae	Rattus	Rattus nativitatis	species	Rattus nativitatis	98
491861	Metazoa	Chordata	Mammalia	Rodentia	Muridae	Grammomys	Grammomys surdaster	species	Grammomys surdaster	2523089838
121589	Metazoa	Chordata	Mammalia	Rodentia	Muridae	Grammomys	Grammomys sp.	species	Grammomys sp.	320096
1518605	Metazoa	Chordata	Mammalia	Rodentia	Muridae	Grammomys	Grammomys sp. 13ZR68	species	Grammomys sp. 13ZR68	2688
2448871	Metazoa	Chordata	Mammalia	Rodentia	Muridae	Grammomys	Grammomys sp. DPL-2017	species	Grammomys sp. DPL-2017	1316
122201	Metazoa	Chordata	Mammalia	Rodentia	Muridae	Grammomys	Grammomys sp. Berega	species	Grammomys sp. Berega	1598
485424	Metazoa	Chordata	Mammalia	Rodentia	Muridae	Grammomys	Grammomys sp. PC-2007	species	Grammomys sp. PC-2007	904
333392	Metazoa	Chordata	Mammalia	Rodentia	Muridae	Grammomys	Grammomys sp. MNHN 1999-293	species	Grammomys sp. MNHN 1999-293	834
491754	Metazoa	Chordata	Mammalia	Rodentia	Muridae	Grammomys	Grammomys dolichurus	species	Grammomys dolichurus	7985
491755	Metazoa	Chordata	Mammalia	Rodentia	Muridae	Grammomys	Grammomys ibeanus	species	Grammomys ibeanus	7449
2082270	Metazoa	Chordata	Mammalia	Rodentia	Muridae	Grammomys	Grammomys cf. macmillani TA-2018	species	Grammomys cf. macmillani TA-2018	10478
248794	Metazoa	Chordata	Mammalia	Rodentia	Muridae	Grammomys	Grammomys macmillani	species	Grammomys macmillani	8482
491753	Metazoa	Chordata	Mammalia	Rodentia	Muridae	Grammomys	Grammomys cometes	species	Grammomys cometes	1125
408722	Metazoa	Chordata	Mammalia	Rodentia	Muridae	Grammomys	Grammomys gazellae	species	Grammomys gazellae	2263
498361	Metazoa	Chordata	Mammalia	Rodentia	Muridae	Grammomys	Grammomys poensis	species	Grammomys poensis	746
35658	Metazoa	Chordata	Mammalia	Rodentia	Muridae	Mastomys	Mastomys coucha	species	Mastomys coucha	5391755646
10112	Metazoa	Chordata	Mammalia	Rodentia	Muridae	Mastomys	Mastomys natalensis	species	Mastomys natalensis	642943
41268	Metazoa	Chordata	Mammalia	Rodentia	Muridae	Mastomys	Mastomys erythroleucus	species	Mastomys erythroleucus	317559
121569	Metazoa	Chordata	Mammalia	Rodentia	Muridae	Mastomys	Mastomys huberti	species	Mastomys huberti	117105
1239840	Metazoa	Chordata	Mammalia	Rodentia	Muridae	Mastomys	Mastomys sp. IN-2012	species	Mastomys sp. IN-2012	135915
70830	Metazoa	Chordata	Mammalia	Rodentia	Muridae	Mastomys	Mastomys sp.	species	Mastomys sp.	4529
2448873	Metazoa	Chordata	Mammalia	Rodentia	Muridae	Mastomys	Mastomys sp. DPL-2017	species	Mastomys sp. DPL-2017	8542
1090586	Metazoa	Chordata	Mammalia	Rodentia	Muridae	Mastomys	Mastomys sp. 10ZRD#38	species	Mastomys sp. 10ZRD#38	831
1090584	Metazoa	Chordata	Mammalia	Rodentia	Muridae	Mastomys	Mastomys sp. 10ZRD#34	species	Mastomys sp. 10ZRD#34	831
1090578	Metazoa	Chordata	Mammalia	Rodentia	Muridae	Mastomys	Mastomys sp. 07ZR7#28	species	Mastomys sp. 07ZR7#28	831
1090579	Metazoa	Chordata	Mammalia	Rodentia	Muridae	Mastomys	Mastomys sp. 08ZR8#2	species	Mastomys sp. 08ZR8#2	831
485425	Metazoa	Chordata	Mammalia	Rodentia	Muridae	Mastomys	Mastomys kollmannspergeri	species	Mastomys kollmannspergeri	50458
2604750	Metazoa	Chordata	Mammalia	Rodentia	Muridae	Mastomys	Mastomys natalensis complex sp. phylogroup BIV	species	Mastomys natalensis complex sp. phylogroup BIV	292126
34847	Metazoa	Chordata	Mammalia	Rodentia	Muridae	Mastomys	Mastomys hildebrandtii	species	Mastomys hildebrandtii	14756
2604751	Metazoa	Chordata	Mammalia	Rodentia	Muridae	Mastomys	Mastomys natalensis complex sp. phylogroup BV	species	Mastomys natalensis complex sp. phylogroup BV	197832
209857	Metazoa	Chordata	Mammalia	Rodentia	Muridae	Mastomys	Mastomys pernanus	species	Mastomys pernanus	2890
644772	Metazoa	Chordata	Mammalia	Rodentia	Muridae	Mastomys	Mastomys awashensis	species	Mastomys awashensis	9452
2604752	Metazoa	Chordata	Mammalia	Rodentia	Muridae	Mastomys	Mastomys natalensis complex sp. phylogroup BVI	species	Mastomys natalensis complex sp. phylogroup BVI	45603
209858	Metazoa	Chordata	Mammalia	Rodentia	Muridae	Mastomys	Mastomys verheyeni	species	Mastomys verheyeni	4236
742503	Metazoa	Chordata	Mammalia	Rodentia	Muridae	Tokudaia	Tokudaia muenninki	species	Tokudaia muenninki	4168003
73109	Metazoa	Chordata	Mammalia	Rodentia	Muridae	Tokudaia	Tokudaia osimensis	species	Tokudaia osimensis	72831
73110	Metazoa	Chordata	Mammalia	Rodentia	Muridae	Tokudaia	Tokudaia osimensis	subspecies	Tokudaia osimensis osimensis	219
742508	Metazoa	Chordata	Mammalia	Rodentia	Muridae	Tokudaia	Tokudaia tokunoshimensis	species	Tokudaia tokunoshimensis	13161
69083	Metazoa	Chordata	Mammalia	Rodentia	Muridae	Niviventer	Niviventer cremoriventer	species	Niviventer cremoriventer	109561
83774	Metazoa	Chordata	Mammalia	Rodentia	Muridae	Niviventer	Niviventer fulvescens	species	Niviventer fulvescens	287558
248811	Metazoa	Chordata	Mammalia	Rodentia	Muridae	Niviventer	Niviventer confucianus	species	Niviventer confucianus	581728
1925728	Metazoa	Chordata	Mammalia	Rodentia	Muridae	Niviventer	Niviventer confucianus	subspecies	Niviventer confucianus mentosus	27174
1925732	Metazoa	Chordata	Mammalia	Rodentia	Muridae	Niviventer	Niviventer confucianus	subspecies	Niviventer confucianus sacer	5415
1925734	Metazoa	Chordata	Mammalia	Rodentia	Muridae	Niviventer	Niviventer confucianus	subspecies	Niviventer confucianus yushuensis	10473
1925733	Metazoa	Chordata	Mammalia	Rodentia	Muridae	Niviventer	Niviventer confucianus	subspecies	Niviventer confucianus yajiangensis	10455
1925731	Metazoa	Chordata	Mammalia	Rodentia	Muridae	Niviventer	Niviventer confucianus	subspecies	Niviventer confucianus naoniuensis	7794
1925730	Metazoa	Chordata	Mammalia	Rodentia	Muridae	Niviventer	Niviventer confucianus	subspecies	Niviventer confucianus deqinensis	8550
1925729	Metazoa	Chordata	Mammalia	Rodentia	Muridae	Niviventer	Niviventer confucianus	subspecies	Niviventer confucianus chihliensis	10050
349709	Metazoa	Chordata	Mammalia	Rodentia	Muridae	Niviventer	Niviventer excelsior	species	Niviventer excelsior	125540
1439716	Metazoa	Chordata	Mammalia	Rodentia	Muridae	Niviventer	Niviventer sp. 1 LL-2013	species	Niviventer sp. 1 LL-2013	314228
2026214	Metazoa	Chordata	Mammalia	Rodentia	Muridae	Niviventer	Niviventer sp. 1 DG-2017	species	Niviventer sp. 1 DG-2017	12463
1488248	Metazoa	Chordata	Mammalia	Rodentia	Muridae	Niviventer	Niviventer sp. LL-2014a	species	Niviventer sp. LL-2014a	103989
1926541	Metazoa	Chordata	Mammalia	Rodentia	Muridae	Niviventer	Niviventer sp. 4 BZ-2016	species	Niviventer sp. 4 BZ-2016	12786
858498	Metazoa	Chordata	Mammalia	Rodentia	Muridae	Niviventer	Niviventer sp. 1 MP-2010	species	Niviventer sp. 1 MP-2010	2983
1926540	Metazoa	Chordata	Mammalia	Rodentia	Muridae	Niviventer	Niviventer sp. 3 BZ-2016	species	Niviventer sp. 3 BZ-2016	23647
1494610	Metazoa	Chordata	Mammalia	Rodentia	Muridae	Niviventer	Niviventer sp. AEB-2014	species	Niviventer sp. AEB-2014	2280
1926542	Metazoa	Chordata	Mammalia	Rodentia	Muridae	Niviventer	Niviventer sp. 5 BZ-2016	species	Niviventer sp. 5 BZ-2016	20610
858499	Metazoa	Chordata	Mammalia	Rodentia	Muridae	Niviventer	Niviventer sp. 2 MP-2010	species	Niviventer sp. 2 MP-2010	2080
1002001	Metazoa	Chordata	Mammalia	Rodentia	Muridae	Niviventer	Niviventer sp. LLL-2011	species	Niviventer sp. LLL-2011	3868
1571109	Metazoa	Chordata	Mammalia	Rodentia	Muridae	Niviventer	Niviventer sp.	species	Niviventer sp.	56165
1772167	Metazoa	Chordata	Mammalia	Rodentia	Muridae	Niviventer	Niviventer sp. 1 DG-2015	species	Niviventer sp. 1 DG-2015	22528
1003220	Metazoa	Chordata	Mammalia	Rodentia	Muridae	Niviventer	Niviventer sp. BOLD:AAA2718	species	Niviventer sp. BOLD:AAA2718	4599
1003218	Metazoa	Chordata	Mammalia	Rodentia	Muridae	Niviventer	Niviventer sp. BOLD:AAA2719	species	Niviventer sp. BOLD:AAA2719	643
1003213	Metazoa	Chordata	Mammalia	Rodentia	Muridae	Niviventer	Niviventer sp. BM248-03	species	Niviventer sp. BM248-03	376
1003222	Metazoa	Chordata	Mammalia	Rodentia	Muridae	Niviventer	Niviventer sp. BOLD:AAA8157	species	Niviventer sp. BOLD:AAA8157	1971
1003214	Metazoa	Chordata	Mammalia	Rodentia	Muridae	Niviventer	Niviventer sp. BOLD:AAD7937	species	Niviventer sp. BOLD:AAD7937	1314
1003217	Metazoa	Chordata	Mammalia	Rodentia	Muridae	Niviventer	Niviventer sp. BOLD:AAB2209	species	Niviventer sp. BOLD:AAB2209	657
1003221	Metazoa	Chordata	Mammalia	Rodentia	Muridae	Niviventer	Niviventer sp. BOLD:AAE2315	species	Niviventer sp. BOLD:AAE2315	657
1003216	Metazoa	Chordata	Mammalia	Rodentia	Muridae	Niviventer	Niviventer sp. ABBM157-05	species	Niviventer sp. ABBM157-05	557
1003212	Metazoa	Chordata	Mammalia	Rodentia	Muridae	Niviventer	Niviventer sp. BM250-03	species	Niviventer sp. BM250-03	421
1003215	Metazoa	Chordata	Mammalia	Rodentia	Muridae	Niviventer	Niviventer sp. ABBM166-05	species	Niviventer sp. ABBM166-05	421
1003219	Metazoa	Chordata	Mammalia	Rodentia	Muridae	Niviventer	Niviventer sp. ABBM177-05	species	Niviventer sp. ABBM177-05	375
83757	Metazoa	Chordata	Mammalia	Rodentia	Muridae	Niviventer	Niviventer niviventer	species	Niviventer niviventer	67276
425032	Metazoa	Chordata	Mammalia	Rodentia	Muridae	Niviventer	Niviventer andersoni	species	Niviventer andersoni	184557
1925726	Metazoa	Chordata	Mammalia	Rodentia	Muridae	Niviventer	Niviventer andersoni	subspecies	Niviventer andersoni pianmaensis	41212
1925725	Metazoa	Chordata	Mammalia	Rodentia	Muridae	Niviventer	Niviventer andersoni	subspecies	Niviventer andersoni ailaoshanensis	14046
1925736	Metazoa	Chordata	Mammalia	Rodentia	Muridae	Niviventer	Niviventer lotipes	species	Niviventer lotipes	181493
332666	Metazoa	Chordata	Mammalia	Rodentia	Muridae	Niviventer	Niviventer culturatus	species	Niviventer culturatus	20116
357352	Metazoa	Chordata	Mammalia	Rodentia	Muridae	Niviventer	Niviventer coninga	species	Niviventer coninga	13581
946209	Metazoa	Chordata	Mammalia	Rodentia	Muridae	Niviventer	Niviventer tenaster	species	Niviventer tenaster	25505
1925727	Metazoa	Chordata	Mammalia	Rodentia	Muridae	Niviventer	Niviventer brahma	species	Niviventer brahma	22131
979565	Metazoa	Chordata	Mammalia	Rodentia	Muridae	Niviventer	Niviventer huang	species	Niviventer huang	47149
349710	Metazoa	Chordata	Mammalia	Rodentia	Muridae	Niviventer	Niviventer rapit	species	Niviventer rapit	6243
425033	Metazoa	Chordata	Mammalia	Rodentia	Muridae	Niviventer	Niviventer eha	species	Niviventer eha	3098
1925735	Metazoa	Chordata	Mammalia	Rodentia	Muridae	Niviventer	Niviventer eha	subspecies	Niviventer eha ninus	14046
1383893	Metazoa	Chordata	Mammalia	Rodentia	Muridae	Niviventer	Niviventer hinpoon	species	Niviventer hinpoon	20723
1003224	Metazoa	Chordata	Mammalia	Rodentia	Muridae	Niviventer	Niviventer cf. confucianus ABRVN168-06	species	Niviventer cf. confucianus ABRVN168-06	657
1003225	Metazoa	Chordata	Mammalia	Rodentia	Muridae	Niviventer	Niviventer cf. confucianus BOLD:AAA2718	species	Niviventer cf. confucianus BOLD:AAA2718	656
83756	Metazoa	Chordata	Mammalia	Rodentia	Muridae	Leopoldamys	Leopoldamys edwardsi	species	Leopoldamys edwardsi	442325
69073	Metazoa	Chordata	Mammalia	Rodentia	Muridae	Leopoldamys	Leopoldamys sabanus	species	Leopoldamys sabanus	207355
857467	Metazoa	Chordata	Mammalia	Rodentia	Muridae	Leopoldamys	Leopoldamys neilli	species	Leopoldamys neilli	147475
1268271	Metazoa	Chordata	Mammalia	Rodentia	Muridae	Leopoldamys	Leopoldamys milleti	species	Leopoldamys milleti	10485
1305941	Metazoa	Chordata	Mammalia	Rodentia	Muridae	Leopoldamys	Leopoldamys revertens	species	Leopoldamys revertens	5965
1480181	Metazoa	Chordata	Mammalia	Rodentia	Muridae	Leopoldamys	Leopoldamys sp. L1	species	Leopoldamys sp. L1	18650
1325300	Metazoa	Chordata	Mammalia	Rodentia	Muridae	Leopoldamys	Leopoldamys herberti	species	Leopoldamys herberti	656
69081	Metazoa	Chordata	Mammalia	Rodentia	Muridae	Maxomys	Maxomys surifer	species	Maxomys surifer	232948
1880912	Metazoa	Chordata	Mammalia	Rodentia	Muridae	Maxomys	Maxomys surifer	subspecies	Maxomys surifer finis	2329
69127	Metazoa	Chordata	Mammalia	Rodentia	Muridae	Maxomys	Maxomys whiteheadi	species	Maxomys whiteheadi	117054
907926	Metazoa	Chordata	Mammalia	Rodentia	Muridae	Maxomys	Maxomys musschenbroekii	species	Maxomys musschenbroekii	279147
332665	Metazoa	Chordata	Mammalia	Rodentia	Muridae	Maxomys	Maxomys bartelsii	species	Maxomys bartelsii	15406
907928	Metazoa	Chordata	Mammalia	Rodentia	Muridae	Maxomys	Maxomys rajah	species	Maxomys rajah	31717
1003209	Metazoa	Chordata	Mammalia	Rodentia	Muridae	Maxomys	Maxomys moi	species	Maxomys moi	19482
1330381	Metazoa	Chordata	Mammalia	Rodentia	Muridae	Maxomys	Maxomys panglima	species	Maxomys panglima	7688
1330390	Metazoa	Chordata	Mammalia	Rodentia	Muridae	Maxomys	Maxomys sp. 1 JAE-2013	species	Maxomys sp. 1 JAE-2013	3507
907930	Metazoa	Chordata	Mammalia	Rodentia	Muridae	Maxomys	Maxomys sp. ASA-2010	species	Maxomys sp. ASA-2010	3360
857470	Metazoa	Chordata	Mammalia	Rodentia	Muridae	Maxomys	Maxomys sp. 1 MP-2010	species	Maxomys sp. 1 MP-2010	5364
1003851	Metazoa	Chordata	Mammalia	Rodentia	Muridae	Maxomys	Maxomys sp. BOLD:AAI1689	species	Maxomys sp. BOLD:AAI1689	5898
1127377	Metazoa	Chordata	Mammalia	Rodentia	Muridae	Maxomys	Maxomys sp. TK152861	species	Maxomys sp. TK152861	850
1003853	Metazoa	Chordata	Mammalia	Rodentia	Muridae	Maxomys	Maxomys sp. BOLD:AAI1690	species	Maxomys sp. BOLD:AAI1690	657
1127376	Metazoa	Chordata	Mammalia	Rodentia	Muridae	Maxomys	Maxomys sp. RG072	species	Maxomys sp. RG072	850
999952	Metazoa	Chordata	Mammalia	Rodentia	Muridae	Maxomys	Maxomys sp. MTNA-2011	species	Maxomys sp. MTNA-2011	952
1003852	Metazoa	Chordata	Mammalia	Rodentia	Muridae	Maxomys	Maxomys sp. BOLD:AAA7281	species	Maxomys sp. BOLD:AAA7281	657
472711	Metazoa	Chordata	Mammalia	Rodentia	Muridae	Maxomys	Maxomys hellwaldii	species	Maxomys hellwaldii	7904
1330380	Metazoa	Chordata	Mammalia	Rodentia	Muridae	Maxomys	Maxomys hylomyoides	species	Maxomys hylomyoides	15390
907927	Metazoa	Chordata	Mammalia	Rodentia	Muridae	Maxomys	Maxomys ochraceiventer	species	Maxomys ochraceiventer	8046
1330377	Metazoa	Chordata	Mammalia	Rodentia	Muridae	Maxomys	Maxomys dollmani	species	Maxomys dollmani	4384
1330389	Metazoa	Chordata	Mammalia	Rodentia	Muridae	Maxomys	Maxomys cf. hellwaldii JAE-2013	species	Maxomys cf. hellwaldii JAE-2013	6453
907929	Metazoa	Chordata	Mammalia	Rodentia	Muridae	Maxomys	Maxomys pagensis	species	Maxomys pagensis	3390
1330387	Metazoa	Chordata	Mammalia	Rodentia	Muridae	Maxomys	Maxomys tajuddinii	species	Maxomys tajuddinii	1056
907925	Metazoa	Chordata	Mammalia	Rodentia	Muridae	Maxomys	Maxomys wattsi	species	Maxomys wattsi	960
1478023	Metazoa	Chordata	Mammalia	Rodentia	Muridae	Maxomys	Maxomys cf. hellwaldi KCR-2014	species	Maxomys cf. hellwaldi KCR-2014	1187
209866	Metazoa	Chordata	Mammalia	Rodentia	Muridae	Praomys	Praomys jacksoni	species	Praomys jacksoni	370758
209863	Metazoa	Chordata	Mammalia	Rodentia	Muridae	Praomys	Praomys degraaffi	species	Praomys degraaffi	96535
10113	Metazoa	Chordata	Mammalia	Rodentia	Muridae	Praomys	Praomys daltoni	species	Praomys daltoni	178338
209867	Metazoa	Chordata	Mammalia	Rodentia	Muridae	Praomys	Praomys misonnei	species	Praomys misonnei	271313
476587	Metazoa	Chordata	Mammalia	Rodentia	Muridae	Praomys	Praomys rostratus	species	Praomys rostratus	238684
209869	Metazoa	Chordata	Mammalia	Rodentia	Muridae	Praomys	Praomys tullbergi	species	Praomys tullbergi	135600
119565	Metazoa	Chordata	Mammalia	Rodentia	Muridae	Praomys	Praomys delectorum	species	Praomys delectorum	85538
1141939	Metazoa	Chordata	Mammalia	Rodentia	Muridae	Praomys	Praomys sp. JK-2012	species	Praomys sp. JK-2012	7509
1158284	Metazoa	Chordata	Mammalia	Rodentia	Muridae	Praomys	Praomys sp. B VN-2012	species	Praomys sp. B VN-2012	18788
1156403	Metazoa	Chordata	Mammalia	Rodentia	Muridae	Praomys	Praomys sp. DB-2012	species	Praomys sp. DB-2012	576
1116257	Metazoa	Chordata	Mammalia	Rodentia	Muridae	Praomys	Praomys sp. ADM-2011	species	Praomys sp. ADM-2011	4334
1158283	Metazoa	Chordata	Mammalia	Rodentia	Muridae	Praomys	Praomys sp. A VN-2012	species	Praomys sp. A VN-2012	4679
797616	Metazoa	Chordata	Mammalia	Rodentia	Muridae	Praomys	Praomys sp. GGD-2010	species	Praomys sp. GGD-2010	2407
666518	Metazoa	Chordata	Mammalia	Rodentia	Muridae	Praomys	Praomys sp. LEG0176	species	Praomys sp. LEG0176	776
666517	Metazoa	Chordata	Mammalia	Rodentia	Muridae	Praomys	Praomys sp. DJ043	species	Praomys sp. DJ043	749
526885	Metazoa	Chordata	Mammalia	Rodentia	Muridae	Praomys	Praomys mutoni	species	Praomys mutoni	43319
209868	Metazoa	Chordata	Mammalia	Rodentia	Muridae	Praomys	Praomys petteri	species	Praomys petteri	32241
666515	Metazoa	Chordata	Mammalia	Rodentia	Muridae	Praomys	Praomys minor	species	Praomys minor	58188
243070	Metazoa	Chordata	Mammalia	Rodentia	Muridae	Praomys	Praomys taitae	species	Praomys taitae	13923
447795	Metazoa	Chordata	Mammalia	Rodentia	Muridae	Praomys	Praomys fumatus	species	Praomys fumatus	3501
1116255	Metazoa	Chordata	Mammalia	Rodentia	Muridae	Praomys	Praomys morio	species	Praomys morio	32607
666514	Metazoa	Chordata	Mammalia	Rodentia	Muridae	Praomys	Praomys lukolelae	species	Praomys lukolelae	24783
2603187	Metazoa	Chordata	Mammalia	Rodentia	Muridae	Praomys	Praomys jacksoni complex sp. 'Ib'	species	Praomys jacksoni complex sp. 'Ib'	47553
2603184	Metazoa	Chordata	Mammalia	Rodentia	Muridae	Praomys	Praomys jacksoni complex sp. 'IVb'	species	Praomys jacksoni complex sp. 'IVb'	9135
1116256	Metazoa	Chordata	Mammalia	Rodentia	Muridae	Praomys	Praomys obscurus	species	Praomys obscurus	6772
209864	Metazoa	Chordata	Mammalia	Rodentia	Muridae	Praomys	Praomys hartwigi	species	Praomys hartwigi	28249
2603185	Metazoa	Chordata	Mammalia	Rodentia	Muridae	Praomys	Praomys jacksoni complex sp. 'IVc'	species	Praomys jacksoni complex sp. 'IVc'	19490
2603188	Metazoa	Chordata	Mammalia	Rodentia	Muridae	Praomys	Praomys jacksoni complex sp. 'Ic'	species	Praomys jacksoni complex sp. 'Ic'	27653
2603183	Metazoa	Chordata	Mammalia	Rodentia	Muridae	Praomys	Praomys jacksoni complex sp. 'IVa'	species	Praomys jacksoni complex sp. 'IVa'	23769
1141936	Metazoa	Chordata	Mammalia	Rodentia	Muridae	Praomys	Praomys verschureni	species	Praomys verschureni	2982
2603182	Metazoa	Chordata	Mammalia	Rodentia	Muridae	Praomys	Praomys jacksoni complex sp. 'IIb'	species	Praomys jacksoni complex sp. 'IIb'	16785
2603181	Metazoa	Chordata	Mammalia	Rodentia	Muridae	Praomys	Praomys jacksoni complex sp. 'IIa'	species	Praomys jacksoni complex sp. 'IIa'	15453
1141938	Metazoa	Chordata	Mammalia	Rodentia	Muridae	Praomys	Praomys coetzeei	species	Praomys coetzeei	1140
1159791	Metazoa	Chordata	Mammalia	Rodentia	Muridae	Praomys	Praomys derooi	species	Praomys derooi	21874
34849	Metazoa	Chordata	Mammalia	Rodentia	Muridae	Praomys	Praomys erythroleucus	species	Praomys erythroleucus	1028
301155	Metazoa	Chordata	Mammalia	Rodentia	Muridae	Praomys	Praomys mattheyi	species	Praomys mattheyi	1009
666516	Metazoa	Chordata	Mammalia	Rodentia	Muridae	Praomys	Praomys cf. jacksoni	species	Praomys cf. jacksoni	9737
2603186	Metazoa	Chordata	Mammalia	Rodentia	Muridae	Praomys	Praomys jacksoni complex sp. 'Ia'	species	Praomys jacksoni complex sp. 'Ia'	5431
221128	Metazoa	Chordata	Mammalia	Rodentia	Muridae	Pseudomys	Pseudomys chapmani	species	Pseudomys chapmani	77438
442616	Metazoa	Chordata	Mammalia	Rodentia	Muridae	Pseudomys	Pseudomys oralis	species	Pseudomys oralis	136887
221912	Metazoa	Chordata	Mammalia	Rodentia	Muridae	Pseudomys	Pseudomys nanus	species	Pseudomys nanus	53398
221913	Metazoa	Chordata	Mammalia	Rodentia	Muridae	Pseudomys	Pseudomys hermannsburgensis	species	Pseudomys hermannsburgensis	52496
187268	Metazoa	Chordata	Mammalia	Rodentia	Muridae	Pseudomys	Pseudomys australis	species	Pseudomys australis	31069
442619	Metazoa	Chordata	Mammalia	Rodentia	Muridae	Pseudomys	Pseudomys shortridgei	species	Pseudomys shortridgei	37880
442607	Metazoa	Chordata	Mammalia	Rodentia	Muridae	Pseudomys	Pseudomys delicatulus	species	Pseudomys delicatulus	63160
442609	Metazoa	Chordata	Mammalia	Rodentia	Muridae	Pseudomys	Pseudomys fumeus	species	Pseudomys fumeus	39841
442615	Metazoa	Chordata	Mammalia	Rodentia	Muridae	Pseudomys	Pseudomys occidentalis	species	Pseudomys occidentalis	21311
442612	Metazoa	Chordata	Mammalia	Rodentia	Muridae	Pseudomys	Pseudomys johnsoni	species	Pseudomys johnsoni	31703
442603	Metazoa	Chordata	Mammalia	Rodentia	Muridae	Pseudomys	Pseudomys albocinereus	species	Pseudomys albocinereus	21640
442617	Metazoa	Chordata	Mammalia	Rodentia	Muridae	Pseudomys	Pseudomys patrius	species	Pseudomys patrius	20708
442604	Metazoa	Chordata	Mammalia	Rodentia	Muridae	Pseudomys	Pseudomys apodemoides	species	Pseudomys apodemoides	19400
442608	Metazoa	Chordata	Mammalia	Rodentia	Muridae	Pseudomys	Pseudomys fieldi	species	Pseudomys fieldi	24944
221914	Metazoa	Chordata	Mammalia	Rodentia	Muridae	Pseudomys	Pseudomys desertor	species	Pseudomys desertor	24590
442611	Metazoa	Chordata	Mammalia	Rodentia	Muridae	Pseudomys	Pseudomys higginsi	species	Pseudomys higginsi	7022
442610	Metazoa	Chordata	Mammalia	Rodentia	Muridae	Pseudomys	Pseudomys gracilicaudatus	species	Pseudomys gracilicaudatus	10967
442605	Metazoa	Chordata	Mammalia	Rodentia	Muridae	Pseudomys	Pseudomys bolami	species	Pseudomys bolami	20745
442614	Metazoa	Chordata	Mammalia	Rodentia	Muridae	Pseudomys	Pseudomys novaehollandiae	species	Pseudomys novaehollandiae	20615
442606	Metazoa	Chordata	Mammalia	Rodentia	Muridae	Pseudomys	Pseudomys calabyi	species	Pseudomys calabyi	302
442618	Metazoa	Chordata	Mammalia	Rodentia	Muridae	Pseudomys	Pseudomys pilligaensis	species	Pseudomys pilligaensis	301
83761	Metazoa	Chordata	Mammalia	Rodentia	Muridae	Sundamys	Sundamys muelleri	species	Sundamys muelleri	161828
1936103	Metazoa	Chordata	Mammalia	Rodentia	Muridae	Sundamys	Sundamys infraluteus	species	Sundamys infraluteus	74373
2021985	Metazoa	Chordata	Mammalia	Rodentia	Muridae	Sundamys	Sundamys maxi	species	Sundamys maxi	58334
2021950	Metazoa	Chordata	Mammalia	Rodentia	Muridae	Sundamys	Sundamys annandalei	species	Sundamys annandalei	57780
34858	Metazoa	Chordata	Mammalia	Rodentia	Muridae	Hylomyscus	Hylomyscus alleni	species	Hylomyscus alleni	69617
41265	Metazoa	Chordata	Mammalia	Rodentia	Muridae	Hylomyscus	Hylomyscus stella	species	Hylomyscus stella	92993
1158280	Metazoa	Chordata	Mammalia	Rodentia	Muridae	Hylomyscus	Hylomyscus sp. 2 VN-2012	species	Hylomyscus sp. 2 VN-2012	47734
1158277	Metazoa	Chordata	Mammalia	Rodentia	Muridae	Hylomyscus	Hylomyscus sp. 1 VN-2012	species	Hylomyscus sp. 1 VN-2012	17587
1427143	Metazoa	Chordata	Mammalia	Rodentia	Muridae	Hylomyscus	Hylomyscus sp. 1 TCD-2013	species	Hylomyscus sp. 1 TCD-2013	36320
1158281	Metazoa	Chordata	Mammalia	Rodentia	Muridae	Hylomyscus	Hylomyscus sp. 6 VN-2012	species	Hylomyscus sp. 6 VN-2012	11559
1261110	Metazoa	Chordata	Mammalia	Rodentia	Muridae	Hylomyscus	Hylomyscus sp. 4 VN-2012	species	Hylomyscus sp. 4 VN-2012	18374
1158282	Metazoa	Chordata	Mammalia	Rodentia	Muridae	Hylomyscus	Hylomyscus sp. 7 VN-2012	species	Hylomyscus sp. 7 VN-2012	9365
1158279	Metazoa	Chordata	Mammalia	Rodentia	Muridae	Hylomyscus	Hylomyscus sp. 10 VN-2012	species	Hylomyscus sp. 10 VN-2012	4521
337587	Metazoa	Chordata	Mammalia	Rodentia	Muridae	Hylomyscus	Hylomyscus sp. VVN-2005.3	species	Hylomyscus sp. VVN-2005.3	2291
980875	Metazoa	Chordata	Mammalia	Rodentia	Muridae	Hylomyscus	Hylomyscus sp. CIV1227	species	Hylomyscus sp. CIV1227	1703
337585	Metazoa	Chordata	Mammalia	Rodentia	Muridae	Hylomyscus	Hylomyscus sp. VVN-2005.1	species	Hylomyscus sp. VVN-2005.1	1877
980876	Metazoa	Chordata	Mammalia	Rodentia	Muridae	Hylomyscus	Hylomyscus sp. CIV843	species	Hylomyscus sp. CIV843	1195
337586	Metazoa	Chordata	Mammalia	Rodentia	Muridae	Hylomyscus	Hylomyscus sp. VVN-2005.2	species	Hylomyscus sp. VVN-2005.2	963
980874	Metazoa	Chordata	Mammalia	Rodentia	Muridae	Hylomyscus	Hylomyscus sp. CIV839	species	Hylomyscus sp. CIV839	1704
209855	Metazoa	Chordata	Mammalia	Rodentia	Muridae	Hylomyscus	Hylomyscus parvus	species	Hylomyscus parvus	60415
248796	Metazoa	Chordata	Mammalia	Rodentia	Muridae	Hylomyscus	Hylomyscus denniae	species	Hylomyscus denniae	30935
1216344	Metazoa	Chordata	Mammalia	Rodentia	Muridae	Hylomyscus	Hylomyscus denniae	subspecies	Hylomyscus denniae vulcanorum	87925
397097	Metazoa	Chordata	Mammalia	Rodentia	Muridae	Hylomyscus	Hylomyscus walterverheyeni	species	Hylomyscus walterverheyeni	129806
337582	Metazoa	Chordata	Mammalia	Rodentia	Muridae	Hylomyscus	Hylomyscus aeta	species	Hylomyscus aeta	24929
337584	Metazoa	Chordata	Mammalia	Rodentia	Muridae	Hylomyscus	Hylomyscus simus	species	Hylomyscus simus	71873
913014	Metazoa	Chordata	Mammalia	Rodentia	Muridae	Hylomyscus	Hylomyscus pamfi	species	Hylomyscus pamfi	86102
1427027	Metazoa	Chordata	Mammalia	Rodentia	Muridae	Hylomyscus	Hylomyscus endorobae	species	Hylomyscus endorobae	40450
1254423	Metazoa	Chordata	Mammalia	Rodentia	Muridae	Hylomyscus	Hylomyscus anselli	species	Hylomyscus anselli	13507
337583	Metazoa	Chordata	Mammalia	Rodentia	Muridae	Hylomyscus	Hylomyscus baeri	species	Hylomyscus baeri	5966
1427028	Metazoa	Chordata	Mammalia	Rodentia	Muridae	Hylomyscus	Hylomyscus arcimontensis	species	Hylomyscus arcimontensis	15885
1159790	Metazoa	Chordata	Mammalia	Rodentia	Muridae	Hylomyscus	Hylomyscus grandis	species	Hylomyscus grandis	9341
163697	Metazoa	Chordata	Mammalia	Rodentia	Muridae	Hylomyscus	Hylomyscus kaimosae	species	Hylomyscus kaimosae	18359
337588	Metazoa	Chordata	Mammalia	Rodentia	Muridae	Hylomyscus	Hylomyscus cf. kaimosae	species	Hylomyscus cf. kaimosae	966
61156	Metazoa	Chordata	Mammalia	Rodentia	Muridae	Arvicanthis	Arvicanthis niloticus	species	Arvicanthis niloticus	190775
61157	Metazoa	Chordata	Mammalia	Rodentia	Muridae	Arvicanthis	Arvicanthis somalicus	species	Arvicanthis somalicus	46175
204747	Metazoa	Chordata	Mammalia	Rodentia	Muridae	Arvicanthis	Arvicanthis ansorgei	species	Arvicanthis ansorgei	14245
61158	Metazoa	Chordata	Mammalia	Rodentia	Muridae	Arvicanthis	Arvicanthis sp.	species	Arvicanthis sp.	12959
2590532	Metazoa	Chordata	Mammalia	Rodentia	Muridae	Arvicanthis	Arvicanthis sp. 'ANI6'	species	Arvicanthis sp. 'ANI6'	14858
2590534	Metazoa	Chordata	Mammalia	Rodentia	Muridae	Arvicanthis	Arvicanthis sp. 'Metahara'	species	Arvicanthis sp. 'Metahara'	12516
870961	Metazoa	Chordata	Mammalia	Rodentia	Muridae	Arvicanthis	Arvicanthis sp. GGD-2010	species	Arvicanthis sp. GGD-2010	3339
2590533	Metazoa	Chordata	Mammalia	Rodentia	Muridae	Arvicanthis	Arvicanthis sp. 'Menangesha'	species	Arvicanthis sp. 'Menangesha'	8279
122204	Metazoa	Chordata	Mammalia	Rodentia	Muridae	Arvicanthis	Arvicanthis sp. Koumbala	species	Arvicanthis sp. Koumbala	456
122200	Metazoa	Chordata	Mammalia	Rodentia	Muridae	Arvicanthis	Arvicanthis sp. Kyambura	species	Arvicanthis sp. Kyambura	456
2592600	Metazoa	Chordata	Mammalia	Rodentia	Muridae	Arvicanthis	Arvicanthis sp. 'Masai Mara'	species	Arvicanthis sp. 'Masai Mara'	1140
61154	Metazoa	Chordata	Mammalia	Rodentia	Muridae	Arvicanthis	Arvicanthis abyssinicus	species	Arvicanthis abyssinicus	23562
70341	Metazoa	Chordata	Mammalia	Rodentia	Muridae	Arvicanthis	Arvicanthis nairobae	species	Arvicanthis nairobae	23134
121563	Metazoa	Chordata	Mammalia	Rodentia	Muridae	Arvicanthis	Arvicanthis neumanni	species	Arvicanthis neumanni	24428
1890051	Metazoa	Chordata	Mammalia	Rodentia	Muridae	Arvicanthis	Arvicanthis blicki	species	Arvicanthis blicki	24442
2592602	Metazoa	Chordata	Mammalia	Rodentia	Muridae	Arvicanthis	Arvicanthis niloticus complex sp. 'C2-C4'	species	Arvicanthis niloticus complex sp. 'C2-C4'	15970
2590535	Metazoa	Chordata	Mammalia	Rodentia	Muridae	Arvicanthis	Arvicanthis aff. niloticus 'C2C4'	species	Arvicanthis aff. niloticus 'C2C4'	9246
1380342	Metazoa	Chordata	Mammalia	Rodentia	Muridae	Arvicanthis	Arvicanthis cf. niloticus GJK-2013	species	Arvicanthis cf. niloticus GJK-2013	2226
61155	Metazoa	Chordata	Mammalia	Rodentia	Muridae	Arvicanthis	Arvicanthis dembeensis	species	Arvicanthis dembeensis	3593
2592601	Metazoa	Chordata	Mammalia	Rodentia	Muridae	Arvicanthis	Arvicanthis rufinus	species	Arvicanthis rufinus	3420
13151	Metazoa	Chordata	Mammalia	Rodentia	Muridae	Micromys	Micromys minutus	species	Micromys minutus	175425
1603850	Metazoa	Chordata	Mammalia	Rodentia	Muridae	Micromys	Micromys erythrotis	species	Micromys erythrotis	2580
238002	Metazoa	Chordata	Mammalia	Rodentia	Muridae	Apomys	Apomys datae	species	Apomys datae	57783
238008	Metazoa	Chordata	Mammalia	Rodentia	Muridae	Apomys	Apomys sp. F	species	Apomys sp. F	2288
238010	Metazoa	Chordata	Mammalia	Rodentia	Muridae	Apomys	Apomys sp. AC	species	Apomys sp. AC	4576
2517234	Metazoa	Chordata	Mammalia	Rodentia	Muridae	Apomys	Apomys sp. Mt. Abra de Ilog	species	Apomys sp. Mt. Abra de Ilog	18563
2517236	Metazoa	Chordata	Mammalia	Rodentia	Muridae	Apomys	Apomys sp. Mt. Wood	species	Apomys sp. Mt. Wood	15538
238011	Metazoa	Chordata	Mammalia	Rodentia	Muridae	Apomys	Apomys sp. B	species	Apomys sp. B	2278
2517235	Metazoa	Chordata	Mammalia	Rodentia	Muridae	Apomys	Apomys sp. Mt. Mangibok	species	Apomys sp. Mt. Mangibok	10052
2517237	Metazoa	Chordata	Mammalia	Rodentia	Muridae	Apomys	Apomys sp. Mt. Tallulah	species	Apomys sp. Mt. Tallulah	13643
932762	Metazoa	Chordata	Mammalia	Rodentia	Muridae	Apomys	Apomys sierrae	species	Apomys sierrae	47891
238006	Metazoa	Chordata	Mammalia	Rodentia	Muridae	Apomys	Apomys microdon	species	Apomys microdon	23813
238003	Metazoa	Chordata	Mammalia	Rodentia	Muridae	Apomys	Apomys gracilirostris	species	Apomys gracilirostris	15207
238004	Metazoa	Chordata	Mammalia	Rodentia	Muridae	Apomys	Apomys hylocoetes	species	Apomys hylocoetes	24779
932750	Metazoa	Chordata	Mammalia	Rodentia	Muridae	Apomys	Apomys abrae	species	Apomys abrae	20989
238007	Metazoa	Chordata	Mammalia	Rodentia	Muridae	Apomys	Apomys musculus	species	Apomys musculus	14804
932763	Metazoa	Chordata	Mammalia	Rodentia	Muridae	Apomys	Apomys zambalensis	species	Apomys zambalensis	31404
932754	Metazoa	Chordata	Mammalia	Rodentia	Muridae	Apomys	Apomys magnus	species	Apomys magnus	10298
932751	Metazoa	Chordata	Mammalia	Rodentia	Muridae	Apomys	Apomys aurorae	species	Apomys aurorae	11473
932753	Metazoa	Chordata	Mammalia	Rodentia	Muridae	Apomys	Apomys brownorum	species	Apomys brownorum	11667
932761	Metazoa	Chordata	Mammalia	Rodentia	Muridae	Apomys	Apomys minganensis	species	Apomys minganensis	8232
1595964	Metazoa	Chordata	Mammalia	Rodentia	Muridae	Apomys	Apomys sacobianus	species	Apomys sacobianus	15518
932752	Metazoa	Chordata	Mammalia	Rodentia	Muridae	Apomys	Apomys banahao	species	Apomys banahao	11270
1595965	Metazoa	Chordata	Mammalia	Rodentia	Muridae	Apomys	Apomys lubangensis	species	Apomys lubangensis	19029
1595966	Metazoa	Chordata	Mammalia	Rodentia	Muridae	Apomys	Apomys iridensis	species	Apomys iridensis	10341
768346	Metazoa	Chordata	Mammalia	Rodentia	Muridae	Apomys	Apomys camiguinensis	species	Apomys camiguinensis	3683
238005	Metazoa	Chordata	Mammalia	Rodentia	Muridae	Apomys	Apomys insignis	species	Apomys insignis	7883
2028557	Metazoa	Chordata	Mammalia	Rodentia	Muridae	Apomys	Apomys littoralis	species	Apomys littoralis	1163
121570	Metazoa	Chordata	Mammalia	Rodentia	Muridae	Otomys	Otomys irroratus	species	Otomys irroratus	110059
190452	Metazoa	Chordata	Mammalia	Rodentia	Muridae	Otomys	Otomys tropicalis	species	Otomys tropicalis	22011
1093798	Metazoa	Chordata	Mammalia	Rodentia	Muridae	Otomys	Otomys tropicalis	subspecies	Otomys tropicalis faradjius	1087
1093797	Metazoa	Chordata	Mammalia	Rodentia	Muridae	Otomys	Otomys tropicalis	subspecies	Otomys tropicalis elgonis	1928
109681	Metazoa	Chordata	Mammalia	Rodentia	Muridae	Otomys	Otomys angoniensis	species	Otomys angoniensis	12249
190448	Metazoa	Chordata	Mammalia	Rodentia	Muridae	Otomys	Otomys denti	species	Otomys denti	5492
576344	Metazoa	Chordata	Mammalia	Rodentia	Muridae	Otomys	Otomys denti	subspecies	Otomys denti sungae	7996
576346	Metazoa	Chordata	Mammalia	Rodentia	Muridae	Otomys	Otomys denti	subspecies	Otomys denti kempi	4054
491862	Metazoa	Chordata	Mammalia	Rodentia	Muridae	Otomys	Otomys sp. ABTC:65830	species	Otomys sp. ABTC:65830	6835
1093803	Metazoa	Chordata	Mammalia	Rodentia	Muridae	Otomys	Otomys sp. SMa-2011	species	Otomys sp. SMa-2011	785
190451	Metazoa	Chordata	Mammalia	Rodentia	Muridae	Otomys	Otomys occidentalis	species	Otomys occidentalis	14157
576345	Metazoa	Chordata	Mammalia	Rodentia	Muridae	Otomys	Otomys lacustris	species	Otomys lacustris	10018
1093794	Metazoa	Chordata	Mammalia	Rodentia	Muridae	Otomys	Otomys jacksoni	species	Otomys jacksoni	5804
1093795	Metazoa	Chordata	Mammalia	Rodentia	Muridae	Otomys	Otomys orestes	species	Otomys orestes	3070
1093799	Metazoa	Chordata	Mammalia	Rodentia	Muridae	Otomys	Otomys orestes	subspecies	Otomys orestes zinki	4209
1093791	Metazoa	Chordata	Mammalia	Rodentia	Muridae	Otomys	Otomys barbouri	species	Otomys barbouri	1929
635071	Metazoa	Chordata	Mammalia	Rodentia	Muridae	Otomys	Otomys saundersiae	subspecies	Otomys saundersiae karoensis	3214
190449	Metazoa	Chordata	Mammalia	Rodentia	Muridae	Otomys	Otomys laminatus	species	Otomys laminatus	4027
190453	Metazoa	Chordata	Mammalia	Rodentia	Muridae	Otomys	Otomys typus	species	Otomys typus	2340
1093800	Metazoa	Chordata	Mammalia	Rodentia	Muridae	Otomys	Otomys typus	subspecies	Otomys typus fortior	4337
1093801	Metazoa	Chordata	Mammalia	Rodentia	Muridae	Otomys	Otomys typus	subspecies	Otomys typus helleri	804
1093793	Metazoa	Chordata	Mammalia	Rodentia	Muridae	Otomys	Otomys dartmouthi	species	Otomys dartmouthi	3066
1093802	Metazoa	Chordata	Mammalia	Rodentia	Muridae	Otomys	Otomys simiensis	species	Otomys simiensis	3073
190446	Metazoa	Chordata	Mammalia	Rodentia	Muridae	Otomys	Otomys anchietae	species	Otomys anchietae	2039
190450	Metazoa	Chordata	Mammalia	Rodentia	Muridae	Otomys	Otomys maximus	species	Otomys maximus	1938
1093792	Metazoa	Chordata	Mammalia	Rodentia	Muridae	Otomys	Otomys burtoni	species	Otomys burtoni	402
635072	Metazoa	Chordata	Mammalia	Rodentia	Muridae	Otomys	Otomys cf. saundersiae	species	Otomys cf. saundersiae	3411
121573	Metazoa	Chordata	Mammalia	Rodentia	Muridae	Rhabdomys	Rhabdomys pumilio	species	Rhabdomys pumilio	282878
996586	Metazoa	Chordata	Mammalia	Rodentia	Muridae	Rhabdomys	Rhabdomys dilectus	species	Rhabdomys dilectus	101103
1543365	Metazoa	Chordata	Mammalia	Rodentia	Muridae	Rhabdomys	Rhabdomys dilectus	subspecies	Rhabdomys dilectus dilectus	7849
1543366	Metazoa	Chordata	Mammalia	Rodentia	Muridae	Rhabdomys	Rhabdomys dilectus	subspecies	Rhabdomys dilectus chakae	11306
2316664	Metazoa	Chordata	Mammalia	Rodentia	Muridae	Rhabdomys	Rhabdomys bechuanae	species	Rhabdomys bechuanae	1794
112226	Metazoa	Chordata	Mammalia	Rodentia	Muridae	Malacomys	Malacomys longipes	species	Malacomys longipes	159308
333388	Metazoa	Chordata	Mammalia	Rodentia	Muridae	Malacomys	Malacomys edwardsi	species	Malacomys edwardsi	181310
1001554	Metazoa	Chordata	Mammalia	Rodentia	Muridae	Malacomys	Malacomys cansdalei	species	Malacomys cansdalei	26412
595394	Metazoa	Chordata	Mammalia	Rodentia	Muridae	Berylmys	Berylmys berdmorei	species	Berylmys berdmorei	77622
83759	Metazoa	Chordata	Mammalia	Rodentia	Muridae	Berylmys	Berylmys bowersi	species	Berylmys bowersi	62004
1520771	Metazoa	Chordata	Mammalia	Rodentia	Muridae	Berylmys	Berylmys manipulus	species	Berylmys manipulus	1140
857471	Metazoa	Chordata	Mammalia	Rodentia	Muridae	Berylmys	Berylmys sp. Be2b MP-2010	species	Berylmys sp. Be2b MP-2010	2891
1494609	Metazoa	Chordata	Mammalia	Rodentia	Muridae	Berylmys	Berylmys sp. AEB-2014	species	Berylmys sp. AEB-2014	766
121567	Metazoa	Chordata	Mammalia	Rodentia	Muridae	Lemniscomys	Lemniscomys striatus	species	Lemniscomys striatus	84008
54111	Metazoa	Chordata	Mammalia	Rodentia	Muridae	Lemniscomys	Lemniscomys barbarus	species	Lemniscomys barbarus	16478
644969	Metazoa	Chordata	Mammalia	Rodentia	Muridae	Lemniscomys	Lemniscomys barbarus	subspecies	Lemniscomys barbarus barbarus	946
121568	Metazoa	Chordata	Mammalia	Rodentia	Muridae	Lemniscomys	Lemniscomys zebra	species	Lemniscomys zebra	9558
121566	Metazoa	Chordata	Mammalia	Rodentia	Muridae	Lemniscomys	Lemniscomys rosalia	species	Lemniscomys rosalia	3717
1239839	Metazoa	Chordata	Mammalia	Rodentia	Muridae	Lemniscomys	Lemniscomys sp. IN-2012	species	Lemniscomys sp. IN-2012	2791
61159	Metazoa	Chordata	Mammalia	Rodentia	Muridae	Lemniscomys	Lemniscomys bellieri	species	Lemniscomys bellieri	1965
121565	Metazoa	Chordata	Mammalia	Rodentia	Muridae	Lemniscomys	Lemniscomys macculus	species	Lemniscomys macculus	1965
472710	Metazoa	Chordata	Mammalia	Rodentia	Muridae	Lemniscomys	Lemniscomys griselda	species	Lemniscomys griselda	293
81936	Metazoa	Chordata	Mammalia	Rodentia	Muridae	Leggadina	Leggadina lakedownensis	species	Leggadina lakedownensis	63885
81935	Metazoa	Chordata	Mammalia	Rodentia	Muridae	Leggadina	Leggadina forresti	species	Leggadina forresti	26062
456472	Metazoa	Chordata	Mammalia	Rodentia	Muridae	Bandicota	Bandicota indica	species	Bandicota indica	112191
456473	Metazoa	Chordata	Mammalia	Rodentia	Muridae	Bandicota	Bandicota savilei	species	Bandicota savilei	45340
69079	Metazoa	Chordata	Mammalia	Rodentia	Muridae	Bandicota	Bandicota bengalensis	species	Bandicota bengalensis	16231
491874	Metazoa	Chordata	Mammalia	Rodentia	Muridae	Chiropodomys	Chiropodomys gliroides	species	Chiropodomys gliroides	89266
2593116	Metazoa	Chordata	Mammalia	Rodentia	Muridae	Chiropodomys	Chiropodomys sp. KINA618	species	Chiropodomys sp. KINA618	779
2060315	Metazoa	Chordata	Mammalia	Rodentia	Muridae	Chiropodomys	Chiropodomys major	species	Chiropodomys major	1053
184396	Metazoa	Chordata	Mammalia	Rodentia	Muridae	Notomys	Notomys alexis	species	Notomys alexis	64595
442589	Metazoa	Chordata	Mammalia	Rodentia	Muridae	Notomys	Notomys cervinus	species	Notomys cervinus	29998
337224	Metazoa	Chordata	Mammalia	Rodentia	Muridae	Notomys	Notomys fuscus	species	Notomys fuscus	25377
442588	Metazoa	Chordata	Mammalia	Rodentia	Muridae	Notomys	Notomys aquilo	species	Notomys aquilo	20312
442590	Metazoa	Chordata	Mammalia	Rodentia	Muridae	Notomys	Notomys mitchellii	species	Notomys mitchellii	21494
485440	Metazoa	Chordata	Mammalia	Rodentia	Muridae	Stenocephalemys	Stenocephalemys albipes	species	Stenocephalemys albipes	150113
89458	Metazoa	Chordata	Mammalia	Rodentia	Muridae	Stenocephalemys	Stenocephalemys albocaudata	species	Stenocephalemys albocaudata	79267
2042654	Metazoa	Chordata	Mammalia	Rodentia	Muridae	Stenocephalemys	Stenocephalemys sp. 'pseudogriseicauda'	species	Stenocephalemys sp. 'pseudogriseicauda'	30255
2042658	Metazoa	Chordata	Mammalia	Rodentia	Muridae	Stenocephalemys	Stenocephalemys sp. A AB-2017	species	Stenocephalemys sp. A AB-2017	40012
2501383	Metazoa	Chordata	Mammalia	Rodentia	Muridae	Stenocephalemys	Stenocephalemys sp. A DK-2019	species	Stenocephalemys sp. A DK-2019	9810
89457	Metazoa	Chordata	Mammalia	Rodentia	Muridae	Stenocephalemys	Stenocephalemys griseicauda	species	Stenocephalemys griseicauda	62440
2042648	Metazoa	Chordata	Mammalia	Rodentia	Muridae	Stenocephalemys	Stenocephalemys cf. ruppi LAV1631	species	Stenocephalemys cf. ruppi LAV1631	4463
2042650	Metazoa	Chordata	Mammalia	Rodentia	Muridae	Stenocephalemys	Stenocephalemys cf. ruppi LAV1659	species	Stenocephalemys cf. ruppi LAV1659	4154
2042651	Metazoa	Chordata	Mammalia	Rodentia	Muridae	Stenocephalemys	Stenocephalemys cf. ruppi LAV1660	species	Stenocephalemys cf. ruppi LAV1660	4303
2042652	Metazoa	Chordata	Mammalia	Rodentia	Muridae	Stenocephalemys	Stenocephalemys cf. ruppi LAV1668	species	Stenocephalemys cf. ruppi LAV1668	4107
2042647	Metazoa	Chordata	Mammalia	Rodentia	Muridae	Stenocephalemys	Stenocephalemys cf. ruppi LAV1626	species	Stenocephalemys cf. ruppi LAV1626	4449
2042649	Metazoa	Chordata	Mammalia	Rodentia	Muridae	Stenocephalemys	Stenocephalemys cf. ruppi LAV1646	species	Stenocephalemys cf. ruppi LAV1646	4125
71162	Metazoa	Chordata	Mammalia	Rodentia	Muridae	Hybomys	Hybomys univittatus	species	Hybomys univittatus	26682
2107262	Metazoa	Chordata	Mammalia	Rodentia	Muridae	Hybomys	Hybomys planifrons	species	Hybomys planifrons	9968
2107264	Metazoa	Chordata	Mammalia	Rodentia	Muridae	Hybomys	Hybomys trivirgatus	species	Hybomys trivirgatus	8349
410827	Metazoa	Chordata	Mammalia	Rodentia	Muridae	Hybomys	Hybomys lunaris	species	Hybomys lunaris	8027
2107261	Metazoa	Chordata	Mammalia	Rodentia	Muridae	Hybomys	Hybomys eisentrauti	species	Hybomys eisentrauti	3160
2107260	Metazoa	Chordata	Mammalia	Rodentia	Muridae	Hybomys	Hybomys badius	species	Hybomys badius	3149
2107263	Metazoa	Chordata	Mammalia	Rodentia	Muridae	Hybomys	Hybomys rufocanus	species	Hybomys rufocanus	3155
234628	Metazoa	Chordata	Mammalia	Rodentia	Muridae	Batomys	Batomys granti	species	Batomys granti	24678
349693	Metazoa	Chordata	Mammalia	Rodentia	Muridae	Batomys	Batomys salomonseni	species	Batomys salomonseni	5077
2219196	Metazoa	Chordata	Mammalia	Rodentia	Muridae	Batomys	Batomys hamiguitan	species	Batomys hamiguitan	2572
2219197	Metazoa	Chordata	Mammalia	Rodentia	Muridae	Batomys	Batomys uragon	species	Batomys uragon	1608
2021987	Metazoa	Chordata	Mammalia	Rodentia	Muridae	Lenothrix	Lenothrix canus	species	Lenothrix canus	40970
1330375	Metazoa	Chordata	Mammalia	Rodentia	Muridae	Bunomys	Bunomys penitus	species	Bunomys penitus	37316
485423	Metazoa	Chordata	Mammalia	Rodentia	Muridae	Bunomys	Bunomys chrysocomus	species	Bunomys chrysocomus	16596
472709	Metazoa	Chordata	Mammalia	Rodentia	Muridae	Bunomys	Bunomys andrewsi	species	Bunomys andrewsi	11331
472713	Metazoa	Chordata	Mammalia	Rodentia	Muridae	Paruromys	Paruromys dominator	species	Paruromys dominator	55378
36797	Metazoa	Chordata	Mammalia	Rodentia	Muridae	Melomys	Melomys cervinipes	species	Melomys cervinipes	159249
442587	Metazoa	Chordata	Mammalia	Rodentia	Muridae	Melomys	Melomys rufescens	species	Melomys rufescens	15465
36796	Metazoa	Chordata	Mammalia	Rodentia	Muridae	Melomys	Melomys burtoni	species	Melomys burtoni	11925
1078246	Metazoa	Chordata	Mammalia	Rodentia	Muridae	Melomys	Melomys leucogaster	species	Melomys leucogaster	4185
2303641	Metazoa	Chordata	Mammalia	Rodentia	Muridae	Melomys	Melomys bannisteri	species	Melomys bannisteri	4706
442585	Metazoa	Chordata	Mammalia	Rodentia	Muridae	Melomys	Melomys capensis	species	Melomys capensis	6974
2303642	Metazoa	Chordata	Mammalia	Rodentia	Muridae	Melomys	Melomys cooperae	species	Melomys cooperae	3633
442586	Metazoa	Chordata	Mammalia	Rodentia	Muridae	Melomys	Melomys rubicola	species	Melomys rubicola	2170
765126	Metazoa	Chordata	Mammalia	Rodentia	Muridae	Melomys	Melomys lutillus	species	Melomys lutillus	2317
1954334	Metazoa	Chordata	Mammalia	Rodentia	Muridae	Melomys	Melomys paveli	species	Melomys paveli	451
1078251	Metazoa	Chordata	Mammalia	Rodentia	Muridae	Melomys	Melomys sp. LMB-2011	species	Melomys sp. LMB-2011	1360
491872	Metazoa	Chordata	Mammalia	Rodentia	Muridae	Chiromyscus	Chiromyscus chiropus	species	Chiromyscus chiropus	37993
672787	Metazoa	Chordata	Mammalia	Rodentia	Muridae	Chiromyscus	Chiromyscus langbianis	species	Chiromyscus langbianis	63298
1772166	Metazoa	Chordata	Mammalia	Rodentia	Muridae	Chiromyscus	Chiromyscus sp. 1 DG-2015	species	Chiromyscus sp. 1 DG-2015	33425
1572694	Metazoa	Chordata	Mammalia	Rodentia	Muridae	Chiromyscus	Chiromyscus thomasi	species	Chiromyscus thomasi	2214
1405177	Metazoa	Chordata	Mammalia	Rodentia	Muridae	Halmaheramys	Halmaheramys bokimekot	species	Halmaheramys bokimekot	38713
2060316	Metazoa	Chordata	Mammalia	Rodentia	Muridae	Halmaheramys	Halmaheramys wallacei	species	Halmaheramys wallacei	5202
349697	Metazoa	Chordata	Mammalia	Rodentia	Muridae	Bullimus	Bullimus luzonicus	species	Bullimus luzonicus	263582
349695	Metazoa	Chordata	Mammalia	Rodentia	Muridae	Bullimus	Bullimus bagobus	species	Bullimus bagobus	33440
349696	Metazoa	Chordata	Mammalia	Rodentia	Muridae	Bullimus	Bullimus gamay	species	Bullimus gamay	10341
121578	Metazoa	Chordata	Mammalia	Rodentia	Muridae	Parotomys	Parotomys brantsii	species	Parotomys brantsii	17779
491864	Metazoa	Chordata	Mammalia	Rodentia	Muridae	Parotomys	Parotomys sp. H_656	species	Parotomys sp. H_656	4028
332678	Metazoa	Chordata	Mammalia	Rodentia	Muridae	Parotomys	Parotomys sp. RMA-2005	species	Parotomys sp. RMA-2005	1328
243069	Metazoa	Chordata	Mammalia	Rodentia	Muridae	Parotomys	Parotomys sp. H656	species	Parotomys sp. H656	3949
121579	Metazoa	Chordata	Mammalia	Rodentia	Muridae	Parotomys	Parotomys littledalei	species	Parotomys littledalei	16760
34856	Metazoa	Chordata	Mammalia	Rodentia	Muridae	Stochomys	Stochomys longicaudatus	species	Stochomys longicaudatus	21925
472707	Metazoa	Chordata	Mammalia	Rodentia	Muridae	Micaelamys	Micaelamys namaquensis	species	Micaelamys namaquensis	143991
121561	Metazoa	Chordata	Mammalia	Rodentia	Muridae	Aethomys	Aethomys chrysophilus	species	Aethomys chrysophilus	85359
253247	Metazoa	Chordata	Mammalia	Rodentia	Muridae	Aethomys	Aethomys kaiseri	species	Aethomys kaiseri	11247
1416742	Metazoa	Chordata	Mammalia	Rodentia	Muridae	Aethomys	Aethomys hindei	species	Aethomys hindei	6127
2448864	Metazoa	Chordata	Mammalia	Rodentia	Muridae	Aethomys	Aethomys sp. DPL-2017	species	Aethomys sp. DPL-2017	3936
61152	Metazoa	Chordata	Mammalia	Rodentia	Muridae	Aethomys	Aethomys sp.	species	Aethomys sp.	1140
270678	Metazoa	Chordata	Mammalia	Rodentia	Muridae	Aethomys	Aethomys sp. AD131	species	Aethomys sp. AD131	425
270679	Metazoa	Chordata	Mammalia	Rodentia	Muridae	Aethomys	Aethomys sp. AD256	species	Aethomys sp. AD256	425
1890048	Metazoa	Chordata	Mammalia	Rodentia	Muridae	Aethomys	Aethomys nyikae	species	Aethomys nyikae	5533
284517	Metazoa	Chordata	Mammalia	Rodentia	Muridae	Aethomys	Aethomys ineptus	species	Aethomys ineptus	8785
1890050	Metazoa	Chordata	Mammalia	Rodentia	Muridae	Aethomys	Aethomys silindensis	species	Aethomys silindensis	2767
2082384	Metazoa	Chordata	Mammalia	Rodentia	Muridae	Aethomys	Aethomys cf. silindensis MOZ183	species	Aethomys cf. silindensis MOZ183	2467
337230	Metazoa	Chordata	Mammalia	Rodentia	Muridae	Zyzomys	Zyzomys argurus	species	Zyzomys argurus	31012
442626	Metazoa	Chordata	Mammalia	Rodentia	Muridae	Zyzomys	Zyzomys woodwardi	species	Zyzomys woodwardi	17683
442623	Metazoa	Chordata	Mammalia	Rodentia	Muridae	Zyzomys	Zyzomys maini	species	Zyzomys maini	19398
2303643	Metazoa	Chordata	Mammalia	Rodentia	Muridae	Zyzomys	Zyzomys palatalis	species	Zyzomys palatalis	9790
442625	Metazoa	Chordata	Mammalia	Rodentia	Muridae	Zyzomys	Zyzomys pedunculatus	species	Zyzomys pedunculatus	301
491865	Metazoa	Chordata	Mammalia	Rodentia	Muridae	Phloeomys	Phloeomys sp. 931040	species	Phloeomys sp. 931040	4056
333744	Metazoa	Chordata	Mammalia	Rodentia	Muridae	Phloeomys	Phloeomys sp. Bronx Zoo 931040 2000-298	species	Phloeomys sp. Bronx Zoo 931040 2000-298	3379
332671	Metazoa	Chordata	Mammalia	Rodentia	Muridae	Phloeomys	Phloeomys sp. RMA-2005	species	Phloeomys sp. RMA-2005	2171
1330388	Metazoa	Chordata	Mammalia	Rodentia	Muridae	Phloeomys	Phloeomys pallidus	species	Phloeomys pallidus	7230
248813	Metazoa	Chordata	Mammalia	Rodentia	Muridae	Phloeomys	Phloeomys cumingi	species	Phloeomys cumingi	4937
442600	Metazoa	Chordata	Mammalia	Rodentia	Muridae	Pogonomys	Pogonomys macrourus	species	Pogonomys macrourus	10897
491866	Metazoa	Chordata	Mammalia	Rodentia	Muridae	Pogonomys	Pogonomys loriae	species	Pogonomys loriae	7770
491888	Metazoa	Chordata	Mammalia	Rodentia	Muridae	Pogonomys	Pogonomys loriae	subspecies	Pogonomys loriae dryas	352
1078250	Metazoa	Chordata	Mammalia	Rodentia	Muridae	Pogonomys	Pogonomys sp. LMB-2011	species	Pogonomys sp. LMB-2011	1159
685446	Metazoa	Chordata	Mammalia	Rodentia	Muridae	Pogonomys	Pogonomys sylvestris	species	Pogonomys sylvestris	1670
253152	Metazoa	Chordata	Mammalia	Rodentia	Muridae	Leporillus	Leporillus conditor	species	Leporillus conditor	23681
442594	Metazoa	Chordata	Mammalia	Rodentia	Muridae	Paramelomys	Paramelomys levipes	species	Paramelomys levipes	13921
442596	Metazoa	Chordata	Mammalia	Rodentia	Muridae	Paramelomys	Paramelomys rubex	species	Paramelomys rubex	8547
442595	Metazoa	Chordata	Mammalia	Rodentia	Muridae	Paramelomys	Paramelomys platyops	species	Paramelomys platyops	8733
1078247	Metazoa	Chordata	Mammalia	Rodentia	Muridae	Paramelomys	Paramelomys moncktoni	species	Paramelomys moncktoni	1160
442583	Metazoa	Chordata	Mammalia	Rodentia	Muridae	Mammelomys	Mammelomys lanosus	species	Mammelomys lanosus	9030
442584	Metazoa	Chordata	Mammalia	Rodentia	Muridae	Mammelomys	Mammelomys rattoides	species	Mammelomys rattoides	8876
332668	Metazoa	Chordata	Mammalia	Rodentia	Muridae	Oenomys	Oenomys hypoxanthus	species	Oenomys hypoxanthus	19791
238000	Metazoa	Chordata	Mammalia	Rodentia	Muridae	Rhynchomys	Rhynchomys isarogensis	species	Rhynchomys isarogensis	17439
1217597	Metazoa	Chordata	Mammalia	Rodentia	Muridae	Rhynchomys	Rhynchomys soricoides	species	Rhynchomys soricoides	3429
1217596	Metazoa	Chordata	Mammalia	Rodentia	Muridae	Rhynchomys	Rhynchomys banahao	species	Rhynchomys banahao	1143
1217598	Metazoa	Chordata	Mammalia	Rodentia	Muridae	Rhynchomys	Rhynchomys tapulao	species	Rhynchomys tapulao	1143
485439	Metazoa	Chordata	Mammalia	Rodentia	Muridae	Myomyscus	Myomyscus yemeni	species	Myomyscus yemeni	4957
485438	Metazoa	Chordata	Mammalia	Rodentia	Muridae	Myomyscus	Myomyscus verreauxii	species	Myomyscus verreauxii	15023
485437	Metazoa	Chordata	Mammalia	Rodentia	Muridae	Myomyscus	Myomyscus brockmani	species	Myomyscus brockmani	10240
2042646	Metazoa	Chordata	Mammalia	Rodentia	Muridae	Myomyscus	Myomyscus sp. ETH1022	species	Myomyscus sp. ETH1022	1132
2042645	Metazoa	Chordata	Mammalia	Rodentia	Muridae	Myomyscus	Myomyscus sp. ETH0898	species	Myomyscus sp. ETH0898	1132
442581	Metazoa	Chordata	Mammalia	Rodentia	Muridae	Mallomys	Mallomys rothschildi	species	Mallomys rothschildi	9111
442580	Metazoa	Chordata	Mammalia	Rodentia	Muridae	Mallomys	Mallomys aroensis	species	Mallomys aroensis	9864
2303640	Metazoa	Chordata	Mammalia	Rodentia	Muridae	Mallomys	Mallomys istapantap	species	Mallomys istapantap	6573
442576	Metazoa	Chordata	Mammalia	Rodentia	Muridae	Lorentzimys	Lorentzimys nouhuysi	species	Lorentzimys nouhuysi	13028
71173	Metazoa	Chordata	Mammalia	Rodentia	Muridae	Dasymys	Dasymys incomtus	species	Dasymys incomtus	9611
121564	Metazoa	Chordata	Mammalia	Rodentia	Muridae	Dasymys	Dasymys rufulus	species	Dasymys rufulus	4095
1751532	Metazoa	Chordata	Mammalia	Rodentia	Muridae	Dasymys	Dasymys sp.	species	Dasymys sp.	2321
337228	Metazoa	Chordata	Mammalia	Rodentia	Muridae	Mesembriomys	Mesembriomys gouldii	species	Mesembriomys gouldii	11034
442659	Metazoa	Chordata	Mammalia	Rodentia	Muridae	Mesembriomys	Mesembriomys macrurus	species	Mesembriomys macrurus	9849
237998	Metazoa	Chordata	Mammalia	Rodentia	Muridae	Chrotomys	Chrotomys gonzalesi	species	Chrotomys gonzalesi	17327
290248	Metazoa	Chordata	Mammalia	Rodentia	Muridae	Chrotomys	Chrotomys silaceus	species	Chrotomys silaceus	9004
290250	Metazoa	Chordata	Mammalia	Rodentia	Muridae	Chrotomys	Chrotomys whiteheadi	species	Chrotomys whiteheadi	12629
290249	Metazoa	Chordata	Mammalia	Rodentia	Muridae	Chrotomys	Chrotomys sibuyanensis	species	Chrotomys sibuyanensis	3160
1217595	Metazoa	Chordata	Mammalia	Rodentia	Muridae	Chrotomys	Chrotomys mindorensis	species	Chrotomys mindorensis	7918
36800	Metazoa	Chordata	Mammalia	Rodentia	Muridae	Uromys	Uromys caudimaculatus	species	Uromys caudimaculatus	13560
301547	Metazoa	Chordata	Mammalia	Rodentia	Muridae	Uromys	Uromys neobritanicus	species	Uromys neobritanicus	932
36799	Metazoa	Chordata	Mammalia	Rodentia	Muridae	Uromys	Uromys hadrourus	species	Uromys hadrourus	1455
442622	Metazoa	Chordata	Mammalia	Rodentia	Muridae	Uromys	Uromys anak	species	Uromys anak	301
1890065	Metazoa	Chordata	Mammalia	Rodentia	Muridae	Thallomys	Thallomys sp.	species	Thallomys sp.	2662
1261107	Metazoa	Chordata	Mammalia	Rodentia	Muridae	Thallomys	Thallomys sp. VN-2012	species	Thallomys sp. VN-2012	3127
2028313	Metazoa	Chordata	Mammalia	Rodentia	Muridae	Thallomys	Thallomys sp. SJS-2017	species	Thallomys sp. SJS-2017	1959
371826	Metazoa	Chordata	Mammalia	Rodentia	Muridae	Thallomys	Thallomys nigricauda	species	Thallomys nigricauda	6019
332673	Metazoa	Chordata	Mammalia	Rodentia	Muridae	Thallomys	Thallomys paedulcus	species	Thallomys paedulcus	6925
371827	Metazoa	Chordata	Mammalia	Rodentia	Muridae	Thallomys	Thallomys loringi	species	Thallomys loringi	1922
1156415	Metazoa	Chordata	Mammalia	Rodentia	Muridae	Hapalomys	Hapalomys delacouri	species	Hapalomys delacouri	10598
1880988	Metazoa	Chordata	Mammalia	Rodentia	Muridae	Hapalomys	Hapalomys sp. AEB-2016a	species	Hapalomys sp. AEB-2016a	607
491878	Metazoa	Chordata	Mammalia	Rodentia	Muridae	Vandeleuria	Vandeleuria sp. KCR-2008	species	Vandeleuria sp. KCR-2008	5764
2028311	Metazoa	Chordata	Mammalia	Rodentia	Muridae	Vandeleuria	Vandeleuria oleracea	species	Vandeleuria oleracea	2753
237995	Metazoa	Chordata	Mammalia	Rodentia	Muridae	Archboldomys	Archboldomys luzonensis	species	Archboldomys luzonensis	16064
1217594	Metazoa	Chordata	Mammalia	Rodentia	Muridae	Archboldomys	Archboldomys maximus	species	Archboldomys maximus	7759
209873	Metazoa	Chordata	Mammalia	Rodentia	Muridae	Zelotomys	Zelotomys hildegardeae	species	Zelotomys hildegardeae	16133
160448	Metazoa	Chordata	Mammalia	Rodentia	Muridae	Hydromys	Hydromys chrysogaster	species	Hydromys chrysogaster	23202
442578	Metazoa	Chordata	Mammalia	Rodentia	Muridae	Macruromys	Macruromys major	species	Macruromys major	11520
337222	Metazoa	Chordata	Mammalia	Rodentia	Muridae	Mastacomys	Mastacomys fuscus	species	Mastacomys fuscus	28685
332664	Metazoa	Chordata	Mammalia	Rodentia	Muridae	Dacnomys	Dacnomys millardi	species	Dacnomys millardi	34472
121583	Metazoa	Chordata	Mammalia	Rodentia	Muridae	Millardia	Millardia meltada	species	Millardia meltada	10344
485426	Metazoa	Chordata	Mammalia	Rodentia	Muridae	Millardia	Millardia kathleenae	species	Millardia kathleenae	7011
1001553	Metazoa	Chordata	Mammalia	Rodentia	Muridae	Dephomys	Dephomys defua	species	Dephomys defua	19647
2448059	Metazoa	Chordata	Mammalia	Rodentia	Muridae	Dephomys	Dephomys sp. USNM 584603	species	Dephomys sp. USNM 584603	1747
2448060	Metazoa	Chordata	Mammalia	Rodentia	Muridae	Dephomys	Dephomys sp. USNM 584604	species	Dephomys sp. USNM 584604	1140
442598	Metazoa	Chordata	Mammalia	Rodentia	Muridae	Pogonomelomys	Pogonomelomys mayeri	species	Pogonomelomys mayeri	10886
491870	Metazoa	Chordata	Mammalia	Rodentia	Muridae	Abeomelomys	Abeomelomys sevia	species	Abeomelomys sevia	7985
491889	Metazoa	Chordata	Mammalia	Rodentia	Muridae	Abeomelomys	Abeomelomys sevia	subspecies	Abeomelomys sevia tatei	2060
337221	Metazoa	Chordata	Mammalia	Rodentia	Muridae	Hyomys	Hyomys goliath	species	Hyomys goliath	11547
209871	Metazoa	Chordata	Mammalia	Rodentia	Muridae	Heimyscus	Heimyscus fumosus	species	Heimyscus fumosus	29788
106283	Metazoa	Chordata	Mammalia	Rodentia	Muridae	Diplothrix	Diplothrix legata	species	Diplothrix legata	15304
1268277	Metazoa	Chordata	Mammalia	Rodentia	Muridae	Saxatilomys	Saxatilomys paulinae	species	Saxatilomys paulinae	28502
337226	Metazoa	Chordata	Mammalia	Rodentia	Muridae	Xeromys	Xeromys myoides	species	Xeromys myoides	15771
10127	Metazoa	Chordata	Mammalia	Rodentia	Muridae	Conilurus	Conilurus penicillatus	species	Conilurus penicillatus	12835
442602	Metazoa	Chordata	Mammalia	Rodentia	Muridae	Pseudohydromys	Pseudohydromys ellermani	species	Pseudohydromys ellermani	16675
2219200	Metazoa	Chordata	Mammalia	Rodentia	Muridae	Crateromys	Crateromys schadenbergi	species	Crateromys schadenbergi	3956
349701	Metazoa	Chordata	Mammalia	Rodentia	Muridae	Crateromys	Crateromys heaneyi	species	Crateromys heaneyi	3176
2219199	Metazoa	Chordata	Mammalia	Rodentia	Muridae	Crateromys	Crateromys australis	species	Crateromys australis	1144
1217602	Metazoa	Chordata	Mammalia	Rodentia	Muridae	Soricomys	Soricomys montanus	species	Soricomys montanus	3521
1217600	Metazoa	Chordata	Mammalia	Rodentia	Muridae	Soricomys	Soricomys kalinga	species	Soricomys kalinga	4470
1217603	Metazoa	Chordata	Mammalia	Rodentia	Muridae	Soricomys	Soricomys musseri	species	Soricomys musseri	3521
1217601	Metazoa	Chordata	Mammalia	Rodentia	Muridae	Soricomys	Soricomys leonardocoi	species	Soricomys leonardocoi	2377
190455	Metazoa	Chordata	Mammalia	Rodentia	Muridae	Myotomys	Myotomys unisulcatus	species	Myotomys unisulcatus	44216
635075	Metazoa	Chordata	Mammalia	Rodentia	Muridae	Myotomys	Myotomys sloggetti	species	Myotomys sloggetti	4982
332661	Metazoa	Chordata	Mammalia	Rodentia	Muridae	Anisomys	Anisomys imitator	species	Anisomys imitator	9654
442566	Metazoa	Chordata	Mammalia	Rodentia	Muridae	Chiruromys	Chiruromys vates	species	Chiruromys vates	8727
442572	Metazoa	Chordata	Mammalia	Rodentia	Muridae	Leptomys	Leptomys elegans	species	Leptomys elegans	9733
2419796	Metazoa	Chordata	Mammalia	Rodentia	Muridae		Murinae sp. GK59	species	Murinae sp. GK59	3404
1795551	Metazoa	Chordata	Mammalia	Rodentia	Muridae		Murinae sp. KCR-2016a	species	Murinae sp. KCR-2016a	4128
1330376	Metazoa	Chordata	Mammalia	Rodentia	Muridae	Crunomys	Crunomys celebensis	species	Crunomys celebensis	4331
349703	Metazoa	Chordata	Mammalia	Rodentia	Muridae	Crunomys	Crunomys melanius	species	Crunomys melanius	3167
349704	Metazoa	Chordata	Mammalia	Rodentia	Muridae	Crunomys	Crunomys suncoides	species	Crunomys suncoides	2370
119564	Metazoa	Chordata	Mammalia	Rodentia	Muridae	Colomys	Colomys goslingi	species	Colomys goslingi	16065
1638930	Metazoa	Chordata	Mammalia	Rodentia	Muridae	Echiothrix	Echiothrix centrosa	species	Echiothrix centrosa	4604
349723	Metazoa	Chordata	Mammalia	Rodentia	Muridae	Carpomys	Carpomys phaeurus	species	Carpomys phaeurus	3879
2219198	Metazoa	Chordata	Mammalia	Rodentia	Muridae	Carpomys	Carpomys melanurus	species	Carpomys melanurus	3738
442621	Metazoa	Chordata	Mammalia	Rodentia	Muridae	Solomys	Solomys salebrosus	species	Solomys salebrosus	9606
1078248	Metazoa	Chordata	Mammalia	Rodentia	Muridae	Solomys	Solomys ponceleti	species	Solomys ponceleti	818
121587	Metazoa	Chordata	Mammalia	Rodentia	Muridae	Desmomys	Desmomys harringtoni	species	Desmomys harringtoni	7144
442568	Metazoa	Chordata	Mammalia	Rodentia	Muridae	Coccymys	Coccymys ruemmleri	species	Coccymys ruemmleri	9058
121575	Metazoa	Chordata	Mammalia	Rodentia	Muridae	Pelomys	Pelomys campanae	species	Pelomys campanae	1945
121576	Metazoa	Chordata	Mammalia	Rodentia	Muridae	Pelomys	Pelomys fallax	species	Pelomys fallax	3752
1890045	Metazoa	Chordata	Mammalia	Rodentia	Muridae	Pelomys	Pelomys sp.	species	Pelomys sp.	1176
442592	Metazoa	Chordata	Mammalia	Rodentia	Muridae	Parahydromys	Parahydromys asper	species	Parahydromys asper	14615
1795476	Metazoa	Chordata	Mammalia	Rodentia	Muridae	Tateomys	Tateomys rhinogradoides	species	Tateomys rhinogradoides	4852
1795474	Metazoa	Chordata	Mammalia	Rodentia	Muridae	Tateomys	Tateomys macrocercus	species	Tateomys macrocercus	3344
1261106	Metazoa	Chordata	Mammalia	Rodentia	Muridae	Lamottemys	Lamottemys okuensis	species	Lamottemys okuensis	5577
121581	Metazoa	Chordata	Mammalia	Rodentia	Muridae	Mylomys	Mylomys dybowskii	species	Mylomys dybowskii	4049
2219204	Metazoa	Chordata	Mammalia	Rodentia	Muridae	Musseromys	Musseromys inopinatus	species	Musseromys inopinatus	2839
2219202	Metazoa	Chordata	Mammalia	Rodentia	Muridae	Musseromys	Musseromys anacuao	species	Musseromys anacuao	2801
2219203	Metazoa	Chordata	Mammalia	Rodentia	Muridae	Musseromys	Musseromys beneficus	species	Musseromys beneficus	2726
121585	Metazoa	Chordata	Mammalia	Rodentia	Muridae	Golunda	Golunda ellioti	species	Golunda ellioti	7194
1305945	Metazoa	Chordata	Mammalia	Rodentia	Muridae	Tonkinomys	Tonkinomys daovantieni	species	Tonkinomys daovantieni	21414
1405180	Metazoa	Chordata	Mammalia	Rodentia	Muridae	Taeromys	Taeromys celebensis	species	Taeromys celebensis	5767
491876	Metazoa	Chordata	Mammalia	Rodentia	Muridae	Melasmothrix	Melasmothrix naso	species	Melasmothrix naso	6501
1795471	Metazoa	Chordata	Mammalia	Rodentia	Muridae	Sommeromys	Sommeromys macrorhinos	species	Sommeromys macrorhinos	4464
39108	Metazoa	Chordata	Mammalia	Rodentia	Muridae		Murinae gen. sp.	species	Murinae gen. sp.	2732
442570	Metazoa	Chordata	Mammalia	Rodentia	Muridae	Crossomys	Crossomys moncktoni	species	Crossomys moncktoni	8847
349706	Metazoa	Chordata	Mammalia	Rodentia	Muridae	Limnomys	Limnomys bryophilus	species	Limnomys bryophilus	3176
349707	Metazoa	Chordata	Mammalia	Rodentia	Muridae	Limnomys	Limnomys sibuanus	species	Limnomys sibuanus	3176
1638931	Metazoa	Chordata	Mammalia	Rodentia	Muridae	Hyorhinomys	Hyorhinomys stuempkei	species	Hyorhinomys stuempkei	3878
1478024	Metazoa	Chordata	Mammalia	Rodentia	Muridae	Waiomys	Waiomys mamasae	species	Waiomys mamasae	4296
1478022	Metazoa	Chordata	Mammalia	Rodentia	Muridae	Paucidentomys	Paucidentomys vermidax	species	Paucidentomys vermidax	4393
1465659	Metazoa	Chordata	Mammalia	Rodentia	Muridae	Muriculus	Muriculus imberbis	species	Muriculus imberbis	2353
333390	Metazoa	Chordata	Mammalia	Rodentia	Muridae	Cremnomys	Cremnomys cutchicus	species	Cremnomys cutchicus	1947
1392620	Metazoa	Chordata	Mammalia	Rodentia	Muridae	Margaretamys	Margaretamys elegans	species	Margaretamys elegans	3462
2060317	Metazoa	Chordata	Mammalia	Rodentia	Muridae	Margaretamys	Margaretamys christinae	species	Margaretamys christinae	1761
1795550	Metazoa	Chordata	Mammalia	Rodentia	Muridae	Microhydromys	Microhydromys richardsoni	species	Microhydromys richardsoni	4482
1890067	Metazoa	Chordata	Mammalia	Rodentia	Muridae	Thamnomys	Thamnomys kempi	species	Thamnomys kempi	1642
1890066	Metazoa	Chordata	Mammalia	Rodentia	Muridae	Thamnomys	Thamnomys sp.	species	Thamnomys sp.	1131
2060321	Metazoa	Chordata	Mammalia	Rodentia	Muridae	Pithecheir	Pithecheir parvus	species	Pithecheir parvus	1950
1036333	Metazoa	Chordata	Mammalia	Rodentia	Muridae	Srilankamys	Srilankamys ohiensis	species	Srilankamys ohiensis	2749
2060320	Metazoa	Chordata	Mammalia	Rodentia	Muridae	Kadarsanomys	Kadarsanomys sodyi	species	Kadarsanomys sodyi	3285
51373	Metazoa	Chordata	Mammalia	Rodentia	Muridae	Nesokia	Nesokia indica	species	Nesokia indica	2639
349713	Metazoa	Chordata	Mammalia	Rodentia	Muridae	Tarsomys	Tarsomys apoensis	species	Tarsomys apoensis	3176
2073147	Metazoa	Chordata	Mammalia	Rodentia	Muridae	Vernaya	Vernaya fulva	species	Vernaya fulva	690
1795558	Metazoa	Chordata	Mammalia	Rodentia	Muridae	Paraleptomys	Paraleptomys sp. KCR-2016a	species	Paraleptomys sp. KCR-2016a	3362
36237	Metazoa	Chordata	Mammalia	Rodentia	Muridae		Mus musculus x Rattus norvegicus	species	Mus musculus x Rattus norvegicus	851
10047	Metazoa	Chordata	Mammalia	Rodentia	Muridae	Meriones	Meriones unguiculatus	species	Meriones unguiculatus	7807939608
261754	Metazoa	Chordata	Mammalia	Rodentia	Muridae	Meriones	Meriones meridianus	species	Meriones meridianus	370532
644970	Metazoa	Chordata	Mammalia	Rodentia	Muridae	Meriones	Meriones meridianus	subspecies	Meriones meridianus penicilliger	911
504099	Metazoa	Chordata	Mammalia	Rodentia	Muridae	Meriones	Meriones tamariscinus	species	Meriones tamariscinus	99688
298886	Metazoa	Chordata	Mammalia	Rodentia	Muridae	Meriones	Meriones libycus	species	Meriones libycus	104755
504100	Metazoa	Chordata	Mammalia	Rodentia	Muridae	Meriones	Meriones libycus	subspecies	Meriones libycus erythrourus	1787
37435	Metazoa	Chordata	Mammalia	Rodentia	Muridae	Meriones	Meriones shawi	species	Meriones shawi	281083
644971	Metazoa	Chordata	Mammalia	Rodentia	Muridae	Meriones	Meriones shawi	subspecies	Meriones shawi isis	1102
1395794	Metazoa	Chordata	Mammalia	Rodentia	Muridae	Meriones	Meriones persicus	species	Meriones persicus	47820
723805	Metazoa	Chordata	Mammalia	Rodentia	Muridae	Meriones	Meriones tristrami	species	Meriones tristrami	10879
298887	Metazoa	Chordata	Mammalia	Rodentia	Muridae	Meriones	Meriones crassus	species	Meriones crassus	5339
298897	Metazoa	Chordata	Mammalia	Rodentia	Muridae	Meriones	Meriones sp. Garat An Njila	species	Meriones sp. Garat An Njila	2092
2481077	Metazoa	Chordata	Mammalia	Rodentia	Muridae	Meriones	Meriones sp. n. MAO-2018	species	Meriones sp. n. MAO-2018	1599
1788385	Metazoa	Chordata	Mammalia	Rodentia	Muridae	Meriones	Meriones sp. HK-2016	species	Meriones sp. HK-2016	1140
298885	Metazoa	Chordata	Mammalia	Rodentia	Muridae	Meriones	Meriones rex	species	Meriones rex	2092
1920703	Metazoa	Chordata	Mammalia	Rodentia	Muridae	Meriones	Meriones vinogradovi	species	Meriones vinogradovi	878
504098	Metazoa	Chordata	Mammalia	Rodentia	Muridae	Meriones	Meriones chengi	species	Meriones chengi	2405
48139	Metazoa	Chordata	Mammalia	Rodentia	Muridae	Psammomys	Psammomys obesus	species	Psammomys obesus	2311532655
323362	Metazoa	Chordata	Mammalia	Rodentia	Muridae	Psammomys	Psammomys vexillaris	species	Psammomys vexillaris	8064
410302	Metazoa	Chordata	Mammalia	Rodentia	Muridae	Gerbilliscus	Gerbilliscus leucogaster	species	Gerbilliscus leucogaster	170155
410303	Metazoa	Chordata	Mammalia	Rodentia	Muridae	Gerbilliscus	Gerbilliscus robustus	species	Gerbilliscus robustus	59349
41264	Metazoa	Chordata	Mammalia	Rodentia	Muridae	Gerbilliscus	Gerbilliscus gambianus	species	Gerbilliscus gambianus	28891
2249740	Metazoa	Chordata	Mammalia	Rodentia	Muridae	Gerbilliscus	Gerbilliscus sp. CK-2018	species	Gerbilliscus sp. CK-2018	2052
1116354	Metazoa	Chordata	Mammalia	Rodentia	Muridae	Gerbilliscus	Gerbilliscus sp. ADM-2011	species	Gerbilliscus sp. ADM-2011	11357
1890199	Metazoa	Chordata	Mammalia	Rodentia	Muridae	Gerbilliscus	Gerbilliscus sp.	species	Gerbilliscus sp.	6076
1890213	Metazoa	Chordata	Mammalia	Rodentia	Muridae	Gerbilliscus	Gerbilliscus sp. Babile	species	Gerbilliscus sp. Babile	10875
1041115	Metazoa	Chordata	Mammalia	Rodentia	Muridae	Gerbilliscus	Gerbilliscus sp. VVN-2011	species	Gerbilliscus sp. VVN-2011	9943
411108	Metazoa	Chordata	Mammalia	Rodentia	Muridae	Gerbilliscus	Gerbilliscus vicinus	species	Gerbilliscus vicinus	124570
410305	Metazoa	Chordata	Mammalia	Rodentia	Muridae	Gerbilliscus	Gerbilliscus nigricaudus	species	Gerbilliscus nigricaudus	41350
410301	Metazoa	Chordata	Mammalia	Rodentia	Muridae	Gerbilliscus	Gerbilliscus kempi	species	Gerbilliscus kempi	38176
410300	Metazoa	Chordata	Mammalia	Rodentia	Muridae	Gerbilliscus	Gerbilliscus guineae	species	Gerbilliscus guineae	18402
1041113	Metazoa	Chordata	Mammalia	Rodentia	Muridae	Gerbilliscus	Gerbilliscus phillipsi	species	Gerbilliscus phillipsi	22120
1890204	Metazoa	Chordata	Mammalia	Rodentia	Muridae	Gerbilliscus	Gerbilliscus cf. bayeri	species	Gerbilliscus cf. bayeri	19680
410298	Metazoa	Chordata	Mammalia	Rodentia	Muridae	Gerbilliscus	Gerbilliscus afra	species	Gerbilliscus afra	3691
410299	Metazoa	Chordata	Mammalia	Rodentia	Muridae	Gerbilliscus	Gerbilliscus brantsii	species	Gerbilliscus brantsii	5246
410306	Metazoa	Chordata	Mammalia	Rodentia	Muridae	Gerbilliscus	Gerbilliscus validus	species	Gerbilliscus validus	1797
2448869	Metazoa	Chordata	Mammalia	Rodentia	Muridae	Gerbilliscus	Gerbilliscus cf. kempi DPL-2017	species	Gerbilliscus cf. kempi DPL-2017	1304
39472	Metazoa	Chordata	Mammalia	Rodentia	Muridae	Gerbillus	Gerbillus nigeriae	species	Gerbillus nigeriae	30859
298880	Metazoa	Chordata	Mammalia	Rodentia	Muridae	Gerbillus	Gerbillus gerbillus	species	Gerbillus gerbillus	50105
52284	Metazoa	Chordata	Mammalia	Rodentia	Muridae	Gerbillus	Gerbillus henleyi	species	Gerbillus henleyi	44306
1421425	Metazoa	Chordata	Mammalia	Rodentia	Muridae	Gerbillus	Gerbillus nancillus	species	Gerbillus nancillus	47889
298881	Metazoa	Chordata	Mammalia	Rodentia	Muridae	Gerbillus	Gerbillus nanus	species	Gerbillus nanus	46092
856705	Metazoa	Chordata	Mammalia	Rodentia	Muridae	Gerbillus	Gerbillus latastei	species	Gerbillus latastei	20186
856706	Metazoa	Chordata	Mammalia	Rodentia	Muridae	Gerbillus	Gerbillus tarabuli	species	Gerbillus tarabuli	41592
1390221	Metazoa	Chordata	Mammalia	Rodentia	Muridae	Gerbillus	Gerbillus sp. 1 TCB-2013	species	Gerbillus sp. 1 TCB-2013	4151
1100086	Metazoa	Chordata	Mammalia	Rodentia	Muridae	Gerbillus	Gerbillus sp. LG-2011	species	Gerbillus sp. LG-2011	6840
1564268	Metazoa	Chordata	Mammalia	Rodentia	Muridae	Gerbillus	Gerbillus sp. AN-2014	species	Gerbillus sp. AN-2014	3287
298882	Metazoa	Chordata	Mammalia	Rodentia	Muridae	Gerbillus	Gerbillus pyramidum	species	Gerbillus pyramidum	20721
1803807	Metazoa	Chordata	Mammalia	Rodentia	Muridae	Gerbillus	Gerbillus pyramidum	subspecies	Gerbillus pyramidum gedeedus	946
1803808	Metazoa	Chordata	Mammalia	Rodentia	Muridae	Gerbillus	Gerbillus pyramidum	subspecies	Gerbillus pyramidum pyramidum	688
1803806	Metazoa	Chordata	Mammalia	Rodentia	Muridae	Gerbillus	Gerbillus pyramidum	subspecies	Gerbillus pyramidum elbaensis	461
1545439	Metazoa	Chordata	Mammalia	Rodentia	Muridae	Gerbillus	Gerbillus cheesmani	species	Gerbillus cheesmani	4803
745064	Metazoa	Chordata	Mammalia	Rodentia	Muridae	Gerbillus	Gerbillus andersoni	species	Gerbillus andersoni	14020
1803804	Metazoa	Chordata	Mammalia	Rodentia	Muridae	Gerbillus	Gerbillus andersoni	subspecies	Gerbillus andersoni andersoni	477
1100085	Metazoa	Chordata	Mammalia	Rodentia	Muridae	Gerbillus	Gerbillus occiduus	species	Gerbillus occiduus	23200
1194295	Metazoa	Chordata	Mammalia	Rodentia	Muridae	Gerbillus	Gerbillus poecilops	species	Gerbillus poecilops	2391
1100084	Metazoa	Chordata	Mammalia	Rodentia	Muridae	Gerbillus	Gerbillus hoogstrali	species	Gerbillus hoogstrali	5941
1564266	Metazoa	Chordata	Mammalia	Rodentia	Muridae	Gerbillus	Gerbillus amoenus	species	Gerbillus amoenus	9569
522528	Metazoa	Chordata	Mammalia	Rodentia	Muridae	Gerbillus	Gerbillus perpallidus	species	Gerbillus perpallidus	2345
1131342	Metazoa	Chordata	Mammalia	Rodentia	Muridae	Gerbillus	Gerbillus hesperinus	species	Gerbillus hesperinus	2412
1564267	Metazoa	Chordata	Mammalia	Rodentia	Muridae	Gerbillus	Gerbillus floweri	species	Gerbillus floweri	3081
723804	Metazoa	Chordata	Mammalia	Rodentia	Muridae	Dipodillus	Dipodillus dasyurus	species	Dipodillus dasyurus	24437
41199	Metazoa	Chordata	Mammalia	Rodentia	Muridae	Dipodillus	Dipodillus campestris	species	Dipodillus campestris	195365
856707	Metazoa	Chordata	Mammalia	Rodentia	Muridae	Dipodillus	Dipodillus simoni	species	Dipodillus simoni	12788
1421426	Metazoa	Chordata	Mammalia	Rodentia	Muridae	Dipodillus	Dipodillus rupicola	species	Dipodillus rupicola	2416
504102	Metazoa	Chordata	Mammalia	Rodentia	Muridae	Brachiones	Brachiones przewalskii	species	Brachiones przewalskii	18173
186476	Metazoa	Chordata	Mammalia	Rodentia	Muridae	Gerbillurus	Gerbillurus paeba	species	Gerbillurus paeba	24775
186478	Metazoa	Chordata	Mammalia	Rodentia	Muridae	Gerbillurus	Gerbillurus tytonis	species	Gerbillurus tytonis	7131
49440	Metazoa	Chordata	Mammalia	Rodentia	Muridae	Gerbillurus	Gerbillurus vallinus	species	Gerbillurus vallinus	8126
186477	Metazoa	Chordata	Mammalia	Rodentia	Muridae	Gerbillurus	Gerbillurus setzeri	species	Gerbillurus setzeri	7058
163696	Metazoa	Chordata	Mammalia	Rodentia	Muridae	Taterillus	Taterillus emini	species	Taterillus emini	9831
298890	Metazoa	Chordata	Mammalia	Rodentia	Muridae	Taterillus	Taterillus gracilis	species	Taterillus gracilis	5146
186472	Metazoa	Chordata	Mammalia	Rodentia	Muridae	Taterillus	Taterillus sp. PC2002	species	Taterillus sp. PC2002	2104
309720	Metazoa	Chordata	Mammalia	Rodentia	Muridae	Taterillus	Taterillus sp. R13090	species	Taterillus sp. R13090	939
298888	Metazoa	Chordata	Mammalia	Rodentia	Muridae	Taterillus	Taterillus arenarius	species	Taterillus arenarius	3360
298889	Metazoa	Chordata	Mammalia	Rodentia	Muridae	Taterillus	Taterillus pygargus	species	Taterillus pygargus	2096
1041112	Metazoa	Chordata	Mammalia	Rodentia	Muridae	Taterillus	Taterillus petteri	species	Taterillus petteri	1449
186471	Metazoa	Chordata	Mammalia	Rodentia	Muridae	Tatera	Tatera indica	species	Tatera indica	11812
347532	Metazoa	Chordata	Mammalia	Rodentia	Muridae	Tatera	Tatera sp. TTS-2005	species	Tatera sp. TTS-2005	833
309716	Metazoa	Chordata	Mammalia	Rodentia	Muridae	Tatera	Tatera sp. KIK1703	species	Tatera sp. KIK1703	950
270677	Metazoa	Chordata	Mammalia	Rodentia	Muridae	Tatera	Tatera sp. AD254	species	Tatera sp. AD254	426
644972	Metazoa	Chordata	Mammalia	Rodentia	Muridae	Tatera	Tatera sp. IIB-2009a	species	Tatera sp. IIB-2009a	920
309715	Metazoa	Chordata	Mammalia	Rodentia	Muridae	Tatera	Tatera sp. KE102	species	Tatera sp. KE102	951
298896	Metazoa	Chordata	Mammalia	Rodentia	Muridae	Desmodillus	Desmodillus auricularis	species	Desmodillus auricularis	14191
186474	Metazoa	Chordata	Mammalia	Rodentia	Muridae	Rhombomys	Rhombomys opimus	species	Rhombomys opimus	35673
1264662	Metazoa	Chordata	Mammalia	Rodentia	Muridae	Rhombomys	Rhombomys opimus	subspecies	Rhombomys opimus sargadensis	2067
1264664	Metazoa	Chordata	Mammalia	Rodentia	Muridae	Rhombomys	Rhombomys opimus	subspecies	Rhombomys opimus sodalis	2067
298894	Metazoa	Chordata	Mammalia	Rodentia	Muridae	Pachyuromys	Pachyuromys duprasi	species	Pachyuromys duprasi	6467
298892	Metazoa	Chordata	Mammalia	Rodentia	Muridae	Desmodilliscus	Desmodilliscus braueri	species	Desmodilliscus braueri	4481
298884	Metazoa	Chordata	Mammalia	Rodentia	Muridae	Sekeetamys	Sekeetamys calurus	species	Sekeetamys calurus	5347
1239835	Metazoa	Chordata	Mammalia	Rodentia	Muridae		Gerbillinae sp. IN-2012	species	Gerbillinae sp. IN-2012	74067
1090804	Metazoa	Chordata	Mammalia	Rodentia	Muridae		Gerbillinae sp. 10ZRD#37	species	Gerbillinae sp. 10ZRD#37	829
10068	Metazoa	Chordata	Mammalia	Rodentia	Muridae	Acomys	Acomys cahirinus	species	Acomys cahirinus	2306297307
60744	Metazoa	Chordata	Mammalia	Rodentia	Muridae	Acomys	Acomys dimidiatus	species	Acomys dimidiatus	154814
60743	Metazoa	Chordata	Mammalia	Rodentia	Muridae	Acomys	Acomys sp.	species	Acomys sp.	15984
2496211	Metazoa	Chordata	Mammalia	Rodentia	Muridae	Acomys	Acomys sp. ignitus group-SE Ethiopia	species	Acomys sp. ignitus group-SE Ethiopia	13782
2496218	Metazoa	Chordata	Mammalia	Rodentia	Muridae	Acomys	Acomys sp. ignitus group-Babile	species	Acomys sp. ignitus group-Babile	16690
2496223	Metazoa	Chordata	Mammalia	Rodentia	Muridae	Acomys	Acomys sp. A (cahirinus group)	species	Acomys sp. A (cahirinus group)	19223
2496224	Metazoa	Chordata	Mammalia	Rodentia	Muridae	Acomys	Acomys sp. B (cahirinus group)	species	Acomys sp. B (cahirinus group)	11008
2496221	Metazoa	Chordata	Mammalia	Rodentia	Muridae	Acomys	Acomys sp. cahirinus group-N Ethiopia	species	Acomys sp. cahirinus group-N Ethiopia	4921
1267183	Metazoa	Chordata	Mammalia	Rodentia	Muridae	Acomys	Acomys sp. BNW-2012	species	Acomys sp. BNW-2012	1077
333391	Metazoa	Chordata	Mammalia	Rodentia	Muridae	Acomys	Acomys sp. MNHN 2000-054	species	Acomys sp. MNHN 2000-054	834
2066591	Metazoa	Chordata	Mammalia	Rodentia	Muridae	Acomys	Acomys sp. USNM Mamm 601471	species	Acomys sp. USNM Mamm 601471	650
1706393	Metazoa	Chordata	Mammalia	Rodentia	Muridae	Acomys	Acomys sp. AVDS-2015	species	Acomys sp. AVDS-2015	300
2066585	Metazoa	Chordata	Mammalia	Rodentia	Muridae	Acomys	Acomys sp. USNM Mamm 602557	species	Acomys sp. USNM Mamm 602557	658
2066588	Metazoa	Chordata	Mammalia	Rodentia	Muridae	Acomys	Acomys sp. USNM Mamm 601468	species	Acomys sp. USNM Mamm 601468	655
2066597	Metazoa	Chordata	Mammalia	Rodentia	Muridae	Acomys	Acomys sp. USNM Mamm 601497	species	Acomys sp. USNM Mamm 601497	652
2066587	Metazoa	Chordata	Mammalia	Rodentia	Muridae	Acomys	Acomys sp. USNM Mamm 601466	species	Acomys sp. USNM Mamm 601466	655
261755	Metazoa	Chordata	Mammalia	Rodentia	Muridae	Acomys	Acomys sp. TTS-2004	species	Acomys sp. TTS-2004	434
2066592	Metazoa	Chordata	Mammalia	Rodentia	Muridae	Acomys	Acomys sp. USNM Mamm 601472	species	Acomys sp. USNM Mamm 601472	655
2066594	Metazoa	Chordata	Mammalia	Rodentia	Muridae	Acomys	Acomys sp. USNM Mamm 601477	species	Acomys sp. USNM Mamm 601477	655
2066589	Metazoa	Chordata	Mammalia	Rodentia	Muridae	Acomys	Acomys sp. USNM Mamm 601469	species	Acomys sp. USNM Mamm 601469	654
2066593	Metazoa	Chordata	Mammalia	Rodentia	Muridae	Acomys	Acomys sp. USNM Mamm 601474	species	Acomys sp. USNM Mamm 601474	653
2066590	Metazoa	Chordata	Mammalia	Rodentia	Muridae	Acomys	Acomys sp. USNM Mamm 601470	species	Acomys sp. USNM Mamm 601470	652
2066595	Metazoa	Chordata	Mammalia	Rodentia	Muridae	Acomys	Acomys sp. USNM Mamm 601495	species	Acomys sp. USNM Mamm 601495	652
2066596	Metazoa	Chordata	Mammalia	Rodentia	Muridae	Acomys	Acomys sp. USNM Mamm 601496	species	Acomys sp. USNM Mamm 601496	646
2066586	Metazoa	Chordata	Mammalia	Rodentia	Muridae	Acomys	Acomys sp. USNM Mamm 602552	species	Acomys sp. USNM Mamm 602552	645
60746	Metazoa	Chordata	Mammalia	Rodentia	Muridae	Acomys	Acomys russatus	species	Acomys russatus	23391
644936	Metazoa	Chordata	Mammalia	Rodentia	Muridae	Acomys	Acomys russatus	subspecies	Acomys russatus russatus	1006
37436	Metazoa	Chordata	Mammalia	Rodentia	Muridae	Acomys	Acomys wilsoni	species	Acomys wilsoni	78005
83527	Metazoa	Chordata	Mammalia	Rodentia	Muridae	Acomys	Acomys percivali	species	Acomys percivali	66020
60747	Metazoa	Chordata	Mammalia	Rodentia	Muridae	Acomys	Acomys spinosissimus	species	Acomys spinosissimus	19766
60745	Metazoa	Chordata	Mammalia	Rodentia	Muridae	Acomys	Acomys ignitus	species	Acomys ignitus	20082
645539	Metazoa	Chordata	Mammalia	Rodentia	Muridae	Acomys	Acomys chudeaui	species	Acomys chudeaui	84899
1072560	Metazoa	Chordata	Mammalia	Rodentia	Muridae	Acomys	Acomys ngurui	species	Acomys ngurui	59212
81631	Metazoa	Chordata	Mammalia	Rodentia	Muridae	Acomys	Acomys subspinosus	species	Acomys subspinosus	9062
1072561	Metazoa	Chordata	Mammalia	Rodentia	Muridae	Acomys	Acomys muzei	species	Acomys muzei	55374
2496262	Metazoa	Chordata	Mammalia	Rodentia	Muridae	Acomys	Acomys louisae	species	Acomys louisae	10216
81632	Metazoa	Chordata	Mammalia	Rodentia	Muridae	Acomys	Acomys johannis	species	Acomys johannis	9909
2496213	Metazoa	Chordata	Mammalia	Rodentia	Muridae	Acomys	Acomys cf. cineraceus KE734	species	Acomys cf. cineraceus KE734	3449
83528	Metazoa	Chordata	Mammalia	Rodentia	Muridae	Acomys	Acomys minous	species	Acomys minous	22927
2496230	Metazoa	Chordata	Mammalia	Rodentia	Muridae	Acomys	Acomys cf. mullah ET169	species	Acomys cf. mullah ET169	1765
2496234	Metazoa	Chordata	Mammalia	Rodentia	Muridae	Acomys	Acomys cf. wilsoni KE042	species	Acomys cf. wilsoni KE042	1501
2496217	Metazoa	Chordata	Mammalia	Rodentia	Muridae	Acomys	Acomys cf. kempi ETH0390	species	Acomys cf. kempi ETH0390	3494
2496216	Metazoa	Chordata	Mammalia	Rodentia	Muridae	Acomys	Acomys cf. kempi ETH0332	species	Acomys cf. kempi ETH0332	3534
2496220	Metazoa	Chordata	Mammalia	Rodentia	Muridae	Acomys	Acomys cf. kempi KE883	species	Acomys cf. kempi KE883	1861
2496222	Metazoa	Chordata	Mammalia	Rodentia	Muridae	Acomys	Acomys cf. mullah ETH0060	species	Acomys cf. mullah ETH0060	3491
2448863	Metazoa	Chordata	Mammalia	Rodentia	Muridae	Acomys	Acomys cf. cineraceus DPL-2017	species	Acomys cf. cineraceus DPL-2017	2626
2496248	Metazoa	Chordata	Mammalia	Rodentia	Muridae	Acomys	Acomys cf. kempi LAV2938	species	Acomys cf. kempi LAV2938	1018
2496240	Metazoa	Chordata	Mammalia	Rodentia	Muridae	Acomys	Acomys cf. cineraceus K4_3340	species	Acomys cf. cineraceus K4_3340	1011
2496219	Metazoa	Chordata	Mammalia	Rodentia	Muridae	Acomys	Acomys cf. kempi KE824	species	Acomys cf. kempi KE824	3500
2496215	Metazoa	Chordata	Mammalia	Rodentia	Muridae	Acomys	Acomys cf. mullah ET168	species	Acomys cf. mullah ET168	3458
2496252	Metazoa	Chordata	Mammalia	Rodentia	Muridae	Acomys	Acomys cf. kempi ET104	species	Acomys cf. kempi ET104	829
2496250	Metazoa	Chordata	Mammalia	Rodentia	Muridae	Acomys	Acomys cf. kempi KE125	species	Acomys cf. kempi KE125	1017
2496255	Metazoa	Chordata	Mammalia	Rodentia	Muridae	Acomys	Acomys cf. kempi KE151	species	Acomys cf. kempi KE151	987
92878	Metazoa	Chordata	Mammalia	Rodentia	Muridae	Acomys	Acomys cineraceus	species	Acomys cineraceus	1351
2496243	Metazoa	Chordata	Mammalia	Rodentia	Muridae	Acomys	Acomys cf. mullah ETH1225	species	Acomys cf. mullah ETH1225	958
2496228	Metazoa	Chordata	Mammalia	Rodentia	Muridae	Acomys	Acomys cf. mullah ET164	species	Acomys cf. mullah ET164	1937
2496254	Metazoa	Chordata	Mammalia	Rodentia	Muridae	Acomys	Acomys cf. kempi KE906	species	Acomys cf. kempi KE906	960
83529	Metazoa	Chordata	Mammalia	Rodentia	Muridae	Acomys	Acomys nesiotes	species	Acomys nesiotes	1498
2496253	Metazoa	Chordata	Mammalia	Rodentia	Muridae	Acomys	Acomys cf. kempi KE074	species	Acomys cf. kempi KE074	850
2496235	Metazoa	Chordata	Mammalia	Rodentia	Muridae	Acomys	Acomys cf. wilsoni TZ27881	species	Acomys cf. wilsoni TZ27881	925
2496249	Metazoa	Chordata	Mammalia	Rodentia	Muridae	Acomys	Acomys cf. kempi KE111	species	Acomys cf. kempi KE111	512
83762	Metazoa	Chordata	Mammalia	Rodentia	Muridae	Acomys	Acomys kempi	species	Acomys kempi	355
2496237	Metazoa	Chordata	Mammalia	Rodentia	Muridae	Acomys	Acomys cf. wilsoni TZ27522	species	Acomys cf. wilsoni TZ27522	930
1890046	Metazoa	Chordata	Mammalia	Rodentia	Muridae	Acomys	Acomys cf. cineraceus	species	Acomys cf. cineraceus	1455
2496244	Metazoa	Chordata	Mammalia	Rodentia	Muridae	Acomys	Acomys cf. mullah ETH1226	species	Acomys cf. mullah ETH1226	990
2496231	Metazoa	Chordata	Mammalia	Rodentia	Muridae	Acomys	Acomys cf. mullah ET183	species	Acomys cf. mullah ET183	1599
2496212	Metazoa	Chordata	Mammalia	Rodentia	Muridae	Acomys	Acomys cf. cineraceus KE709	species	Acomys cf. cineraceus KE709	1879
2496247	Metazoa	Chordata	Mammalia	Rodentia	Muridae	Acomys	Acomys cf. kempi LAV2933	species	Acomys cf. kempi LAV2933	1031
2496236	Metazoa	Chordata	Mammalia	Rodentia	Muridae	Acomys	Acomys cf. wilsoni TZ27882	species	Acomys cf. wilsoni TZ27882	889
2496261	Metazoa	Chordata	Mammalia	Rodentia	Muridae	Acomys	Acomys cf. kempi KE089	species	Acomys cf. kempi KE089	617
2496251	Metazoa	Chordata	Mammalia	Rodentia	Muridae	Acomys	Acomys cf. kempi KE136	species	Acomys cf. kempi KE136	617
2496229	Metazoa	Chordata	Mammalia	Rodentia	Muridae	Acomys	Acomys cf. mullah ET167	species	Acomys cf. mullah ET167	1674
2496257	Metazoa	Chordata	Mammalia	Rodentia	Muridae	Acomys	Acomys cf. kempi KE144	species	Acomys cf. kempi KE144	1020
2496258	Metazoa	Chordata	Mammalia	Rodentia	Muridae	Acomys	Acomys cf. kempi KE888	species	Acomys cf. kempi KE888	491
2496241	Metazoa	Chordata	Mammalia	Rodentia	Muridae	Acomys	Acomys cf. cineraceus KE738	species	Acomys cf. cineraceus KE738	422
2496214	Metazoa	Chordata	Mammalia	Rodentia	Muridae	Acomys	Acomys cf. mullah ETH0033	species	Acomys cf. mullah ETH0033	3443
83530	Metazoa	Chordata	Mammalia	Rodentia	Muridae	Acomys	Acomys cilicicus	species	Acomys cilicicus	3152
2496227	Metazoa	Chordata	Mammalia	Rodentia	Muridae	Acomys	Acomys cf. mullah ET163	species	Acomys cf. mullah ET163	1963
2496225	Metazoa	Chordata	Mammalia	Rodentia	Muridae	Acomys	Acomys cf. wilsoni E042	species	Acomys cf. wilsoni E042	1953
2496232	Metazoa	Chordata	Mammalia	Rodentia	Muridae	Acomys	Acomys cf. mullah ET184	species	Acomys cf. mullah ET184	1849
2496256	Metazoa	Chordata	Mammalia	Rodentia	Muridae	Acomys	Acomys cf. kempi KE142	species	Acomys cf. kempi KE142	1018
2496238	Metazoa	Chordata	Mammalia	Rodentia	Muridae	Acomys	Acomys cf. wilsoni KE030	species	Acomys cf. wilsoni KE030	1004
2496226	Metazoa	Chordata	Mammalia	Rodentia	Muridae	Acomys	Acomys cf. wilsoni E030	species	Acomys cf. wilsoni E030	1000
2496245	Metazoa	Chordata	Mammalia	Rodentia	Muridae	Acomys	Acomys cf. mullah ETH0041	species	Acomys cf. mullah ETH0041	891
2496246	Metazoa	Chordata	Mammalia	Rodentia	Muridae	Acomys	Acomys cf. kempi LAV3126	species	Acomys cf. kempi LAV3126	750
2496259	Metazoa	Chordata	Mammalia	Rodentia	Muridae	Acomys	Acomys cf. kempi KE889	species	Acomys cf. kempi KE889	612
2496239	Metazoa	Chordata	Mammalia	Rodentia	Muridae	Acomys	Acomys cf. wilsoni KE028	species	Acomys cf. wilsoni KE028	515
2496260	Metazoa	Chordata	Mammalia	Rodentia	Muridae	Acomys	Acomys cf. kempi KE075	species	Acomys cf. kempi KE075	467
2496242	Metazoa	Chordata	Mammalia	Rodentia	Muridae	Acomys	Acomys cf. cineraceus KE708	species	Acomys cf. cineraceus KE708	382
51348	Metazoa	Chordata	Mammalia	Rodentia	Muridae	Lophuromys	Lophuromys flavopunctatus	species	Lophuromys flavopunctatus	27163
83535	Metazoa	Chordata	Mammalia	Rodentia	Muridae	Lophuromys	Lophuromys sikapusi	species	Lophuromys sikapusi	14623
410828	Metazoa	Chordata	Mammalia	Rodentia	Muridae	Lophuromys	Lophuromys woosnami	species	Lophuromys woosnami	9336
303928	Metazoa	Chordata	Mammalia	Rodentia	Muridae	Lophuromys	Lophuromys chrysopus	species	Lophuromys chrysopus	10013
2082262	Metazoa	Chordata	Mammalia	Rodentia	Muridae	Lophuromys	Lophuromys kilonzoi	species	Lophuromys kilonzoi	6847
2082264	Metazoa	Chordata	Mammalia	Rodentia	Muridae	Lophuromys	Lophuromys machangui	species	Lophuromys machangui	24861
303927	Metazoa	Chordata	Mammalia	Rodentia	Muridae	Lophuromys	Lophuromys brevicaudus	species	Lophuromys brevicaudus	2586
303926	Metazoa	Chordata	Mammalia	Rodentia	Muridae	Lophuromys	Lophuromys melanonyx	species	Lophuromys melanonyx	3344
1392554	Metazoa	Chordata	Mammalia	Rodentia	Muridae	Lophuromys	Lophuromys zena	species	Lophuromys zena	3615
2494722	Metazoa	Chordata	Mammalia	Rodentia	Muridae	Lophuromys	Lophuromys simensis	species	Lophuromys simensis	1664
2082266	Metazoa	Chordata	Mammalia	Rodentia	Muridae	Lophuromys	Lophuromys sabuni	species	Lophuromys sabuni	7589
2082263	Metazoa	Chordata	Mammalia	Rodentia	Muridae	Lophuromys	Lophuromys laticeps	species	Lophuromys laticeps	3061
2082267	Metazoa	Chordata	Mammalia	Rodentia	Muridae	Lophuromys	Lophuromys stanleyi	species	Lophuromys stanleyi	4193
2082265	Metazoa	Chordata	Mammalia	Rodentia	Muridae	Lophuromys	Lophuromys makundii	species	Lophuromys makundii	5836
1162392	Metazoa	Chordata	Mammalia	Rodentia	Muridae	Lophuromys	Lophuromys aquilus	species	Lophuromys aquilus	1392
2494721	Metazoa	Chordata	Mammalia	Rodentia	Muridae	Lophuromys	Lophuromys menageshae	species	Lophuromys menageshae	840
41272	Metazoa	Chordata	Mammalia	Rodentia	Muridae	Uranomys	Uranomys ruddi	species	Uranomys ruddi	16295
492522	Metazoa	Chordata	Mammalia	Rodentia	Muridae	Uranomys	Uranomys ruddi	subspecies	Uranomys ruddi foxi	757
485402	Metazoa	Chordata	Mammalia	Rodentia	Muridae	Uranomys	Uranomys sp. TZ-11126	species	Uranomys sp. TZ-11126	1046
485403	Metazoa	Chordata	Mammalia	Rodentia	Muridae	Uranomys	Uranomys sp. TZ-11125	species	Uranomys sp. TZ-11125	1043
[truncated: 1,046,576+ more rows]
