# Supplementary material for: Airborne eDNA captures three decades of ecosystem biodiversity
Source: Nat Commun. 2025 Dec 18;16:11281. doi: 10.1038/s41467-025-67676-7 (PMC12717267; doi:10.1038/s41467-025-67676-7)
Supplement: Supplementary file 7 — Supplementary Data 5 [file 41467_2025_67676_MOESM7_ESM.xlsx]

## Sheet: DataS5_GBM_training_test_data_1
tax_id	genus	type	set	kingdomBacteria	kingdomFungi	kingdomMetazoa	kingdomViridiplantae	abundace_sd	abundance_mean	abundance_mean_minimizerC_ratio	abundance_mean_minimizerT_ratio	abundance_mean_squared	abundance_median	abundance_median_minimizerC_ratio	abundance_median_minimizerT_ratio	abundance_median_squared	abundance_percentile_5th	abundance_percentile_95th	abundance_percentile_95th_squared	abundance_percentile_squared	abundance_sd_squared	confidence_classified	confidence_original	CV	CV_squared	mhg_per_kmer	minimizers_clade	minimizers_taxon	other_kmers_classified_ratio	other_kmers_distance	other_kmers_distance_lineage_excluded	other_kmers_lineage_ratio	other_kmers_root_ratio	total_kmers	total_sequence_clade	total_sequence_taxon	weeks_present	weeks_present_squared	1974_21	1974_22	1974_23	1974_24	1974_25	1974_26	1974_27	1974_28	1974_29	1974_30	1974_31
81	Hyphomicrobium	TRUE	training	1	0	0	0	1.0649	2.92905	1.28e-07	6.22e-06	8.57931	2.87394	1.26e-07	6.1e-06	8.25951	1.50063	4.47285	20.0064	2.25189	1.13402	0.776607	0.431937	0.363567	0.132181	0.183022	22869017	471096	0.218722	5.9007	10.9489	0.170392	0.00389443	60067684	102176170	0	380	144400	3.5732	3.54044	1.74453	2.54868	2.4786	1.27825	1.48964	0.169213	1.38073	1.53206	2.52126
237	Flavobacterium	TRUE	training	1	0	0	0	0.975139	5.06815	2.01e-08	2.33e-07	25.6861	4.95935	1.96e-08	2.28e-07	24.5952	3.74302	6.75054	45.5697	14.0102	0.950896	0.736618	0.402073	0.192405	0.0370199	0.181596	252669804	21749614	0.240437	9.79339	21.4948	0.180583	0.000803304	258573944	2035319413	2051	380	144400	5.77238	5.72084	5.20085	4.56757	4.4606	4.66226	5.33151	5.93948	5.25187	3.72278	3.89641
286	Pseudomos	TRUE	training	1	0	0	0	1.35047	8.20973	8.82e-09	3.41e-08	67.3997	7.9722	8.57e-09	3.31e-08	63.556	6.30716	10.7398	115.343	39.7803	1.82377	0.651127	0.585837	0.164496	0.0270591	0.298369	930781155	241058806	0.757891	6.40391	20.0309	0.751836	0.350863	72463373513	55040744834	3949	380	144400	8.37836	8.93449	7.97857	8.36173	6.85179	9.83323	9.55171	8.24373	7.73401	6.30679	8.23416
374	Bradyrhizobium	TRUE	training	1	0	0	0	1.00917	6.31087	2.85e-08	1.59e-07	39.827	6.25334	2.83e-08	1.58e-07	39.1043	4.79443	8.12625	66.0359	22.9866	1.01842	0.471201	0.237697	0.15991	0.0255712	0.162982	221219874	39661404	0.349931	4.85176	9.95267	0.299037	0.00378905	1045537467	2373692987	0	380	144400	7.62486	8.16602	5.94604	7.07033	5.97502	5.8549	5.53681	4.41805	5.50631	4.79537	6.04107
469	Acinetobacter	TRUE	training	1	0	0	0	0.974233	5.29131	2.88e-08	1.23e-07	27.998	5.1486	2.8e-08	1.2e-07	26.5081	4.02326	6.93072	48.0349	16.1866	0.949129	0.603449	0.498789	0.184119	0.0338999	0.276843	183657701	42990364	0.653966	5.75586	20.8896	0.635172	0.00935166	468113162	21703476600	0	380	144400	6.35625	6.67153	5.80808	5.17722	4.39997	5.00119	4.23502	5.39127	4.81456	4.24492	6.18969
522	Acidiphilium	TRUE	training	1	0	0	0	1.15187	2.29577	7.65e-07	1.09e-06	5.27054	2.30181	7.67e-07	1.09e-06	5.29835	0.384417	4.17559	17.4356	0.147776	1.32682	0.624431	0.344336	0.501739	0.251742	0.179783	3000519	2109003	0.315868	6.01541	10.0273	0.22636	0.0062352	20149545	37043456	0	380	144400	1.83752	3.09482	0.181658	2.03398	1.69482	0.638855	0.14167	0.277435	0.871359	0.256357	1.39033
561	Escherichia	TRUE	training	1	0	0	0	1.26576	3.83383	5.8e-08	5.93e-07	14.6982	3.54432	5.36e-08	5.48e-07	12.5622	2.25196	6.25438	39.1173	5.07133	1.60215	0.362349	0.216373	0.330155	0.109003	0.195295	66064604	6462303	0.485902	6.30299	14.9473	0.411925	0.0503402	52335265	101000000000	1447	380	144400	3.58319	3.86604	3.65858	6.15709	5.99696	4.17386	3.67668	3.48626	2.31223	2.40606	3.58322
911	Nitrobacter	TRUE	training	1	0	0	0	1.16238	1.82861	3.58e-07	9.81e-06	3.34382	1.80202	3.53e-07	9.66e-06	3.24726	-0.0132363	3.79699	14.4171	0.000175199	1.35112	0.546047	0.275095	0.635661	0.404065	0.163524	5106020	186480	0.315488	4.79549	7.93907	0.243822	0.00342625	11944405	29139519	0	379	143641	2.85971	4.59315	1.37939	2.30959	1.83651	0.831718	0.495591	-0.441745	0.664851	-0.28978	1.44653
1234	Nitrospira	TRUE	training	1	0	0	0	1.2239	3.42127	7.93e-08	1.59e-06	11.7051	3.35207	7.77e-08	1.56e-06	11.2364	1.47126	5.49902	30.2392	2.16461	1.49793	0.904158	0.459486	0.357733	0.127973	0.167952	43134971	2153399	0.0901104	9.53983	19.3753	0.0643528	0.000799863	75256249	188680783	0	380	144400	3.69766	4.28297	2.96537	3.23612	2.95092	2.16572	1.59707	0.01505	1.56082	2.20195	2.45771
1279	Staphylococcus	TRUE	training	1	0	0	0	1.06055	5.80103	6.6e-08	2.03e-07	33.652	5.71006	6.5e-08	2e-07	32.6048	4.26247	7.68298	59.0282	18.1687	1.12476	0.699832	0.645022	0.18282	0.0334232	0.3099	87841086	28579215	0.77937	5.50657	24.1636	0.758858	0.0203541	540835848	39982221674	0	380	144400	8.06195	7.65856	7.89588	5.83236	5.5251	7.13209	6.43315	6.55065	6.65679	5.11817	6.06293
1301	Streptococcus	TRUE	training	1	0	0	0	1.26013	6.22935	4.26e-08	1.54e-07	38.8048	6.11087	4.18e-08	1.51e-07	37.3427	4.4456	8.38059	70.2343	19.7634	1.58793	0.834075	0.750279	0.20229	0.0409211	0.301601	146170555	40337254	0.597685	5.91414	23.8944	0.578706	0.0528539	1726523098	31730474080	741	380	144400	8.13817	7.97584	8.45843	6.4079	6.14775	9.64871	6.01358	6.61317	5.97272	4.69137	6.64172
1716	Corynebacterium	TRUE	training	1	0	0	0	1.21105	7.12072	5.19e-08	2.63e-07	50.7046	7.01174	5.11e-08	2.59e-07	49.1646	5.33435	9.14119	83.5613	28.4553	1.46663	0.911121	0.719283	0.170074	0.028925	0.265096	137185120	27050517	0.24995	6.419	19.3113	0.229198	0.00438284	5248620605	3049055668	1721	380	144400	9.13447	8.78973	8.77123	7.32305	6.85179	8.49662	7.40111	6.62821	7.01853	6.42068	9.60412
1763	Mycobacterium	TRUE	training	1	0	0	0	1.10596	6.1141	2.17e-08	2.3e-07	37.3823	6.07134	2.15e-08	2.29e-07	36.8611	4.44336	7.76604	60.3114	19.7435	1.22314	0.616241	0.391043	0.180886	0.0327198	0.209116	282371907	26543503	0.399894	4.00851	9.24381	0.348715	0.00215219	1368138503	34519726346	3196	380	144400	6.51448	7.88963	6.1736	6.67726	6.02372	5.65306	5.16585	4.41805	5.61602	5.08307	5.82616
1883	Streptomyces	TRUE	training	1	0	0	0	0.956821	6.27512	4.65e-09	2.38e-08	39.3772	6.12064	4.53e-09	2.33e-08	37.4622	4.88554	8.04066	64.6522	23.8685	0.915507	0.545718	0.286354	0.152478	0.0232497	0.169855	1350560998	263210859	0.334024	5.8672	11.6514	0.264891	0.00474475	826119308	15228043059	0	380	144400	6.9891	7.48378	5.30016	7.13682	6.04979	5.19226	5.53681	5.22069	6.05974	5.53678	5.94851
2706	Citrus	FALSE	test	0	0	0	1	0.743687	3.55015	1.94e-08	4.59e-08	12.6035	3.41926	1.87e-08	4.42e-08	11.6914	2.6109	4.92747	24.28	6.81681	0.553071	0.569463	0.468252	0.209481	0.0438822	0.281385	183249213	77407979	0.66576	11.8742	27.2615	0.613495	0.00716915	41072945	3485545436	0	380	144400	4.47744	5.01164	4.43299	3.62019	4.05342	4.44758	3.49712	3.62625	3.1046	2.6875	2.8731
2745	Halomos	TRUE	training	1	0	0	0	1.41193	5.31489	4e-08	3.03e-07	28.2481	5.33308	4.02e-08	3.04e-07	28.4418	3.0561	7.51271	56.4408	9.33977	1.99355	0.798273	0.661852	0.265655	0.0705728	0.274597	132824664	17567648	0.494614	6.00576	18.8713	0.443902	0.0138294	560900200	984883383	0	380	144400	4.3192	5.65184	5.47335	7.06406	7.57902	2.28275	2.70499	2.61795	5.24248	4.62878	6.55304
3196	Marchantia	TRUE	test	0	0	0	1	1.21331	6.71794	6.7e-08	2.64e-05	45.1307	6.88333	6.86e-08	2.71e-05	47.3803	4.61047	8.45247	71.4443	21.2565	1.47213	0.859464	0.331691	0.180608	0.0326193	0.127113	100308605	254039	0.0811553	15.9486	24.4929	0.0412842	0.00111241	1162005528	628672432	0	380	144400	6.56413	5.94209	4.72941	5.49456	5.0706	3.89599	6.49723	5.32209	7.44197	8.12673	7.45069
3202	Jungermannia	TRUE	training	0	0	0	1	1.97395	-3.02553	-0.000765376	-0.00332111	9.15384	-3.63834	-0.0009204	-0.00399379	13.2375	-5.69394	0.0080538	6.49e-05	32.4209	3.89649	0.335076	0.253128	-0.652432	0.425667	0.25215	3953	911	0.672545	8.34885	15.4515	0.607769	0.0434839	175737	150957	0	172	29584	-2.52456	-1.1349	-4.62534	-4.09812	-4.41758	-4.38657	-1.14366	-4.12392	-5.14475	-2.1729	-1.13128
3212	Polytrichum	TRUE	training	0	0	0	1	1.73898	6.91897	0.000495948	0.00887047	47.8721	6.75007	0.000483841	0.00865393	45.5634	4.35919	9.85579	97.1367	19.0026	3.02405	0.348941	0.301597	0.251335	0.0631693	0.289473	13951	780	0.805729	5.36143	13.8502	0.775025	0.0348832	3245895083	694342	0	380	144400	8.72548	6.84771	5.97213	5.06769	5.8962	4.54162	5.69482	6.2201	8.0876	9.68635	9.1944
3221	Dicranum	TRUE	training	0	0	0	1	1.44674	4.2546	0.0004148	0.00491861	18.1016	4.21234	0.00041068	0.00486976	17.7438	2.24244	7.01294	49.1813	5.02853	2.09305	0.301261	0.245828	0.340041	0.115628	0.274105	10257	865	0.756018	7.59997	15.1094	0.699699	0.0206806	305368767	520560	0	380	144400	5.02659	5.4857	2.74546	2.57701	4.42641	1.64678	3.1992	1.40423	3.23212	3.73304	2.50811
3224	Ceratodon	TRUE	test	0	0	0	1	1.49637	3.53315	0.000124179	0.00620941	12.4832	3.45308	0.000121365	0.00606868	11.9237	1.15618	6.12867	37.5607	1.33675	2.23911	0.301405	0.260421	0.423521	0.17937	0.28898	28452	569	0.816143	7.87969	17.3524	0.781256	0.0461865	77857248	735425	0	380	144400	3.43563	1.77788	0.779192	2.51952	2.88002	1.5981	5.24126	3.686	5.06654	5.61747	4.16746
3230	Plagiomnium	TRUE	training	0	0	0	1	1.3321	3.78576	0.000493002	0.00251212	14.332	3.78476	0.000492871	0.00251145	14.3244	1.6131	6.10079	37.2196	2.6021	1.77448	0.327185	0.233048	0.35187	0.123812	0.246508	7679	1507	0.624856	8.54213	15.7949	0.542213	0.0373253	93470658	533588	0	380	144400	3.41232	2.8912	1.20128	2.45221	2.0972	0.462217	4.22168	3.45467	4.42912	4.74842	3.81793
3246	Selaginella	TRUE	training	0	0	0	1	0.539166	2.44117	2.24e-08	1.58e-05	5.95932	2.47246	2.27e-08	1.6e-05	6.11305	1.59099	3.26383	10.6526	2.53124	0.2907	0.38341	0.186594	0.220863	0.0487807	0.161283	108795842	154518	0.368913	12.0138	20.0755	0.258314	0.0285504	5934939	721623773	0	380	144400	1.95961	1.67632	2.63104	2.57701	3.10237	2.58265	2.88119	2.49551	2.00189	2.75213	2.42743
3251	Lycopodium	TRUE	training	0	0	0	1	1.75685	2.9055	0.000134396	0.0122595	8.44192	2.68095	0.000124009	0.011312	7.18751	0.395331	6.01078	36.1295	0.156287	3.08652	0.298845	0.212332	0.604664	0.365619	0.235388	21619	237	0.632471	3.97048	10.9987	0.549879	0.006149	125838729	570651	0	380	144400	1.65016	3.02676	0.149567	2.47722	1.67186	2.53135	0.860341	0.998039	1.47074	0.624873	0.450568
3257	Equisetum	TRUE	training	0	0	0	1	2.22221	7.00204	7.97e-05	0.000675938	49.0285	6.91482	7.87e-05	0.000667518	47.8147	3.65835	10.7705	116.004	13.3835	4.93821	0.641083	0.506553	0.317366	0.100721	0.263448	87888	10359	0.57473	9.34029	25.138	0.527294	0.0367409	8093253823	1352194	0	380	144400	7.34866	8.21119	6.13788	8.45046	6.48292	5.17879	8.83946	6.95615	8.52629	7.19393	5.71008
3266	Angiopteris	FALSE	training	0	0	0	1	1.24135	-0.791349	-1.92e-05	-4.22e-05	0.626233	-0.772638	-1.87e-05	-4.12e-05	0.59697	-2.71827	1.26556	1.60165	7.38897	1.54095	0.198968	0.14306	-1.56865	2.46066	0.258049	41233	18754	0.672097	9.38882	11.6103	0.55025	0.0207062	516417	904678	0	312	97344	0.0966888	-1.15314	-1.32307	-2.43682	-2.76555	-2.73444	-1.7556	-2.47674	-1.02591	-0.703862	-1.63022
3270	Dicksonia	FALSE	test	0	0	0	1	1.83104	-2.09884	-0.000254436	-0.00154554	4.40513	-2.21651	-0.0002687	-0.00163218	4.9129	-4.66466	0.883208	0.780056	21.7591	3.35272	0.225652	0.127855	-0.872408	0.761096	0.188081	8249	1358	0.503068	10.5976	17.669	0.393118	0	371617	315508	0	220	48400	-5.34866	-5.31309	-3.90463	-3.37013	-3.6947	-3.66011	-0.669325	-1.79706	-0.402241	0.843457	-2.79252
3287	Dryopteris	TRUE	training	0	0	0	1	1.99157	2.67133	2.26e-05	6.94e-05	7.13601	2.64496	2.23e-05	6.87e-05	6.99581	-0.595113	5.63733	31.7795	0.354159	3.96635	0.459113	0.348089	0.745535	0.555822	0.251903	118406	38484	0.629058	5.38642	13.7037	0.583852	0.00823718	64474999	3020863	0	377	142129	1.21256	1.27083	0.824486	0.563346	1.61422	-3.02091	-2.33868	0.845607	2.31046	4.14193	3.54374
3315	Thuja	FALSE	training	0	0	0	1	2.21833	1.34733	2.31e-05	0.000130618	1.81529	0.952511	1.63e-05	9.23e-05	0.907278	-1.66022	5.68963	32.3719	2.75633	4.921	0.260482	0.235209	1.64647	2.71087	0.294588	58404	10315	0.873133	4.79791	7.09757	0.72917	0.00174524	12770649	1953437	0	374	139876	0.552834	2.56327	0.9541	6.01145	5.75462	1.36945	1.86372	0.242646	0.990809	-2.36882	-0.645177
3319	Abies	FALSE	training	0	0	0	1	2.19682	-0.473641	-4.51e-06	-2.06e-05	0.224336	-0.716085	-6.82e-06	-3.12e-05	0.512777	-3.52402	3.52377	12.417	12.4187	4.82601	0.328598	0.286244	-4.63815	21.5124	0.291312	105022	22971	0.819414	6.7576	11.105	0.792187	0.014817	3392601	7116020	0	305	93025	0.0636799	0.880165	-0.245118	3.14858	3.6517	-2.62077	0.0459553	-1.57526	-2.02929	-3.69983	-2.83114
3325	Larix	FALSE	training	0	0	0	1	2.17006	11.436	7.75e-09	0.000165946	130.783	10.9154	7.39e-09	0.000158392	119.147	8.6136	15.6733	245.652	74.1941	4.70918	0.607663	0.385285	0.189757	0.0360077	0.211535	1476266133	68914	0.404674	5.07365	11.4691	0.317161	0.000572488	422000000000	12348836305	0	380	144400	10.235	12.9072	10.0693	16.0373	16.1289	10.8227	11.3738	9.30532	11.1626	8.11711	9.25069
3328	Picea	TRUE	training	0	0	0	1	1.9984	10.9306	3.06e-09	1.26e-06	119.478	10.5295	2.95e-09	1.21e-06	110.87	8.28543	14.7286	216.933	68.6483	3.9936	0.835623	0.657142	0.182826	0.0334254	0.2642	3570576735	8691552	0.377028	8.73628	26.8986	0.348478	0.000429142	434000000000	42470599783	0	380	144400	12.6599	12.6355	10.1074	15.5882	12.4725	9.51565	9.7852	9.22829	9.33979	8.80153	9.35736
3337	Pinus	TRUE	training	0	0	0	1	2.21909	12.6682	2.24e-09	1.2e-07	160.483	12.1916	2.15e-09	1.15e-07	148.634	9.68992	16.9738	288.109	93.8946	4.92435	0.595525	0.386756	0.17517	0.0306845	0.217257	5657817389	105633125	0.428346	5.57927	18.4044	0.388783	0.000433333	1570000000000	49791629746	0	380	144400	11.5242	14.2559	11.356	17.3152	17.4247	12.1834	12.5318	10.6184	12.4764	9.07012	10.4635
3354	Pseudolarix	FALSE	training	0	0	0	1	2.09595	-1.37726	-8.22e-05		1.89685	-1.80724	-0.000107843		3.26612	-4.02929	2.47504	6.12581	16.2352	4.39299	0.182563	0.149321	-1.52182	2.31594	0.277407	16758	0	0.785953	9.62638	8.31871	0.724127	0.00611958	542438	361402	0	241	58081	0.628123	0.124826	-1.83078	2.39356	2.1745	-0.123346	-0.90937	-1.24422	-3.74167	-2.38489	-3.76939
3356	Pseudotsuga	FALSE	test	0	0	0	1	2.12713	2.87648	4.88e-05	0.000160589	8.27413	2.43073	4.12e-05	0.000135704	5.90846	0.00936392	6.91644	47.8372	8.77e-05	4.52469	0.256436	0.197239	0.739491	0.546848	0.254308	58965	17912	0.712439	3.00509	4.6483	0.541962	0.000582842	64968998	1649026	0	380	144400	2.53867	4.31196	1.99668	7.06406	7.24178	2.10897	2.91646	1.05855	2.31751	-1.12019	1.27398
3358	Tsuga	FALSE	training	0	0	0	1	2.31856	0.0357967	8.7e-07	2.54e-06	0.00128141	-0.461576	-1.12e-05	-3.28e-05	0.213052	-3.21212	4.56343	20.8249	10.3177	5.37572	0.192026	0.132759	64.7701	4195.17	0.260482	41163	14074	0.644112	6.15505	6.30189	0.617078	0.0014286	2977369	2490067	0	332	110224	-0.584892	1.42421	-1.23394	4.72934	5.16633	-0.3776	0.60873	-2.50396	-1.44645	-0.980137	-1.1029
3363	Podocarpus	FALSE	training	0	0	0	1	1.68699	-2.17243	-4.14e-05	-0.000163464	4.71947	-1.84015	-3.5e-05	-0.000138462	3.38617	-4.73406	0.403677	0.162955	22.4113	2.84593	0.168318	0.142877	-0.776543	0.60302	0.295492	52527	13290	0.823654	11.3724	12.8342	0.779267	0.0800198	164989	2025764	0	247	61009	-1.30279	-1.56479	-4.30804	-3.76606	-0.63364	-4.06327	-4.10439	-3.79442	-1.77856	-1.66429	-2.48791
3368	Cryptomeria	FALSE	test	0	0	0	1	1.5479	1.60932	8.5e-07		2.58991	1.66978	8.82e-07		2.78816	-0.871016	4.17341	17.4174	0.758668	2.396	0.481088	0.177007	0.961836	0.925129	0.121063	1893541	0	0.231987	8.47056	20.5955	0.165608	0.000248829	12702490	12385017	0	380	144400	0.837447	2.16854	0.824486	5.16048	4.85766	3.53122	3.79755	1.50055	1.56082	1.22104	-0.0495073
3380	Gnetum	FALSE	training	0	0	0	1	1.38721	0.535217	4.79e-06	1.78e-05	0.286457	0.546274	4.89e-06	1.81e-05	0.298415	-1.75812	2.87535	8.26767	3.09099	1.92434	0.214019	0.133123	2.59186	6.71772	0.225852	111709	30100	0.563969	11.6478	15.7244	0.392744	0.00208325	1848501	3436140	0	368	135424	1.93615	0.214689	-1.35354	-0.10915	0.163561	-1.41258	-0.37052	-0.811059	1.1326	3.00347	2.03314
3387	Ephedra	FALSE	training	0	0	0	1	1.7018	-2.48646	-3.94e-05	-0.000104834	6.18248	-2.27733	-3.61e-05	-9.6e-05	5.18625	-4.99785	0.0622479	0.0038748	24.9785	2.89611	0.161228	0.142628	-0.684426	0.468439	0.263155	63153	23718	0.865442	11.6062	15.9114	0.648845	0.0110068	121970	2828218	0	217	47089	-1.27425	-2.64015	-4.30492	-3.76289	-1.69338	-1.75701	-4.10162	-3.78942	-4.79696	-0.974471	-2.48234
3395	Cycas	FALSE	training	0	0	0	1	1.6517	-1.43808	-7.36e-06	-3.89e-05	2.06807	-1.28718	-6.59e-06	-3.48e-05	1.65684	-4.10218	1.15492	1.33384	16.8279	2.7281	0.192181	0.145396	-1.14854	1.31915	0.252269	195365	36998	0.715139	11.4141	12.1728	0.626616	0.00985152	265732	5335523	0	283	80089	-0.75981	-1.0131	-3.73419	0.906993	0.413522	0.51029	-3.53332	-3.22089	-1.40199	-1.06922	-2.72302
3413	Liriodendron	FALSE	training	0	0	0	1	0.770143	2.37507	8.57e-09	2.7e-05	5.64094	2.41981	8.73e-09	2.75e-05	5.85548	1.04459	3.47614	12.0836	1.09117	0.59312	0.451002	0.17053	0.324262	0.105146	0.125789	277139844	88049	0.25026	15.3584	25.1281	0.151408	0.00755146	7508282	1746305376	0	380	144400	2.0353	2.41901	3.05058	3.54456	3.67594	3.37117	3.21586	3.02207	2.07393	2.16103	2.23355
3434	Persea	FALSE	training	0	0	0	1	0.725366	2.69865	1.38e-08	0.00140628	7.28274	2.77757	1.42e-08	0.0014474	7.71487	1.44836	3.66215	13.4114	2.09774	0.526156	0.396307	0.214259	0.268788	0.0722469	0.182382	195735381	1919	0.415378	10.1931	21.7519	0.328963	0.00713262	10911678	2180781555	0	380	144400	2.87193	3.30384	3.39727	3.34553	3.84964	3.66145	3.03315	3.34155	2.93971	2.37877	2.22857
3445	Ranunculus	TRUE	training	0	0	0	1	1.42827	-0.825761	-9.32e-06	-2.11e-05	0.681882	-0.72602	-8.19e-06	-1.86e-05	0.527104	-3.17099	1.44133	2.07745	10.0552	2.03994	0.398499	0.316401	-1.72963	2.99164	0.264148	88622	39126	0.698627	9.96166	17.1772	0.647901	0.0750376	715727	4522131	0	301	90601	0.502186	-0.976441	-0.80747	0.268643	0.317724	-2.80146	1.15623	0.0478425	0.187073	-0.112681	-2.2726
3468	Papaver	TRUE	training	0	0	0	1	0.713861	3.016	8.31e-09	0.000130914	9.09623	3.01212	8.3e-09	0.000130746	9.07287	1.92055	4.02801	16.2249	3.68852	0.509597	0.510755	0.253059	0.236691	0.0560228	0.165811	362900430	23038	0.324525	16.4456	25.5321	0.202771	0.020783	10330870	5174774341	0	380	144400	2.46238	2.3928	3.85313	3.76304	4.31619	5.22192	3.59721	4.17253	2.75926	2.93673	2.4356
3479	Trema	FALSE	training	0	0	0	1	0.901826	1.47062	2.34e-08	0.000109764	2.16272	1.49408	2.38e-08	0.000111515	2.23227	-0.0665604	2.81842	7.94351	0.00443028	0.813289	0.296885	0.136637	0.613229	0.37605	0.157476	62837029	13398	0.374811	16.7519	25.7922	0.224396	0.00261162	1895034	389615940	0	379	143641	1.40196	1.08631	2.61577	2.48337	2.91216	2.8658	2.06247	2.37189	1.31109	0.888311	1.13485
3493	Ficus	FALSE	training	0	0	0	1	0.870558	2.11551	2.16e-08	1.35e-07	4.47537	2.15311	2.2e-08	1.38e-07	4.63586	0.659101	3.2707	10.6975	0.434414	0.757872	0.295717	0.142532	0.411513	0.169343	0.161507	97790842	15653951	0.395882	14.7094	22.9399	0.281433	0.0145644	4989070	848278963	0	380	144400	2.67573	2.81294	3.14191	2.54868	3.59543	3.46574	2.83393	2.97999	2.0873	1.68557	1.17866
3497	Morus	FALSE	test	0	0	0	1	0.781885	1.80855	3.15e-08	1.9e-05	3.27086	1.79806	3.14e-08	1.89e-05	3.23302	0.55128	2.86597	8.21377	0.30391	0.611343	0.421568	0.228858	0.432326	0.186906	0.181476	57346583	95043	0.407209	13.0438	23.0641	0.305458	0.0030081	4525442	375336214	0	380	144400	1.4976	2.32885	2.14512	2.36634	2.83408	2.60067	2.37032	2.46721	1.66056	1.45047	1.35503
3500	Urtica	TRUE	test	0	0	0	1	1.72729	-1.69374	-0.000108226	-0.000447723	2.86875	-1.95403	-0.000124858	-0.000516529	3.81823	-4.17275	1.19664	1.43195	17.4119	2.98354	0.460864	0.356322	-1.01981	1.04001	0.258708	15650	3783	0.64759	11.3856	19.4071	0.596412	0.0471057	576075	603785	0	242	58564	-1.9649	-2.90064	-1.42966	-2.95189	-0.0488552	-3.23915	-3.29124	-2.97649	0.673984	-2.36654	0.295665
3504	Betula	TRUE	training	0	0	0	1	1.72067	9.94256	7.15e-08	2.67e-07	98.8545	9.63606	6.93e-08	2.58e-07	92.8537	7.47311	13.2226	174.838	55.8474	2.9607	0.747959	0.560478	0.173061	0.0299501	0.251012	139042675	37284803	0.429706	8.61387	28.433	0.386182	0.00137841	164000000000	1006076266	0	380	144400	10.7926	12.3796	11.3446	13.1585	10.49	8.32407	10.8626	10.3466	9.5516	9.24346	10.3609
3515	Alnus	TRUE	training	0	0	0	1	1.72736	5.40513	5.94e-08	0.000512772	29.2154	4.97335	5.47e-08	0.00047181	24.7343	3.25778	8.60993	74.1309	10.6131	2.98378	0.776955	0.551904	0.319578	0.10213	0.238978	90991562	10541	0.35358	9.85491	24.4762	0.304991	0.00198414	4262659101	619205068	0	380	144400	6.18601	6.99948	7.12445	7.35176	5.8449	5.1443	6.32451	4.4515	5.85208	4.62041	4.3206
3532	Rivi	FALSE	training	0	0	0	1	2.03154	-3.2931	-0.000296382		10.8445	-3.97604	-0.000357847		15.8089	-5.69729	0.361275	0.130519	32.4591	4.12714	0.297475	0.144147	-0.616907	0.380575	0.137107	11111	0	0.397756	18.5528	24.8045	0.176836	0.00235901	117390	542228	0	152	23104	-6.18904	-3.6188	-4.75338	-4.21536	-4.53237	-4.50981	0.0103931	-4.23824	-1.14184	-0.784629	-0.631989
3569	Dianthus	TRUE	test	0	0	0	1	0.704048	2.05547	2.56e-08	0.000121374	4.22495	2.10568	2.62e-08	0.000124339	4.43391	0.906423	3.01648	9.09914	0.821602	0.495683	0.364972	0.191834	0.342524	0.117323	0.172563	80341400	16935	0.413007	16.6662	26.1941	0.295254	0.0049653	4085558	503506129	0	380	144400	1.71402	1.23204	2.72083	2.59364	2.83408	3.66762	2.3998	3.15801	1.93461	1.7834	1.2543
3573	Silene	TRUE	training	0	0	0	1	0.795875	3.57783	1.14e-08	3.32e-05	12.8009	3.59523	1.14e-08	3.33e-05	12.9257	2.34754	4.7524	22.5853	5.51094	0.633417	0.839631	0.316813	0.222446	0.0494823	0.123773	314165120	107904	0.0885716	24.3033	33.1439	0.042897	0.00223244	364570179	1933117251	0	380	144400	3.29747	3.19491	4.0619	4.09416	4.69877	5.2154	4.40514	4.72596	3.4637	3.04898	3.15488
3579	Cerastium	TRUE	training	0	0	0	1	1.70597	-2.02196	-0.000106531	-0.000469132	4.08832	-2.04595	-0.000107795	-0.000474699	4.18592	-4.47947	0.917114	0.841099	20.0656	2.91035	0.308787	0.161178	-0.843723	0.711868	0.18736	18980	4310	0.430118	11.7678	17.231	0.369697	0.0136327	206068	478171	0	221	48841	-1.44388	-3.65932	-3.80912	-3.26862	-1.51633	-3.56224	-3.60803	-1.44274	0.0924948	1.4945	0.486886
3618	Rumex	TRUE	training	0	0	0	1	2.1643	2.40706	3.61e-05	0.000543355	5.79396	2.52373	3.78e-05	0.00056969	6.36919	-1.18353	5.52593	30.5359	1.40075	4.68419	0.831111	0.399933	0.899144	0.80846	0.159015	66769	4430	0.135434	19.4525	30.1162	0.0870072	0.00913236	58139324	1663940	0	377	142129	-0.186696	2.96877	0.530612	4.83989	5.49867	1.4417	4.94138	2.50015	4.47893	1.06478	2.58452
3633	Gossypium	FALSE	training	0	0	0	1	0.82474	4.52891	5.21e-09	1.21e-08	20.511	4.5273	5.21e-09	1.21e-08	20.4964	3.16976	5.71997	32.7181	10.0474	0.680196	0.434909	0.235089	0.182106	0.0331625	0.180435	869646723	372863645	0.399338	17.7115	27.6081	0.273258	0.0200447	55173607	26331789175	0	380	144400	4.11491	4.65953	5.50295	5.58133	5.99152	5.58089	5.11496	5.32758	4.73944	4.17199	3.99087
3640	Theobroma	FALSE	training	0	0	0	1	0.839102	1.67717	2.37e-08	0.000370645	2.8129	1.69806	2.4e-08	0.000375263	2.88342	0.280808	2.97627	8.85818	0.0788531	0.704092	0.489895	0.329814	0.500309	0.250309	0.22494	70801529	4525	0.512424	12.3352	25.5568	0.421623	0.0015951	4305241	726170608	0	380	144400	1.76183	2.03863	2.70969	2.7415	3.15644	3.36078	2.47569	3.36131	1.21529	1.27611	1.26091
3648	Carica	FALSE	training	0	0	0	1	0.960631	1.60488	2.71e-08		2.57563	1.66381	2.81e-08		2.76828	-0.046925	2.88155	8.30331	0.00220196	0.922811	0.287746	0.159759	0.598569	0.358285	0.182076	59241666	0	0.47064	12.5637	21.6587	0.34374	0.0043679	3685427	448439891	0	380	144400	1.62371	2.12438	2.42664	2.60999	2.81248	2.75738	1.9584	2.36131	2.00909	1.36164	1.12736
3684	Passiflora	FALSE	training	0	0	0	1	1.17186	1.37186	3.05e-08	2e-05	1.88199	1.4507	3.22e-08	2.11e-05	2.10452	-0.533867	3.10903	9.66607	0.285014	1.37327	0.499256	0.211746	0.854218	0.729688	0.143084	45034383	68637	0.269428	11.8756	18.0833	0.191852	0.00431286	6751031	194326478	0	379	143641	2.70486	2.83024	1.78064	2.2648	1.68138	2.37639	1.9054	1.74979	1.35805	1.35065	-0.278785
3689	Populus	TRUE	training	0	0	0	1	1.6044	6.4319	2.6e-08	1.23e-07	41.3694	6.24965	2.53e-08	1.2e-07	39.0581	4.21667	9.2175	84.9623	17.7803	2.57409	0.729787	0.338659	0.249444	0.0622221	0.153462	246986058	52173323	0.189604	14.1575	27.8681	0.139391	0.000503474	4826845323	2574188738	0	380	144400	9.75791	9.69263	8.48644	9.16023	7.33615	5.91024	4.85614	5.66408	5.33263	3.96027	5.69458
3701	Arabidopsis	TRUE	training	0	0	0	1	0.987217	3.43223	2.76e-08	2.08e-07	11.7802	3.43493	2.76e-08	2.08e-07	11.7988	1.8606	4.98799	24.88	3.46183	0.974598	0.619843	0.433089	0.287632	0.082732	0.235045	124260852	16512355	0.468537	12.6916	27.9431	0.407755	0.0251398	67432474	3176849515	5541	380	144400	3.44023	3.4915	4.26456	4.09539	4.77525	4.46849	3.62927	4.32545	3.04696	3.33009	2.88743
3754	Prunus	TRUE	training	0	0	0	1	0.737517	3.32358	1.63e-08	6.95e-08	11.0462	3.30639	1.62e-08	6.92e-08	10.9322	2.12875	4.50602	20.3042	4.53157	0.543931	0.593828	0.360726	0.221904	0.0492416	0.202074	204084346	47794685	0.385958	14.1079	26.829	0.321738	0.0101953	33052173	2608947937	0	380	144400	3.30538	4.00943	4.01745	3.89701	4.57933	4.06127	3.42535	3.8355	2.82062	2.72873	2.26779
3761	Geum	TRUE	training	0	0	0	1	0.845587	3.42455	1.65e-08	0.000234639	11.7276	3.48056	1.68e-08	0.000238476	12.1143	2.01409	4.70756	22.1611	4.05655	0.715017	0.481249	0.274902	0.246919	0.060969	0.191425	207195251	14595	0.408667	16.8144	26.7028	0.320889	0.00241932	35195479	1218329150	0	380	144400	3.24589	3.55715	3.7596	4.10876	4.53351	4.1167	3.64134	4.09103	3.4637	3.27517	2.58452
3796	Parssia	TRUE	training	0	0	0	1	2.03497	-3.64744	-9.57e-05	-0.000261897	13.3038	-4.44543	-0.000116666	-0.000319195	19.7618	-6.06202	-0.0725366	0.00526156	36.748	4.1411	0.400559	0.356383	-0.557917	0.311272	0.298628	38104	13927	0.828647	13.6477	18.238	0.799798	0.180338	110676	1161067	0	149	22201	-2.73221	-3.51271	-5.01382	-1.28892	-1.65461	-4.76349	-4.82284	-4.50023	-5.52757	2.04385	-0.42734
3798	Saxifraga	TRUE	training	0	0	0	1	1.65532	-1.75202	-2.82e-05	-0.000106067	3.06956	-1.76879	-2.85e-05	-0.000107083	3.12863	-4.05709	1.1409	1.30166	16.46	2.74007	0.164068	0.146238	-0.944807	0.892659	0.281719	62131	16518	0.872709	13.6156	17.4966	0.680501	0.00446958	500307	2622409	0	227	51529	-3.78055	-1.00513	-3.53816	-0.851064	-3.31088	-3.28787	-3.34293	-3.01943	-2.5316	-3.9492	-4.06315
3877	Medicago	TRUE	training	0	0	0	1	0.826801	2.16558	1.94e-08	2.07e-05	4.68972	2.18802	1.96e-08	2.09e-05	4.78741	0.715334	3.34713	11.2033	0.511703	0.683601	0.479153	0.225827	0.381793	0.145766	0.156696	111672253	104793	0.317084	22.2751	33.6397	0.2042	0.004618	5424922	2066998520	0	380	144400	2.0353	1.72753	3.29503	2.59912	3.74186	3.82507	2.56751	3.41837	2.08064	2.0711	1.95739
3898	Trifolium	TRUE	training	0	0	0	1	0.640873	4.11618	1.07e-08	7.19e-08	16.943	4.10818	1.07e-08	7.17e-08	16.8771	3.12375	5.21182	27.1631	9.75783	0.410719	0.669051	0.400952	0.155696	0.0242412	0.201167	384477718	57274324	0.331081	21.8225	33.7106	0.237049	0.00763798	42694911	3651232129	0	380	144400	3.60677	4.00943	4.85174	4.53656	5.22671	5.21213	4.66019	4.96892	4.8459	3.844	3.3438
3904	Vicia	TRUE	training	0	0	0	1	1.12563	-0.36286	-3.52e-08	-2.45e-05	0.131668	-0.245293	-2.38e-08	-1.66e-05	0.0601685	-2.25601	1.39587	1.94844	5.08957	1.26704	0.414317	0.225912	-3.1021	9.62304	0.183196	10317534	14821	0.412552	19.999	28.6919	0.297794	0.0189967	643763	84605257	0	354	125316	0.147337	-0.455344	-0.87883	0.084057	0.144867	1.33996	0.887062	0.460483	-1.13627	0.478858	-1.18295
3932	Eucalyptus	FALSE	training	0	0	0	1	0.782204	2.98798	8.25e-09	3.62e-08	8.928	2.99871	8.28e-09	3.64e-08	8.99229	1.67549	4.13284	17.0804	2.80726	0.611843	0.297082	0.141828	0.261784	0.0685308	0.157294	362252496	82453027	0.391035	17.4558	25.5274	0.279628	0.0300888	14360140	2721971015	0	380	144400	2.63038	2.7153	3.49259	3.92498	4.47727	4.57936	3.96265	3.83672	2.67562	2.99922	2.60188
3980	Hevea	FALSE	test	0	0	0	1	0.870094	2.97206	1.11e-08	0.00193116	8.83311	2.98969	1.12e-08	0.00194262	8.93823	1.50108	4.27604	18.2845	2.25324	0.757063	0.390512	0.17188	0.292758	0.0857074	0.146018	266652723	1539	0.323939	17.5174	26.8873	0.202583	0.00327961	11059645	3057256463	0	380	144400	2.79626	3.21456	4.34416	4.04261	4.50979	4.32803	3.73404	3.99712	3.08847	2.53067	1.95411
3982	Manihot	FALSE	training	0	0	0	1	0.820203	2.69605	1.5e-08	0.000252936	7.26866	2.75417	1.53e-08	0.00025839	7.58548	1.35197	3.97064	15.766	1.82781	0.672732	0.410997	0.146881	0.304224	0.0925524	0.119371	179529816	10659	0.246737	18.1565	27.1172	0.155858	0.00310312	11137388	4090248785	0	380	144400	2.87597	2.85841	3.57254	3.77323	4.23006	4.15517	3.3448	3.55629	2.82168	2.43263	1.69238
3995	Jatropha	FALSE	training	0	0	0	1	0.846043	1.66897	3.09e-08	0.00055118	2.78547	1.71326	3.17e-08	0.000565805	2.93525	0.281559	2.87146	8.24526	0.0792753	0.715788	0.297996	0.135858	0.506924	0.256972	0.15065	54071383	3028	0.370363	17.1745	23.7161	0.231843	0.0155905	2894891	391622656	0	380	144400	2.09868	2.42759	3.10863	2.55441	3.23673	2.79851	2.18799	2.60552	1.30627	0.988403	0.9732
4028	Geranium	TRUE	training	0	0	0	1	1.57072	-0.0321826	-9.82e-08	-5.93e-07	0.00103572	0.099523	3.04e-07	1.83e-06	0.00990484	-2.76281	2.35354	5.53914	7.63312	2.46717	0.401595	0.314442	-48.8065	2382.08	0.258451	327656	54263	0.683447	10.2536	13.7655	0.637205	0.0463642	2273221	5367033	0	335	112225	1.3752	2.00137	-2.66165	-1.17559	2.1323	-1.16647	-2.5315	-2.35078	2.02334	-0.304128	-2.49351
4053	Pax	FALSE	training	0	0	0	1	1.80082	-3.89712	-6.61e-06	-0.000165644	15.1875	-4.54112	-7.7e-06	-0.000193017	20.6217	-5.98157	-0.90928	0.82679	35.7792	3.24297	0.445624	0.256619	-0.462092	0.213529	0.191512	589627	23527	0.429452	15.2878	22.7293	0.363996	0.0243143	84261	20906950	0	127	16129	-6.52067	-1.92946	1.83583	-0.380593	-4.83826	-4.82148	-1.78786	-4.55233	-5.58764	-5.48315	-5.5961
4145	Olea	FALSE	training	0	0	0	1	0.89863	2.96486	1.63e-08	0.00191158	8.79038	3.05035	1.67e-08	0.0019667	9.30461	1.62527	4.2854	18.3646	2.64149	0.807537	0.432327	0.224483	0.303094	0.091866	0.17361	182344826	1551	0.380082	14.2352	23.9674	0.258097	0.00529695	16074932	1844051963	0	380	144400	2.68065	2.97867	3.59591	3.82427	4.391	4.10685	3.28326	3.79448	2.85509	2.3092	1.97687
4219	Artemisia	TRUE	training	0	0	0	1	0.900984	3.71277	1.75e-08	0.000283136	13.7846	3.71078	1.75e-08	0.000282985	13.7699	2.2911	5.15991	26.6247	5.24914	0.811772	0.609113	0.29884	0.242672	0.0588896	0.163724	212108125	13113	0.273511	10.8641	24.4059	0.206589	0.000644585	65759990	1800091510	0	380	144400	3.30538	3.42124	4.39217	3.92643	4.829	4.52871	3.71082	4.3028	4.28519	3.56086	4.43702
4235	Lactuca	TRUE	training	0	0	0	1	0.694799	3.66949	1.12e-08	7.77e-05	13.4652	3.59334	1.1e-08	7.61e-05	12.9121	2.6282	4.88564	23.8695	6.90745	0.482746	0.627562	0.395373	0.189345	0.0358514	0.208796	326361788	47204	0.388075	17.9666	27.2115	0.279894	0.00244243	29325650	2489636714	0	380	144400	3.08287	3.47664	3.78859	4.30747	4.9442	4.4334	3.95391	4.53961	3.0554	3.29908	2.74293
4281	Cornus	TRUE	training	0	0	0	1	1.85742	-3.37759	-2.18e-05	-8.73e-05	11.4081	-3.99173	-2.58e-05	-0.000103175	15.9339	-5.55316	0.0925276	0.00856135	30.8376	3.45	0.230932	0.164648	-0.549923	0.302415	0.241217	154764	38689	0.656395	13.9666	22.1941	0.530707	0.0357057	99139	10693534	0	143	20449	-1.84484	-1.0821	-0.84594	-1.45381	-4.39377	-1.72613	-4.44812	-4.11698	-5.16016	-5.05902	-5.16998
4346	Rhododendron	TRUE	test	0	0	0	1	2.06081	1.41334	7.44e-06	3.18e-05	1.99752	1.19754	6.3e-06	2.69e-05	1.43411	-1.61614	5.46805	29.8996	2.61189	4.24692	0.344367	0.210579	1.45811	2.12609	0.202652	189949	44485	0.507862	12.6529	17.5487	0.442821	0.0762202	73364101	7163258	0	369	136161	5.80092	6.13161	0.51061	1.39322	1.72895	1.26136	0.275212	-2.47005	-0.506129	-0.321623	-1.6068
4363	Drosera	TRUE	training	0	0	0	1	0.698969	1.85267	2.89e-08	0.000119883	3.43239	1.89216	2.95e-08	0.000122438	3.58028	0.659857	2.84242	8.07933	0.435411	0.488557	0.345328	0.174553	0.377276	0.142337	0.170128	64051402	15454	0.400894	13.6516	19.4893	0.296978	0.0129717	5158034	265166966	0	380	144400	2.04461	2.18283	2.5223	2.87859	3.15644	2.77629	2.66123	2.26652	1.57569	1.9111	2.93419
4435	Batis	FALSE	test	0	0	0	1	1.76488	-1.38999	-2.15e-05		1.93208	-1.68231	-2.6e-05		2.83018	-3.70293	1.41362	1.99833	13.7117	3.11481	0.346424	0.189185	-1.26971	1.61215	0.188437	64587	0	0.440202	11.4384	23.3226	0.369629	6.42e-05	1689834	840883	0	227	51529	0.0501651	0.723992	-2.79692	0.240149	0.0595627	-2.06466	-1.34834	-2.49026	-1.0309	-0.456847	-3.45587
4441	Camellia	FALSE	training	0	0	0	1	1.00898	4.38611	1.13e-08	5.31e-05	19.2379	4.32921	1.11e-08	5.24e-05	18.7421	3.01151	6.02392	36.2876	9.06919	1.01803	0.845231	0.637293	0.230039	0.0529181	0.254198	389042874	82637	0.321729	12.9588	21.9467	0.268544	0.00124243	489540721	6161305456	0	380	144400	5.21049	5.20997	4.66809	4.80438	5.33403	5.28484	4.5601	4.91659	4.0478	3.33769	3.48855
4544	Poa	TRUE	training	0	0	0	1	1.55706	1.24175	1.84e-05	0.000114913	1.54193	1.11877	1.66e-05	0.000103532	1.25164	-1.26366	3.91742	15.3461	1.59684	2.42443	0.394728	0.295322	1.25393	1.57233	0.244551	67323	10806	0.642625	11.6308	17.7079	0.612195	0.0152266	8339294	4584098	0	375	140625	0.134913	2.04366	-0.865744	0.00681948	0.211767	-0.595293	2.82584	0.558709	0.785697	1.25809	-0.355262
4581	Bambusa	FALSE	training	0	0	0	1	1.76177	-0.327415	-3.83e-06	-9.83e-05	0.1072	-0.110376	-1.29e-06	-3.31e-05	0.0121828	-3.23863	2.38945	5.70949	10.4888	3.10382	0.551231	0.327151	-5.38084	28.9535	0.194425	85396	3330	0.39584	9.3994	20.6715	0.342664	0.000102723	1765310	4051162	0	312	97344	-0.350243	0.979491	-2.76301	2.38683	0.296331	-0.514657	-0.575632	-2.45025	0.527369	0.287232	-2.75534
4605	Festuca	TRUE	training	0	0	0	1	1.69427	0.786773	1.07e-05	0.0001201	0.619012	0.702507	9.57e-06	0.000107237	0.493515	-1.99368	3.80879	14.5069	3.97475	2.87055	0.451471	0.283035	2.15344	4.63731	0.209586	73432	6551	0.479636	10.3556	16.7797	0.434843	0.0152842	7679384	4453696	0	358	128164	1.33836	-0.480077	-0.595695	-0.35721	-1.20086	0.517485	1.63344	-0.109012	2.45828	1.86262	-3.37808
4614	As	FALSE	training	0	0	0	1	0.744367	2.33959	2.01e-08	0.0615681	5.47368	2.33087	2e-08	0.0613387	5.43296	1.13591	3.40896	11.621	1.29029	0.554083	0.402164	0.206327	0.318162	0.101227	0.165583	116405376	38	0.38645	11.1367	17.7179	0.283184	0.00109958	16173623	1297439500	0	380	144400	1.9047	2.13589	3.10863	3.31126	3.4426	3.49354	2.75276	2.84193	1.97254	2.37679	1.46815
4638	Ensete	FALSE	training	0	0	0	1	0.720169	2.256	1.56e-08	0.00131775	5.08951	2.23579	1.54e-08	0.00130595	4.99874	1.07762	3.40374	11.5855	1.16126	0.518643	0.457018	0.199464	0.319224	0.101904	0.145495	144783760	1712	0.29603	18.0048	25.6072	0.182668	0.00841639	5769412	1763199448	0	380	144400	1.88534	1.97886	2.27	2.84924	3.44955	3.31813	2.85521	2.78089	2.0257	1.90159	1.3787
4640	Musa	FALSE	training	0	0	0	1	0.70665	3.5315	1.46e-08	6.35e-08	12.4715	3.53245	1.46e-08	6.35e-08	12.4782	2.53775	4.69822	22.0733	6.44015	0.499354	0.69935	0.50297	0.200099	0.0400397	0.239967	242709788	55639448	0.435037	9.96323	25.7854	0.378444	0.036486	39056404	2390956391	0	380	144400	3.03588	3.70339	3.78859	4.01911	4.37282	4.22794	3.67784	3.99505	2.93971	2.97665	2.88873
4719	Phoenix	FALSE	training	0	0	0	1	0.891561	2.26916	1.71e-08	0.000827558	5.1491	2.32179	1.75e-08	0.000846751	5.39071	0.784946	3.53835	12.5199	0.616139	0.794881	0.534321	0.291718	0.392903	0.154373	0.181621	132953004	2742	0.358957	12.3825	22.8936	0.283896	0.00290018	17096395	1442064501	0	380	144400	2.81358	7.39319	2.56528	2.94649	3.56708	2.60067	2.80392	3.25616	1.78173	1.76895	1.13485
4855	Mortierella	TRUE	training	0	1	0	0	0.794456	1.36564	1.28e-07	0.000275664	1.86497	1.40684	1.32e-07	0.00028398	1.97919	0.0992164	2.60281	6.77464	0.00984389	0.63116	0.572468	0.263802	0.581747	0.33843	0.151293	10682932	4954	0.26761	12.0672	20.4503	0.184891	0.0138567	3156348	38846226	0	378	142884	0.73311	2.26858	2.14018	1.2793	0.589427	3.3524	1.71074	1.98465	1.60837	2.25924	1.87543
5010	Taphri	TRUE	training	0	1	0	0	1.6615	7.03183	2.19e-07	1.98e-06	49.4467	6.75775	2.1e-07	1.91e-06	45.6671	4.78219	10.0712	101.43	22.8693	2.76057	0.809225	0.632117	0.236282	0.0558293	0.25792	32167665	3544345	0.405079	9.91112	25.8069	0.377788	0.000795962	6687083832	148464781	0	380	144400	5.10338	6.36691	4.0619	6.82345	5.79083	5.91349	8.74502	6.05975	7.70269	7.90212	8.23682
5024	Venturia	TRUE	training	0	1	0	0	1.5166	8.4949	6.23e-08	5.65e-07	72.1633	8.23845	6.04e-08	5.48e-07	67.8721	6.26061	11.1277	123.825	39.1952	2.30009	0.796363	0.290618	0.178531	0.0318734	0.11919	136418178	15045709	0.104758	13.8757	21.6823	0.0703429	0.00306587	13665270973	4791090811	0	380	144400	11.3615	9.83687	9.17587	8.10226	9.84479	8.16454	9.7957	7.59124	9.70817	10.2255	8.90624
5193	Morchella	TRUE	training	0	1	0	0	1.70678	5.65683	9.72e-08	4.5e-07	31.9997	5.27607	9.07e-08	4.2e-07	27.8369	3.43793	8.74392	76.4562	11.8194	2.91311	0.950036	0.651145	0.301721	0.0910354	0.228116	58186893	12575201	0.0981642	13.6287	26.5836	0.0689556	0.000999034	1516787149	437048689	0	380	144400	3.57721	3.24143	4.15193	6.41755	6.1462	4.03926	3.72965	4.63164	4.81889	5.20263	5.37189
5199	Cladonia	TRUE	test	0	1	0	0	1.0877	7.17232	3.82e-07	5.61e-06	51.4422	7.24549	3.86e-07	5.66e-06	52.4971	5.22302	8.8427	78.1934	27.28	1.18309	0.867779	0.344815	0.151653	0.0229985	0.130279	18770804	1279402	0.0801885	13.3622	22.7673	0.0523996	0.000583112	2063761537	76257005	0	380	144400	8.53184	8.84146	4.34961	6.69561	5.95824	5.22192	5.2217	5.40658	7.94166	8.11678	8.5405
5206	Cryptococcus	TRUE	training	0	1	0	0	0.79535	2.04321	4.81e-08	7.48e-07	4.1747	1.9906	4.69e-08	7.29e-07	3.96247	0.890752	3.3463	11.1977	0.793439	0.632582	0.382105	0.175342	0.389266	0.151528	0.151968	42488391	2730413	0.343831	10.3	15.3752	0.232646	0.0230002	5619525	390711699	0	380	144400	1.579	1.53655	2.38489	1.42378	1.35645	1.25108	1.71897	1.32798	2.45828	3.34524	3.03063
5218	Exidia	TRUE	training	0	1	0	0	1.73981	-0.960455	-0.0004068	-0.0204352	0.922474	-1.01872	-0.000431476	-0.0216748	1.03778	-3.54293	1.92041	3.68797	12.5524	3.02695	0.233385	0.151608	-1.81145	3.28134	0.222332	2361	47	0.586987	8.7074	14.2092	0.50681	0.0640493	722862	77882	0	268	71824	-3.14212	-3.05862	-2.0242	-1.01329	-2.63577	-2.60438	-1.49403	-1.45474	-1.17594	-0.258919	1.09682
5220	Trimorphomyces	FALSE	training	0	1	0	0	1.89386	-3.7435	-0.000536549	-0.748701	14.0138	-4.43965	-0.000636326	-0.887929	19.7105	-6.14904	-0.693716	0.481242	37.8107	3.58669	0.319836	0.163094	-0.505904	0.255939	0.173762	6977	5	0.414426	10.4995	16.3059	0.341134	0.0350132	65866	43620	0	160	25600	-1.15845	-1.99846	-5.34024	-4.79133	-1.05085	-5.08461	-5.17307	-4.80673	-5.87218	-0.708182	-1.75634
5260	Melampsora	TRUE	training	0	1	0	0	1.83038	7.31869	6.89e-08	5.26e-07	53.5633	6.91933	6.51e-08	4.97e-07	47.8772	4.61954	10.5539	111.384	21.3402	3.35028	0.857572	0.309581	0.250096	0.062548	0.118747	106241022	13912497	0.0744709	15.0777	26.0802	0.0436964	0.00171637	5825940333	466065903	0	380	144400	8.67909	6.07754	5.09315	5.85789	6.13681	5.10494	5.75744	4.62059	6.69725	6.95827	6.65077
5265	Gymnosporangium	TRUE	training	0	1	0	0	2.01138	-0.487601	-3.41e-05	-0.000344108	0.237755	-0.76942	-5.38e-05	-0.000542992	0.592007	-3.22177	3.27624	10.7337	10.3798	4.04566	0.237298	0.171442	-4.12506	17.0161	0.230081	14302	1417	0.665051	6.40142	10.029	0.652736	0.0136818	3073744	408700	0	304	92416	-1.34581	-4.4722	-0.779559	-1.00925	1.58485	-2.58028	-1.48188	-2.61317	-3.86134	-2.68502	-3.58941
5307	Phlebia	TRUE	training	0	1	0	0	1.62899	4.55017	2.87e-07	0.00246088	20.7041	4.57774	2.89e-07	0.00247579	20.9557	2.03334	7.01509	49.2115	4.13447	2.65361	0.927358	0.758721	0.358006	0.128168	0.273107	15833583	1849	0.24632	9.86622	20.4615	0.200862	0.00640984	240033049	72562308	0	380	144400	5.05437	3.54044	3.45209	4.11598	2.26152	2.04879	3.52039	5.09755	7.90956	8.13793	6.16559
5320	Pleurotus	TRUE	training	0	1	0	0	1.71239	5.71507	5.28e-08	4.39e-07	32.662	5.63198	5.2e-08	4.32e-07	31.7192	3.11178	8.48713	72.0313	9.68315	2.93227	0.867956	0.36647	0.299626	0.089776	0.138908	108279460	13022939	0.0880017	11.7059	21.7093	0.0617413	0.00125818	1474245795	769405317	0	380	144400	4.66922	3.55991	2.7695	4.32708	3.11212	4.06127	4.20817	4.83482	7.42828	8.90262	7.97014
5324	Trametes	TRUE	training	0	1	0	0	1.67614	7.31619	7.52e-08	4.58e-06	53.5266	7.15796	7.36e-08	4.48e-06	51.2365	4.8308	10.028	100.561	23.3366	2.80944	0.915491	0.480833	0.2291	0.0524869	0.173129	97311052	1598680	0.0854943	9.31314	19.6013	0.0637426	0.000474063	4233551756	379517682	0	380	144400	4.93315	5.00516	4.81829	5.87868	5.63221	5.06015	5.57915	6.55868	9.79653	11.4502	9.06677
5340	Agaricus	TRUE	training	0	1	0	0	1.32909	2.37855	1.45e-07	0.000192004	5.6575	2.30507	1.4e-07	0.000186073	5.31334	0.42456	4.64071	21.5362	0.180251	1.76649	0.527883	0.226415	0.558783	0.312238	0.139791	16412134	12388	0.261763	9.52135	14.9797	0.169416	0.00203202	14625981	195449174	0	380	144400	2.67079	1.81956	0.759697	0.742889	1.70413	1.59444	1.84221	1.36034	3.08847	4.56646	4.75649
5345	Coprinus	TRUE	training	0	1	0	0	1.33501	2.18965	2.48e-07	0.00510409	4.79458	2.21086	2.5e-07	0.00515352	4.8879	-0.0370347	4.19214	17.574	0.00137157	1.78226	0.857933	0.410753	0.609692	0.371724	0.158514	8845118	429	0.115431	11.6144	19.1411	0.068085	0.000370432	26665512	30823577	0	380	144400	2.00686	0.346276	0.0466113	1.53901	3.59343	0.954733	0.15742	0.229282	2.01862	3.81152	3.89641
5352	Lentinula	FALSE	training	0	1	0	0	1.5707	3.26598	1.47e-07	0.00414464	10.6666	3.193	1.44e-07	0.00405203	10.1952	0.583224	5.88238	34.6024	0.340151	2.46709	0.656438	0.320729	0.480927	0.231291	0.161311	22221847	788	0.24712	10.8743	20.5438	0.168197	0.00152868	88747273	209317614	0	380	144400	3.14639	1.19168	2.16945	0.787344	-0.205566	1.46003	2.86829	2.42319	4.98085	6.03581	5.35118
5373	Phylloporus	FALSE	training	0	1	0	0	1.86456	-2.70263	-0.000112277	-0.000837764	7.30418	-3.12672	-0.000129896	-0.000969224	9.77636	-5.21689	0.413882	0.171299	27.2159	3.4766	0.254935	0.150573	-0.689908	0.475973	0.192693	24071	3226	0.518068	9.89609	10.7228	0.469133	0.0600985	167780	488790	0	184	33856	-5.76171	-3.50301	-4.31431	-3.76606	-4.1002	-4.05978	-1.52927	-3.78693	-1.71415	0.600606	-0.171271
5379	Suillus	TRUE	training	0	1	0	0	2.48788	6.9779	1.85e-07	1.35e-05	48.6911	6.68762	1.77e-07	1.29e-05	44.7243	3.42071	11.7794	138.755	11.7013	6.18953	0.692675	0.250745	0.356536	0.127118	0.118366	37737065	518044	0.148481	7.96064	16.2265	0.112395	0.00110283	16465354635	168877701	0	380	144400	2.9155	3.4915	6.68971	5.85999	5.57044	3.46197	6.6853	7.57689	9.72333	12.9654	11.809
5395	Paxillus	TRUE	training	0	1	0	0	2.3509	5.46883	4.36e-07	0.00191956	29.9081	5.28952	4.22e-07	0.00185662	27.979	2.2098	9.98683	99.7368	4.88322	5.52672	0.966769	0.818009	0.429872	0.18479	0.286189	12546481	2849	0.154498	10.2283	25.4724	0.134292	0.0011102	2302568575	49839854	0	380	144400	1.13286	1.79089	3.00159	3.7966	5.76151	2.33067	4.88767	5.33848	5.21376	9.50995	12
5402	Russula	TRUE	training	0	1	0	0	1.66541	4.41122	6.57e-08	4.81e-06	19.4589	4.25262	6.33e-08	4.64e-06	18.0848	2.05447	7.52232	56.5854	4.22083	2.7736	0.805168	0.290742	0.37754	0.142536	0.118162	67159249	916250	0.0991921	9.47521	17.6372	0.0679306	0.00275412	466819270	280937185	0	380	144400	3.34652	3.71526	1.82232	7.0321	2.51453	4.73352	2.9115	2.63022	4.85706	7.08213	6.22249
5427	Lycoperdon	TRUE	training	0	1	0	0	1.5977	-0.523776	-0.000106762	-0.00193275	0.274342	-0.602503	-0.000122809	-0.00222326	0.363009	-2.85258	2.49352	6.21762	8.13722	2.55266	0.310736	0.261705	-3.05036	9.30467	0.279133	4906	271	0.786278	8.66466	14.3532	0.745938	0.0527693	2048667	310462	0	309	95481	1.11894	0.695416	-0.371008	-1.51877	-0.618682	-1.08672	-0.467827	0.247062	0.358002	2.03831	3.54374
5475	Candida	TRUE	training	0	1	0	0	0.779995	1.60276	9.25e-08	0.00068788	2.56884	1.5777	9.1e-08	0.000677125	2.48914	0.587342	2.84505	8.09428	0.34497	0.608392	0.629889	0.483264	0.486657	0.236835	0.256706	17334354	2330	0.549521	11.0437	19.2607	0.480019	0.189421	4676520	59845367	0	379	143641	2.1908	1.21781	2.57495	0.0704502	0.738971	1.98476	2.73511	1.19891	1.90319	2.42322	1.40182
5635	Panellus	TRUE	training	0	1	0	0	1.90886	-0.699252	-7.6e-05	-0.00944935	0.488953	-0.757505	-8.23e-05	-0.0102365	0.573813	-3.33607	2.6905	7.23882	11.1293	3.64376	0.252721	0.237034	-2.72987	7.45218	0.310583	9203	74	0.918642	8.97593	9.98878	0.909347	0.213793	5591340	121239	0	285	81225	-2.13708	-4.31562	-1.61658	-0.759038	-2.15163	-1.20585	-2.70696	-1.50935	0.19591	-0.410783	0.964389
5644	Stereum	TRUE	test	0	1	0	0	1.76128	5.63219	3.87e-07	0.0120862	31.7215	5.54795	3.82e-07	0.0119055	30.7798	3.0526	8.35159	69.7491	9.31838	3.10212	0.918184	0.343153	0.312718	0.0977923	0.122521	14540958	466	0.0465517	14.6584	22.8405	0.0240862	0.00074089	923003979	68762574	0	380	144400	3.85182	3.38908	3.24382	3.87742	3.55469	3.57766	3.71082	3.52687	6.22102	7.16301	7.18479
7115	Pieris	TRUE	training	0	0	1	0	1.5422	3.34743	5.36e-08	4.2e-05	11.2053	3.28228	5.26e-08	4.12e-05	10.7734	0.889816	6.24912	39.0515	0.791773	2.37837	0.548792	0.221423	0.46071	0.212254	0.132122	62424599	79755	0.233825	14.7876	23.6046	0.173452	0.000550883	188674560	302015858	0	380	144400	2.43768	2.41901	5.09315	3.50559	3.15953	5.53685	4.81249	5.1414	4.28519	2.62922	3.36006
7140	Choristoneura	TRUE	training	0	0	1	0	2.03481	-1.66776	-2.96e-05	-0.000826034	2.78143	-2.21044	-3.92e-05	-0.00109482	4.88604	-4.16265	2.34113	5.48087	17.3277	4.14046	0.388846	0.168064	-1.22008	1.48861	0.144398	56409	2019	0.317511	16.3931	15.9419	0.174626	0.000403416	13105002	1056890	0	198	39204	-3.29766	1.40539	-2.81081	-1.93779	-1.1841	0.802497	-2.70696	-0.523989	-3.71203	2.25701	-3.44127
7145	Papilio	TRUE	training	0	0	1	0	1.58238	5.17426	1.62e-08	4.11e-07	26.773	5.02596	1.57e-08	3.99e-07	25.2603	2.83178	8.42259	70.94	8.01897	2.50393	0.863286	0.587813	0.305818	0.0935246	0.226545	319294735	12598818	0.22584	19.2618	31.7252	0.157465	0.000467603	2130556422	1697577543	0	380	144400	3.53846	4.1001	6.95892	3.35069	6.29769	5.78713	6.34077	6.92335	3.99994	4.23262	4.22002
7150	Chironomus	TRUE	test	0	0	1	0	1.76225	6.18967	7.73e-08	1.71e-06	38.312	6.07248	7.59e-08	1.68e-06	36.875	3.52212	9.454	89.3781	12.4053	3.10553	0.838673	0.434933	0.284709	0.081059	0.172234	80039715	3613321	0.14806	22.0569	29.827	0.0936462	0.00360636	2019011181	491271972	0	380	144400	5.52897	5.2765	11.7569	8.08428	6.54335	9.12509	8.47527	10.1636	6.79177	5.37276	9.16814
7158	Aedes	TRUE	training	0	0	1	0	1.01821	5.42016	6.81e-09	0.00385228	29.3782	5.40642	6.79e-09	0.00384252	29.2294	3.86382	6.86762	47.1641	14.9291	1.03675	0.759184	0.234846	0.187856	0.0352897	0.101798	796317546	1407	0.0973584	18.8727	29.2501	0.061115	0.000986263	2642893443	7879135539	0	380	144400	4.99801	4.96542	6.67388	6.22919	6.76337	6.86971	7.08507	10.0259	5.95437	5.0549	9.6386
7502	Zootermopsis	FALSE	training	0	0	1	0	1.00303	2.31543	1.87e-08	0.00221573	5.36123	2.37721	1.92e-08	0.00227484	5.65113	0.552875	3.76926	14.2073	0.305671	1.00608	0.316965	0.137879	0.433195	0.187658	0.137319	123870763	1045	0.344636	24.0126	29.3815	0.193478	0.00204905	6039190	599086250	0	380	144400	2.28975	1.22067	3.74974	2.66775	4.10629	4.42623	3.76841	4.3028	2.9858	2.64752	1.80541
7866	Callorhinchus	FALSE	training	0	0	1	0	0.913478	2.32268	9.92e-09	0.000407631	5.39484	2.32698	9.94e-09	0.000408386	5.41486	0.830692	3.61075	13.0375	0.690049	0.834442	0.302014	0.130261	0.393286	0.154674	0.14151	234045124	5698	0.346133	17.4681	24.4182	0.199264	0.00474085	3823980	1084705208	0	380	144400	1.70625	1.39344	3.81676	2.54292	3.44492	3.92965	3.5365	3.32748	3.6654	2.74667	1.60303
7896	Latimeria	FALSE	training	0	0	1	0	0.892592	2.99632	6.18e-09	2.4e-06	8.97792	3.08355	6.36e-09	2.47e-06	9.50828	1.59421	4.26655	18.2034	2.54149	0.79672	0.314245	0.12991	0.297896	0.0887422	0.137345	484809312	1246206	0.325822	19.0774	24.7354	0.171403	0.00346215	7294192	2969150495	0	380	144400	2.25284	1.92099	4.46256	3.37865	4.46897	4.4546	3.99684	4.26388	3.27351	2.99283	2.26297
7916	Lepisosteus	FALSE	training	0	0	1	0	0.934591	2.33723	9.64e-09	8.79e-05	5.46265	2.37135	9.78e-09	8.92e-05	5.62328	0.823725	3.84246	14.7645	0.678522	0.873459	0.306016	0.127963	0.399871	0.159897	0.13706	242471832	26594	0.332777	21.0359	26.9136	0.175689	0.00471914	3913604	2011623597	0	380	144400	1.75195	1.46978	3.5936	2.65749	3.97053	4.20127	4.054	4.25591	2.6987	2.31554	2.24592
7954	Danio	FALSE	training	0	0	1	0	0.90692	3.23923	1.17e-08	0.000504317	10.4926	3.26391	1.18e-08	0.00050816	10.6531	1.72432	4.64815	21.6053	2.97328	0.822504	0.596852	0.189497	0.27998	0.0783888	0.093534	276707273	6423	0.157923	27.638	30.5266	0.0674437	0.00058418	61480088	4825600148	0	380	144400	2.59363	2.70239	4.73682	3.4347	4.92854	4.96407	4.33574	4.83482	3.61386	3.20847	2.353
8004	Electrophorus	FALSE	training	0	0	1	0	0.824515	2.12033	1.5e-08	0.00252421	4.49582	2.1685	1.54e-08	0.00258154	4.70237	0.630178	3.35741	11.2722	0.397124	0.679825	0.364022	0.157259	0.388861	0.151213	0.136784	141219937	840	0.326012	26.8375	33.5487	0.184618	0.00381458	3852542	665064149	0	380	144400	2.28248	1.38862	2.95447	2.52542	3.07587	3.44867	3.42386	3.35739	2.79041	2.35679	1.56977
8028	Salmo	TRUE	test	0	0	1	0	0.810704	4.08851	1.28e-08	5.09e-08	16.7159	4.00151	1.25e-08	4.98e-08	16.0121	3.0271	5.62866	31.6818	9.16334	0.65724	0.500225	0.407237	0.198288	0.0393182	0.274589	320547085	80328676	0.686398	6.72045	24.8466	0.643071	0.0101957	65664497	12630004852	0	380	144400	4.03467	4.03716	4.11139	4.06051	4.90726	4.8099	4.14498	4.49021	4.05401	3.59071	5.76981
8082	Xiphophorus	FALSE	test	0	0	1	0	0.717967	3.12888	1.43e-08	3.28e-08	9.78992	3.09358	1.42e-08	3.24e-08	9.57021	2.03171	4.22512	17.8516	4.12784	0.515476	0.456919	0.284779	0.229464	0.0526538	0.208927	218502052	95383244	0.473254	33.1042	39.3774	0.367203	0.00526337	21167829	4442867005	0	380	144400	3.03931	3.02676	4.03992	3.56349	4.31619	4.85776	3.97131	4.32545	3.47481	2.98746	2.96219
8163	Lateolabrax	FALSE	training	0	0	1	0	0.819058	2.22038	1.5e-08	6.13e-05	4.9301	2.26325	1.53e-08	6.24e-05	5.1223	0.670185	3.35245	11.2389	0.449148	0.670855	0.306779	0.151311	0.368881	0.136073	0.168759	148079277	36250	0.402875	29.0298	33.658	0.238521	0.00455203	3501330	1106544904	0	380	144400	1.51662	1.54278	3.42231	2.66263	3.57526	3.41957	3.19171	3.51352	2.23321	2.37481	1.63068
8186	Lates	FALSE	training	0	0	1	0	0.825022	1.94583	1.36e-08	0.00098274	3.78624	2.00823	1.41e-08	0.00101426	4.03299	0.545257	3.1325	9.81254	0.297306	0.680661	0.30339	0.136598	0.423996	0.179773	0.148566	142682132	1980	0.36326	29.4349	35.3664	0.21354	0.00606119	2462478	840273212	0	380	144400	1.36611	1.14348	3.12725	2.47102	3.18993	3.2849	2.81494	3.14837	2.34182	1.94521	0.981935
8207	Notothenia	FALSE	training	0	0	1	0	0.88715	1.65859	1.59e-08	0.000590036	2.75093	1.71529	1.64e-08	0.000610208	2.94223	0.228517	2.98282	8.89723	0.05222	0.787036	0.334828	0.144787	0.534882	0.286098	0.141612	104337108	2811	0.336331	30.1265	34.4288	0.185223	0.00485279	2065820	715177509	0	380	144400	1.53682	0.964837	2.98258	1.78278	2.7904	2.91263	2.78433	2.8901	2.0983	1.7834	0.773877
8254	Paralichthys	FALSE	training	0	0	1	0	0.821897	2.15707	1.49e-08	0.000342609	4.65294	2.17826	1.51e-08	0.000345976	4.74483	0.797856	3.34859	11.2131	0.636575	0.675515	0.288934	0.132571	0.381025	0.14518	0.153214	144584892	6296	0.376121	30.6167	36.4482	0.215014	0.00455324	3196944	1295097902	0	380	144400	2.26777	1.42886	3.29503	2.38004	3.08921	3.69489	3.22317	3.37877	2.41459	2.58679	1.28688
8399	Ra	TRUE	test	0	0	1	0	1.90055	-2.97938	-1.24e-05	-0.000795137	8.87669	-3.60348	-1.5e-05	-0.000961696	12.985	-5.28265	0.211087	0.0445577	27.9063	3.61211	0.850409	0.570061	-0.637903	0.406921	0.24427	239471	3747	0.233234	17.2294	24.6923	0.173907	0.00470854	172895	6907500	0	166	27556	-5.83233	-5.78038	-4.40994	-1.15906	-4.14965	-0.360207	-0.961803	-3.89451	-4.90883	-4.77216	-4.90917
8468	Chelonia	FALSE	training	0	0	1	0	0.891152	2.13407	7.42e-09		4.55426	2.20074	7.65e-09		4.84325	0.53451	3.5133	12.3433	0.285701	0.794152	0.363107	0.178491	0.417583	0.174376	0.139826	287785825	0	0.381098	23.8818	24.8884	0.154296	0.00613505	4131628	2298246025	0	380	144400	1.7319	1.21494	3.84416	2.37322	3.6978	4.29576	3.2519	3.686	2.44134	2.37282	1.82057
8474	Chelydra	FALSE	training	0	0	1	0	0.875147	2.30933	6.89e-09	0.192444	5.33298	2.34115	6.99e-09	0.195096	5.48099	0.733567	3.59587	12.9303	0.538121	0.765882	0.307882	0.136301	0.378962	0.143612	0.14249	334975609	12	0.354758	24.8512	31.1062	0.206865	0.00374772	3727665	2305727180	0	380	144400	1.90682	1.27625	3.72264	2.93092	3.8726	4.07771	3.54446	3.71939	2.42253	2.39056	1.75853
8477	Chrysemys	FALSE	test	0	0	1	0	0.888025	1.68363	8.68e-09	0.00230634	2.83459	1.71129	8.82e-09	0.00234424	2.92853	0.212152	3.03855	9.23277	0.0450084	0.788588	0.285148	0.130264	0.527448	0.278201	0.148803	193944413	730	0.375476	25.291	30.2657	0.213087	0.00358526	2027118	2998240423	0	380	144400	1.61521	0.907891	3.11425	2.04355	3.03826	3.09442	2.75276	2.855	2.09391	1.44042	1.45198
8495	Alligator	FALSE	training	0	0	1	0	0.783339	2.99361	4.74e-09	1.42e-08	8.96171	3.00712	4.76e-09	1.43e-08	9.04274	1.64285	4.21375	17.7557	2.69896	0.61362	0.292718	0.131743	0.26167	0.0684712	0.145704	631504487	210177127	0.366626	24.2636	29.1734	0.206951	0.00414772	7445514	4775681628	0	380	144400	2.67573	1.99348	4.22841	3.50559	4.21298	4.32803	3.83282	4.14609	3.37617	3.04695	2.69076
8500	Crocodylus	FALSE	training	0	0	1	0	0.801345	2.23851	6.74e-09	2.87e-05	5.01094	2.2148	6.67e-09	2.84e-05	4.90533	0.798812	3.46139	11.9812	0.6381	0.642154	0.350171	0.144059	0.357981	0.12815	0.131455	332025109	78099	0.312331	22.3889	27.7211	0.179668	0.00345105	4124572	4252208435	0	380	144400	1.7319	1.73268	3.32121	2.49557	3.6191	3.73303	3.22499	3.61872	2.75926	2.54584	1.35503
8507	Sphenodon	FALSE	training	0	0	1	0	0.742857	3.56853	4.25e-09	0.0148072	12.7344	3.63065	4.33e-09	0.0150649	13.1816	2.3348	4.71172	22.2003	5.45128	0.551836	0.311325	0.139689	0.208169	0.0433343	0.145682	838987148	241	0.359175	22.0966	26.9524	0.21193	0.0032528	12947971	4273765935	0	380	144400	3.55904	2.67607	4.93985	3.90445	4.67193	4.80005	4.36524	4.71084	3.8485	4.35761	4.10052
8565	Gekko	FALSE	training	0	0	1	0	0.721906	3.04644	5.9e-09	0.000256802	9.2808	3.01913	5.85e-09	0.0002545	9.11514	1.94025	4.23117	17.9028	3.76456	0.521148	0.327517	0.141374	0.236967	0.0561534	0.137933	515976303	11863	0.338075	25.1493	30.4255	0.195818	0.00609335	7876838	2547433170	0	380	144400	3.12461	2.16187	4.28796	3.07664	4.23112	4.4334	3.9451	4.15498	3.88215	3.37488	2.85989
8627	Laticauda	FALSE	training	0	0	1	0	0.855689	2.55318	1.3e-08	0.000763968	6.51874	2.53124	1.29e-08	0.000757404	6.40719	1.1464	3.92948	15.4408	1.31423	0.732204	0.340584	0.145314	0.335146	0.112323	0.138599	196048298	3342	0.329181	29.3752	34.2067	0.177569	0.00351748	5175164	2025110237	0	380	144400	2.81786	1.64504	4.21606	3.15172	3.90094	4.02001	3.44451	3.95045	3.29358	3.03369	2.0301
8683	Hydrophis	FALSE	training	0	0	1	0	1.3903	5.34659	4.2e-08	7.61e-08	28.5861	5.24932	4.12e-08	7.47e-08	27.5554	3.27744	7.72802	59.7222	10.7416	1.93292	0.253313	0.206976	0.260034	0.0676177	0.269958	127315910	70288418	0.76933	28.1995	40.0151	0.695873	5.03e-05	784637151	2687300139	0	380	144400	4.23062	6.34674	5.31061	8.32319	9.4894	5.90533	4.38253	6.13583	5.69707	5.4116	4.10436
8796	Rhea	FALSE	training	0	0	1	0	0.865112	1.1977	1.35e-08		1.43448	1.17344	1.32e-08		1.37695	-0.354498	2.60197	6.77024	0.125669	0.748418	0.314229	0.138336	0.722311	0.521734	0.141343	88692387	0	0.350373	28.6471	32.8923	0.196739	0.00229662	1324071	1160991830	0	380	144400	2.533	0.406099	3.4168	1.47383	2.55489	2.64435	2.69885	2.32887	1.80548	1.27014	0.584665
8804	Eudromia	FALSE	training	0	0	1	0	0.852513	2.10238	9.27e-09	2.10238	4.42002	2.10052	9.26e-09	2.10052	4.41217	0.641829	3.43491	11.7986	0.411945	0.726779	0.306945	0.140012	0.405498	0.164429	0.147489	226843271	1	0.367605	28.7629	33.7535	0.210555	0.00246468	3087823	956283805	0	380	144400	1.85782	1.30817	3.49897	2.63138	3.59941	3.90208	3.50677	3.43487	2.56395	2.29211	1.61233
8806	Nothoprocta	FALSE	training	0	0	1	0	0.878996	2.12817	9.36e-09	0.00303591	4.52911	2.17677	9.57e-09	0.00310523	4.73832	0.559663	3.4765	12.086	0.313222	0.772633	0.314307	0.142813	0.413029	0.170593	0.145883	227473458	701	0.363469	28.8775	33.6356	0.209717	0.00263461	3233516	1025754786	0	380	144400	2.06296	1.27354	3.40289	2.38683	3.71919	3.90208	3.25367	3.8355	2.69268	2.15115	1.52025
8810	Anomalopteryx	FALSE	test	0	0	1	0	0.8553	1.53777	7.66e-09		2.36473	1.58049	7.87e-09		2.49795	0.129304	2.76294	7.63383	0.0167196	0.731537	0.305658	0.132573	0.556195	0.309353	0.141033	200824157	0	0.347183	28.7809	33.6794	0.192058	0.00396386	1665956	2380786559	0	380	144400	1.12593	0.43785	2.94566	2.32408	2.52623	3.20766	2.55337	2.54983	1.61193	1.15608	1.0328
8821	Apteryx	FALSE	training	0	0	1	0	0.841494	2.56052	7.33e-09	9.17e-09	6.55626	2.6244	7.51e-09	9.39e-09	6.8875	1.10859	3.83244	14.6876	1.22897	0.708113	0.305724	0.137405	0.328642	0.108006	0.145295	349479223	279378484	0.361742	28.6417	34.0673	0.215143	0.00466316	4849005	7015503744	0	380	144400	1.94846	1.89658	4.15193	3.18877	4.17345	4.13612	3.7007	3.5675	3.07207	2.48552	1.91383
8835	As	TRUE	training	0	0	1	0	0.754133	2.47074	1.33e-08	2.24e-08	6.10457	2.52001	1.35e-08	2.28e-08	6.35045	1.16594	3.62868	13.1673	1.35942	0.568717	0.434964	0.281632	0.305225	0.0931625	0.216735	186116104	110463720	0.509281	13.4149	28.0405	0.412437	0.00164767	8110222	4855363190	161	380	144400	3.45841	1.24885	3.56899	2.75093	3.82615	3.62846	3.08885	3.35345	3.0554	2.33638	2.24837
8842	Anser	TRUE	training	0	0	1	0	0.908624	1.81252	1.11e-08	2.06e-08	3.28521	1.89095	1.16e-08	2.15e-08	3.5757	0.15068	3.11477	9.70178	0.0227044	0.825597	0.338764	0.164883	0.501305	0.251307	0.159563	162666830	87873017	0.385379	26.9171	36.5306	0.250346	0.00206881	2819665	3528947504	0	380	144400	1.26034	0.983121	2.81338	2.52542	3.34751	3.13971	2.77867	3.12138	2.49868	1.88876	1.09682
8852	Branta	TRUE	training	0	0	1	0	0.865815	1.20533	1.36e-08	0.000378557	1.45281	1.20153	1.35e-08	0.000377366	1.44368	-0.30612	2.55511	6.52859	0.0937097	0.749636	0.358668	0.140197	0.718325	0.515991	0.118123	88934562	3184	0.291561	30.6252	36.7922	0.155514	0.0018629	1917376	1134889381	0	379	143641	0.948682	0.325512	2.86265	1.48555	2.20703	2.62275	1.82023	2.49085	1.59035	1.7798	0.615243
8918	Calidris	TRUE	test	0	0	1	0	0.898216	2.61417	7.61e-09	5e-08	6.83388	2.68286	7.8e-09	5.13e-08	7.19776	0.983224	3.86312	14.9237	0.96673	0.806792	0.389577	0.190369	0.343595	0.118058	0.14346	343738755	52290828	0.368422	23.796	26.5485	0.17032	0.00176695	7344574	2523567320	0	380	144400	2.05382	1.84283	3.89681	3.1001	4.24997	4.68473	3.69503	3.96447	3.1361	2.5525	2.03618
8931	Columba	TRUE	training	0	0	1	0	0.853394	1.6158	1.22e-08	0.000488008	2.6108	1.62803	1.23e-08	0.000491703	2.65048	0.233192	2.97466	8.84861	0.0543785	0.728281	0.380443	0.214033	0.528157	0.27895	0.186698	132360636	3311	0.443474	17.783	31.7797	0.319709	0.00282051	2469393	3387762251	0	380	144400	1.54143	0.723992	2.53905	1.97862	2.94329	3.3566	2.602	2.9857	2.31751	1.63281	0.830088
8952	Falco	TRUE	training	0	0	1	0	0.92676	2.28916	7.96e-09	1.01e-08	5.24023	2.33387	8.11e-09	1.02e-08	5.44697	0.828234	3.70088	13.6965	0.685972	0.858884	0.462588	0.233211	0.404848	0.163902	0.167551	287649999	227723691	0.353335	25.3036	33.5281	0.209829	0.00222827	4400079	3738389592	0	380	144400	1.87222	1.42188	3.72468	2.78781	3.73494	4.01893	3.52848	3.33755	2.85509	2.14368	1.33078
8956	Accipiter	TRUE	test	0	0	1	0	0.834957	1.79509	1.34e-08	0.000565917	3.22235	1.81003	1.35e-08	0.000570627	3.2762	0.419221	3.05749	9.34823	0.175746	0.697153	0.430052	0.28459	0.465134	0.21635	0.220271	133642054	3172	0.527204	12.3554	29.1869	0.42965	0.0026548	3840452	1191392226	0	380	144400	1.36794	0.774349	3.22559	1.58223	2.84682	3.4037	2.80114	3.05981	2.57216	2.86886	1.48407
8960	Aquila	TRUE	training	0	0	1	0	0.81113	1.45298	1.19e-08	0.000517627	2.11115	1.4355	1.17e-08	0.000511402	2.06067	0.168623	2.7401	7.50814	0.0284336	0.657932	0.318277	0.16891	0.558253	0.311646	0.175763	122295174	2807	0.435321	20.0796	32.0357	0.295433	0.00184055	1749230	5127746146	0	380	144400	0.876909	0.796427	2.8159	2.04355	2.76783	2.88949	2.43647	2.87111	2.1306	2.4475	0.719984
8968	Haliaeetus	TRUE	training	0	0	1	0	0.893104	1.57385	1.29e-08	1.61e-08	2.47701	1.58476	1.29e-08	1.62e-08	2.51145	0.10324	2.90285	8.42651	0.0106586	0.797635	0.340782	0.203132	0.567464	0.322015	0.197355	122469556	97625599	0.493111	14.2866	28.1891	0.379641	0.00190796	3166925	3632746345	0	379	143641	0.665583	0.566694	2.37319	1.86691	2.85523	2.93205	2.53903	2.69705	2.96762	3.6197	0.650986
9030	Gallus	TRUE	training	0	0	1	0	1.1129	3.36463	2.62e-08	0.000145271	11.3207	3.26728	2.54e-08	0.000141068	10.6751	1.89373	5.06555	25.6598	3.58621	1.23854	0.519573	0.434123	0.330764	0.109405	0.281	128423128	23161	0.70937	8.14468	15.031	0.68187	0.00357805	1508847906	2406055818	0	380	144400	4.68255	5.52508	3.02434	3.05609	4.17233	3.7586	3.30196	3.65876	2.83643	4.00791	3.79208
9048	Pavo	FALSE	training	0	0	1	0	0.888369	1.60579	1.13e-08	0.000604364	2.57857	1.59014	1.11e-08	0.000598474	2.52856	0.296771	3.00643	9.03862	0.0880729	0.7892	0.319588	0.177982	0.553227	0.306061	0.183921	142727128	2657	0.460976	7.60146	13.9394	0.348774	0.00101114	12840202	1028428487	0	380	144400	1.59655	1.54485	2.72636	1.91786	2.62049	3.08346	2.54623	2.92097	1.61903	1.59025	0.999178
9102	Meleagris	FALSE	training	0	0	1	0	0.772323	2.26968	1.46e-08	0.00192021	5.15146	2.29793	1.48e-08	0.0019441	5.28048	1.10316	3.46743	12.0231	1.21696	0.596483	0.46892	0.325921	0.340278	0.115789	0.233081	155728793	1182	0.547598	10.8642	23.6817	0.459104	0.00303959	9162799	2203265714	0	380	144400	2.02591	2.3098	3.24382	2.14318	3.44492	3.88739	2.90651	3.69164	2.68053	1.59025	1.70089
9114	Grus	TRUE	training	0	0	1	0	0.861169	1.82337	9.63e-09	1.47e-08	3.32467	1.9116	1.01e-08	1.54e-08	3.6542	0.32494	3.053	9.32079	0.105586	0.741612	0.375444	0.189452	0.472296	0.223063	0.165204	189368245	123921628	0.388819	24.164	33.403	0.24772	0.00405629	2729793	2425527266	0	380	144400	1.44335	0.96114	3.24217	2.29488	3.44027	3.46385	2.80392	2.84193	2.3622	1.79409	0.58337
9134	Serinus	TRUE	training	0	0	1	0	0.923151	3.00372	1.99e-08	0.00364972	9.02232	2.97949	1.98e-08	0.00362027	8.87733	1.60194	4.39592	19.3241	2.5662	0.852208	0.422856	0.274736	0.307336	0.0944556	0.218613	150842741	823	0.517024	7.03747	15.8793	0.45158	0.00091046	36171641	2316556141	0	380	144400	2.15828	2.64217	3.65314	3.28958	3.76571	4.20127	3.12164	3.88192	3.31972	3.38937	4.06129
9154	Parus	TRUE	training	0	0	1	0	1.03645	2.20398	2.41e-08	0.00133655	4.85752	2.20537	2.41e-08	0.0013374	4.86367	0.729001	3.76691	14.1896	0.531443	1.07422	0.381533	0.318134	0.470262	0.221146	0.2813	91413740	1649	0.756303	3.64742	17.0869	0.721338	0.00042211	25853460	2214379380	0	380	144400	1.63772	1.14038	2.91875	2.09912	3.05553	3.57766	2.81767	2.71588	2.37721	2.02713	1.37283
9159	Passer	TRUE	training	0	0	1	0	0.840855	2.32371	1.39e-08	0.000352024	5.39963	2.34921	1.41e-08	0.000355887	5.5188	0.895516	3.59311	12.9104	0.80195	0.707037	0.373564	0.207307	0.361859	0.130942	0.184216	167007225	6601	0.438552	16.1999	28.6935	0.31703	0.00137646	5239026	1044018326	0	380	144400	1.51819	1.63376	3.32576	3.23322	3.81017	3.42741	2.87088	3.2185	2.35036	2.24353	1.67514
9171	Sturnus	TRUE	training	0	0	1	0	0.802436	1.96605	1.97e-08	0.00164111	3.86537	1.95108	1.95e-08	0.00162861	3.8067	0.541441	3.17236	10.0639	0.293159	0.643904	0.368891	0.188644	0.408146	0.166583	0.160762	99934086	1198	0.397775	16.4145	24.3533	0.276221	0.00100684	4715803	1129475355	0	380	144400	1.47984	1.59325	3.03856	1.5716	3.18993	3.49537	2.99269	2.96846	2.3871	1.88553	1.16427
9181	Phylloscopus	TRUE	training	0	0	1	0	0.865299	3.29088	8.67e-09	2.24e-08	10.8299	3.32452	8.76e-09	2.26e-08	11.0524	1.83821	4.65366	21.6566	3.37903	0.748743	0.52531	0.352346	0.262939	0.0691368	0.223889	379386103	147199084	0.49161	11.6623	28.4369	0.408506	0.00112853	24371230	4045982974	0	380	144400	2.78307	2.55578	4.31082	3.56557	4.50979	4.75447	4.46478	4.72596	3.7978	3.91026	3.0648
9186	Turdus	TRUE	test	0	0	1	0	1.92862	-3.64283	-9.14e-05	-0.000489496	13.2702	-4.37994	-0.000109861	-0.000588543	19.1839	-6.06704	-0.212754	0.0452644	36.809	3.71958	0.400758	0.315061	-0.529429	0.280295	0.264599	39868	7442	0.687801	8.82117	11.6046	0.647726	0.000862538	110027	2191744	0	134	17956	-6.37207	-1.95649	-4.94651	0.1238	-4.66978	-4.68887	-2.1337	-4.42684	-5.43757	-1.40572	-5.44015
9207	Phalacrocorax	TRUE	training	0	0	1	0	0.819431	0.747696	1.48e-08	0.000593881	0.55905	0.778774	1.54e-08	0.000618566	0.60649	-0.559802	1.92147	3.69206	0.313378	0.671468	0.423134	0.201505	1.09594	1.20109	0.156116	50655421	1259	0.344041	22.8076	29.3655	0.205335	0.00351421	1120662	1165353566	0	379	143641	0.756882	0.705032	1.47625	1.35415	1.82133	1.9339	1.9054	2.21245	1.06729	0.00431547	-0.839981
9232	Aptenodytes	FALSE	training	0	0	1	0	0.758074	1.22872	1.37e-08	0.000451571	1.50976	1.16344	1.3e-08	0.000427577	1.35358	0.0899479	2.47875	6.14422	0.00809063	0.574676	0.44648	0.226435	0.61696	0.38064	0.166919	89493774	2721	0.362893	28.723	33.8241	0.234754	0.00719866	1610831	1308986845	0	379	143641	1.16907	1.287	2.84568	1.15997	2.53779	2.6862	2.28097	2.5802	1.5533	1.21473	0.615243
9257	Ornithorhynchus	FALSE	training	0	0	1	0	0.601	3.34866	7.86e-09		11.2135	3.41151	8.01e-09		11.6384	2.34668	4.30237	18.5103	5.50692	0.361201	0.251368	0.169996	0.179475	0.0322113	0.274922	426041456	0	0.609985	19.6272	26.4863	0.52056	0.0603213	13979464	3867887819	0	380	144400	3.11195	3.0992	3.99445	3.42757	4.16671	4.23667	3.85243	4.17253	3.82152	3.40366	2.7233
9274	Thylacinus	FALSE	training	0	0	1	0	0.847157	2.62825	1.09e-08		6.90769	2.70894	1.13e-08		7.33835	1.2008	3.89124	15.1418	1.44192	0.717674	0.289364	0.125465	0.322328	0.103895	0.142658	240091556	0	0.352329	22.2624	26.6181	0.185732	0.00205519	4920639	3096804944	0	380	144400	1.9972	2.04366	3.49131	3.46044	4.19341	3.89109	3.27983	3.47932	3.1046	2.51008	2.58627
9304	Sarcophilus	FALSE	training	0	0	1	0	0.86481	3.7458	5.79e-09		14.031	3.7663	5.82e-09		14.185	2.2891	5.06895	25.6943	5.23999	0.747896	0.31895	0.134098	0.230874	0.053303	0.135582	646939606	0	0.330682	22.4733	26.8017	0.164457	0.00233632	17241489	6526868411	0	380	144400	3.063	2.83594	5.13615	4.41975	5.47457	5.10858	4.64272	4.91245	5.0134	3.65341	3.15488
9350	Tamandua	FALSE	training	0	0	1	0	0.854672	3.26181	6.65e-09	0.00155918	10.6394	3.31433	6.76e-09	0.00158429	10.9848	1.84292	4.58107	20.9862	3.39634	0.730463	0.34378	0.156914	0.262023	0.0686563	0.143245	490471325	2092	0.35527	24.078	28.9477	0.203854	0.00260846	10117323	3849568345	0	380	144400	2.94228	2.25241	4.88092	3.71228	4.71193	4.96826	4.24162	4.74084	4.47893	3.81622	2.88224
9353	Bradypus	FALSE	training	0	0	1	0	0.898271	2.05374	1.05e-08	0.000260462	4.21787	2.08275	1.07e-08	0.000264141	4.33787	0.560671	3.37976	11.4228	0.314352	0.80689	0.23179	0.128565	0.437382	0.191303	0.182648	194895841	7885	0.48896	22.0173	25.267	0.342676	0.0066235	3725621	1502873564	0	380	144400	1.27244	1.33656	3.22559	2.68294	3.523	3.35869	2.61881	3.17937	2.33666	1.46536	1.42442
9357	Choloepus	FALSE	training	0	0	1	0	0.788615	3.66157	4.87e-09	8.68e-09	13.4071	3.68096	4.89e-09	8.73e-09	13.5495	2.35244	4.86011	23.6206	5.53396	0.621913	0.292795	0.127773	0.215376	0.046387	0.142547	752231155	421755346	0.353828	23.9103	28.4023	0.190122	0.0056825	13877262	6649788952	0	380	144400	2.884	2.54823	4.77306	4.14552	5.19899	5.18891	4.42176	4.85699	3.92532	3.51115	3.32727
9360	Dasypus	FALSE	training	0	0	1	0	0.867741	3.50603	5.35e-09	0.000377724	12.2923	3.53421	5.39e-09	0.000380759	12.4906	2.07865	4.87188	23.7353	4.32077	0.752974	0.301919	0.129957	0.247499	0.0612559	0.139978	655922424	9282	0.345361	22.7642	26.8889	0.180088	0.00306978	12281781	3788058720	0	380	144400	3.03588	2.72804	5.02083	4.09416	5.21493	5.10494	4.53097	4.94511	3.87846	3.47218	2.90792
9367	Atelerix	FALSE	training	0	0	1	0	1.66144	-1.84113	-5.26e-07	-0.00505806	3.38978	-1.45134	-4.14e-07	-0.00398719	2.10638	-5.03005	0.303437	0.092074	25.3014	2.76037	0.257393	0.125759	-0.902398	0.814322	0.155541	3502258	364	0.415023	23.5044	29.3386	0.244512	0.00225201	94477	36548589	0	295	87025	-1.97001	-1.36032	-0.522127	-0.654768	-1.64703	1.83335	-0.37052	0.192745	-1.75766	-0.665799	-2.38955
9370	Echinops	FALSE	training	0	0	1	0	0.864164	3.20699	4.97e-09		10.2848	3.27812	5.08e-09		10.7461	1.70254	4.4779	20.0516	2.89864	0.74678	0.291587	0.128639	0.269463	0.0726101	0.143002	645527311	0	0.358667	22.7798	27.4857	0.201031	0.00373361	8675704	3030465548	0	380	144400	2.73781	2.30014	4.36042	3.77996	4.82317	4.88542	4.33574	4.55752	3.66995	3.36017	2.84919
9394	Tupaia	FALSE	training	0	0	1	0	0.75529	4.70563	4.15e-09	1.12e-08	22.143	4.80793	4.25e-09	1.14e-08	23.1162	3.32539	5.73931	32.9397	11.0582	0.570463	0.279763	0.131726	0.160508	0.0257627	0.154569	1132560501	420533347	0.390571	21.1651	25.9221	0.245614	0.00355929	43294453	8785641730	0	380	144400	4.52507	4.29493	5.43002	5.25311	5.8719	6.12652	5.52411	5.71371	4.63943	4.52109	4.42318
9401	Pteropus	FALSE	training	0	0	1	0	0.819167	3.26498	7.27e-09	1.8e-08	10.6601	3.30976	7.37e-09	1.83e-08	10.9545	1.87267	4.56562	20.8449	3.50691	0.671034	0.294891	0.134601	0.250895	0.0629484	0.146598	449285524	181242146	0.3719	24.3941	29.4908	0.219529	0.00411718	9313063	4508362214	0	380	144400	3.20611	2.47761	4.49127	3.55091	4.69877	4.82932	4.20134	4.52749	3.80179	3.3147	2.66362
9406	Rousettus	FALSE	training	0	0	1	0	0.863659	3.08079	8.16e-09	0.000101459	9.49126	3.19423	8.46e-09	0.000105195	10.2031	1.61764	4.41348	19.4788	2.61677	0.745907	0.322853	0.140929	0.280337	0.0785889	0.146394	377401173	30365	0.344071	24.5642	28.0774	0.183142	0.00245426	8362160	4126441276	0	380	144400	2.50418	2.16964	4.51458	3.28133	4.59414	4.66792	3.89984	4.41122	3.4238	2.78427	2.60016
9412	Megaderma	FALSE	training	0	0	1	0	0.865727	3.40804	5.83e-09	0.00406688	11.6148	3.49066	5.97e-09	0.00416547	12.1847	1.92904	4.73976	22.4653	3.7212	0.749484	0.293894	0.128803	0.254025	0.0645285	0.142348	584275363	838	0.355213	24.0191	28.9345	0.200624	0.00576282	10895948	4336437230	0	380	144400	2.92323	2.9072	4.64408	4.10997	5.03338	5.09393	4.33574	4.76518	3.6042	3.39654	2.90538
9416	Artibeus	FALSE	test	0	0	1	0	0.83354	3.09265	7.56e-09	0.000439422	9.56449	3.13146	7.66e-09	0.000444935	9.80602	1.70333	4.38193	19.2013	2.90133	0.694789	0.313057	0.13514	0.269523	0.0726426	0.13909	408920550	7038	0.342877	24.7756	29.5315	0.191028	0.00293707	8130492	2427766010	0	380	144400	2.7607	2.11974	4.3817	3.66824	4.74409	4.84364	3.99684	4.49652	3.38829	3.03061	2.81222
9418	Macrotus	FALSE	training	0	0	1	0	0.784702	2.85155	7.57e-09	0.00378692	8.13133	2.87691	7.64e-09	0.0038206	8.27661	1.50443	4.06247	16.5037	2.2633	0.615758	0.300326	0.133473	0.275185	0.0757265	0.143181	376792317	753	0.358849	24.7041	29.253	0.197508	0.00360845	6064857	2161902492	0	380	144400	2.96467	2.25343	3.93866	3.40585	4.21513	4.4546	3.80674	4.43156	3.31325	2.93333	2.74442
9422	Phyllostomus	FALSE	training	0	0	1	0	0.81815	2.91932	8.03e-09	0.00722603	8.52241	2.96494	8.16e-09	0.00733897	8.79089	1.50929	4.17876	17.4621	2.27796	0.669369	0.299019	0.134211	0.280254	0.0785423	0.143622	363548719	404	0.363398	25.3244	30.3407	0.197363	0.00426042	6781420	4029979920	0	380	144400	2.65079	1.97886	4.31645	3.49226	4.32586	4.41173	3.80573	4.16379	3.41797	2.95689	2.54886
9425	Totia	FALSE	training	0	0	1	0	0.814787	2.82358	7.89e-09	0.00259998	7.97259	2.86049	7.99e-09	0.00263397	8.18239	1.37859	4.03219	16.2585	1.90051	0.663877	0.29764	0.133553	0.288565	0.0832699	0.146298	357946606	1086	0.36373	24.4659	28.9042	0.205195	0.00312843	5966275	2105996142	0	380	144400	2.50418	2.03989	3.7596	3.25615	4.30644	4.28753	3.92724	4.3028	3.06377	2.79345	2.37484
9429	Desmodus	FALSE	training	0	0	1	0	0.860794	2.90791	7.73e-09		8.45596	2.89991	7.71e-09		8.40948	1.52407	4.17493	17.4301	2.3228	0.740966	0.320908	0.145581	0.296018	0.0876265	0.149905	376052611	0	0.360565	24.3497	27.8948	0.191407	0.00244485	7362206	2154869893	0	380	144400	2.5499	2.10215	3.99445	3.86362	4.49366	4.4546	3.90906	4.10042	3.11256	2.89279	2.42948
9432	Miniopterus	FALSE	test	0	0	1	0	0.862662	3.14579	6.31e-09	1.07e-08	9.896	3.18106	6.38e-09	1.08e-08	10.1192	1.6732	4.4053	19.4067	2.79961	0.744187	0.287004	0.127482	0.274228	0.0752008	0.144945	498465838	293918989	0.36297	24.8063	29.5435	0.200121	0.0030479	8288292	3674230103	0	380	144400	2.62002	2.28053	4.72569	3.88045	4.57183	6.06975	4.34171	5.15126	3.54418	2.99922	2.72938
9437	Tadarida	FALSE	training	0	0	1	0	0.862741	3.18585	6.74e-09	0.00254055	10.1496	3.23978	6.85e-09	0.00258356	10.4962	1.72702	4.47005	19.9814	2.98258	0.744321	0.286057	0.127931	0.270804	0.0733347	0.146906	473012333	1254	0.36613	23.9087	29.0552	0.206982	0.00367415	8462154	2710422403	0	380	144400	2.5443	2.46121	4.20983	3.62804	4.8173	4.87628	4.14498	4.62613	3.34521	3.00347	2.60188
9439	Antrozous	FALSE	training	0	0	1	0	0.828593	2.92556	8.42e-09	0.0436651	8.55892	2.96015	8.52e-09	0.0441813	8.76248	1.51827	4.16495	17.3468	2.30516	0.686567	0.282548	0.128959	0.283225	0.0802165	0.148786	347480580	67	0.375937	23.9315	29.0454	0.217	0.00286847	6573991	2597598152	0	380	144400	2.65583	2.08061	4.12509	3.67011	4.391	4.41173	3.72305	4.25591	3.15148	2.90454	2.28448
9446	Lemur	FALSE	training	0	0	1	0	0.876348	2.22315	1.23e-08	0.247016	4.94238	2.21748	1.23e-08	0.246386	4.9172	0.788639	3.60238	12.9771	0.621951	0.767985	0.297399	0.134834	0.394193	0.155388	0.149826	180964219	9	0.368187	24.8674	30.4683	0.209748	0.0065194	3358466	2301250046	0	380	144400	1.91318	1.47201	3.44136	2.50161	3.77909	3.7586	3.20849	3.22525	2.5776	2.25478	2.22104
9459	Cheirogaleus	FALSE	training	0	0	1	0	0.84735	2.86061	8.37e-09	0.000645881	8.18308	2.91613	8.53e-09	0.000658417	8.50381	1.37097	4.10312	16.8356	1.87955	0.718001	0.294737	0.131348	0.296213	0.0877421	0.145922	341748086	4429	0.361822	24.9474	29.3284	0.199119	0.0060171	6448760	4516230719	0	380	144400	2.1908	2.02594	3.93866	3.53389	4.71845	4.84837	3.76206	4.35486	3.11256	2.67288	2.55249
9469	Nycticebus	FALSE	test	0	0	1	0	0.880765	3.3116	6.14e-09	0.000368857	10.9667	3.34702	6.2e-09	0.000372802	11.2025	1.73903	4.65071	21.6291	3.02423	0.775747	0.284679	0.126062	0.265964	0.0707367	0.144525	539711921	8978	0.362451	25.3366	30.2598	0.200582	0.00767798	9831244	3295104935	0	380	144400	2.90381	2.56327	4.64812	3.95359	4.97482	5.0753	4.123	4.62613	3.89312	3.10883	2.77239
9481	Callithrix	FALSE	training	0	0	1	0	0.848957	2.80774	9.28e-09	0.000742789	7.88342	2.87099	9.49e-09	0.000759521	8.24257	1.39653	4.1471	17.1984	1.95031	0.720729	0.27733	0.130415	0.302363	0.0914234	0.151305	302502749	3780	0.390804	25.8227	30.9382	0.234211	0.0359516	6222320	5935238103	0	380	144400	2.87193	2.46121	4.30515	3.37614	4.17121	4.58552	3.87167	4.11894	3.1046	2.71752	3.29336
9486	Saguinus	FALSE	training	0	0	1	0	0.859999	2.85385	9.24e-09	8.15e-05	8.14447	2.89573	9.38e-09	8.27e-05	8.38525	1.49274	4.21808	17.7922	2.22828	0.739598	0.275624	0.130003	0.301347	0.0908098	0.152366	308770548	35000	0.39272	25.7791	30.7023	0.239507	0.040101	6723770	3495220943	0	380	144400	2.87193	2.49374	4.00984	3.36095	4.26336	4.5222	3.66504	4.24788	3.26673	2.58679	3.10515
9499	Alouatta	FALSE	training	0	0	1	0	0.814336	2.81798	9.8e-09	0.000154309	7.94102	2.86926	9.98e-09	0.000157117	8.23268	1.4625	4.06609	16.5331	2.13891	0.663143	0.285366	0.131906	0.288978	0.0835086	0.15055	287506982	18262	0.38052	25.5117	30.2217	0.229119	0.0336286	6411284	3034576312	0	380	144400	2.72382	2.34754	4.14529	3.21568	4.33543	4.40441	3.89054	3.93403	3.03845	2.63076	2.99177
9504	Aotus	FALSE	training	0	0	1	0	0.846854	2.65072	9.74e-09	4.78e-05	7.02632	2.70337	9.94e-09	4.88e-05	7.30822	1.31917	3.95562	15.6469	1.7402	0.717162	0.278102	0.130796	0.319481	0.102068	0.151379	272047474	55423	0.390611	24.8379	29.9238	0.238873	0.0378844	5372977	3072580166	0	380	144400	2.66084	2.20015	4.01745	3.13907	4.07713	4.51564	3.71862	4.00023	3.0803	2.68895	3.17449
9506	Ateles	FALSE	test	0	0	1	0	0.825645	2.65833	1.04e-08	4.92e-05	7.06673	2.69223	1.05e-08	4.99e-05	7.24812	1.24632	3.99405	15.9525	1.5533	0.681689	0.315111	0.13559	0.310587	0.0964646	0.118938	256430006	53986	0.34093	29.8391	35.7399	0.170355	0.0355932	10568210	2901302083	0	380	144400	2.94228	2.38392	4.31645	2.69294	4.00954	4.25391	3.73949	4.03275	2.86021	2.43637	3.08092
9513	Cebus	FALSE	training	0	0	1	0	0.820762	2.92537	8.92e-09	1.1e-08	8.55777	2.92124	8.91e-09	1.1e-08	8.53366	1.49906	4.23315	17.9196	2.24719	0.673651	0.281186	0.139975	0.280567	0.078718	0.156913	327936115	265001967	0.416067	26.1151	31.9333	0.256585	0.0322962	7532501	5989913427	0	380	144400	2.76521	2.52524	4.18451	3.32458	4.33543	4.59771	3.75137	4.22339	3.37005	2.81028	3.24025
9520	Saimiri	FALSE	training	0	0	1	0	0.842186	2.77686	9.03e-09	7.12e-05	7.71094	2.87389	9.35e-09	7.37e-05	8.25923	1.34121	4.09597	16.7769	1.79886	0.709277	0.277005	0.127855	0.303287	0.0919832	0.152082	307406449	39015	0.382628	25.7499	30.5832	0.231965	0.0342024	5873691	2758496739	1149	380	144400	2.64573	2.41035	4.25863	3.2618	4.28363	4.59163	3.82287	4.06231	2.99477	2.44381	3.03175
9529	Cercocebus	FALSE	training	0	0	1	0	0.835844	1.52244	1.77e-08	0.000831934	2.31782	1.53184	1.78e-08	0.00083707	2.34653	0.122327	2.89006	8.35243	0.0149639	0.698635	0.271535	0.139514	0.549017	0.301419	0.169298	85999428	1830	0.434966	24.1802	29.2576	0.302792	0.0764662	2049979	3137408194	0	380	144400	1.96764	1.76138	3.16527	1.4517	2.9356	3.08896	2.69577	3.03842	2.14532	1.7543	2.69076
9533	Cercopithecus	FALSE	training	0	0	1	0	0.839543	1.97203	1.64e-08	0.000114646	3.88891	1.96044	1.63e-08	0.000113972	3.84331	0.656379	3.33459	11.1195	0.430833	0.704833	0.275668	0.142728	0.425725	0.181242	0.170483	120159054	17201	0.437465	23.9785	29.3856	0.293714	0.0693694	3310336	3280968603	0	380	144400	2.4251	2.23391	3.49259	2.10809	3.57933	3.45629	3.01985	3.50508	2.47193	2.10805	3.04621
9537	Erythrocebus	FALSE	test	0	0	1	0	0.924024	1.70591	2.05e-08		2.91013	1.66357	2e-08		2.76746	0.275544	3.21543	10.339	0.0759243	0.85382	0.265083	0.134463	0.54166	0.293396	0.175052	83082144	0	0.430698	25.0873	30.1733	0.293027	0.0599443	2566274	3490828921	0	380	144400	1.96263	1.59325	3.49387	1.53268	3.06576	3.07238	2.77582	3.1723	1.81424	1.50875	2.75334
9539	Macaca	FALSE	training	0	0	1	0	0.837013	2.5955	1.16e-08	3.39e-08	6.73661	2.62308	1.17e-08	3.43e-08	6.88055	1.20301	3.97425	15.7946	1.44723	0.700591	0.286485	0.140643	0.322486	0.103997	0.156572	223342976	76531706	0.407609	25.6234	31.988	0.256249	0.0674434	6888832	18717400434	0	380	144400	3.05965	2.76531	4.42798	2.80129	4.04071	4.23667	3.44158	3.80959	3.19627	2.37481	3.55707
9554	Papio	FALSE	training	0	0	1	0	0.895611	1.60225	2.02e-08	4.86e-05	2.56719	1.67034	2.11e-08	5.07e-05	2.79002	0.156232	3.01514	9.09109	0.0244084	0.80212	0.369462	0.187574	0.558972	0.31245	0.169419	79251514	32978	0.394031	24.2409	27.5831	0.257801	0.0583448	2811772	11708602805	799	377	142129	2.32534	1.86857	3.3658	1.23112	2.79486	2.96049	2.84729	3.18171	2.12209	1.49927	3.13992
9564	Theropithecus	FALSE	training	0	0	1	0	0.793013	1.21584	2.46e-08		1.47827	1.21476	2.45e-08		1.47564	-0.0460445	2.49365	6.2183	0.0021201	0.62887	0.302304	0.142881	0.652235	0.42541	0.146514	49489484	0	0.38473	24.4289	29.031	0.264475	0.051729	1749817	5859985145	0	379	143641	2.7516	1.57738	3.2019	1.71634	2.84259	2.54561	1.99015	2.32887	1.4246	1.50402	2.08929
9567	Mandrillus	FALSE	training	0	0	1	0	0.781123	1.97347	1.77e-08	5.65e-08	3.89458	2.0375	1.83e-08	5.84e-08	4.1514	0.7367	3.24099	10.504	0.542727	0.610154	0.270667	0.140912	0.395812	0.156667	0.168716	111266229	34904558	0.441979	23.6463	29.1504	0.30695	0.0640853	3237661	6032715202	0	380	144400	2.36645	2.1267	4.74783	2.07172	2.97719	3.27358	3.04411	3.14108	2.30869	1.52744	3.01367
9570	Colobus	FALSE	training	0	0	1	0	0.873726	2.02036	1.48e-08	2.04e-06	4.08187	2.04264	1.5e-08	2.07e-06	4.17236	0.610966	3.37192	11.3698	0.373279	0.763396	0.270424	0.135939	0.43246	0.187021	0.165453	136397138	988795	0.424449	23.6352	28.4017	0.288127	0.0669895	3515704	3119549640	0	380	144400	2.37978	2.07089	3.4797	2.29488	3.58338	3.72725	2.97183	3.61872	2.39526	2.13866	3.01481
9592	Gorilla	FALSE	training	0	0	1	0	0.790229	3.20103	2.54e-08	0.000987363	10.2466	3.16376	2.51e-08	0.000975865	10.0094	2.05749	4.49004	20.1605	4.23326	0.624462	0.249355	0.173047	0.246867	0.0609434	0.231257	126183448	3242	0.629938	15.7255	18.1861	0.561321	0.159396	30694662	6031116836	4224	380	144400	4.8964	4.5562	5.03736	3.29505	4.13696	4.24533	4.39953	4.10972	3.30018	2.8797	5.55207
9596	Pan	FALSE	training	0	0	1	0	0.844376	4.13815	2.55e-08	6.51e-08	17.1243	4.08967	2.52e-08	6.44e-08	16.7254	2.9019	5.49306	30.1737	8.42105	0.71297	0.256581	0.172344	0.204047	0.0416351	0.220307	162024219	63526938	0.603328	17.2473	19.7031	0.535904	0.155104	110262445	16231119533	3334	380	144400	6.25707	5.94717	6.09135	4.20759	5.0094	5.35261	5.2509	4.74576	4.0875	3.22557	6.94072
9599	Pongo	FALSE	training	0	0	1	0	0.739518	3.46823	1.52e-08	2.66e-05	12.0286	3.4278	1.5e-08	2.62e-05	11.7498	2.31248	4.67935	21.8963	5.34756	0.546887	0.256214	0.146725	0.213227	0.0454656	0.178938	228637324	130600	0.49918	20.1636	22.6983	0.382691	0.0750103	33294493	6093931435	0	380	144400	4.85267	4.5273	5.40763	3.79164	4.91795	4.61573	4.48561	4.23978	3.61386	3.02648	5.39006
9605	Homo	TRUE	training	0	0	1	0	1.15874	6.17969	7.39e-08	0.00942025	38.1885	5.978	7.14e-08	0.00911281	35.7365	4.56344	8.34182	69.586	20.825	1.34269	0.312011	0.236536	0.187509	0.0351595	0.25473	83671840	656	0.683153	12.5628	19.5217	0.649233	0.128492	1259991826	14214734580	0	380	144400	9.11773	8.75014	8.62395	6.41153	5.6191	7.08282	7.62091	6.90655	6.26609	5.09098	9.7241
9611	Canis	TRUE	training	0	0	1	0	1.63045	5.97616	5.67e-08	0.000641908	35.7145	5.78885	5.5e-08	0.000621788	33.5108	3.87395	8.90683	79.3316	15.0075	2.65835	0.350325	0.325455	0.272825	0.0744334	0.316149	105337582	9310	0.894759	3.57254	14.6365	0.884366	0.00307274	4135927168	7844000363	0	380	144400	10.0118	10.2588	9.0361	6.81542	6.26226	7.50169	5.16061	8.09868	6.80767	6.86478	8.38888
9621	Lycaon	FALSE	training	0	0	1	0	1.02757	2.81756	4.48e-08		7.93865	2.67919	4.26e-08		7.17804	1.53689	4.54151	20.6253	2.36203	1.05591	0.261469	0.218191	0.364703	0.133008	0.282552	62859361	0	0.788287	3.15764	10.4912	0.738873	0.00245811	85789286	2137798172	0	380	144400	5.62118	5.81182	4.81488	2.51359	3.87713	3.7614	3.27638	3.83184	3.16664	2.92421	4.06129
9625	Vulpes	TRUE	training	0	0	1	0	0.846829	3.90564	1.32e-08	2.69e-08	15.254	3.84938	1.3e-08	2.65e-08	14.8177	2.72883	5.25371	27.6015	7.44653	0.71712	0.294205	0.218854	0.216822	0.0470119	0.250327	295226826	145040569	0.672126	5.1149	15.1159	0.608604	0.0035229	121089675	5247055236	0	380	144400	6.05394	6.27823	5.49779	4.02831	4.86329	4.94283	4.55048	5.02978	5.25187	3.65341	4.57296
9645	Ailuropoda	FALSE	training	0	0	1	0	0.813217	2.64464	9.22e-09		6.9941	2.70661	9.43e-09		7.32572	1.15642	3.85334	14.8482	1.3373	0.661321	0.272557	0.13061	0.307497	0.0945542	0.155052	286926886	0	0.400963	22.4277	28.0738	0.24655	0.00365903	4942885	4845830203	0	380	144400	2.7516	2.33824	4.15854	3.21568	4.1439	4.30393	3.71972	3.94828	2.90124	2.70619	2.21091
9648	Ailurus	FALSE	training	0	0	1	0	0.794004	3.07437	7.29e-09		9.45174	3.10671	7.37e-09		9.65165	1.73	4.28626	18.372	2.99289	0.630443	0.302099	0.13418	0.258266	0.0667012	0.137329	421680160	0	0.358019	23.1133	28.1772	0.196272	0.00220779	9308564	2343219529	0	380	144400	2.839	2.47761	4.41788	3.67011	4.57933	4.41901	3.91819	4.24788	3.31972	2.96682	2.58802
9663	Mellivora	FALSE	training	0	0	1	0	0.820205	2.69504	9.18e-09		7.26322	2.68622	9.15e-09		7.2158	1.22398	3.93053	15.4491	1.49814	0.672736	0.328738	0.15219	0.304339	0.0926222	0.147451	293612688	0	0.366547	23.5919	28.9699	0.217027	0.00322053	5713776	3091197350	0	380	144400	2.65079	2.25445	3.93043	3.34033	4.26029	4.38959	3.84268	3.9888	3.01247	2.54248	2.16934
9665	Mustela	TRUE	training	0	0	1	0	0.762936	2.72703	1.02e-08	0.000190489	7.43671	2.79174	1.05e-08	0.000195008	7.79382	1.41431	3.87239	14.9954	2.00026	0.582072	0.305921	0.175153	0.279768	0.0782701	0.189404	266230525	14316	0.481773	16.2668	26.8937	0.361286	0.00396037	7885785	29296891109	0	380	144400	2.61479	2.30014	4.07629	3.03864	4.06597	4.46157	3.6973	3.8854	3.15909	2.73843	2.04523
9671	Pteronura	FALSE	training	0	0	1	0	0.806743	2.44266	1.15e-08		5.96658	2.47231	1.16e-08		6.11232	1.01934	3.62353	13.13	1.03906	0.650834	0.295989	0.138702	0.330272	0.10908	0.150646	212602591	0	0.383031	23.6599	29.0364	0.224482	0.00384978	4173743	2602348482	0	380	144400	2.15828	2.11858	3.19846	3.13907	4.08082	3.41957	3.40277	3.62625	2.78381	2.52043	1.74239
9677	Crocuta	FALSE	training	0	0	1	0	0.828456	1.86622	1.41e-08		3.48278	1.93628	1.46e-08		3.74916	0.472767	3.09117	9.55535	0.223509	0.68634	0.321536	0.148258	0.443922	0.197067	0.144951	132484870	0	0.367288	23.0162	27.2215	0.214577	0.00319645	2626852	2348616059	0	380	144400	1.70235	1.05646	2.85056	2.30226	3.20479	3.30055	2.53542	2.99703	2.60434	2.37481	1.73012
9688	Panthera	FALSE	test	0	0	1	0	0.810999	2.60624	9.3e-09	1.85e-08	6.79248	2.62359	9.36e-09	1.86e-08	6.8832	1.16366	3.80353	14.4668	1.3541	0.657719	0.284635	0.135203	0.311176	0.0968305	0.15401	280294003	141021708	0.392928	24.0348	29.6522	0.242054	0.00521529	4828238	10190802390	0	380	144400	2.26777	1.82269	3.80746	3.14542	3.81178	3.93319	3.72525	3.80332	3.22505	2.60114	1.96067
9703	Zalophus	FALSE	training	0	0	1	0	1.02277	0.131398	4.57e-09	0.00071802	0.0172653	0.198571	6.9e-09	0.00108509	0.0394303	-1.83957	1.55617	2.42167	3.384	1.04605	0.271111	0.129411	7.78374	60.5866	0.156369	28775111	183	0.399643	22.1487	27.9439	0.245017	0.00435397	449975	5121854301	0	372	138384	0.453392	-0.259109	-0.501072	0.192799	1.55458	1.97647	1.35522	0.983377	1.1326	0.293612	-0.0617784
9706	Odobenus	FALSE	training	0	0	1	0	0.82693	2.03161	1.3e-08		4.12742	2.06619	1.32e-08		4.26912	0.58583	3.21674	10.3474	0.343197	0.683813	0.280522	0.131241	0.407033	0.165676	0.151667	156646007	0	0.387453	22.4222	27.8895	0.229224	0.00367448	2739962	2474076339	0	380	144400	1.90363	1.71889	3.21381	2.31686	3.21652	4.03289	2.70499	3.53678	2.57624	2.27909	1.7939
9724	Inia	FALSE	test	0	0	1	0	0.893874	1.96669	1.13e-08	0.00277781	3.86786	2.01387	1.15e-08	0.00284445	4.05568	0.396259	3.36264	11.3074	0.157021	0.799011	0.288086	0.128811	0.454507	0.206577	0.145839	174789846	708	0.365381	25.9816	31.0638	0.209295	0.00616044	2577425	2596524567	0	380	144400	1.84546	1.39584	3.33479	2.62074	3.41668	3.76837	2.92631	3.27554	2.49427	2.17566	1.24097
9763	Eschrichtius	FALSE	test	0	0	1	0	0.932817	1.23806	1.67e-08		1.53279	1.32042	1.78e-08		1.74352	-0.526466	2.60451	6.78346	0.277166	0.870148	0.348869	0.191985	0.753451	0.567688	0.162267	73996167	0	0.443458	25.385	30.0667	0.311762	0.00502339	1645286	8390570835	0	380	144400	1.12593	0.468625	2.42292	2.0047	2.90023	2.83802	2.15143	2.8901	1.71338	1.0866	0.928346
9776	Trichechus	FALSE	training	0	0	1	0	0.886393	3.43158	6.22e-09	0.0130478	11.7757	3.58205	6.49e-09	0.01362	12.8311	1.82732	4.65469	21.6661	3.33911	0.785692	0.322164	0.131269	0.258305	0.0667214	0.134599	551591996	263	0.317925	22.8772	27.3941	0.178475	0.00291033	12025374	3225024031	0	380	144400	2.82637	2.06845	4.39217	3.89999	4.829	4.90789	4.42176	4.66938	3.74016	3.17338	2.77093
9784	Loxodonta	FALSE	training	0	0	1	0	0.845197	3.42715	5.69e-09	0.000506601	11.7454	3.46881	5.76e-09	0.000512758	12.0326	2.00327	4.67911	21.894	4.01308	0.714358	0.307023	0.135584	0.246618	0.0608204	0.141798	601924226	6765	0.354025	23.0746	27.5191	0.188049	0.00393536	12001875	3387943057	0	380	144400	3.70649	2.57071	4.62775	3.64546	4.86329	5.07905	4.4595	4.72596	3.66082	3.41073	2.99758
9800	Tapirus	FALSE	training	0	0	1	0	0.846801	3.70551	4.99e-09	1.57e-08	13.7308	3.75485	5.06e-09	1.59e-08	14.0989	2.26053	4.99575	24.9576	5.11001	0.717072	0.306189	0.131836	0.228525	0.0522236	0.136804	742628668	235846502	0.344098	23.0728	27.5954	0.190153	0.00362141	15000780	4997117030	0	380	144400	3.63736	2.91248	5.22151	4.1279	5.14112	5.43463	4.70257	5.06602	4.0845	3.74319	3.21259
9806	Ceratotherium	FALSE	training	0	0	1	0	0.742402	3.03319	2.02e-08		9.20026	2.93143	1.95e-08		8.59329	2.04431	4.35138	18.9345	4.17919	0.55116	0.416911	0.326246	0.244759	0.059907	0.257327	150174356	0	0.677228	24.5783	29.6046	0.596418	0.099792	33936805	5227486257	0	380	144400	2.67573	2.27058	3.50025	3.33772	4.02265	3.69937	3.34157	3.99816	3.12831	2.56734	1.94419
9817	Orycteropus	FALSE	training	0	0	1	0	0.848008	3.68106	5e-09		13.5502	3.74823	5.09e-09		14.0492	2.23897	4.90638	24.0726	5.01297	0.719117	0.291757	0.1282	0.23037	0.0530705	0.142968	736675319	0	0.35697	22.5961	27.4025	0.204416	0.00283661	14836934	9183017758	0	380	144400	3.06634	3.08601	5.1606	4.35579	5.2228	5.01725	4.59304	4.98449	4.21126	3.51115	2.79108
9822	Sus	TRUE	training	0	0	1	0	1.18597	6.75692	1.07e-08	0.000689692	45.6559	6.54178	1.04e-08	0.000667733	42.7948	5.26256	8.89965	79.2037	27.6945	1.40653	0.733345	0.642721	0.17552	0.0308073	0.29637	629545500	9797	0.654118	8.8079	19.4399	0.627381	0.0211128	5523755935	9242747596	0	380	144400	7.29135	7.21856	6.5126	5.61671	6.40064	7.14641	5.96546	6.91778	6.03014	4.7241	7.61349
9832	Hippopotamus	FALSE	training	0	0	1	0	0.829107	3.21136	6.23e-09		10.3128	3.27052	6.35e-09		10.6963	1.88662	4.42743	19.6021	3.55933	0.687418	0.293619	0.127913	0.258179	0.0666566	0.141263	515262014	0	0.352864	24.8705	29.3713	0.189741	0.00358765	9148179	5159722995	0	380	144400	2.58827	2.37495	4.36578	3.69417	4.7691	4.7699	4.11557	4.36208	3.51276	3.03984	2.68919
9836	Camelus	FALSE	training	0	0	1	0	0.809987	2.76779	7.76e-09	1.11e-08	7.66067	2.79819	7.85e-09	1.13e-08	7.82988	1.40075	4.00774	16.062	1.96209	0.656079	0.287437	0.129252	0.292647	0.0856425	0.145833	356601355	248400317	0.367981	23.9081	28.8329	0.208865	0.00431493	5614275	14855785804	0	380	144400	2.41875	2.09024	5.26161	3.06299	4.15992	4.36695	3.7007	4.01459	3.07207	2.76296	2.29856
9847	Tragulus	FALSE	training	0	0	1	0	0.825669	3.31433	5.68e-09	8.49e-09	10.9848	3.3577	5.75e-09	8.6e-09	11.2742	1.89277	4.57151	20.8987	3.58258	0.68173	0.295	0.129849	0.249121	0.0620614	0.143101	583703196	390499939	0.356623	25.2195	30.0152	0.19588	0.00325081	9808927	5643705307	0	380	144400	2.90381	2.65587	4.4674	3.68867	4.89645	4.86243	4.16649	4.32545	3.6654	3.03779	2.69548
9851	Alces	TRUE	training	0	0	1	0	0.958389	3.28177	2e-08	0.109392	10.77	3.27905	2e-08	0.109302	10.7522	1.82625	4.57244	20.9072	3.33518	0.91851	0.372064	0.328359	0.292034	0.085284	0.299011	164093026	30	0.825105	11.2454	17.8645	0.806274	0.00972262	89528701	2542403726	0	380	144400	4.20426	3.78142	4.15854	3.158	3.67225	4.46849	3.88115	3.29455	3.3639	2.94125	2.58452
9857	Capreolus	TRUE	training	0	0	1	0	0.81784	3.23404	1.96e-08	0.00130405	10.459	3.15347	1.91e-08	0.00127156	9.9444	2.20144	4.43327	19.6539	4.84633	0.668863	0.32859	0.264519	0.252885	0.0639508	0.266288	164992264	2480	0.734884	27.5654	33.3474	0.672251	0.111466	153501270	2786778767	0	380	144400	2.86787	3.31798	4.06912	3.49672	3.18993	5.64032	3.78101	4.09103	3.7694	3.05904	2.47545
9869	Rangifer	TRUE	training	0	0	1	0	0.881311	3.2055	2.74e-08		10.2752	3.19289	2.73e-08		10.1945	1.92663	4.55022	20.7045	3.71189	0.77671	0.313436	0.285002	0.274938	0.0755907	0.308448	117033752	0	0.873122	6.59264	17.2746	0.853931	0.0117215	62870707	2898889078	0	380	144400	4.25833	3.97546	3.7596	2.62074	4.11107	4.21024	3.48036	3.74371	3.18156	2.83688	2.30322
9890	Antilocapra	FALSE	test	0	0	1	0	0.857294	2.82022	7.68e-09		7.95364	2.90132	7.9e-09		8.41764	1.33979	4.0882	16.7134	1.79504	0.734954	0.279441	0.125839	0.303981	0.0924047	0.146964	367208399	0	0.371196	24.4208	29.8616	0.212625	0.00452936	5986403	5414968255	0	380	144400	2.43141	2.00398	4.02499	3.41556	4.53351	4.55436	3.85243	4.06231	3.29358	2.72873	2.41298
9893	Giraffa	FALSE	training	0	0	1	0	0.906115	2.41127	1.15e-08	1.25e-08	5.81421	2.515	1.2e-08	1.3e-08	6.32523	0.865217	3.76599	14.1827	0.748601	0.821044	0.335897	0.131894	0.375784	0.141213	0.120349	209339396	193555408	0.300387	24.7373	29.8385	0.167847	0.00334825	5627097	7521903300	0	380	144400	1.8656	1.37647	3.4732	3.01728	3.72972	4.40441	3.26944	3.79574	2.74675	2.4748	2.01164
9900	Bison	FALSE	training	0	0	1	0	0.815613	1.24955	3.18e-08	0.000549736	1.56138	1.2905	3.28e-08	0.000567753	1.6654	-0.148221	2.3823	5.67535	0.0219693	0.665225	0.212439	0.169561	0.652725	0.42605	0.268728	39342224	2273	0.756954	19.3477	22.017	0.700451	0.368979	2915125	2949063949	0	380	144400	2.00686	2.59269	2.76685	1.38406	2.32748	2.30099	1.88478	1.95315	1.77268	1.04997	3.11961
9918	Bubalus	FALSE	test	0	0	1	0	0.976393	1.11388	1.88e-08	0.000430401	1.24072	1.14668	1.93e-08	0.000443077	1.31488	-0.53878	2.5657	6.58283	0.290284	0.953343	0.306755	0.203995	0.876571	0.768377	0.221208	59329933	2588	0.57916	14.5587	29.202	0.471813	0.013874	1838357	2890877992	0	380	144400	0.658203	0.399626	2.98684	2.06242	2.39601	2.43076	1.67712	2.63832	3.09656	0.824937	0.871723
9944	Tragelaphus	FALSE	training	0	0	1	0	0.842332	5.00639	6.03e-09	1.72e-08	25.0639	4.90789	5.91e-09	1.69e-08	24.0874	3.89457	6.24348	38.9811	15.1677	0.709523	0.478976	0.302006	0.168251	0.0283085	0.203987	830858750	290845676	0.470662	26.7486	42.2372	0.367982	0.00064796	236040584	22664762309	0	380	144400	4.46104	4.3589	6.09135	4.97561	6.19633	6.24066	5.69943	5.92602	5.5558	5.88164	4.57296
9957	Oryx	FALSE	training	0	0	1	0	0.882432	1.64628	1.79e-08	0.00124624	2.71025	1.63707	1.78e-08	0.00123927	2.67999	0.178706	2.95448	8.72896	0.0319358	0.778686	0.283119	0.148925	0.536015	0.287312	0.169192	91927855	1321	0.443076	24.0404	29.792	0.283396	0.00344588	2011799	5532157463	0	379	143641	1.53528	1.12478	2.59714	2.87859	3.64413	3.12396	2.506	2.72332	1.91114	1.85597	1.54035
9973	Manis	FALSE	test	0	0	1	0	0.870367	4.22546	3.22e-09	1.81e-08	17.8545	4.26388	3.25e-09	1.82e-08	18.1807	2.7439	5.58703	31.2149	7.52898	0.757539	0.378734	0.135793	0.205982	0.0424285	0.109934	1312513813	234010309	0.257751	20.9195	22.0073	0.0963821	0.00152925	56180521	7703461569	0	380	144400	3.82252	3.45546	5.58682	4.65522	5.88412	5.8445	5.22417	5.59102	4.56797	4.23262	3.64574
9980	Lepus	TRUE	training	0	0	1	0	0.838893	3.92188	8.67e-09	0.000116587	15.3811	3.91356	8.65e-09	0.00011634	15.3159	2.67471	5.20226	27.0635	7.15405	0.703741	0.567601	0.404805	0.213901	0.0457536	0.240516	452335743	33639	0.518117	6.60507	15.8405	0.449082	0.00443079	89455758	3129340459	0	380	144400	3.34903	3.12506	5.13118	3.73008	5.14959	5.57862	4.49587	4.93299	4.0097	4.08616	3.08198
10001	Sciurus	TRUE	training	0	0	1	0	0.754039	4.14877	5.61e-09	3.91e-08	17.2123	4.18605	5.66e-09	3.94e-08	17.523	2.94333	5.31757	28.2766	8.6632	0.568575	0.713768	0.491703	0.18175	0.0330331	0.230945	739912597	106112138	0.387924	17.1717	28.9383	0.289853	0.00761214	54794311	4795358814	0	380	144400	3.626	3.45546	5.46448	4.65522	5.64515	5.59664	5.03788	5.40658	4.43125	3.66985	3.5234
10016	Dipodomys	FALSE	training	0	0	1	0	0.826043	3.63471	5.6e-09	1.51e-08	13.2111	3.70172	5.7e-09	1.53e-08	13.7028	2.24466	4.91048	24.1129	5.03848	0.682347	0.300757	0.13558	0.227265	0.0516494	0.144611	649204197	241332410	0.364655	25.8882	30.4927	0.209894	0.00383418	14462689	4655693800	0	380	144400	3.17968	2.85841	4.99265	4.14319	5.0475	5.37236	4.58374	4.92071	4.10531	3.65341	3.13083
10022	Pedetes	FALSE	training	0	0	1	0	0.821394	3.5622	5.89e-09		12.6893	3.6576	6.05e-09		13.378	2.0153	4.76576	22.7125	4.06143	0.674688	0.287199	0.130156	0.230586	0.05317	0.14825	604434552	0	0.371371	24.8246	29.5055	0.221888	0.00467218	13002632	2850174959	0	380	144400	3.321	3.03144	4.69922	3.97453	5.0842	5.06396	4.36524	4.83032	4.0097	3.33009	3.01595
10140	Cavia	FALSE	training	0	0	1	0	0.854174	3.66423	5.53e-09	6.85e-09	13.4266	3.67427	5.54e-09	6.87e-09	13.5003	2.36496	5.03606	25.362	5.59306	0.729613	0.319061	0.144886	0.233111	0.0543409	0.152547	662770089	535064795	0.361606	25.394	29.933	0.208037	0.00346726	17643735	8680122957	14106	380	144400	3.18561	2.80711	5.08015	4.01646	5.31276	5.35261	4.66881	5.07311	3.99666	3.46554	3.2847
10148	Hydrochoerus	FALSE	training	0	0	1	0	0.901951	3.39225	6.58e-09		11.5074	3.49355	6.78e-09		12.2049	1.7905	4.68576	21.9563	3.20589	0.813515	0.279004	0.128019	0.265885	0.0706951	0.149198	515486742	0	0.379394	25.1928	30.1548	0.226641	0.0033775	11232736	2734664700	0	380	144400	2.74703	2.46944	4.85502	3.70869	4.891	4.87169	4.10053	4.87869	3.83702	3.91026	3.42258
10151	Chinchilla	FALSE	training	0	0	1	0	0.889796	3.19491	6.17e-09	0.0253564	10.2074	3.29052	6.35e-09	0.0261152	10.8275	1.66345	4.50163	20.2647	2.76707	0.791738	0.298673	0.132244	0.278504	0.0775647	0.142975	518210514	126	0.357853	24.8681	29.8974	0.200204	0.00286693	8686697	2554663786	0	380	144400	3.02204	2.30014	4.92773	3.63388	4.7629	4.89447	4.29291	4.41122	3.54418	3.1277	2.66847
10168	Thryonomys	FALSE	training	0	0	1	0	0.862785	3.25555	6.5e-09	0.00337363	10.5986	3.33137	6.65e-09	0.0034522	11.098	1.82656	4.59499	21.114	3.33631	0.744397	0.288193	0.127555	0.265019	0.0702353	0.143551	500687239	965	0.361108	24.9019	29.3317	0.202795	0.0103231	9564555	2662281588	0	380	144400	2.97568	2.57071	4.63595	3.68498	4.80547	4.83889	4.29915	4.63712	3.61866	3.13701	3.23111
10180	Heterocephalus	FALSE	training	0	0	1	0	0.880457	3.459	6.39e-09		11.9647	3.48988	6.45e-09		12.1793	1.96945	4.7768	22.8178	3.87873	0.775204	0.319466	0.141432	0.254541	0.0647911	0.142915	541410793	0	0.350913	24.9671	29.5158	0.192358	0.00308494	11823717	5304061908	0	380	144400	3.03931	2.42759	5.25284	3.90888	5.13685	5.04863	4.42176	4.79362	3.88215	3.39654	2.90538
10182	Petromus	FALSE	training	0	0	1	0	0.87937	3.32487	6.51e-09		11.0548	3.37009	6.6e-09		11.3575	1.90568	4.68939	21.9904	3.63161	0.773291	0.327295	0.140864	0.264482	0.069951	0.136396	510531222	0	0.336995	25.0264	29.6139	0.181441	0.00350417	10445892	2389413163	0	380	144400	3.88324	2.7592	4.81829	3.64929	4.891	5.73796	4.49587	4.93704	3.7486	3.41073	2.86652
10184	Castor	TRUE	training	0	0	1	0	0.923281	3.77832	5.59e-09	1.92e-05	14.2757	3.83026	5.67e-09	1.95e-05	14.6709	2.25105	5.22168	27.266	5.06724	0.852448	0.302251	0.12966	0.244363	0.0597133	0.137196	675866171	196696	0.343914	25.1139	29.1524	0.185833	0.00301511	16018300	9556911981	0	380	144400	3.2205	3.32497	5.24621	5.27968	5.69529	5.27256	4.54077	4.88297	3.88582	3.56086	3.21259
13038	Daubentonia	FALSE	training	0	0	1	0	0.818765	3.32063	6.17e-09		11.0266	3.36528	6.26e-09		11.3251	2.03094	4.58653	21.0362	4.12471	0.670376	0.290762	0.128994	0.246569	0.0607965	0.14547	537770103	0	0.361245	25.0331	29.8209	0.202165	0.00867708	9975617	5354359726	0	380	144400	2.92323	2.73435	4.15193	3.88801	4.93901	4.74927	4.0299	4.57512	3.6042	3.04594	2.86915
13054	Epilobium	TRUE	training	0	0	0	1	3.19151	1.80995	9.89e-05	0.00123294	3.27591	1.57714	8.62e-05	0.00107434	2.48736	-2.9601	7.08288	50.1672	8.76221	10.1857	0.327906	0.222121	1.76331	3.10928	0.222295	18303	1468	0.585273	12.0872	15.2611	0.515792	0.0716785	2483062251	778416	0	346	119716	0.976008	-1.78679	-0.0458989	5.14774	1.82251	1.2053	0.492802	-2.2284	4.37221	4.73352	2.66362
13100	Juniperus	TRUE	training	0	0	0	1	2.30557	4.24587	3.59e-05	0.000104007	18.0274	3.83344	3.24e-05	9.39e-05	14.6953	0.827523	8.27517	68.4784	0.684795	5.31564	0.453513	0.334749	0.543015	0.294865	0.245952	118346	40823	0.60635	5.10148	15.0306	0.553906	0.0071479	542526174	8246065	0	380	144400	5.55698	5.80308	3.72366	9.14138	8.96933	7.57533	7.82871	4.73591	5.01931	2.53744	2.7925
13149	Microcebus	FALSE	test	0	0	1	0	0.84746	3.76387	4.65e-09	1.2e-08	14.1667	3.7956	4.69e-09	1.21e-08	14.4066	2.2719	5.04379	25.4398	5.16154	0.718189	0.295198	0.132136	0.225157	0.0506955	0.146454	810106132	313947243	0.363517	24.9263	29.7267	0.208711	0.00784344	15898959	14162610926	0	380	144400	3.44023	2.98847	5.30645	4.32708	5.21887	5.19226	4.76685	5.00739	4.17626	3.81152	3.2847
13205	Pholiota	TRUE	training	0	1	0	0	1.82321	3.0119	2.95e-07	0.000116668	9.07156	2.82574	2.76e-07	0.000109457	7.98483	0.345929	6.06581	36.7941	0.119667	3.3241	0.514255	0.22582	0.605336	0.366431	0.143143	10220617	25816	0.275518	8.70455	14.8815	0.215136	0.0164297	71268867	35745881	0	380	144400	2.06296	0.843348	0.860725	1.45342	0.28546	0.997778	2.13534	1.65848	4.22701	6.10003	4.88553
13287	Thlaspi	TRUE	training	0	0	0	1	0.887032	1.17618	1.97e-08	0.0102276	1.38339	1.22105	2.05e-08	0.0106178	1.49096	-0.269536	2.38391	5.68304	0.0726496	0.786826	0.310777	0.147625	0.754166	0.568767	0.157298	59675783	115	0.384095	18.3234	27.3484	0.247867	0.01543	1539972	343521817	0	379	143641	1.02339	0.760865	1.4953	1.74883	2.53779	1.9681	1.78249	2.01519	0.673984	0.485442	0.909826
13328	Achillea	TRUE	training	0	0	0	1	1.48826	-1.14567	-7.31e-05	-0.000448756	1.31257	-1.24762	-7.96e-05	-0.000488688	1.55656	-3.22043	1.40663	1.97861	10.3712	2.21493	0.557588	0.347929	-1.29903	1.68748	0.207925	15664	2553	0.42336	12.2039	21.6148	0.381667	0.0238965	1027776	756493	0	262	68644	-0.136261	1.75134	0.747814	-1.34374	-2.52635	-2.56453	-2.64071	-2.30453	-3.30897	0.93124	-0.48975
13332	Amborella	FALSE	training	0	0	0	1	0.75201	2.97336	1.93e-08		8.84089	2.98058	1.94e-08		8.88383	1.66131	4.20443	17.6772	2.75995	0.565518	0.366157	0.207893	0.252915	0.0639662	0.186179	153813467	0	0.454329	8.86519	15.4155	0.345749	0.00313772	17418814	789974749	0	380	144400	2.95354	2.61419	3.40848	3.03157	4.26234	3.96905	3.31865	3.60501	3.08847	2.86401	1.99913
13382	Callitris	FALSE	test	0	0	0	1	1.53691	-1.09127	-2.7e-05	-0.000110207	1.19086	-1.0021	-2.48e-05	-0.000101202	1.00421	-3.55136	1.23027	1.51356	12.6121	2.36209	0.214586	0.148878	-1.40837	1.98351	0.209705	40373	9902	0.640228	12.1585	16.5912	0.298926	0.00195113	428779	1126332	0	296	87616	0.33787	-0.791538	-1.11679	1.44998	0.187954	-3.0535	0.191975	-2.78937	-0.730771	1.24589	0.756597
13386	Calocedrus	FALSE	training	0	0	0	1	2.01459	-2.42876	-8.25e-05	-0.000271037	5.8989	-3.05981	-0.000103923	-0.000341459	9.36245	-4.90113	1.25262	1.56907	24.0211	4.05857	0.403427	0.178466	-0.829471	0.688022	0.148469	29443	8961	0.32124	5.66572	17.4048	0.258595	0.0013591	386039	822564	0	173	29929	-2.2663	-1.26672	-0.573051	2.23379	1.67323	-0.18653	1.09848	-3.29566	-2.57984	-4.17402	-2.85102
13398	Carex	TRUE	training	0	0	0	1	2.08208	3.58211	2.11e-05	7.51e-05	12.8315	3.40939	2.01e-05	7.14e-05	11.6239	0.56604	7.27236	52.8872	0.320401	4.33506	0.524732	0.368201	0.581244	0.337845	0.234881	169629	47726	0.527845	12.7114	26.9202	0.477234	0.050774	163293169	8877164	0	380	144400	4.30963	5.48971	2.15003	7.75411	5.16633	2.47728	5.32707	3.82078	6.13594	1.90159	3.39959
13414	Chamaecyparis	FALSE	training	0	0	0	1	2.23346	1.07568	7.28e-06	0.000130259	1.15708	0.894559	6.06e-06	0.000108326	0.800235	-2.7096	4.87854	23.8001	7.34193	4.98836	0.47849	0.270648	2.07633	4.31114	0.189147	147670	8258	0.404444	6.37533	20.8319	0.351276	0.00417772	41422918	1628384	0	363	131769	1.98744	1.82893	-0.14298	5.50059	5.14959	3.4037	4.62941	1.32499	1.0734	0.708078	-0.610388
13442	Coffea	FALSE	training	0	0	0	1	0.775926	2.64797	1.52e-08	3.58e-08	7.01174	2.69469	1.55e-08	3.64e-08	7.26137	1.32726	3.75882	14.1287	1.76162	0.60206	0.563068	0.2979	0.293027	0.0858647	0.171572	174052738	74044964	0.329249	16.7323	22.8953	0.221466	0.00129322	22817514	2931112608	0	380	144400	2.31126	2.66939	3.25199	3.80154	4.24581	3.80786	3.14358	3.94282	2.64443	1.9111	1.361
13468	Cupressus	FALSE	training	0	0	0	1	2.08805	0.541429	9.89e-06	4.47e-05	0.293145	0.368125	6.72e-06	3.04e-05	0.135516	-2.6074	4.24563	18.0254	6.79851	4.35995	0.399841	0.192708	3.85655	14.873	0.15378	54755	12112	0.358301	10.448	19.1294	0.306411	0.0105866	8825596	2846881	0	352	123904	1.42459	1.66905	0.515648	4.98571	4.73135	2.71846	4.13771	1.2503	0.141676	-2.04476	-1.00949
13513	Eulemur	FALSE	training	0	0	1	0	0.656577	3.89452	8.86e-09	1.49e-08	15.1673	3.91118	8.89e-09	1.5e-08	15.2973	2.79008	4.92792	24.2844	7.78456	0.431093	0.530799	0.2607	0.16859	0.0284225	0.159539	439797204	261050928	0.31171	21.4368	21.7871	0.121912	0.00273582	31380687	6987431001	0	380	144400	4.34738	3.36594	4.82168	3.90593	4.90726	5.09393	4.32369	4.81672	4.18445	4.03844	3.95147
13578	Juncus	TRUE	test	0	0	0	1	1.83662	-2.40009	-6.6e-05	-0.000273951	5.76042	-2.77283	-7.62e-05	-0.000316496	7.68856	-4.78103	0.633714	0.401593	22.8582	3.37317	0.276911	0.228877	-0.76523	0.585577	0.280496	36375	8761	0.775051	13.1878	12.1289	0.71304	0.228966	234381	711280	0	194	37636	-3.01626	-0.412018	-4.06262	1.44306	-1.12416	-1.89905	-3.88846	-3.55091	-0.791864	-4.42813	-4.55973
13637	Platycladus	FALSE	training	0	0	0	1	1.99892	-2.02293	-8.42e-05	-0.0096791	4.09225	-2.66677	-0.000110991	-0.0127597	7.11166	-4.44086	1.80152	3.24546	19.7212	3.99569	0.544804	0.188364	-0.988131	0.976403	0.114464	24027	209	0.193907	10.1531	24.286	0.136867	0.00147396	611076	265799	0	187	34969	-0.606958	-1.1349	-2.34867	2.35942	1.96468	0.306791	2.02092	-1.81421	-3.94069	-3.80904	-3.93893
13650	Pyrola	TRUE	training	0	0	0	1	1.54542	-2.34923	-0.00012693	-0.0013819	5.51887	-2.67922	-0.00014476	-0.00157601	7.1782	-4.1845	0.854346	0.729908	17.51	2.38833	0.405906	0.287207	-0.657844	0.432758	0.239484	18508	1700	0.58974	13.2328	20.9968	0.535735	0.104446	692033	1073931	0	139	19321	0.805996	0.957429	-3.21666	-2.59098	-2.92822	-2.96924	-3.04621	-2.70158	-3.71203	-2.62145	-3.71458
13716	Tetraclinis	FALSE	training	0	0	0	1	1.97327	-1.97794	-0.000319074		3.91226	-2.60376	-0.000420029		6.77957	-4.38289	1.79169	3.21016	19.2097	3.89378	0.31368	0.167268	-0.997636	0.995277	0.160991	6199	0	0.439489	7.6124	20.1589	0.316315	0.000284508	557222	67685	0	193	37249	-1.27681	-1.94289	-2.45062	2.66775	2.46014	0.826469	1.70244	-2.91534	-1.90444	-3.78999	-3.92238
13747	Utricularia	TRUE	training	0	0	0	1	0.888077	0.825058	3.53e-08	2.69e-05	0.680721	0.853519	3.65e-08	2.78e-05	0.728495	-0.455922	1.96887	3.87643	0.207865	0.78868	0.360132	0.134623	1.07638	1.1586	0.11493	23355294	30657	0.276404	13.5769	16.4005	0.175314	0.00565114	3119486	105702702	0	380	144400	0.73311	0.670963	0.134968	1.80358	2.14939	2.10897	0.76927	1.21578	-0.402241	0.75527	0.304265
13749	Vaccinium	TRUE	training	0	0	0	1	1.33676	4.86343	4.74e-08	9.33e-05	23.653	4.66623	4.55e-08	8.95e-05	21.7737	3.06088	7.29292	53.1867	9.369	1.78692	0.576733	0.245269	0.274859	0.0755474	0.139549	102626030	52134	0.238501	11.9739	20.0077	0.172907	0.00233442	647252038	418387142	0	380	144400	7.93973	7.59615	5.92826	6.9439	5.59507	4.34378	5.54578	4.36925	5.71487	3.13701	4.7199
13757	Viola	TRUE	training	0	0	0	1	0.819736	1.74083	3.02e-08	4.18e-05	3.0305	1.74018	3.02e-08	4.17e-05	3.02824	0.24668	2.89421	8.37645	0.060851	0.671968	0.411941	0.167172	0.470887	0.221735	0.132545	57615294	41695	0.286545	13.1691	20.7235	0.190136	0.0032915	6479288	323508030	0	380	144400	2.48648	2.97867	2.64608	2.39356	2.76325	2.30699	2.2621	2.21245	1.59759	1.34511	1.20683
13804	Sphagnum	TRUE	training	0	0	0	1	1.90786	5.78652	4.55e-05	0.000187545	33.4838	5.5344	4.35e-05	0.000179374	30.6296	3.0672	9.26683	85.8741	9.40774	3.63991	0.698464	0.554423	0.329707	0.108707	0.265081	127095	30854	0.537172	8.6516	23.3471	0.495638	0.0304128	2172919286	4527990	0	380	144400	5.36242	4.60291	2.91647	3.21862	3.49471	2.08682	3.72083	3.11138	4.62379	5.87567	5.23572
13823	Lygodium	FALSE	training	0	0	0	1	1.37115	-0.21487	-2.56e-06	-1.71e-05	0.0461692	-0.160845	-1.91e-06	-1.28e-05	0.0258711	-2.50256	2.00103	4.00411	6.2628	1.88006	0.321396	0.208206	-6.38131	40.7211	0.224663	84051	12579	0.555209	12.4258	17.7034	0.457775	0.0336546	2023877	1224661	0	329	108241	-0.520268	-1.21973	-2.42176	0.0140928	-1.03845	-2.42611	-1.21502	-2.47674	-0.272372	0.693262	0.452047
13829	Botrychium	TRUE	training	0	0	0	1	1.5631	-0.903309	-2.25e-05	-0.000209196	0.815968	-0.810219	-2.01e-05	-0.000187638	0.656455	-3.49695	1.74448	3.04322	12.2286	2.4433	0.399169	0.206407	-1.73042	2.99435	0.170698	40234	4318	0.391492	6.57022	12.4617	0.335219	0.00456172	1023024	729531	0	299	89401	0.0569453	-0.437188	-1.53523	-1.80424	-1.23277	-2.65439	-0.397369	-1.21339	-1.33203	-0.605414	-2.04764
13893	Cocos	FALSE	test	0	0	0	1	0.713784	3.02013	8.46e-09		9.12117	2.99622	8.39e-09		8.97733	1.82132	4.12844	17.044	3.31722	0.509488	0.37381	0.167532	0.236342	0.0558578	0.148069	356946393	0	0.33712	18.4956	28.167	0.226731	0.0061083	13098203	6146374591	0	380	144400	2.58827	4.86604	3.95492	3.78499	4.58676	4.60976	3.48457	3.83915	2.96762	2.84559	2.01474
15095	Symplocarpus	FALSE	training	0	0	0	1	1.53764	-0.842842	-4.59e-05	-8.57e-05	0.710382	-1.02617	-5.59e-05	-0.000104286	1.05302	-3.0619	1.81565	3.29659	9.37523	2.36432	0.292264	0.18432	-1.82435	3.32824	0.207069	18352	9840	0.547206	14.3407	16.2574	0.378424	0.0527535	654645	1998605	0	286	81796	1.3551	-1.45526	-1.671	-2.14074	-1.31054	-2.52621	0.243461	-1.23448	0.133905	2.1311	0.981935
15297	Agrostis	TRUE	training	0	0	0	1	1.90691	1.11838	3.7e-05	0.00118599	1.25078	0.863119	2.86e-05	0.00091529	0.744974	-1.92278	4.40146	19.3728	3.69709	3.63631	0.50135	0.258209	1.70506	2.90723	0.165823	30230	943	0.346214	9.88162	13.9693	0.271556	0.00535074	13043487	1392637	0	368	135424	-0.315324	2.44454	-1.0271	-0.0533538	-0.375479	0.535248	1.24828	0.596691	3.69686	2.36884	-2.33775
15303	Alopecurus	TRUE	training	0	0	0	1	1.83044	-0.802405	-6.37e-05	-0.000438953	0.643854	-0.845502	-6.71e-05	-0.000462528	0.714873	-3.50585	2.21653	4.91303	12.291	3.35051	0.31592	0.276839	-2.28119	5.20383	0.296731	12592	1828	0.828936	7.72837	12.0914	0.79702	0.0185693	1671293	801534	0	288	82944	-3.50309	0.964837	0.334316	0.162025	-0.961409	0.0161316	-0.0311866	-2.45681	0.113414	-1.75131	-3.37808
15324	Anthoxanthum	TRUE	training	0	0	0	1	1.84994	-1.67188	-0.000168587	-0.00125422	2.79518	-2.04807	-0.000206521	-0.00153644	4.19458	-4.11104	1.76662	3.12093	16.9006	3.42228	0.379147	0.3406	-1.10651	1.22435	0.301555	9917	1333	0.845815	9.98727	16.8848	0.82	0.0534301	710500	955101	0	219	47961	-4.64054	-2.69883	-3.21876	0.0426685	-0.826442	-2.97276	-0.439045	-2.71002	0.179649	-3.58588	-3.71458
15452	Deschampsia	TRUE	test	0	0	0	1	2.07171	0.312499	2.45e-05	0.000170952	0.0976559	0.113026	8.87e-06	6.18e-05	0.0127748	-2.83028	3.79417	14.3957	8.01049	4.29199	0.366799	0.293856	6.62949	43.9501	0.276511	12739	1828	0.71838	10.3451	12.046	0.685165	0.0203723	13698163	1007661	0	346	119716	-1.83583	-0.0678205	-2.7697	0.845807	-0.653005	0.431443	0.69906	0.435255	3.29358	3.52381	-1.10992
15956	Phleum	TRUE	training	0	0	0	1	1.77167	0.0711892	1.45e-06	0.000234948	0.0050679	-0.0245707	-5.02e-07	-8.11e-05	0.00060372	-2.85693	2.88468	8.3214	8.16205	3.13883	0.238953	0.189259	24.8868	619.355	0.279314	48957	303	0.743487	17.1618	10.4149	0.681864	0.0188865	2847731	717774	0	345	119025	-2.33039	-0.74764	-2.12815	0.339138	0.00320528	-1.26799	0.676069	-1.67549	0.302891	0.709128	-2.08614
23138	Alchemilla	TRUE	training	0	0	0	1	1.86067	-3.91707	-0.00025153	-0.000959832	15.3435	-4.62862	-0.000297221	-0.00113419	21.4242	-6.03176	-0.727939	0.529895	36.3821	3.46207	0.38	0.334275	-0.475014	0.225638	0.294801	15573	4081	0.819252	12.0933	25.0655	0.792671	0.0596874	82849	661172	0	128	16384	-6.58586	-3.32659	-5.16377	-4.54196	-4.87565	-4.91531	-4.98939	-4.65355	-5.65664	-5.53041	-5.654
23170	Filipendula	TRUE	training	0	0	0	1	1.69002	-1.35038	-0.000142716	-0.000294586	1.82353	-1.60702	-0.000169839	-0.000350571	2.5825	-3.70612	1.7804	3.16982	13.7353	2.85617	0.389887	0.335351	-1.25151	1.56629	0.287476	9462	4584	0.789548	13.6489	22.881	0.758478	0.0946633	1013933	316296	0	250	62500	-4.31468	-2.21273	-1.0425	-2.26717	-1.91358	-2.64588	-2.72076	-0.800958	1.54952	-0.169142	0.964389
23204	Potentilla	TRUE	training	0	0	0	1	1.81094	-3.20629	-5.39e-05	-0.000165537	10.2803	-3.81409	-6.41e-05	-0.000196917	14.5473	-5.40991	-0.177621	0.0315492	29.2672	3.27951	0.318884	0.262852	-0.564809	0.319009	0.273536	59474	19369	0.761631	14.0756	18.6359	0.725453	0.115565	135854	5495825	0	160	25600	-1.72554	-1.55099	-4.61255	-3.98922	-4.32556	-4.3627	-0.714998	-4.10323	-5.10871	-2.33302	-5.10672
23216	Rubus	TRUE	training	0	0	0	1	1.79715	-2.635	-2.67e-05	-0.000124105	6.94324	-2.94038	-2.98e-05	-0.000138488	8.64583	-5.06757	0.339253	0.115093	25.6802	3.22975	0.399267	0.288441	-0.68203	0.465165	0.243975	98549	21232	0.609909	10.9506	18.8685	0.564369	0.0493636	193680	4851738	0	191	36481	0.824985	-1.15314	-4.23571	-1.41072	-0.679902	-3.98591	-4.06102	-3.72659	-2.25008	-4.60335	-2.58463
23222	Sorbus	TRUE	training	0	0	0	1	1.75342	-3.25781	-0.000223244	-0.00186587	10.6133	-3.86407	-0.000264789	-0.0022131	14.931	-5.31587	-0.187439	0.0351335	28.2585	3.07449	0.265098	0.231365	-0.538222	0.289682	0.287177	14593	1746	0.834453	8.86776	9.12129	0.810177	0.0202906	182483	2980561	0	136	18496	-1.72554	-0.0123863	-4.44516	-1.06097	0.175832	-4.19781	-4.27297	-3.93695	-1.06653	-4.8133	-4.93788
25168	Galium	TRUE	training	0	0	0	1	1.51379	-1.7947	-3e-05	-9.17e-05	3.22093	-1.97013	-3.29e-05	-0.00010064	3.8814	-3.83829	0.783754	0.61427	14.7325	2.29157	0.426614	0.360398	-0.843482	0.711461	0.282951	59892	19576	0.757329	13.0874	20.3519	0.726942	0.117268	665688	2833489	0	225	50625	-1.34307	-2.61867	-0.346909	-0.308016	0.151137	-2.94953	0.133701	-2.69322	-1.07695	-3.57061	-1.11699
25608	Cunninghamia	FALSE	training	0	0	0	1	2.10286	-2.90567	-5.4e-05	-0.0173992	8.44293	-3.72698	-6.93e-05	-0.0223173	13.8904	-5.45673	0.526949	0.277676	29.7759	4.42201	0.311147	0.164757	-0.723708	0.523753	0.172888	53773	167	0.436709	7.80674	15.131	0.344176	0.00465844	163782	668529	0	176	30976	-2.43087	-2.53221	-4.50803	1.26902	0.931097	-1.425	0.278678	-3.99957	-5.00511	-4.87836	-5.0048
25610	Sciadopitys	FALSE	training	0	0	0	1	1.82877	-2.58588	-6.87e-05		6.68677	-2.1671	-5.76e-05		4.69633	-5.33651	-0.0408168	0.00166601	28.4783	3.34439	0.219774	0.134789	-0.707214	0.500151	0.203457	37628	0	0.553065	12.758	17.4539	0.438008	0.0256961	103393	571641	0	231	53361	-1.8959	-1.28756	-2.09002	-0.10915	-0.0565187	-4.38175	-4.45596	-1.30265	-1.55857	-5.00037	-5.12606
25611	Sequoia	FALSE	training	0	0	0	1	0.990406	6.31097	2.74e-09		39.8283	6.26542	2.72e-09		39.2555	4.86384	7.92303	62.7744	23.657	0.980904	0.420559	0.17339	0.156934	0.0246283	0.13523	2301500725	0	0.289005	7.22927	18.6776	0.2189	0.000374491	1540968879	26537607991	0	380	144400	5.63149	6.42037	7.14126	8.42013	8.76773	8.31821	4.27399	6.3143	6.25587	6.05601	5.00605
25624	Amentotaxus	FALSE	training	0	0	0	1	1.90811	-2.91423	-8.8e-05	-0.000177881	8.49273	-3.38242	-0.000102188	-0.000206459	11.4408	-5.59798	0.32105	0.103073	31.3374	3.6409	0.185603	0.128886	-0.654758	0.428708	0.23011	33100	16383	0.649203	11.1806	14.3454	0.46582	0.0119816	115662	847820	0	181	32761	-5.83722	-1.00249	-1.93585	-1.33253	-0.955721	-4.16631	-4.24388	-3.90565	-1.72811	-0.682537	-1.0353
25666	Araucaria	FALSE	training	0	0	0	1	2.23399	-3.67759	-6.67e-05	-0.000166573	13.5247	-4.70199	-8.53e-05	-0.000212972	22.1087	-6.3659	0.0758736	0.0057568	40.5247	4.99073	0.201285	0.144895	-0.607461	0.369009	0.24569	55111	22078	0.672383	11.0324	13.0723	0.586204	0.063649	45419	8445769	0	164	26896	-2.24582	-1.51511	-5.32285	1.32527	0.301722	-1.68964	-1.75296	-4.81365	-5.82278	-5.69357	-5.81926
26867	Plantago	TRUE	training	0	0	0	1	1.1636	-0.589353	-3.38e-06	-1.92e-05	0.347337	-0.457046	-2.62e-06	-1.49e-05	0.208891	-2.62828	1.2039	1.44938	6.90787	1.35396	0.391086	0.287927	-1.97437	3.89812	0.243711	174137	30680	0.629568	15.6645	25.7483	0.544888	0.0897773	655490	3960581	0	328	107584	-0.161161	0.680816	-0.761376	0.279817	-2.8238	-0.469415	-0.194829	-2.6055	0.22624	-0.4911	-1.37442
27029	Stangeria	FALSE	training	0	0	0	1	1.50148	-0.560723	-2.16e-05		0.31441	-0.492932	-1.9e-05		0.242982	-2.84605	1.75297	3.0729	8.1	2.25443	0.189421	0.126215	-2.67775	7.17035	0.22544	25985	0	0.618121	11.8604	14.6702	0.513755	0.00246803	709967	589704	0	314	98596	1.23984	-0.414947	-2.52136	-0.337447	-0.486153	-2.26904	-2.34821	-2.49026	0.144767	2.11836	0.838153
27353	Crortium	TRUE	training	0	1	0	0	1.86239	5.82034	1.75e-07	5.2e-06	33.8763	5.61034	1.69e-07	5.01e-06	31.476	3.06353	9.01976	81.356	9.38521	3.4685	0.560988	0.243231	0.31998	0.102387	0.144186	33174511	1119364	0.251524	7.84211	16.6735	0.196863	0.00052525	1152621998	178041673	0	380	144400	3.82876	3.06363	5.46448	4.47986	4.62313	4.89447	7.40111	4.66938	6.2139	4.73727	3.06154
27570	Euperipatoides	FALSE	training	0	0	1	0	1.05203	3.68122	1.07e-08	9.45e-05	13.5514	3.71613	1.08e-08	9.54e-05	13.8096	1.83114	5.33457	28.4576	3.35307	1.10677	0.361972	0.139952	0.285784	0.0816725	0.125013	342627910	38960	0.286829	17.7667	25.0664	0.140577	0.00246882	20588243	1745539158	0	380	144400	3.17071	2.77744	5.48739	3.94367	5.62437	6.27523	4.86323	5.52127	4.05091	3.5669	2.88224
27641	Anoura	FALSE	training	0	0	1	0	0.827437	2.90869	7.81e-09	0.000391954	8.46047	2.90688	7.8e-09	0.00039171	8.44995	1.59159	4.22537	17.8537	2.53316	0.684652	0.30074	0.130305	0.284471	0.0809235	0.14384	372582622	7421	0.348372	24.8832	29.7756	0.194534	0.00457963	6607174	2207294129	0	380	144400	2.41875	2.16298	3.86202	3.49002	4.33543	4.46849	4.6383	4.41122	3.6423	2.8773	2.09502
27686	Erpetoichthys	FALSE	training	0	0	1	0	0.962907	3.79523	5.3e-09		14.4038	3.86373	5.4e-09		14.9284	2.28933	5.36838	28.8195	5.24105	0.927189	0.333884	0.13488	0.253715	0.0643713	0.132454	716141983	0	0.311048	18.9375	25.6618	0.17596	0.0058087	18705795	7476245138	0	380	144400	3.16166	2.91773	5.48913	4.11598	5.37528	5.52732	4.78993	5.28847	4.0845	3.74823	3.16473
27726	Scleropages	FALSE	test	0	0	1	0	0.800908	2.28663	1.13e-08	0.00278179	5.2287	2.31246	1.14e-08	0.00281321	5.34748	1.00549	3.47164	12.0523	1.01101	0.641453	0.347051	0.148705	0.350256	0.122679	0.138974	203188977	822	0.328648	23.2384	29.0113	0.188454	0.00629572	4129382	2561713258	0	379	143641	2.49241	1.55717	3.57254	2.55441	3.43325	3.86116	3.92724	3.96554	3.12047	2.13363	2.43965
27793	Dermochelys	FALSE	training	0	0	1	0	0.835874	2.26783	7.44e-09		5.14307	2.27366	7.46e-09		5.16953	0.969678	3.47595	12.0822	0.940274	0.698685	0.316165	0.137618	0.368578	0.13585	0.141893	304931214	0	0.345154	26.629	30.747	0.16621	0.00303428	3816247	2108048301	0	380	144400	2.07201	1.75302	3.32878	2.75562	3.44724	3.87123	3.05924	3.62776	2.70349	2.19247	1.79003
28641	Bombus	TRUE	training	0	0	1	0	1.05649	2.62974	2.52e-08	1.19e-07	6.91552	2.69776	2.59e-08	1.22e-07	7.27792	0.874385	4.20323	17.6672	0.76455	1.11618	0.392809	0.169938	0.401749	0.161402	0.145229	104158611	22022728	0.316464	21.3918	28.0942	0.199569	0.00142755	9340265	876841715	0	380	144400	1.83866	1.78115	4.15193	2.97691	5.06602	4.32006	4.07754	4.32545	3.40027	2.43076	2.73693
28715	Diphyllodes	FALSE	training	0	0	1	0	1.06869	0.138924	4.8e-09	0.011577	0.0193	0.222685	7.7e-09	0.018557	0.0495884	-1.51755	1.6241	2.63771	2.30296	1.1421	0.509372	0.183509	7.69262	59.1764	0.10973	28922917	12	0.216483	24.1375	32.4416	0.141819	0.000640189	1465479	1065990221	0	377	142129	-0.212901	0.468625	0.131284	0.632066	1.29465	1.81393	1.53006	0.735653	1.13833	0.47356	-0.176797
28779	Nothobranchius	FALSE	training	0	0	1	0	0.881037	2.55905	9.7e-09	2.78e-08	6.54874	2.62011	9.93e-09	2.84e-08	6.86497	1.03904	3.8876	15.1134	1.07959	0.776227	0.322306	0.138903	0.344283	0.118531	0.140916	263757897	92165570	0.339177	31.7717	37.0566	0.189398	0.00432969	4849122	3574510413	0	380	144400	2.50418	1.71889	3.66829	3.1034	4.69213	4.30393	3.54181	4.00641	2.9858	2.77633	2.21852
29079	Chaetophractus	FALSE	training	0	0	1	0	0.896787	3.4771	5.89e-09	0.00514363	12.0902	3.55485	6.02e-09	0.00525865	12.637	1.98896	4.81661	23.1997	3.95598	0.804226	0.301024	0.14246	0.257912	0.0665188	0.152401	590407088	676	0.385746	22.2175	25.705	0.196442	0.00380794	12489971	5335791846	0	380	144400	2.884	2.58541	4.84514	4.12672	5.66551	5.23482	4.52106	4.84818	3.90036	3.48534	2.95617
29083	Arctocephalus	FALSE	training	0	0	1	0	0.813138	1.66929	1.7e-08	0.000686384	2.78652	1.73696	1.76e-08	0.00071421	3.01703	0.273638	2.84402	8.08845	0.0748776	0.661194	0.271158	0.126831	0.487117	0.237283	0.153573	98474987	2432	0.390427	22.9939	28.5873	0.232899	0.00495415	1931803	4628423544	0	380	144400	1.82607	1.3691	2.67259	2.45221	3.32944	2.77629	2.64187	2.77034	2.2139	1.56827	1.2543
29090	Dolichotis	FALSE	test	0	0	1	0	0.87371	3.39645	6.45e-09	0.0361324	11.5359	3.4411	6.54e-09	0.0366074	11.8411	1.90471	4.70979	22.1821	3.62792	0.76337	0.246521	0.134264	0.257243	0.0661737	0.210603	526443063	94	0.474015	24.5562	31.4518	0.389797	0.00139734	25631966	3289639495	0	380	144400	2.97932	2.68932	4.32205	3.95641	5.46845	5.03698	4.54077	4.79828	4.0097	3.47878	2.9824
29138	Vombatus	FALSE	training	0	0	1	0	0.835682	3.5434	5.55e-09		12.5557	3.57307	5.6e-09		12.7669	2.07566	4.81847	23.2176	4.30838	0.698365	0.295126	0.130902	0.235842	0.0556214	0.140559	638609812	0	0.359734	21.5977	26.2143	0.203728	0.00287671	13560264	3621075507	0	380	144400	3.18857	2.79535	4.54186	4.16626	5.21887	5.13726	4.56962	4.79362	4.21126	3.6197	2.97056
29582	Furia	TRUE	training	0	0	0	1	1.39812	3.35363	8.94e-05	0.00581219	11.2469	3.20994	8.55e-05	0.00556316	10.3037	1.41361	5.87997	34.574	1.99829	1.95473	0.525434	0.436843	0.416896	0.173803	0.277827	37529	577	0.700608	6.38321	15.4345	0.662035	0.0149161	103883009	545030	0	379	143641	4.37478	2.92815	1.35472	3.14225	2.14939	0.214125	2.42034	1.42886	2.81955	3.82557	2.37268
29587	Cibotium	FALSE	training	0	0	0	1	1.95232	-3.55719	-0.000145435	-0.00291812	12.6536	-4.32473	-0.000176816	-0.00354777	18.7033	-6.16367	-0.307898	0.0948011	37.9909	3.81156	0.37169	0.144597	-0.548838	0.301223	0.128487	24459	1219	0.285746	7.94947	11.8912	0.237942	0.00123876	57570	426615	0	156	24336	-1.98032	-6.42763	-5.06578	-4.44351	-4.77601	-4.81405	-4.89346	-4.55769	-1.53347	0.371579	-2.16994
29595	Ceratopteris	FALSE	training	0	0	0	1	1.71491	-1.67598	-2.28e-05	-0.000380819	2.80892	-1.68822	-2.29e-05	-0.000383599	2.85008	-4.25999	0.960392	0.922354	18.1475	2.94091	0.563684	0.165853	-1.02322	1.04699	0.095234	73663	4401	0.153903	10.8599	15.3026	0.143803	9.46e-05	456171	967592	0	228	51984	-1.73361	-2.16099	-2.14598	-2.89982	-3.23976	-3.27666	-3.35333	-3.01482	-1.56709	1.04997	0.817867
29627	Antrophyum	FALSE	test	0	0	0	1	1.4892	-1.40515	-3.47e-05	-0.000251414	1.97445	-1.48245	-3.66e-05	-0.000265244	2.19766	-3.53056	1.22181	1.49283	12.4648	2.21772	0.268465	0.144425	-1.05982	1.12321	0.199129	40473	5589	0.459972	13.5264	16.1255	0.261992	0.000545254	484560	778057	0	267	71289	-1.22924	-0.968758	-3.17252	-2.55251	-2.88696	-2.92458	-2.99925	-2.66042	-0.861143	0.556364	-0.959791
29638	Davallia	FALSE	test	0	0	0	1	1.97031	-3.87116	-7.72e-05	-0.00133121	14.9859	-4.64438	-9.27e-05	-0.0015971	21.5702	-6.21722	-0.516355	0.266622	38.6538	3.88213	0.232141	0.167219	-0.508971	0.259052	0.244808	50123	2908	0.664176	5.15942	10.3051	0.585878	0.0231291	67649	1081663	0	139	19321	-6.67807	-3.186	-5.25615	-4.62835	-4.9684	-5.00084	-5.08069	-1.58072	-0.557738	-5.62626	-2.41001
29882	Laccaria	TRUE	training	0	1	0	0	2.17616	4.97783	3.39e-07	0.000724997	24.7788	4.71047	3.21e-07	0.000686057	22.1885	1.73502	9.08664	82.5669	3.01029	4.73569	0.874074	0.307954	0.437171	0.191119	0.115916	14686235	6866	0.0641089	13.5379	22.8838	0.0375183	0.00217155	1617001901	87915497	0	380	144400	1.6945	2.01437	1.73715	3.20679	4.59414	1.011	4.02174	2.91181	6.10456	8.52106	8.43394
30409	Lagopus	TRUE	training	0	0	1	0	0.976004	2.63111	3.49e-08	0.00105965	6.92273	2.61321	3.47e-08	0.00105244	6.82888	1.06757	4.12285	16.9979	1.13971	0.952584	0.334085	0.25985	0.370948	0.137602	0.26063	75390762	2483	0.699786	4.54929	18.94	0.643897	0.000739143	33626685	1003430465	0	380	144400	0.846693	1.62807	2.84323	2.23379	3.81178	3.55385	2.97884	2.99421	2.35883	2.98099	2.89002
30420	Corvus	TRUE	test	0	0	1	0	0.744726	3.20606	1.21e-08	1.97e-08	10.2788	3.18516	1.2e-08	1.96e-08	10.1452	2.03744	4.37893	19.175	4.15116	0.554616	0.515273	0.365983	0.232287	0.0539571	0.23892	265953189	162601915	0.543024	8.65285	24.7083	0.485173	0.000852641	27774231	8055591200	0	380	144400	2.49831	4.60291	3.94682	3.61625	4.42641	4.44758	3.65444	4.06231	3.72307	4.98881	2.28211
30460	Bubo	TRUE	training	0	0	1	0	0.922798	1.36956	1.28e-08	0.000313329	1.87569	1.43813	1.34e-08	0.000329015	2.0682	-0.346619	2.7401	7.50814	0.120145	0.851556	0.321138	0.15051	0.673792	0.453995	0.156473	107342493	4371	0.374538	20.9867	31.573	0.252113	0.00854075	1937059	1194762552	0	378	142884	1.18232	0.533168	2.22099	1.69227	2.66195	2.77629	2.59519	3.14108	3.9531	2.7562	0.9732
30467	Timus	FALSE	training	0	0	1	0	0.925573	2.16736	8.91e-09	0.00130407	4.69746	2.20142	9.05e-09	0.00132456	4.84625	0.656778	3.52345	12.4147	0.431357	0.856686	0.338952	0.147891	0.42705	0.182372	0.139332	243260682	1662	0.338486	29.665	34.7958	0.187719	0.00422095	3536543	1080656304	0	380	144400	1.62512	1.5893	4.0473	2.59912	3.71033	3.81451	3.22862	3.70561	2.71537	2.30496	1.56977
30539	Vicug	FALSE	training	0	0	1	0	0.881167	2.59206	8.85e-09	0.00306028	6.71875	2.6559	9.07e-09	0.00313565	7.05379	1.12615	3.94018	15.525	1.26822	0.776456	0.303318	0.135693	0.339949	0.115565	0.15049	292982093	847	0.360601	25.389	30.2367	0.213919	0.00252846	7147025	4325688415	0	380	144400	2.37314	1.7925	3.94682	2.80129	4.12997	4.0382	3.60966	4.06231	3.17413	2.8154	2.21599
30597	Pithecia	FALSE	training	0	0	1	0	0.827067	2.73069	9.45e-09	0.000871035	7.45669	2.77424	9.6e-09	0.000884924	7.69639	1.38572	4.03026	16.243	1.92021	0.68404	0.273642	0.129646	0.302878	0.091735	0.154911	289050621	3135	0.395394	25.7136	30.8206	0.242137	0.0379151	5742670	2933849180	0	380	144400	2.78749	2.55578	4.20356	3.12624	4.33543	4.50239	3.68245	4.06231	2.96762	2.64752	3.23111
30600	Propithecus	FALSE	training	0	0	1	0	0.892069	2.48951	9.21e-09	0.000253592	6.19768	2.53161	9.36e-09	0.00025788	6.40906	0.923712	3.88001	15.0545	0.853244	0.795787	0.303975	0.129128	0.358331	0.128401	0.137585	270359494	9817	0.339509	24.7815	29.4654	0.181775	0.00570375	4851419	2868219619	0	380	144400	2.20668	1.73951	3.62212	2.92699	3.90094	4.36695	3.67204	3.92404	2.90124	2.71893	2.03618
30610	Otolemur	FALSE	training	0	0	1	0	0.841884	3.22558	6.36e-09	0.000176609	10.4044	3.25476	6.42e-09	0.000178206	10.5934	1.82482	4.49655	20.2189	3.32996	0.708769	0.288753	0.127593	0.261002	0.0681222	0.143554	506808702	18264	0.360249	25.1661	29.6709	0.197749	0.00689191	9054263	2651485049	0	380	144400	2.67573	2.60708	4.56841	3.87589	4.90187	4.4334	4.16649	4.39046	3.59933	3.37488	2.9155
30992	Pangasianodon	FALSE	training	0	0	1	0	0.849222	2.5264	1.39e-08	0.00230932	6.38268	2.61531	1.44e-08	0.00239059	6.83983	1.1533	3.84929	14.817	1.33011	0.721178	0.375574	0.168872	0.336139	0.11299	0.147467	181955150	1094	0.337813	26.6617	33.2949	0.197469	0.00378645	5486882	1609898765	0	380	144400	2.7607	1.93368	3.63886	3.96899	3.8726	4.02001	3.70858	3.88772	2.85816	2.45851	1.97365
32008	Burkholderia	TRUE	test	1	0	0	0	1.054	4.82674	2.05e-08	1.17e-07	23.2974	4.66193	1.98e-08	1.13e-07	21.7336	3.46549	6.6624	44.3876	12.0096	1.11091	0.600714	0.467151	0.218366	0.0476837	0.253648	235369535	41361411	0.582733	3.73823	8.65302	0.534793	0.00470172	264416195	25038370282	0	380	144400	4.83007	6.10602	3.88822	4.90188	5.0887	5.79265	4.32369	5.24181	4.85567	3.18227	4.68835
32089	Histiopteris	FALSE	test	0	0	0	1	1.67208	-2.24025	-9.11e-05	-0.0198253	5.01874	-2.29074	-9.31e-05	-0.020272	5.24749	-4.65241	0.554356	0.307311	21.6449	2.79585	0.2332	0.155436	-0.74638	0.557083	0.219313	24603	113	0.605161	10.2375	10.7001	0.556978	0.173796	209969	515112	0	225	50625	-5.52232	-3.09859	-1.852	-3.47124	-3.81249	-3.84995	-3.92714	-3.58896	-2.34219	-1.2528	-2.37447
32107	Dipteris	FALSE	training	0	0	0	1	1.57702	0.302344	5.6e-06	0.000120073	0.0914118	0.365614	6.77e-06	0.0001452	0.133673	-2.31653	2.8064	7.87588	5.36631	2.48699	0.450031	0.193382	5.21598	27.2064	0.142173	53975	2518	0.292983	9.6413	14.0399	0.234099	0.00758848	4074747	372434	0	344	118336	1.95759	0.133337	-0.82652	-2.09195	-0.0187754	-2.43981	-0.981129	-2.49026	-1.0062	-1.06922	0.438662
32109	Athyrium	TRUE	training	0	0	0	1	2.16345	2.99802	5.36e-05	0.000315348	8.98811	2.82177	5.04e-05	0.00029681	7.96241	-0.404178	6.50145	42.2689	0.16336	4.68052	0.379032	0.325428	0.721627	0.520746	0.28678	55957	9507	0.790352	3.37246	12.5486	0.763748	0.0047464	133094808	1947437	0	379	143641	-1.67847	2.94358	1.8291	1.92967	1.98186	-0.498687	-1.20887	0.264531	2.64948	0.914289	3.13891
32115	Gymnocarpium	TRUE	training	0	0	0	1	1.83175	0.0641663	7.06e-06	6.22e-05	0.00411732	0.205921	2.27e-05	0.000199536	0.0424033	-2.89487	3.21057	10.3077	8.38025	3.35532	0.389792	0.338888	28.547	814.93	0.286964	9085	1032	0.802464	3.61925	8.15848	0.770022	0.0024692	4678194	212854	0	320	102400	-1.92489	0.245463	1.35581	-1.61745	-2.257	-2.34764	-2.58462	-2.39309	-1.05622	-0.0324483	-0.640761
32129	Lindsaea	FALSE	training	0	0	0	1	2.01242	-4.26914	-6.68e-05	-0.000450236	18.2255	-5.10619	-7.99e-05	-0.000538514	26.0732	-6.71841	-0.948282	0.899239	45.137	4.04983	0.215246	0.141924	-0.471388	0.222206	0.227168	63869	9482	0.603017	10.5342	14.3418	0.509554	0.0269324	26958	858258	0	136	18496	-7.095	-7.04254	-5.67219	-5.04938	-5.38969	-5.42891	-5.50362	-5.16837	-1.68488	-1.1602	-2.47129
32183	Vittaria	FALSE	training	0	0	0	1	1.9239	-4.04004	-6.31e-05	-0.000170516	16.3219	-4.86367	-7.59e-05	-0.000205279	23.6553	-6.2684	-0.77518	0.600904	39.2929	3.70139	0.199475	0.13581	-0.476208	0.226774	0.229714	64048	23693	0.63068	13.735	18.8309	0.478993	0.0373372	42553	1196303	0	134	17956	-3.20887	-6.74163	-5.37596	-4.74802	-5.08933	-5.12929	-5.20586	-1.35155	-2.51162	-5.74553	-5.86728
32199	Buchnera	TRUE	training	1	0	0	0	2.29359	2.53075	5.89e-07	0.000616054	6.40469	2.01319	4.69e-07	0.000490066	4.05293	-0.517652	6.75235	45.5942	0.267963	5.26057	0.387841	0.160544	0.90629	0.821362	0.133065	4294183	4108	0.301861	9.25193	16.921	0.199446	0.0143958	131225111	60734714	0	378	142884	2.41875	1.13417	5.04552	0.462153	-0.308953	2.98511	5.33812	6.83026	1.82867	0.905704	-0.291132
33551	Ctenomys	FALSE	training	0	0	1	0	0.998018	3.69783	6.56e-09	0.00035204	13.674	3.75418	6.66e-09	0.000357405	14.0939	2.02683	5.18778	26.9131	4.10803	0.99604	0.423737	0.114421	0.269893	0.0728421	0.101162	563285819	10504	0.175713	26.2392	26.9733	0.0207749	0.000342548	104347803	2835912465	0	380	144400	3.15862	2.96378	5.07753	4.16283	5.35143	5.39991	4.67736	5.31101	4.34017	3.6197	3.04951
33592	Cuculus	TRUE	training	0	0	1	0	0.887108	2.14874	7.89e-09	0.00134886	4.61708	2.13196	7.83e-09	0.00133833	4.54527	0.690195	3.54398	12.5598	0.47637	0.786961	0.377201	0.176805	0.412851	0.170446	0.152267	272450450	1593	0.354623	27.7523	33.5317	0.202682	0.00342244	3351654	1187203712	0	380	144400	1.72555	1.6166	3.65858	2.47722	3.72797	3.81451	3.34157	3.47758	2.70349	2.35679	1.91725
33611	Cathartes	FALSE	training	0	0	1	0	0.864918	1.5789	9.9e-09	0.00248646	2.49293	1.64118	1.03e-08	0.00258453	2.69346	0.0934564	2.88928	8.34795	0.0087341	0.748084	0.315316	0.134673	0.547797	0.300082	0.139223	159463827	635	0.337945	28.8856	33.6515	0.1766	0.00255697	1859139	1143045040	0	380	144400	1.24398	1.08304	2.79039	1.648	2.83408	3.40769	2.79277	2.86148	2.09171	1.27611	0.468165
33973	Acidobacterium	TRUE	training	1	0	0	0	1.22714	0.67871	2.82e-07	0.00139365	0.460647	0.663819	2.75e-07	0.00136308	0.440656	-1.47826	2.69782	7.27821	2.18526	1.50586	0.70465	0.399435	1.80804	3.26901	0.186246	2410023	487	0.278772	5.41166	8.43299	0.187466	0.00307378	3510255	12914428	0	370	136900	1.87552	1.79412	-0.935099	0.317972	0.301722	0.228584	-1.33958	-0.390447	0.163118	-0.388522	-0.0230296
34162	Pleurozium	TRUE	test	0	0	0	1	1.17733	8.70176	1.7e-07		75.7207	8.7153	1.71e-07		75.9565	6.911	10.4524	109.253	47.7619	1.3861	0.844372	0.287696	0.135298	0.0183054	0.112415	51106715	0	0.0744429	21.6147	29.0886	0.0293106	0.00025522	13168167410	220064700	0	380	144400	7.95705	7.86366	7.38814	7.39334	8.53547	5.47829	8.06598	7.44747	8.92182	9.22195	8.51386
34444	Lactarius	TRUE	training	0	1	0	0	1.9641	6.21917	8.2e-08	6.11e-07	38.678	5.8174	7.67e-08	5.72e-07	33.8421	3.65614	10.0492	100.986	13.3673	3.85768	0.875531	0.391394	0.315814	0.0997382	0.147616	75846273	10170512	0.0914252	10.1479	18.9872	0.0648501	0.00511937	2983478054	395619609	0	380	144400	3.16166	4.33125	5.03188	3.95641	7.39147	4.69578	5.74435	5.59732	6.08036	9.19659	9.67727
34451	Cortirius	TRUE	training	0	1	0	0	2.19806	2.25719	1.64e-05	7.38e-05	5.09491	1.97532	1.44e-05	6.46e-05	3.90189	-0.912556	6.25506	39.1258	0.832759	4.83146	0.354736	0.282276	0.973803	0.948292	0.267172	137621	30590	0.715398	8.41283	12.622	0.655461	0.0652135	60616621	8247682	0	375	140625	-0.0804655	-0.911737	-0.0726883	0.975794	1.31243	-1.04654	1.34335	0.940264	3.11256	5.12707	4.72197
34474	Fomitopsis	TRUE	training	0	1	0	0	1.51273	7.28849	2.11e-07	4.37e-05	53.1222	7.27124	2.11e-07	4.36e-05	52.8709	4.89349	9.68614	93.8213	23.9462	2.28836	0.896762	0.360187	0.207551	0.0430774	0.132401	34484939	166782	0.0648096	11.939	19.7383	0.0376772	0.000144439	4916343687	127292933	0	380	144400	7.00893	5.96225	4.39217	7.6923	5.53663	4.88086	6.08377	4.90829	8.49967	8.88111	7.46808
34826	Indri	FALSE	training	0	0	1	0	0.806588	2.68525	8.16e-09		7.21057	2.70654	8.23e-09		7.32537	1.32933	3.89008	15.1328	1.76711	0.650585	0.272681	0.125081	0.300377	0.0902266	0.14926	328977390	0	0.381326	24.8901	29.7262	0.220663	0.00861368	5042473	2702377647	0	380	144400	2.39946	1.94621	4.15193	3.28133	4.25926	4.46157	3.70295	3.92181	3.0554	2.58358	2.13425
34845	Dasyprocta	FALSE	training	0	0	1	0	0.908242	3.41508	6.25e-09	0.00465904	11.6627	3.4782	6.37e-09	0.00474516	12.0979	1.78088	4.72139	22.2915	3.17155	0.824904	0.285344	0.125434	0.265951	0.0707298	0.141624	546279276	733	0.359214	25.1252	29.6733	0.201275	0.00261202	11108459	3012178347	0	380	144400	2.87193	2.59991	4.87451	4.23989	5.09317	5.00523	4.42724	4.72094	3.69686	3.37488	2.80803
34874	Saiga	FALSE	training	0	0	1	0	0.93502	2.06501	1.32e-08		4.26427	2.12776	1.36e-08		4.52735	0.505621	3.50006	12.2504	0.255653	0.874262	0.367149	0.207215	0.452792	0.20502	0.175917	156121900	0	0.450533	25.537	31.3758	0.342654	0.00171188	4593116	2876298648	0	379	143641	1.36976	1.46532	3.71139	2.84069	3.64981	3.6904	3.42386	3.53349	2.58166	1.7762	1.13485
34883	Callorhinus	FALSE	training	0	0	1	0	0.844438	1.16924	1.5e-08		1.36713	1.21512	1.56e-08		1.47651	-0.369794	2.41689	5.84134	0.136748	0.713076	0.269559	0.129175	0.72221	0.521587	0.155923	77913005	0	0.401958	22.0873	27.6465	0.246454	0.00439514	1165438	2854958355	0	380	144400	1.22103	0.800785	2.27434	1.53268	2.80811	3.00914	2.30863	2.73802	1.78772	1.54124	1.21375
34885	Eumetopias	FALSE	training	0	0	1	0	1.05618	0.0403956	1.44e-09		0.00163181	0.185099	6.61e-09		0.0342616	-1.79283	1.5366	2.36112	3.21422	1.11552	0.287149	0.133243	26.146	683.611	0.158868	28020541	0	0.381625	21.6041	27.62	0.240207	0.00444108	461088	2545706560	0	370	136900	0.368025	-0.119936	1.01996	0.317972	1.80711	2.51203	1.37159	1.17656	0.608228	0.615698	-0.160311
34995	Emydocephalus	FALSE	training	0	0	1	0	0.771055	1.78698	1.64e-08	0.00291514	3.19329	1.83831	1.68e-08	0.00299888	3.3794	0.538364	2.97542	8.85312	0.289836	0.594525	0.297348	0.137821	0.431485	0.186179	0.150289	109229196	613	0.377741	27.8147	33.3934	0.237827	0.0084456	2293135	1625255603	0	379	143641	1.4601	1.10893	2.93229	2.14318	2.8255	3.22216	2.37459	2.33435	2.32626	1.4945	1.63973
36189	Chaenocephalus	FALSE	training	0	0	1	0	0.836656	1.7	1.78e-08		2.89001	1.71659	1.8e-08		2.94668	0.384284	2.97763	8.86625	0.147675	0.699994	0.402673	0.155868	0.49215	0.242212	0.128068	95631064	0	0.273908	30.8799	35.7606	0.14457	0.00444441	2528627	623636107	0	380	144400	1.7606	0.670963	2.594	1.95705	2.99555	3.15007	3.42236	3.19567	2.41459	2.20666	1.94419
36242	Streptopelia	TRUE	training	0	0	1	0	0.913587	1.54467	1.14e-08	0.00116141	2.38602	1.58635	1.17e-08	0.00119275	2.51651	0.0848737	2.85045	8.12506	0.00720354	0.834642	0.329341	0.140858	0.591444	0.349805	0.125795	135841924	1330	0.333867	29.0748	34.1501	0.167315	0.00161437	3178426	1618195491	0	380	144400	1.07353	0.778804	3.00785	1.935	2.99918	3.02679	2.78433	2.93305	2.09391	1.4945	0.600071
36254	Fringilla	TRUE	training	0	0	1	0	1.77888	-2.98807	-0.000241753	-0.00213892	8.92853	-3.52411	-0.000285122	-0.00252263	12.4194	-5.23093	0.0294831	0.000869251	27.3627	3.16442	0.38381	0.294384	-0.595329	0.354417	0.254033	12360	1397	0.669798	9.35845	11.6582	0.586486	0.013144	247566	876883	0	144	20736	-5.5259	-5.4725	-4.10253	-3.48074	-0.881067	-3.85846	-3.93413	-3.60335	-1.7956	-0.63314	-1.74299
36262	Cicinnurus	FALSE	training	0	0	1	0	1.01582	-0.206986	-7.87e-09		0.0428432	-0.165767	-6.3e-09		0.0274788	-2.00505	1.42594	2.0333	4.02024	1.03188	0.273187	0.139098	-4.90765	24.085	0.16576	26297631	0	0.429863	24.3064	32.5323	0.287327	0.00236633	383006	1059544030	0	366	133956	-0.644399	-0.80228	2.05765	-0.176978	0.427843	1.23021	0.0503129	0.532561	0.62746	0.238037	-0.138746
36266	Paradisaea	FALSE	training	0	0	1	0	0.892702	1.04842	1.51e-08	3.6e-08	1.09919	0.995107	1.43e-08	3.41e-08	0.990238	-0.281386	2.43343	5.92158	0.0791779	0.796917	0.329258	0.178716	0.851472	0.725004	0.174841	69436982	29152881	0.443292	25.6822	31.7071	0.315075	0.0155879	1551172	2108797107	0	379	143641	0.937539	0.166676	2.01368	1.37481	2.35546	2.1862	1.66854	2.11528	1.67068	0.888311	0.339595
36292	Ficedula	TRUE	training	0	0	1	0	0.960879	2.90566	1.88e-08	0.000165226	8.44288	2.90738	1.88e-08	0.000165323	8.45285	1.43845	4.23627	17.9459	2.06913	0.923288	0.463009	0.288396	0.330692	0.109357	0.207328	154652937	17586	0.470032	7.02357	18.1533	0.397633	0.000646145	32893797	2246467061	0	380	144400	2.01643	3.28589	3.39587	3.26461	4.23533	4.13612	4.08526	3.97406	3.50206	2.6215	2.70484
36302	Picoides	TRUE	training	0	0	1	0	0.844767	1.52822	1.45e-08	0.000989779	2.33545	1.53652	1.46e-08	0.000995155	2.36089	0.166689	2.80767	7.88303	0.0277852	0.713632	0.206388	0.153749	0.552779	0.305565	0.250487	105089618	1544	0.698611	27.8475	31.5624	0.622951	0.473728	3794877	1197865606	0	380	144400	2.34611	1.51123	2.34938	1.28542	2.78593	2.94479	2.5986	2.92703	1.3941	1.78697	1.11221
36304	Strix	TRUE	training	0	0	1	0	1.00249	1.87472	1.65e-08	0.00104733	3.51458	1.83085	1.61e-08	0.00102282	3.35203	0.29467	3.28663	10.8019	0.0868302	1.00499	0.404553	0.144663	0.534742	0.285949	0.132875	113661127	1790	0.248935	22.7721	23.332	0.146104	0.000464611	11284695	1256318570	0	379	143641	2.31832	0.809444	2.65203	2.37322	2.69687	3.39364	2.65803	3.24083	4.10236	2.79083	1.48407
36459	Phalaenopsis	FALSE	training	0	0	1	0	0.78088	3.65079	7.14e-09	1.96e-08	13.3282	3.69719	7.23e-09	1.99e-08	13.6692	2.35536	4.86684	23.6861	5.54771	0.609774	0.400978	0.159096	0.213894	0.0457505	0.126155	511543652	186047051	0.282641	21.1099	29.2524	0.145898	0.0049104	20424614	4833950427	0	380	144400	3.54054	3.22616	4.77661	4.44595	5.12395	5.16169	4.4435	4.82127	3.74016	3.27517	2.8247
37038	Gavia	TRUE	training	0	0	1	0	0.874322	1.79744	9.29e-09	8.18e-05	3.23079	1.84236	9.53e-09	8.38e-05	3.39431	0.389793	3.11173	9.68288	0.151938	0.764439	0.308971	0.131206	0.486426	0.23661	0.140529	193421747	21980	0.337764	28.8996	33.9866	0.182417	0.0024992	2215259	1156864909	0	380	144400	1.44335	0.927236	4.03992	1.83104	3.47238	3.54347	2.68958	3.35345	2.01148	1.69344	1.00769
37049	Podiceps	TRUE	training	0	0	1	0	0.91631	2.02056	8.7e-09	0.000137359	4.08265	2.01783	8.69e-09	0.000137174	4.07162	0.546449	3.44142	11.8434	0.298607	0.839625	0.290136	0.129173	0.453494	0.205657	0.146163	232308719	14710	0.362922	28.4507	33.3388	0.204683	0.00302591	2916975	1128505736	0	380	144400	1.61521	1.20338	3.2997	2.38004	3.67594	3.559	3.16504	3.38453	2.54594	1.7798	1.29327
37221	Saccoloma	FALSE	training	0	0	1	0	1.52716	-1.77149	-5.21e-05	-0.00417804	3.13817	-1.92903	-5.67e-05	-0.0045496	3.72116	-3.946	0.912735	0.833086	15.5709	2.33223	0.196425	0.132642	-0.86208	0.743181	0.201576	34017	424	0.625625	11.438	19.1915	0.566818	0.00424247	337848	559311	0	236	55696	-0.714955	-2.16099	-2.05986	-2.72061	-1.27609	-3.09911	-3.17427	-2.84599	-1.46172	-3.71722	-2.26363
37412	Bryum	TRUE	training	0	0	0	1	1.49339	3.97992	8.83e-05	0.00982696	15.8397	3.8506	8.54e-05	0.00950765	14.8271	1.64187	6.57843	43.2758	2.69573	2.23021	0.278295	0.236628	0.375231	0.140798	0.287868	45072	405	0.80387	7.70401	14.7121	0.773208	0.012485	199851678	642959	0	380	144400	5.11634	4.20803	2.64906	1.46027	2.60985	0.72402	3.01761	1.54845	3.22505	4.50236	3.38397
37424	Takakia	FALSE	training	0	0	0	1	1.3936	2.46616	5.04e-05	0.00104631	6.08196	2.40719	4.92e-05	0.00102129	5.79457	0.327505	4.82546	23.2851	0.107259	1.94212	0.280597	0.16235	0.565088	0.319324	0.179435	48920	2357	0.49691	11.1264	17.8668	0.325608	0.00778218	18823928	504693	0	379	143641	4.20105	2.3659	1.36981	0.800634	1.78051	0.0736233	1.39793	1.49424	3.3389	5.02029	4.16386
37428	Huperzia	TRUE	test	0	0	0	1	1.62007	1.74141	3.01e-05	6e-05	3.03251	1.69245	2.92e-05	5.83e-05	2.86438	-0.975004	4.36525	19.0554	0.950632	2.62464	0.414714	0.283005	0.930324	0.865503	0.228608	57926	29042	0.557056	5.72366	12.7991	0.502106	0.0455392	22305458	1437082	0	377	142129	3.01855	4.70438	1.61936	1.40772	1.38961	0.950092	-2.03103	-0.603245	0.40905	1.72813	-0.382111
37442	Perogthus	FALSE	training	0	0	1	0	0.80931	3.22381	7.41e-09	0.00192697	10.393	3.2287	7.42e-09	0.00192989	10.4245	1.8939	4.44535	19.7612	3.58684	0.654982	0.307815	0.134993	0.251041	0.0630217	0.140397	435093389	1673	0.350932	25.6266	29.9131	0.20007	0.00451598	9248692	2602125089	0	380	144400	3.33639	2.26657	4.55079	3.71228	4.41767	4.57936	4.21495	4.66407	4.43337	3.54251	3.17449
37562	Urochloa	FALSE	training	0	0	0	1	0.930815	2.22755	1.72e-08	0.000113114	4.96199	2.23912	1.73e-08	0.000113701	5.01367	0.795245	3.72613	13.884	0.632415	0.866417	0.287728	0.166599	0.417864	0.174611	0.191117	129173352	19693	0.494861	19.4149	26.6819	0.400418	0.0227833	7118258	734798813	0	380	144400	1.21892	1.31078	1.61936	2.81018	3.25091	2.62275	2.12447	1.99237	2.15571	2.43823	1.08904
37818	Dendrobium	FALSE	training	0	0	0	1	0.841686	2.71508	1.2e-08	2.04e-05	7.37167	2.74626	1.21e-08	2.06e-05	7.54195	1.31171	3.90531	15.2514	1.72058	0.708435	0.344058	0.13634	0.310004	0.0961024	0.132378	227154740	133368	0.300963	22.2087	30.4987	0.146031	0.00293954	7195471	1200106434	0	380	144400	2.21452	1.99348	3.62437	3.74409	4.44365	4.20127	3.28155	3.90491	2.6987	2.62768	1.77833
38352	Polypodium	TRUE	training	0	0	0	1	1.7292	-0.761874	-1.73e-05	-7.79e-05	0.580452	-0.939531	-2.14e-05	-9.6e-05	0.882718	-3.34561	2.31255	5.34789	11.1931	2.99014	0.337912	0.215762	-2.26967	5.1514	0.211904	43934	9783	0.539062	5.73118	16.1195	0.490672	0.00189468	1882723	711151	0	277	76729	-4.5622	-0.626445	-2.76301	-0.373093	-2.04501	-2.07418	-2.65361	-2.47005	-3.6484	-1.50627	-0.965871
38388	Polytaenium	FALSE	training	0	0	0	1	1.77798	-3.06683	-0.000545408	-0.0045842	9.40543	-3.68681	-0.000655666	-0.00551092	13.5926	-5.23439	0.0432832	0.00187344	27.3988	3.16122	0.250866	0.197771	-0.579746	0.336106	0.277184	5623	669	0.736178	5.13818	8.10244	0.590743	0	142501	71026	0	153	23409	-5.83478	-2.01285	-4.40994	-3.78529	-4.13592	-4.16631	-4.24388	-3.91127	-4.90883	-4.78483	-4.90603
38625	Phascolarctos	FALSE	training	0	0	1	0	0.789389	3.6312	5.32e-09		13.1856	3.65717	5.35e-09		13.3749	2.29121	4.8705	23.7218	5.24964	0.623135	0.308878	0.141372	0.217391	0.0472587	0.145797	683099576	0	0.368404	21.5665	25.472	0.203395	0.00425822	14947110	6964416385	0	380	144400	4.41884	3.07712	4.91546	3.95922	4.96472	4.99713	4.63387	4.8526	3.85229	3.81152	3.30195
38771	Gopherus	FALSE	training	0	0	1	0	0.843804	2.41275	7.05e-09	1.28e-08	5.82138	2.49067	7.28e-09	1.32e-08	6.20342	1.01014	3.64652	13.2971	1.02039	0.712005	0.258527	0.128721	0.349727	0.122309	0.166448	342275226	188361535	0.423723	25.8533	31.3979	0.279563	0.0947542	4311499	6868771487	0	380	144400	1.97759	1.81641	3.68428	2.97316	3.94411	3.79712	3.34963	3.59421	2.7364	2.55084	2.75186
38811	Phyllotopsis	TRUE	training	0	1	0	0	1.6968	-1.97919	-0.00110879	-0.0071451	3.91721	-2.16948	-0.0012154	-0.00783206	4.70665	-4.45318	0.820087	0.672543	19.8308	2.87915	0.347652	0.32149	-0.857321	0.735	0.309586	1785	277	0.88909	9.53808	10.9731	0.874792	0.258177	310276	28473	0	215	46225	-2.66939	-2.55937	-3.71156	-3.08564	-3.44045	-1.25947	-3.5475	-3.21105	-0.618757	1.63281	1.726
39162	Circaeaster	FALSE	training	0	0	0	1	1.64072	-1.33041	-5.74e-05		1.77	-1.41399	-6.11e-05		1.99937	-3.81904	1.52451	2.32414	14.5851	2.69198	0.155162	0.129735	-1.23325	1.52089	0.285137	23160	0	0.811694	8.48872	15.8603	0.793458	0.00511245	306484	341109	0	253	64009	-0.601722	-3.23152	-3.18059	-2.55251	-0.951947	-2.93698	-3.01777	-0.848559	0.0744452	2.29641	1.01613
39938	Calicium	TRUE	training	0	1	0	0	1.85342	-3.60192	-0.000319546	-0.00397563	12.9738	-4.34071	-0.000385087	-0.00479107	18.8417	-5.96618	-0.836816	0.700262	35.5953	3.43517	0.318504	0.247924	-0.514565	0.264777	0.260242	11272	906	0.705349	12.6778	17.5299	0.642369	0.124812	71760	130422	0	164	26896	-2.68919	-2.4628	1.17564	-4.59144	-4.94362	-1.5964	-5.0517	-4.71455	-2.32746	-1.53554	-5.70844
39959	Parotia	FALSE	training	0	0	1	0	0.828811	0.762665	1.34e-08	0.0635554	0.581658	0.755343	1.32e-08	0.0629453	0.570544	-0.654629	2.0259	4.10429	0.42854	0.686928	0.3033	0.14251	1.08673	1.18098	0.154273	57087709	12	0.381759	23.3239	31.7005	0.241634	0.0019172	848173	1056933493	0	380	144400	1.30594	0.158445	2.04139	1.32331	2.24625	1.97647	1.11211	1.98465	1.18303	1.26413	-0.0206569
39996	Erisma	FALSE	training	0	0	0	1	1.94452	-3.43945	-0.000677858	-0.0307094	11.8298	-4.10771	-0.000809561	-0.036676	16.8733	-5.93101	0.102185	0.0104418	35.1769	3.78116	0.139453	0.130522	-0.565358	0.319629	0.387859	5074	112	0.926343	15.3883	14.7152	0.807896	0.0137585	46816	494946	0	150	22500	-1.94971	-6.20327	-4.82938	-4.20546	-4.55977	-4.5894	-4.66544	-4.3281	-5.32526	0.110958	-0.470987
40144	Tricholoma	TRUE	training	0	1	0	0	1.99612	5.74065	5.05e-08	1.72e-06	32.955	5.15531	4.54e-08	1.54e-06	26.5772	3.23945	9.44029	89.119	10.494	3.98448	0.830548	0.299169	0.347716	0.120907	0.118525	113572257	3345079	0.0870932	12.6058	22.08	0.0517456	0.000526933	1743525790	878217926	0	380	144400	4.20212	2.98358	3.64986	4.08555	4.38195	4.04138	3.8621	3.71114	5.90697	7.74265	7.51725
40232	Carollia	FALSE	test	0	0	1	0	0.757768	3.0356	7.66e-09	0.000786017	9.21485	3.04781	7.69e-09	0.00078918	9.28916	1.74569	4.24231	17.9972	3.04742	0.574213	0.319428	0.140058	0.249627	0.0623139	0.138486	396465552	3862	0.347007	24.3963	28.9406	0.193239	0.00394197	7868740	2691904440	0	380	144400	3.25145	2.33824	4.40253	3.45581	4.29658	4.65083	3.99684	4.16379	3.31972	3.18227	2.68286
40345	Strongylus	TRUE	training	0	0	1	0	1.39273	1.74501	2.55e-08	0.00868165	3.04507	1.67842	2.45e-08	0.00835033	2.81708	-0.290356	3.86572	14.9438	0.0843065	1.93969	0.686587	0.41668	0.798119	0.636994	0.204692	68459087	201	0.326074	13.7085	23.4242	0.206009	0.000115141	155313229	291199840	0	380	144400	1.27843	-0.414947	2.03591	1.73984	2.49072	2.73421	2.46409	3.71665	1.503	1.55934	1.98009
40415	Antrodia	TRUE	test	0	1	0	0	1.80789	0.907682	5.54e-05	0.00024746	0.823887	0.83041	5.07e-05	0.000226393	0.68958	-2.02411	3.80671	14.491	4.09702	3.26848	0.313917	0.266575	1.99177	3.96715	0.27846	16370	3668	0.794375	8.82217	8.46194	0.763365	0.198343	9652901	744837	0	364	132496	-0.335128	-3.11591	-0.447	-1.11328	-0.392556	-0.770024	0.475899	0.01505	2.15364	3.04898	2.33068
40421	Bondarzewia	FALSE	training	0	1	0	0	1.30537	2.31489	2.29e-07	0.000886252	5.35871	2.27487	2.25e-07	0.000870931	5.17505	0.21505	4.45358	19.8344	0.0462464	1.704	0.418319	0.202455	0.563904	0.317987	0.159012	10107884	2612	0.352981	10.3959	16.5035	0.259451	0.0658148	12312162	36828548	0	380	144400	1.10719	1.6996	0.638453	1.45857	1.38234	0.11735	1.66854	1.29299	3.07207	4.20435	3.70459
40443	Gloeophyllum	TRUE	training	0	1	0	0	1.36728	2.08069	1.97e-07	0.00693563	4.32927	2.09182	1.98e-07	0.00697272	4.3757	-0.0337022	4.16581	17.3539	0.00113584	1.86945	0.530272	0.24703	0.657128	0.431817	0.153711	10580747	300	0.290615	9.27768	13.2032	0.199647	0.00614527	11721774	53824660	0	380	144400	1.92577	1.08304	1.72223	0.986814	-0.0798679	0.732729	1.35875	0.294386	3.12047	4.14532	3.58322
40449	Piptoporus	TRUE	training	0	1	0	0	1.76777	-0.433643	-0.000453602	-0.0216822	0.188047	-0.392914	-0.000410998	-0.0196457	0.154381	-3.11917	2.27462	5.17388	9.72923	3.12501	0.407158	0.35904	-4.07655	16.6183	0.290871	956	20	0.81562	6.87	7.27534	0.792728	0.0798858	2171506	58605	0	297	88209	-1.67465	-2.55065	-1.10783	-2.08601	-2.05631	-0.469415	-2.68662	-2.49026	-0.279424	0.75527	-0.0667293
40451	Trichaptum	TRUE	training	0	1	0	0	1.79736	1.08019	0.000205751	0.00342918	1.16681	1.13961	0.000217068	0.0036178	1.29871	-1.9769	3.75769	14.1203	3.90813	3.23051	0.541585	0.453044	1.66393	2.76866	0.274332	5250	315	0.7011	8.97095	10.2767	0.670808	0.0998835	7703634	180806	0	362	131044	0.561031	-1.30169	-0.340974	0.409881	-0.144937	0.465998	0.423404	-1.09034	3.6423	3.49186	3.17449
40463	Peniophora	TRUE	training	0	1	0	0	1.64693	3.88207	2.64e-07	0.00458332	15.0705	3.80661	2.59e-07	0.00449423	14.4903	1.42953	6.86752	47.1629	2.04355	2.71239	0.563482	0.240614	0.424241	0.179981	0.139154	14686437	847	0.24546	10.2162	18.8477	0.20094	0.0128352	168949801	47431371	0	380	144400	3.82096	1.63942	0.523158	2.30226	1.68003	3.99264	2.71412	1.92062	4.31901	5.67764	7.13793
40468	Inonotus	TRUE	training	0	1	0	0	1.77979	2.46417	3.85e-05	0.00184582	6.07214	2.45791	3.84e-05	0.00184113	6.04134	-0.277309	5.41123	29.2814	0.0769003	3.16765	0.726008	0.523222	0.722266	0.521669	0.240073	64071	1335	0.414157	10.1672	23.4278	0.328688	0.00792534	42228176	729108	0	379	143641	1.56564	1.31858	0.415292	1.59722	0.229261	-0.089895	1.59707	2.10158	6.1701	7.28867	4.42318
40470	Phellinus	TRUE	training	0	1	0	0	1.24506	2.52264	2.84e-07	0.000828452	6.3637	2.5641	2.89e-07	0.000842068	6.57459	0.243696	4.28273	18.3418	0.059388	1.55018	0.342266	0.28729	0.493556	0.243598	0.278254	8880973	3045	0.774629	7.94811	14.4188	0.738751	0.160907	20628480	31864162	0	380	144400	3.49816	2.93846	2.84812	2.02431	0.0865935	0.844723	1.88478	3.13619	4.1228	5.19792	3.51652
40568	Campanula	TRUE	test	0	0	0	1	1.70312	-2.85352	-1.95e-05	-7.36e-05	8.14259	-3.27754	-2.24e-05	-8.45e-05	10.7422	-5.14351	-0.079378	0.00630087	26.4557	2.90061	0.313764	0.160886	-0.596848	0.356227	0.201161	146380	38765	0.41934	13.8911	19.388	0.338958	0.0376324	107133	5382955	0	181	32761	-0.927572	-1.52842	-4.30804	-1.33532	-4.04474	-1.55001	-4.14395	-1.36913	-4.80346	-4.68304	-4.80192
40685	Salix	TRUE	training	0	0	0	1	2.08312	3.73044	3.03e-05	0.000106752	13.9162	3.51541	2.85e-05	0.000100598	12.3581	0.819027	7.34559	53.9576	0.670806	4.3394	0.262086	0.246042	0.558413	0.311825	0.312244	123162	34945	0.918806	7.14131	18.2381	0.908037	0.0279707	812073168	13132358	0	379	143641	8.19976	8.13639	6.02947	5.92099	4.69877	3.34181	2.29489	0.874251	2.81208	0.914289	2.09502
41078	Pterostichus	TRUE	training	0	0	1	0	2.01918	-1.43201	-5.74e-05	-0.00051772	2.05066	-1.74646	-7e-05	-0.000631402	3.05011	-4.17765	2.09626	4.39429	17.4527	4.0771	0.246077	0.1274	-1.41003	1.98819	0.168768	24941	2766	0.447311	15.1785	21.4276	0.278646	1.93e-05	475600	1396070	0	231	53361	-4.43381	-0.770394	2.00805	-0.729644	0.163561	-0.699814	-0.90033	-2.51785	-0.652433	-1.38848	-3.50871
41138	Coccinella	TRUE	training	0	0	1	0	1.14317	2.64368	3.29e-08	0.00348311	6.98903	2.6938	3.36e-08	0.00354915	7.25658	0.730449	4.53105	20.5304	0.533555	1.30684	0.471987	0.188276	0.432417	0.186984	0.131071	80275715	759	0.259478	19.9654	26.7451	0.15538	0.00143376	12416953	515349901	0	380	144400	2.81786	1.17088	4.15854	3.38614	4.07836	5.44508	4.14498	5.06957	3.43536	1.9782	3.2847
41574	Erigeron	TRUE	training	0	0	0	1	0.817933	1.93896	3.45e-08	0.00051623	3.75957	1.91007	3.4e-08	0.000508537	3.64835	0.630686	3.09961	9.60759	0.397765	0.669015	0.631174	0.244078	0.421841	0.17795	0.127151	56202647	3756	0.188679	18.4184	28.6658	0.107097	0.000665068	14798438	327521731	0	380	144400	1.60808	1.89075	2.4949	2.55441	3.38516	3.09986	2.77297	2.57592	1.91114	1.36164	1.10455
41847	Scapania	TRUE	training	0	0	0	1	1.33522	4.04715	9.52e-05	0.00110759	16.3794	4.10221	9.64e-05	0.00112266	16.8281	1.85148	6.16314	37.9843	3.42797	1.78281	0.386744	0.2087	0.329916	0.108845	0.178122	42534	3654	0.418215	9.96128	16.6944	0.306499	0.0191236	91097281	813887	0	380	144400	2.839	3.68168	1.58546	4.19437	3.11536	-0.269603	3.73731	2.85825	5.70304	6.3487	4.71158
41853	Leptobryum	TRUE	training	0	0	0	1	2.00908	2.67856	0.00217063	0.0399785	7.17468	2.39626	0.00194187	0.0357651	5.74208	-0.173412	6.13252	37.6078	0.0300716	4.0364	0.407028	0.369	0.750059	0.562589	0.292077	1234	67	0.851937	9.14172	10.6514	0.833553	0.0727116	77779924	75783	0	377	142129	1.95557	1.14038	0.406923	2.91908	1.35082	-0.0511774	-2.29691	0.140223	1.80254	1.03493	1.40752
41912	Helminthostachys	FALSE	training	0	0	0	1	1.68313	-2.64313	-7.3e-05		6.98614	-2.99035	-8.26e-05		8.94219	-4.94951	0.268274	0.0719709	24.4976	2.83291	0.15218	0.13639	-0.636792	0.405504	0.285113	36190	0	0.879858	11.4967	12.9717	0.673179	0.0744792	159151	203134	0	188	35344	-2.43087	-1.03466	-4.1231	-3.5049	-0.27968	-3.88152	-3.96257	-3.62851	-4.61931	-2.52108	-1.55492
41955	Amanita	TRUE	training	0	1	0	0	1.5303	3.54135	1.41e-07	6.08e-05	12.5412	3.34926	1.33e-07	5.75e-05	11.2176	1.33397	6.09673	37.1702	1.77949	2.34181	0.39297	0.195646	0.432122	0.186729	0.163421	25174695	58238	0.375728	9.12505	15.3715	0.27535	0.00757868	68027149	136136408	0	380	144400	2.71439	2.33824	2.9119	1.9424	1.47466	1.71724	2.24771	1.70261	4.50884	6.02555	5.77703
42274	Vanessa	TRUE	training	0	0	1	0	1.29221	3.17344	3.76e-08	0.00138036	10.0707	3.16595	3.75e-08	0.0013771	10.0232	1.1299	5.11016	26.1137	1.27666	1.66981	0.339086	0.164731	0.407195	0.165808	0.157732	84382669	2299	0.384401	13.176	23.6301	0.302955	0.000393545	75105748	409284850	0	380	144400	2.68554	2.0794	4.9666	3.62019	3.76065	5.02914	4.6816	4.72094	3.74439	2.23672	2.90919
42658	Udeniomyces	FALSE	training	0	1	0	0	1.50029	-1.37698	-0.000521979	-0.0129904	1.89607	-1.45441	-0.000551332	-0.0137209	2.11532	-3.53641	1.02695	1.05463	12.5062	2.25087	0.30269	0.293466	-1.08955	1.18712	0.31886	2638	106	0.956869	8.87308	8.94788	0.877953	0.182018	572305	97691	0	250	62500	-1.99599	-1.7753	-3.32401	-2.7051	-1.85614	-3.08193	-3.16448	-2.82676	0.126074	1.25809	-0.990565
43149	Hirundo	TRUE	training	0	0	1	0	0.854492	2.06885	1.4e-08	0.00127236	4.28014	2.03914	1.38e-08	0.00125408	4.15809	0.700192	3.42586	11.7365	0.490269	0.730157	0.332613	0.179769	0.413028	0.170592	0.176343	148249729	1626	0.439764	18.2254	29.8295	0.319466	0.00179845	4615568	1214352766	0	380	144400	2.16651	1.31858	3.08389	2.20988	3.15953	3.42546	3.57054	3.87726	2.84994	1.83236	1.34902
43174	Pedicularis	TRUE	training	0	0	0	1	1.79817	-2.85305	-3.2e-05	-0.000123019	8.13987	-3.39765	-3.82e-05	-0.000146501	11.544	-4.97832	0.499444	0.249444	24.7837	3.23342	0.472147	0.417524	-0.630263	0.397232	0.307544	89031	23192	0.80138	13.8977	18.4801	0.781898	0.137346	257495	4158182	0	152	23104	-0.488291	-2.84749	-4.01255	-3.39392	-3.75186	-3.7712	-1.95072	-0.318121	-4.50817	-4.38959	-4.50367
43699	Monopterus	FALSE	training	0	0	1	0	0.906454	1.99315	1.28e-08	0.00319928	3.97266	2.03601	1.31e-08	0.00326808	4.14535	0.378856	3.3491	11.2164	0.143532	0.821659	0.312255	0.131543	0.454784	0.206828	0.137616	155483698	623	0.333608	30.2169	35.1554	0.190552	0.0035217	2878978	822038609	0	380	144400	1.4976	0.822293	3.15814	2.70284	3.6288	3.48988	3.3608	3.42757	3.18156	2.07379	1.49973
43779	salis	FALSE	training	0	0	1	0	0.848518	1.80432	1.89e-08		3.25556	1.90304	1.99e-08		3.62156	0.414337	3.13108	9.80368	0.171675	0.719982	0.265983	0.140634	0.470271	0.221155	0.175868	95716751	0	0.451611	23.7865	28.9631	0.317566	0.0717527	2835026	6062730240	0	380	144400	2.18277	1.90382	3.21042	2.09912	3.16569	3.2713	2.86046	3.34155	2.00909	1.616	2.9155
44315	Erythrura	FALSE	training	0	0	1	0	0.875652	2.00588	1.39e-08	0.0100798	4.02354	2.01245	1.39e-08	0.0101128	4.04994	0.540845	3.34618	11.1969	0.292514	0.766766	0.342532	0.171166	0.436543	0.19057	0.169871	144642245	199	0.396391	21.8797	30.3448	0.26251	0.00123619	3445635	1071539229	0	380	144400	2.00686	0.923397	2.9119	2.76492	3.33981	3.45249	2.94091	4.47747	3.17413	1.7543	2.24346
44387	Zonotrichia	FALSE	training	0	0	1	0	0.770932	1.70386	1.71e-08	0.00104853	2.90313	1.77368	1.78e-08	0.00109149	3.14592	0.375409	2.83507	8.03762	0.140932	0.594336	0.311061	0.155832	0.452462	0.204722	0.162861	99711752	1625	0.408847	19.1783	27.4431	0.259216	0.00190154	2500348	1180454009	0	380	144400	1.83295	0.884173	3.41265	1.9424	2.63102	3.0121	2.46797	2.97999	1.8898	1.63281	1.57938
44488	Carettochelys	FALSE	test	0	0	1	0	0.83221	2.67963	5.08e-09		7.18043	2.74737	5.21e-09		7.54805	1.26371	3.9717	15.7744	1.59697	0.692573	0.288875	0.126211	0.310569	0.0964529	0.142725	527143768	0	0.355571	24.238	29.2711	0.199391	0.00378455	5179503	2283401992	0	380	144400	1.83066	2.0221	4.17808	3.52959	4.06222	4.07158	3.59092	3.46001	3.19627	2.5916	2.01474
44499	Emydura	FALSE	test	0	0	1	0	0.862783	2.73121	6.37e-09	0.000300761	7.4595	2.75469	6.42e-09	0.000303347	7.58833	1.20693	4.01408	16.1128	1.45668	0.744395	0.272632	0.136092	0.315898	0.0997915	0.162727	428795591	9081	0.420283	22.8613	28.3908	0.262853	0.0195514	6643513	1965328054	0	380	144400	2.46238	1.8413	3.81676	3.22741	4.19451	4.31203	3.83282	4.17253	3.47481	2.6246	2.69861
44505	Podocnemis	FALSE	training	0	0	1	0	0.854137	2.79062	4.79e-09	0.000825139	7.78756	2.86116	4.91e-09	0.000845996	8.18623	1.33158	4.0192	16.154	1.77311	0.72955	0.291688	0.125554	0.306074	0.0936815	0.141472	582259382	3382	0.34866	23.7396	28.8255	0.188944	0.00410806	5972868	2399926183	0	380	144400	2.25284	1.9681	4.58143	3.45115	4.22582	4.41901	3.72965	4.11894	3.15909	2.6323	2.29389
44525	Pelusios	FALSE	training	0	0	1	0	0.911162	2.69389	5.78e-09	0.00100144	7.25702	2.73481	5.87e-09	0.00101666	7.47917	1.2377	4.14546	17.1848	1.5319	0.830217	0.280721	0.127315	0.338234	0.114402	0.146354	466268504	2690	0.373804	23.1608	28.276	0.225615	0.0179136	5805274	1995312292	0	380	144400	2.2223	1.91673	4.14529	2.90711	4.24058	4.23667	3.70633	4.09103	3.11256	2.39834	2.57572
44624	Helvella	TRUE	training	0	1	0	0	1.8702	-0.362139	-1.27e-05	-5.62e-05	0.131144	-0.547227	-1.91e-05	-8.49e-05	0.299457	-3.01293	2.69347	7.25477	9.07773	3.49764	0.409962	0.374442	-5.16431	26.6701	0.302507	28584	6447	0.861498	10.1102	12.085	0.846391	0.403986	2686509	960716	0	316	99856	-1.08808	-1.3528	-2.76301	-2.06842	0.0865935	-1.05686	1.06908	-0.265274	0.522092	2.063	1.2543
45782	Macquaria	FALSE	training	0	0	1	0	0.844638	2.55999	1.15e-08	8.13e-08	6.55353	2.61594	1.17e-08	8.31e-08	6.84314	1.137	3.7601	14.1383	1.29278	0.713413	0.29798	0.137262	0.329938	0.108859	0.143498	223410066	31481290	0.37483	30.1619	35.7334	0.23044	0.00413369	5378204	1338225915	0	380	144400	2.35293	2.05984	3.90532	3.08003	3.70677	3.85608	3.57439	3.89692	3.02987	2.91847	2.10356
45918	Empetrum	TRUE	training	0	0	0	1	2.13004	0.903356	0.00015358	0.000576488	0.816053	0.584115	9.93e-05	0.00037276	0.34119	-2.25753	5.34499	28.5689	5.09645	4.53707	0.33955	0.303521	2.35792	5.55977	0.300332	5882	1567	0.847652	10.7392	17.8879	0.823	0.114962	54105481	346651	0	358	128164	5.45223	5.87636	0.195597	0.939115	0.994924	1.07253	-1.18766	-2.49708	-0.462704	-1.7391	-0.560374
46213	Dixella	TRUE	training	0	0	1	0	3.16168	1.14919	0.000312874	0.0129122	1.32063	1.46545	0.000398978	0.0164657	2.14753	-3.63101	5.7264	32.7917	13.1842	9.99621	0.556592	0.47445	2.75123	7.56927	0.285288	3673	89	0.719188	15.8986	27.4444	0.676788	0.140732	1036870819	95442	0	333	110889	0.997344	-2.35516	1.96179	2.77872	3.41668	5.15824	3.48597	3.05981	-0.0810984	-1.77367	-0.306783
46322	Luzula	TRUE	training	0	0	0	1	1.95478	-1.15296	-0.000119626	-0.000450726	1.32931	-1.68237	-0.000174556	-0.00065769	2.83037	-3.58893	2.52393	6.3702	12.8804	3.82117	0.400676	0.366558	-1.69545	2.87455	0.306398	9638	2558	0.865574	11.7157	15.8192	0.8416	0.095249	2251496	346114	0	233	54289	-0.178112	1.88635	-2.75637	-0.134049	-0.430962	-1.96119	-1.16249	-2.46341	-3.64158	-2.65122	-3.36457
46326	Eriophorum	TRUE	training	0	0	0	1	2.32547	-0.507173	-0.00023001	-0.00100829	0.257224	-0.791998	-0.000359183	-0.00157455	0.62726	-3.61203	3.81271	14.5368	13.0468	5.40779	0.37678	0.32359	-4.58516	21.0237	0.284171	2205	503	0.791296	5.45295	17.5896	0.775948	0.0479108	9406375	210327	0	274	75076	2.79188	3.8538	-1.20826	2.09912	-1.02418	-2.43294	-2.68662	-2.49026	-0.878166	-3.49056	-2.62225
46968	Thalictrum	TRUE	test	0	0	0	1	1.91605	-2.79912	-6.45e-05	-0.000277443	7.83506	-3.42577	-7.9e-05	-0.000339555	11.7359	-5.06308	1.07725	1.16047	25.6348	3.67123	0.348698	0.291857	-0.684517	0.468564	0.279372	43365	10089	0.769807	6.14926	18.5102	0.73907	0.0633058	447432	3017426	0	129	16641	-5.15264	-0.855512	-1.60186	-3.11832	1.07497	-1.30943	0.0283323	-0.603245	0.233328	-4.11486	-4.22704
47605	Hibiscus	FALSE	training	0	0	0	1	0.808676	3.30138	9.11e-09	0.000224889	10.8991	3.29109	9.08e-09	0.000224189	10.8313	1.9397	4.5512	20.7134	3.76242	0.653957	0.328685	0.14332	0.244951	0.060001	0.144086	362326284	14680	0.341691	18.2349	26.777	0.204608	0.00332454	12915042	3578249066	0	380	144400	3.08287	3.0992	4.38695	4.13968	5.10206	4.62757	3.81987	4.16379	3.43536	3.17338	2.27259
48043	Oenthe	TRUE	training	0	0	0	1	0.742809	3.11476	1.95e-08	0.000607877	9.70173	3.13612	1.96e-08	0.000612046	9.83527	1.86061	4.19488	17.597	3.46185	0.551765	0.388634	0.172459	0.23848	0.0568728	0.145293	159659726	5124	0.327838	12.7106	20.4619	0.223364	0.00209579	56500751	1278891089	0	380	144400	3.20611	2.85284	3.83511	4.08059	4.62313	4.22794	3.57054	3.9591	2.92066	3.48534	2.86122
48230	Dryas	TRUE	test	0	0	0	1	0.887397	4.5677	1.07e-07	0.0013688	20.8638	4.55024	1.07e-07	0.00136357	20.7047	3.26092	6.11671	37.4142	10.6336	0.787474	0.565007	0.375939	0.194277	0.0377435	0.219194	42616463	3337	0.463786	19.3898	27.6074	0.421515	0.119587	99136447	225940517	0	380	144400	6.44078	7.42821	5.44831	5.49456	5.37528	3.46008	3.55235	3.85122	4.06632	3.46554	2.80663
48533	Neottia	TRUE	training	0	0	0	1	2.00072	-4.0217	-6.23e-05	-0.000456492	16.174	-4.87471	-7.55e-05	-0.000553315	23.7627	-6.36681	-0.821047	0.674118	40.5363	4.00288	0.308246	0.232797	-0.497482	0.247488	0.257667	64556	8810	0.680957	12.7103	17.6979	0.615316	0.100141	52793	3345253	0	139	19321	-1.18617	-6.75816	-5.39431	-4.77378	-5.13148	-5.1467	-5.23118	-4.90067	-2.50943	-2.23471	-5.87551
48622	Elaphrus	TRUE	training	0	0	1	0	2.12597	-3.24629	-0.00016681	-0.0179353	10.5384	-3.84874	-0.000197767	-0.0212638	14.8128	-6.03034	0.085955	0.00738826	36.3649	4.51976	0.315079	0.131916	-0.654893	0.428884	0.140724	19461	181	0.330335	17.5245	21.0627	0.196671	0.00337878	96828	151353	0	171	29241	-6.20661	-2.41618	-0.0636785	-4.17633	-4.53915	-0.594203	-4.63672	0.438898	-0.443066	-2.21889	-5.28218
48720	Andre	TRUE	training	0	0	1	0	2.01434	-2.37466	-8.7e-06	-7.01e-05	5.63902	-2.59747	-9.52e-06	-7.67e-05	6.74687	-4.92687	1.47602	2.17863	24.274	4.05758	0.221031	0.138774	-0.848266	0.719554	0.212634	272921	33873	0.567884	15.7076	21.7524	0.483828	0.00231577	165463	2170626	0	203	41209	-5.35925	-2.58216	-3.94728	-3.32828	-0.575108	-1.63883	-3.79071	-0.720136	-2.40537	-4.32473	-4.43481
48722	Pontoporia	FALSE	training	0	0	1	0	0.865415	1.27505	1.18e-08		1.62574	1.29024	1.19e-08		1.66471	-0.11835	2.58648	6.68989	0.0140066	0.748942	0.322433	0.146015	0.678732	0.460677	0.144887	108315501	0	0.359304	25.4353	30.4018	0.207885	0.00868954	1523777	1685281378	0	380	144400	1.59219	0.43158	1.94388	1.66205	2.42859	2.85892	1.68563	2.37189	1.34884	1.80467	1.01613
48750	Platanista	FALSE	training	0	0	1	0	0.850979	2.2819	1.02e-08	0.00062398	5.20705	2.34425	1.04e-08	0.00064103	5.4955	0.876093	3.59176	12.9007	0.767539	0.724165	0.286561	0.128137	0.372926	0.139074	0.146264	224488116	3657	0.365905	25.3397	30.4652	0.208829	0.00526663	3538162	2671253512	0	380	144400	2.13317	1.73097	3.47581	2.82773	4.09182	4.02968	3.42683	3.75434	2.6854	2.31554	1.80541
48858	Nephroma	TRUE	training	0	1	0	0	1.57179	-0.550832	-4.36e-05	-0.000264568	0.303415	-0.693676	-5.49e-05	-0.000333178	0.481187	-2.84538	2.13142	4.54293	8.0962	2.47053	0.556609	0.458455	-2.85349	8.14241	0.272105	12629	2082	0.67437	11.8261	21.4052	0.640473	0.111307	1545633	360250	0	301	90601	-0.762873	-2.93649	-1.44204	-1.78654	-1.73783	-1.02619	-2.24812	0.0743713	0.785697	1.62444	2.44168
48861	Peltigera	TRUE	training	0	1	0	0	1.3772	3.92118	2.79e-05	0.00015538	15.3757	3.97511	2.83e-05	0.000157517	15.8015	1.79306	6.16561	38.0147	3.21506	1.89667	0.634541	0.482136	0.35122	0.123355	0.25493	140421	25236	0.536209	13.9548	27.6425	0.47868	0.0270099	107405571	3967249	0	380	144400	6.57764	3.4117	2.39261	2.15177	2.80811	2.45687	2.30863	1.5861	4.2974	4.47601	5.58747
48863	Solori	TRUE	training	0	1	0	0	1.57144	-1.45188	-0.000243278	-0.00514851	2.10796	-1.16193	-0.000194693	-0.00412031	1.35008	-3.86677	0.886059	0.785101	14.9519	2.46943	0.521447	0.27197	-1.08235	1.17148	0.174678	5968	282	0.342841	12.9931	18.1505	0.318129	0.0396345	478668	78383	0	265	70225	-0.195355	-0.269198	-3.59014	-0.450744	-3.33304	-3.34588	-1.1787	-3.09746	-0.296072	0.861641	0.842162
48881	Geospiza	FALSE	training	0	0	1	0	0.89818	2.38205	1.97e-08	0.00352374	5.67417	2.38356	1.97e-08	0.00352598	5.68138	0.796484	3.78443	14.3219	0.634387	0.806727	0.184112	0.139374	0.377062	0.142175	0.256121	121042422	676	0.717655	23.5792	31.0302	0.680017	0.00052162	16686106	1134690355	0	380	144400	2.05382	1.55103	3.29659	2.87859	3.91264	3.68286	2.84463	3.56271	2.89139	1.79054	2.02705
49188	Aconitum	TRUE	training	0	0	0	1	1.69042	-1.7246	-4.07e-05	-0.000113888	2.97424	-1.89596	-4.47e-05	-0.000125204	3.59465	-4.16534	1.23533	1.52605	17.3501	2.85751	0.252888	0.147193	-0.980179	0.960751	0.198011	42395	15143	0.509911	18.6788	25.0469	0.214352	0.00134642	332694	10247842	0	236	55696	-0.552058	-1.28056	-3.45355	-2.83395	-1.69338	-3.20894	-3.29617	-2.96003	0.231914	1.87904	1.22745
49606	Lonicera	TRUE	test	0	0	0	1	1.86664	-3.16948	-2.09e-05	-0.000121847	10.0456	-3.74931	-2.48e-05	-0.000144138	14.0574	-5.54973	0.126177	0.0159206	30.7995	3.48435	0.215002	0.171045	-0.588943	0.346854	0.285046	151452	26012	0.753368	15.1597	17.6838	0.698829	0.0668358	77991	9128324	0	172	29584	-2.22575	-1.50634	-1.22245	-1.2836	-4.42362	-4.43609	-4.52103	-4.18499	-0.799769	-0.477258	-1.67754
49647	Primula	TRUE	training	0	0	0	1	0.626963	2.03866	3.23e-08	1.57e-05	4.15613	2.03371	3.22e-08	1.57e-05	4.13597	1.02107	2.97879	8.87316	1.04258	0.393083	0.437511	0.244474	0.307537	0.0945791	0.183234	63141296	129531	0.416014	16.513	23.1709	0.319053	0.00652921	5871781	319805688	0	380	144400	2.26033	2.50961	2.61269	2.14318	2.9585	2.82025	2.58834	2.67007	1.54192	1.96034	1.55517
49743	Taraxacum	TRUE	training	0	0	0	1	1.48114	-1.17474	-1.5e-05	-9.84e-05	1.38	-1.28907	-1.64e-05	-0.000107998	1.6617	-3.22107	1.43597	2.06202	10.3753	2.19377	0.480266	0.398627	-1.26083	1.58969	0.277563	78442	11936	0.717335	14.4686	24.0579	0.691313	0.0571318	818923	3541203	0	270	72900	2.06296	2.06845	-0.80747	-0.566808	-2.7018	-2.71609	-2.80023	-2.46341	-3.45584	-3.3354	1.29327
50178	Cephalotaxus	FALSE	training	0	0	0	1	2.04988	-3.56565	-7.35e-05	-0.000151943	12.7138	-4.44114	-9.16e-05	-0.000189251	19.7238	-6.19705	-0.431291	0.186012	38.4034	4.20202	0.19379	0.145731	-0.574898	0.330507	0.259684	48505	23467	0.7097	11.61	14.8316	0.587108	0.0727403	44246	1848383	0	170	28900	-2.5891	-1.47623	-5.2244	-1.41677	-1.09985	-4.98314	-5.07336	-4.7336	-1.88663	-1.79912	-5.71546
50451	Arabis	TRUE	training	0	0	0	1	0.766145	3.33055	1.93e-08	1.89e-07	11.0925	3.26908	1.89e-08	1.85e-07	10.6869	2.14076	4.59278	21.0936	4.58284	0.586979	0.666032	0.337942	0.230036	0.0529166	0.196774	172950593	17640154	0.255951	18.0061	24.3033	0.151354	0.00150551	29198717	1329971117	0	380	144400	2.72851	2.73435	4.11139	3.86978	4.53351	4.54801	3.70633	4.10972	3.25303	2.75213	2.29389
50457	Barbarea	TRUE	training	0	0	0	1	0.908687	0.643374	2.07e-08	0.000419957	0.41393	0.62548	2.01e-08	0.000408277	0.391225	-0.923095	2.08235	4.33618	0.852105	0.825712	0.507098	0.263708	1.41238	1.99481	0.173103	31102268	1532	0.34813	18.7796	30.253	0.21414	0.00353441	1053075	168183851	0	380	144400	0.382769	-0.43569	1.67606	1.3914	2.12364	2.14481	1.86372	2.05209	0.848715	0.0660684	-0.0742019
50709	Acidocella	TRUE	training	0	0	0	1	1.41157	2.48465	9.74e-07	3.98e-06	6.17348	2.35541	9.24e-07	3.77e-06	5.54796	0.460633	5.46157	29.8288	0.212183	1.99253	0.817216	0.605075	0.568117	0.322757	0.244762	2549896	624434	0.342685	5.47005	10.5406	0.281356	0.00709473	37046965	15099895	0	380	144400	1.31558	2.59991	1.50469	3.59224	2.58823	1.68542	0.225376	1.51305	1.33485	1.46536	2.14518
51006	Hygrocybe	TRUE	training	0	1	0	0	1.67136	-1.26983	-4.95e-05	-0.000405955	1.61246	-1.36686	-5.32e-05	-0.000436976	1.86831	-3.65022	1.4634	2.14154	13.3241	2.79345	0.235056	0.164921	-1.31621	1.73242	0.236349	25671	3128	0.642695	9.88277	17.2437	0.561188	0.0624642	560497	465695	0	249	62001	-4.54186	-3.08157	-3.12929	-2.51547	0.460483	-0.964381	-2.97209	-2.63652	0.0475959	1.01193	1.00769
51153	Catagonus	FALSE	training	0	0	1	0	0.727033	3.41702	7.16e-09		11.676	3.38674	7.1e-09		11.47	2.28513	4.62257	21.3682	5.22181	0.528577	0.291317	0.146142	0.212768	0.0452703	0.161749	477153824	0	0.416366	16.7615	23.8259	0.2783	0.00683906	14225575	2640108645	0	380	144400	3.34652	2.76531	4.53285	3.69782	4.71193	4.78509	4.20134	4.4515	3.63291	3.38937	3.36809
51341	Aplodontia	FALSE	training	0	0	1	0	0.895471	3.79217	6.17e-09		14.3806	3.87048	6.3e-09		14.9806	2.21783	5.08969	25.9049	4.91877	0.801868	0.317366	0.136593	0.236137	0.0557606	0.131809	614359324	0	0.340283	24.0604	29.0565	0.203455	0.00328211	22205071	3005866948	0	380	144400	2.97568	2.92815	4.96366	4.22063	5.55649	4.79509	4.56487	4.90412	4.18173	3.49186	3.15488
51357	Dendrocopos	TRUE	training	0	0	1	0	0.805005	1.43955	1.35e-08	0.00062589	2.0723	1.49983	1.41e-08	0.0006521	2.24949	0.117172	2.59856	6.7525	0.0137292	0.648033	0.335624	0.185447	0.559207	0.312712	0.178516	106613036	2300	0.450673	19.459	31.9211	0.329935	0.00251798	2157005	1135247345	0	379	143641	2.50418	1.40539	3.1291	1.77906	2.40917	2.57809	2.33995	2.65828	2.583	1.69735	1.14967
51654	Plutella	TRUE	training	0	0	1	0	1.52025	3.73181	5.21e-08	0.0059997	13.9264	3.68752	5.15e-08	0.00592849	13.5978	1.43252	6.35937	40.4415	2.05211	2.31117	0.670006	0.310664	0.407377	0.165956	0.157953	71635672	622	0.221966	18.3687	24.5802	0.166966	0.0009558	480930909	439250962	0	380	144400	1.66245	2.3098	5.47864	4.09539	2.94329	5.16169	5.74728	4.25591	4.06018	2.80384	3.98656
51952	Elaeis	FALSE	training	0	0	0	1	0.72439	2.95644	8.72e-09	4.47e-08	8.74052	2.94517	8.68e-09	4.45e-08	8.67404	1.77978	4.06502	16.5243	3.16762	0.52474	0.403448	0.19496	0.245021	0.0600354	0.157735	339160682	66186791	0.358086	15.1808	27.8891	0.264594	0.00193815	13847262	3458874796	0	380	144400	2.48648	5.06196	3.90532	3.52959	4.64434	4.35928	3.69162	3.85481	3.07207	2.66251	2.4109
52652	Aphyosemion	FALSE	training	0	0	1	0	0.913439	2.06384	1.34e-08	0.00036265	4.25944	2.09681	1.37e-08	0.000368443	4.39662	0.572123	3.45094	11.909	0.327324	0.834371	0.331315	0.143561	0.442592	0.195888	0.145467	153519225	5691	0.338314	31.7496	34.9558	0.144762	0.00396183	3889862	869153795	0	380	144400	1.7825	1.34163	3.61081	2.76492	3.80209	3.73159	3.44742	3.42206	2.64062	2.07646	1.36693
52662	Pachypanchax	FALSE	training	0	0	1	0	0.917787	2.22371	1.56e-08	0.00511198	4.9449	2.28823	1.61e-08	0.00526029	5.23597	0.629102	3.61778	13.0883	0.39577	0.842333	0.3393	0.141196	0.412728	0.170344	0.138649	142140166	435	0.320146	32.1686	37.2699	0.166066	0.00398514	4136862	669859294	0	380	144400	1.73443	1.18282	3.72264	2.91908	3.77243	3.83551	3.39513	3.81209	2.43355	2.28562	1.73012
52669	Austrofundulus	FALSE	training	0	0	1	0	0.890503	2.23041	1.49e-08	0.00290796	4.97472	2.22411	1.49e-08	0.00289975	4.94666	0.661585	3.57698	12.7948	0.437695	0.792996	0.329258	0.145681	0.399256	0.159405	0.14505	149675488	767	0.347378	30.4815	36.8089	0.204983	0.0045019	3814487	978737425	0	380	144400	1.71273	1.50695	3.81676	2.62074	4.0845	4.03608	3.62074	3.76877	2.52044	2.46397	2.30089
53006	Hylocomium	TRUE	test	0	0	0	1	1.74053	0.672759	0.000324847		0.452605	0.440361	0.000212632		0.193918	-2.0393	3.78525	14.3281	4.15874	3.02944	0.241712	0.212241	2.58715	6.69334	0.299452	2071	0	0.845222	10.968	14.6261	0.826678	0.107063	9567270	53408	0	362	131044	-0.352275	0.796427	-0.914938	1.05307	1.27453	-0.919652	-1.0624	-1.52219	0.443981	-2.33522	-1.0618
54132	Pygathrix	FALSE	training	0	0	1	0	0.882452	1.57571	1.86e-08	0.00048633	2.48286	1.60215	1.89e-08	0.000494491	2.56688	0.0898512	3.0004	9.00241	0.00807323	0.778721	0.267887	0.138346	0.560035	0.313639	0.16982	84583220	3240	0.438796	23.9822	29.3023	0.303503	0.0670738	2177191	3217589358	0	380	144400	2.23003	1.74121	3.14915	2.68294	3.0064	3.0002	3.03535	2.80165	1.8871	1.5228	2.72178
54373	Mesitornis	FALSE	training	0	0	1	0	0.863598	2.22273	8.91e-09	0.24697	4.94053	2.21863	8.89e-09	0.246514	4.92231	0.844298	3.58614	12.8604	0.71284	0.745801	0.318592	0.135181	0.38853	0.150956	0.136644	249563601	9	0.334319	29.1737	33.9506	0.172529	0.00277529	3562241	1113985850	0	380	144400	2.33231	1.39344	4.02499	2.53129	3.66296	3.90693	3.36239	3.82202	2.59373	2.30069	1.55517
54379	Cariama	FALSE	test	0	0	1	0	0.970805	1.90717	8.6e-09		3.63729	1.89852	8.56e-09		3.60437	0.258072	3.36312	11.3106	0.0666013	0.942462	0.313254	0.131853	0.509029	0.259111	0.1377	221817628	0	0.332963	29.9229	35.2231	0.171308	0.00293699	3014760	1159598679	0	380	144400	1.29228	1.40301	3.1933	2.44586	3.71033	3.36703	3.28326	3.27554	2.68053	1.94521	1.0328
54382	Eurypyga	FALSE	test	0	0	1	0	0.890872	2.05956	8.13e-09		4.24181	2.13954	8.45e-09		4.57764	0.55798	3.46406	11.9997	0.311342	0.793654	0.288858	0.128647	0.432554	0.187103	0.144949	253290151	0	0.363479	29.1238	34.239	0.201007	0.002866	2812702	1113550595	0	380	144400	1.69712	1.2681	3.54741	2.33837	3.48137	3.663	3.1416	3.50338	2.41777	2.37083	2.34858
54793	Agathis	FALSE	training	0	0	0	1	1.67816	-2.28921	-0.000134699	-0.000782637	5.2405	-2.19468	-0.000129137	-0.000750317	4.81661	-4.70466	0.436446	0.190485	22.1338	2.81621	0.187367	0.130147	-0.733071	0.537394	0.25378	16995	2925	0.648914	12.4934	14.2825	0.62876	0.177885	162976	609351	0	215	46225	-1.37934	-1.66196	-3.88192	-3.26092	-0.569953	-1.70276	-3.72414	-3.39143	-2.36092	-2.2367	-4.36673
55343	Cytidia	TRUE	training	0	1	0	0	1.92216	-0.799788	-0.000803807		0.639661	-1.05749	-0.00106281		1.11829	-3.57585	2.59125	6.71458	12.7867	3.69471	0.339075	0.30154	-2.40334	5.77604	0.296746	995	0	0.841512	7.47135	18.8632	0.822102	0.0836551	2388382	8506	0	273	74529	-0.731169	-4.25926	-2.25616	-2.08601	-2.35929	-2.43294	-1.2212	-2.49026	-1.4389	-0.770707	0.937479
55533	Apalone	FALSE	training	0	0	1	0	0.899549	2.43495	6.71e-09	0.00293368	5.929	2.51004	6.92e-09	0.00302415	6.30032	0.912562	3.76861	14.2024	0.83277	0.809189	0.287756	0.129364	0.369432	0.13648	0.14553	362711274	830	0.367775	24.1313	29.2172	0.202911	0.00288504	4282753	1878321685	0	380	144400	2.08098	1.65804	3.94682	2.63138	3.88313	3.97472	3.35123	3.71527	2.60302	2.55084	1.91725
55543	Platysternon	FALSE	training	0	0	1	0	0.610896	2.58899	1.21e-08		6.70287	2.59116	1.21e-08		6.71411	1.61395	3.55943	12.6695	2.60483	0.373194	0.370447	0.219123	0.235959	0.0556767	0.197823	214420763	0	0.476884	25.5882	30.7333	0.378664	0.0431493	7504030	2319327285	0	380	144400	2.81358	2.72169	3.61761	3.19782	3.50131	3.56583	3.22135	3.4239	2.55983	2.42888	2.70017
55549	Dermatemys	FALSE	training	0	0	1	0	0.849534	2.42971	6.36e-09		5.90348	2.46589	6.45e-09		6.08062	0.9883	3.79307	14.3874	0.976737	0.721708	0.301008	0.129016	0.349645	0.122251	0.141159	382120301	0	0.343976	26.6466	31.617	0.186091	0.00383473	4064134	1836035518	0	380	144400	2.76521	1.91673	3.91376	3.13268	3.87108	4.14569	3.37499	3.87842	3.4062	2.48018	2.13425
56298	Scolopax	TRUE	training	0	0	1	0	0.868912	2.13052	1.01e-08	0.000997902	4.53912	2.13287	1.01e-08	0.000999004	4.54915	0.715661	3.45524	11.9387	0.512171	0.755008	0.368695	0.164338	0.40784	0.166334	0.144279	211133824	2135	0.336728	27.2046	33.7856	0.190726	0.00240154	3482923	1091459640	0	380	144400	1.98744	1.00463	3.28089	2.78781	4.15309	4.12646	3.34963	3.36327	2.25403	2.02994	1.46815
56472	Macrocybe	FALSE	test	0	1	0	0	1.95964	-3.20016	-0.000357839	-0.0329913	10.241	-3.93807	-0.000440353	-0.0405987	15.5084	-5.63804	0.488398	0.238532	31.7875	3.84018	0.377957	0.147511	-0.612357	0.374981	0.12895	8943	97	0.284781	9.24305	11.813	0.175199	0.00284474	175681	57859	0	146	21316	-5.96518	-5.91796	-4.55092	-3.93515	-4.28781	-4.30763	-4.39117	-4.05655	-5.04583	-1.21617	-0.631989
56715	Cottoperca	FALSE	training	0	0	1	0	0.835643	2.05215	1.59e-08	0.00413739	4.21131	2.10243	1.63e-08	0.00423877	4.4202	0.556544	3.20891	10.2971	0.309742	0.6983	0.316553	0.143326	0.407204	0.165815	0.147896	128908829	496	0.361215	30.288	35.6885	0.216283	0.00547082	3066265	1891737455	0	380	144400	1.9972	1.24048	3.62212	1.99175	3.03477	3.47881	3.18983	3.65876	2.78161	2.30069	1.48932
56891	Lagarostrobos	FALSE	training	0	0	0	1	2.01459	-4.07942	-0.000125749		16.6416	-4.94342	-0.000152382		24.4374	-6.58809	-0.827887	0.685396	43.403	4.05858	0.185576	0.156134	-0.493843	0.243881	0.283033	32441	0	0.811992	11.8083	14.1816	0.746252	0.266716	36918	217988	0	142	20164	-2.00657	-2.62935	-5.47428	-4.85528	-5.21081	-5.22847	-5.31123	-4.97945	-1.33203	-1.98094	-1.56931
56898	Parasitaxus	FALSE	test	0	0	0	1	2.15649	-4.30851	-0.000228617		18.5633	-5.18826	-0.000275297		26.918	-6.84972	-0.521435	0.271894	46.9186	4.65044	0.198679	0.126793	-0.500518	0.250518	0.221353	18846	0	0.585642	12.8742	18.221	0.43261	0.00681403	28258	278539	0	130	16900	-2.62794	-3.27408	-5.65042	-5.03235	-5.38651	-5.40589	-5.49135	-5.15852	-2.39163	-0.657534	-2.38955
56904	Saxegothaea	FALSE	training	0	0	0	1	2.15636	-3.86733	-0.000151085		14.9562	-4.78041	-0.000186756		22.8523	-6.61241	-0.351702	0.123694	43.724	4.64987	0.180562	0.14125	-0.557583	0.310898	0.255162	25597	0	0.746468	11.6597	14.4524	0.629366	0.059091	40970	188463	0	155	24025	-3.07644	-6.77497	-5.41301	-4.79133	-5.1476	-5.16653	-1.00084	-4.91593	-1.06136	-2.26916	-5.90061
57067	Acanthisitta	FALSE	training	0	0	1	0	0.901468	2.03588	8.33e-09		4.14482	2.10061	8.59e-09		4.41257	0.484789	3.39626	11.5346	0.23502	0.812644	0.300983	0.130399	0.44279	0.196063	0.143184	244479876	0	0.348258	27.0082	32.867	0.1913	0.00265231	2824021	1062613350	0	380	144400	1.5119	1.20338	3.24382	2.33125	3.69056	3.7628	3.29858	3.34354	2.7011	2.11836	1.61233
57396	Apaloderma	FALSE	training	0	0	1	0	0.88961	2.20625	8.58e-09	0.00111146	4.86752	2.22143	8.63e-09	0.00111911	4.93475	0.746862	3.65572	13.3643	0.557803	0.791405	0.332972	0.140106	0.403223	0.162589	0.134958	257265176	1985	0.326397	29.7041	33.8647	0.149907	0.00219295	3877072	1096302318	0	380	144400	3.69054	1.65988	3.50532	2.28744	3.51654	3.91055	3.44305	3.74638	2.47644	2.2503	1.6881
57409	Colius	FALSE	training	0	0	1	0	0.864473	2.23286	8.33e-09	0.000352854	4.98565	2.27245	8.48e-09	0.00035911	5.16402	0.783891	3.52257	12.4085	0.614484	0.747313	0.302729	0.127456	0.38716	0.149893	0.140957	267935613	6328	0.336451	29.014	33.5427	0.172232	0.00299852	3554866	1100237180	0	380	144400	1.36794	1.22353	3.3028	2.73197	3.6014	3.75015	3.31865	3.48453	2.77495	2.08974	2.10639
57515	Nicrophorus	TRUE	training	0	0	1	0	1.01277	2.89504	6.35e-08	0.000392815	8.38128	2.98255	6.55e-08	0.000404688	8.89563	0.974456	4.31634	18.6308	0.949564	1.0257	0.337518	0.143916	0.349828	0.12238	0.137267	45558515	7370	0.329966	20.0184	25.3489	0.19871	0.00337407	10871801	438270274	0	380	144400	2.09868	1.87454	4.69153	4.00178	4.54902	4.25391	4.64711	4.16379	3.78167	2.86886	3.42258
58368	Chondrostereum	TRUE	training	0	1	0	0	1.63534	5.27041	4.28e-07		27.7772	5.09375	4.14e-07		25.9463	2.78919	8.07792	65.2528	7.7796	2.67433	0.964027	0.775277	0.310287	0.0962778	0.269268	12313665	0	0.128736	10.9584	24.6017	0.105355	0.00266275	576985695	41377905	0	380	144400	5.15837	2.86946	3.90532	3.79495	3.34238	3.35029	3.54446	2.78089	4.70613	5.62519	6.01872
59459	Mormoops	FALSE	training	0	1	0	0	0.891273	3.14016	6.94e-09	0.00447317	9.86063	3.1396	6.94e-09	0.00447236	9.85706	1.65032	4.4862	20.126	2.72354	0.794367	0.304485	0.134871	0.28383	0.0805594	0.144717	452429954	702	0.356104	24.305	29.2766	0.193889	0.00257307	8405397	2111837410	0	380	144400	2.70964	2.07455	4.28216	3.82267	4.74409	4.47536	4.10808	4.23978	3.52859	3.06999	2.62401
59475	Pteronotus	FALSE	training	0	0	1	0	0.846859	3.16978	7.37e-09	0.00059426	10.0475	3.2064	7.45e-09	0.000601126	10.281	1.72961	4.51468	20.3824	2.99156	0.717171	0.29425	0.131616	0.267166	0.0713778	0.14398	430208080	5334	0.363522	24.2062	29.0016	0.197002	0.00413243	8465947	1948256313	0	380	144400	3.10556	2.35676	4.59428	3.36858	4.61596	5.64671	4.36524	5.03346	3.76113	3.11831	2.71565
60800	Bembidion	TRUE	test	0	0	1	0	1.97765	-2.29805	-2.29e-05	-0.000148491	5.28105	-2.17077	-2.16e-05	-0.000140267	4.71226	-5.2342	0.723497	0.523448	27.3968	3.91111	0.259949	0.133123	-0.860578	0.740594	0.163939	100270	15476	0.437186	14.9464	21.0759	0.336564	0.0502929	159712	4712323	0	225	50625	-5.5295	-5.48409	-0.408283	-3.50002	-3.8562	0.411717	0.257697	0.224787	-1.16444	-4.49649	-4.60509
60811	Clivi	TRUE	test	0	0	1	0	2.18493	-2.78846	-0.00017218	-0.0392741	7.77551	-2.45851	-0.000151807	-0.0346269	6.04428	-5.89975	0.480504	0.230884	34.8071	4.77393	0.345454	0.136037	-0.783562	0.61397	0.12693	16195	71	0.298341	16.0327	19.9428	0.160641	0.0019768	111250	107171	0	204	41616	-6.06468	-3.65557	-2.23627	-4.03386	-1.79305	-2.28074	-4.49204	-0.382148	-5.14782	-0.653427	0.712043
61471	Timema	FALSE	training	0	0	1	0	1.02669	5.55479	4.06e-09	7.83e-09	30.8557	5.58177	4.08e-09	7.87e-09	31.1561	3.86314	7.13756	50.9448	14.9238	1.0541	0.354047	0.178789	0.18483	0.0341623	0.165631	1368452312	709596964	0.397217	22.0434	30.4416	0.289106	0.00413407	162728523	14183265855	0	380	144400	4.9686	4.59315	7.62988	6.06239	7.46076	7.49837	6.94988	7.10105	6.29943	5.22239	4.64244
61539	Splachnum	TRUE	training	0	0	0	1	1.68623	1.29771	0.00117016	0.0076336	1.68406	1.1678	0.00105302	0.00686942	1.36376	-1.24376	4.20662	17.6956	1.54695	2.84338	0.385972	0.246913	1.29939	1.68841	0.207168	1109	170	0.521593	9.04508	13.7972	0.427023	0.039355	12703290	38551	0	372	138384	1.64327	1.08631	-0.508041	0.681604	-1.2428	-1.97409	-0.337941	0.0847889	0.3802	0.815546	0.240634
63752	Lobaria	TRUE	test	0	1	0	0	1.65889	-2.35488	-0.000137793	-0.000899152	5.54546	-2.27342	-0.000133026	-0.000868048	5.16843	-4.73073	0.233631	0.0545837	22.3798	2.75191	0.272649	0.165585	-0.704447	0.496245	0.21022	17090	2619	0.529393	13.7855	19.2359	0.417286	0.0768649	223323	552252	0	216	46656	-2.91763	-2.58344	-2.21292	-3.62974	-3.98436	-4.00552	-4.0879	-3.7551	-1.54177	-1.84933	0.120558
64143	Abas	FALSE	training	0	0	1	0	0.876901	2.04416	1.48e-08	0.0185832	4.17858	2.07924	1.51e-08	0.0189021	4.32322	0.485887	3.36241	11.3058	0.236086	0.768956	0.337462	0.145823	0.428979	0.184023	0.138566	138052011	110	0.33517	30.4263	36.1033	0.196392	0.00520748	2977728	1267786885	0	380	144400	1.88642	1.34163	3.54983	2.68294	3.36022	3.72145	3.08885	3.24962	2.41459	1.99575	1.59364
64390	Callosobruchus	TRUE	training	0	0	1	0	1.1893	3.39406	2.02e-08	0.00640388	11.5196	3.37109	2.01e-08	0.00636054	11.3642	1.45812	5.36576	28.7913	2.12611	1.41442	0.400788	0.168146	0.350405	0.122784	0.139809	167797428	530	0.302207	17.1736	23.8919	0.194112	0.00249954	36692459	1008277127	0	380	144400	2.58827	1.42886	4.62775	3.76133	4.79349	5.3469	4.95759	4.66407	3.47481	2.93333	3.30195
64797	Hemigthus	FALSE	test	0	0	1	0	0.849737	2.75579	1.62e-08	2.97e-08	7.59438	2.76049	1.62e-08	2.98e-08	7.62031	1.46836	4.04876	16.3924	2.15608	0.722052	0.318845	0.190837	0.308346	0.0950772	0.200371	170427268	92700343	0.503839	8.75234	17.838	0.414932	0.000802315	16001559	2119226171	0	380	144400	1.77646	1.64129	3.41265	3.13907	3.7674	3.93789	3.30196	3.84641	4.0478	2.8797	2.9824
65352	Erysimum	TRUE	test	0	0	0	1	0.89363	1.12023	2.01e-08	1.51e-07	1.25491	1.19557	2.15e-08	1.61e-07	1.42938	-0.362536	2.41775	5.84552	0.131432	0.798575	0.334021	0.149983	0.797724	0.636363	0.152638	55648501	7409140	0.351804	20.0461	29.1991	0.200931	0.00491823	1246463	331967169	0	379	143641	0.502186	0.325512	2.17425	1.88604	2.24625	2.77629	1.9584	2.29534	1.24655	1.26413	0.772806
65718	Hypodematium	FALSE	training	0	0	0	1	1.83613	-2.76411	-0.00014884	-0.0418805	7.64031	-3.18021	-0.000171246	-0.0481849	10.1137	-5.15245	0.419045	0.175599	26.5477	3.37136	0.189771	0.151703	-0.664273	0.441259	0.275692	18571	66	0.763527	4.60902	8.09388	0.655519	0.00961337	174673	350564	0	184	33856	-2.86985	-3.51271	-4.30181	-3.68381	-4.03648	-4.05978	-4.14395	-3.80957	-4.7948	-2.2367	-2.77375
66688	Krameria	FALSE	training	0	0	0	1	1.46238	-1.43381	-6.3e-05	-0.000124463	2.05582	-1.59774	-7.02e-05	-0.000138693	2.55277	-3.55784	1.21581	1.4782	12.6582	2.13854	0.338543	0.133858	-1.01992	1.04024	0.129181	22753	11520	0.301957	13.6476	18.0366	0.209603	0.00120568	808300	1194352	0	245	60025	0.103162	-0.326585	-1.33419	-2.28868	-0.969043	-1.89905	-0.48997	-1.12621	-2.6839	-1.06922	-3.3987
67246	Aulacomnium	TRUE	training	0	0	0	1	1.38231	1.45349	0.000133519	0.00262362	2.11263	1.55312	0.000142671	0.00280347	2.41218	-0.837913	3.61604	13.0757	0.702098	1.91079	0.416428	0.354805	0.951032	0.904462	0.285834	10886	554	0.770641	8.71781	15.3233	0.73515	0.0333497	9467909	170468	0	372	138384	3.39567	2.22558	0.138638	-0.521226	0.950958	-0.563099	0.188194	-1.96722	0.718439	1.26413	-0.193558
67254	Cinclidium	TRUE	training	0	0	0	1	1.4941	0.944944	0.00168139	0.00356582	0.892919	1.04457	0.00185867	0.00394179	1.09113	-1.6737	3.49875	12.2412	2.80127	2.23235	0.316464	0.202195	1.58116	2.50006	0.213641	562	265	0.547407	9.46719	20.3535	0.457932	0.000218371	5453995	130128	0	367	134689	1.40372	0.245463	-0.80747	-0.574611	-1.70531	-2.28074	1.28689	1.11004	1.96757	2.79345	1.73423
67407	Meesia	TRUE	training	0	0	0	1	1.93745	-2.93907	-0.00474043	-0.0166993	8.63812	-2.80634	-0.00452635	-0.0159451	7.87553	-5.6634	0.0503025	0.00253034	32.0741	3.75371	0.282134	0.174645	-0.659205	0.434551	0.218183	620	176	0.538397	10.8304	21.3007	0.423534	0.00333507	123520	29325	0	195	38025	-2.53353	-1.6878	-4.74852	-4.12959	-4.48615	-4.50981	-4.59063	-4.25796	-1.30536	0.373049	-2.22854
67409	Paludella	TRUE	training	0	0	0	1	1.79683	-2.14452	-0.0130763		4.59896	-2.54113	-0.0154947		6.45732	-4.57667	0.89779	0.806027	20.9459	3.22859	0.373586	0.322882	-0.837871	0.702028	0.289409	164	0	0.799558	7.35886	16.271	0.778437	0.0286518	415198	7587	0	186	34596	0.332755	0.533168	-2.26828	-1.11104	-3.46339	-3.48677	-3.56998	-3.23512	-1.84854	-4.10576	-4.2144
67414	Philonotis	TRUE	training	0	0	0	1	1.62115	-1.71026	-0.000189524	-0.00350464	2.925	-1.57726	-0.000174785	-0.00323209	2.48775	-4.25647	0.765183	0.585505	18.1175	2.62813	0.343657	0.177315	-0.947896	0.898507	0.174032	9024	488	0.411641	7.58629	10.9162	0.309507	0.0198405	406460	142320	0	250	62500	0.773523	-2.64151	-3.73419	-3.11335	-3.46804	-3.4907	-1.94751	-1.34287	-1.00134	-0.161594	-2.12814
68410	Moschus	FALSE	training	0	0	1	0	0.7441	3.3105	7.59e-09	1.12e-08	10.9594	3.35719	7.7e-09	1.13e-08	11.2707	2.08701	4.47544	20.0295	4.35562	0.553685	0.391332	0.217005	0.224769	0.0505213	0.182117	436042910	296096108	0.431068	25.3616	29.9452	0.302324	0.0235195	11598762	14696392072	0	380	144400	3.17071	2.74685	4.1386	3.73536	4.68544	4.86243	4.31149	4.60378	3.88582	3.7072	2.82882
68815	Hydnellum	TRUE	training	0	1	0	0	1.75127	-2.19516	-0.000314312	-0.00289217	4.81871	-2.72124	-0.000389639	-0.00358529	7.40513	-4.52143	1.07447	1.15449	20.4433	3.06695	0.253754	0.165014	-0.797789	0.636467	0.212828	6984	759	0.581178	10.3654	21.7894	0.508899	0.0787334	495824	182561	0	169	28561	-4.84535	-4.79908	-3.43511	-2.8166	-3.17163	-3.19123	-3.27661	-2.9417	-3.93155	-1.74153	-1.6161
69509	Saxicola	TRUE	training	0	0	1	0	0.859383	2.63806	1.98e-08	0.00153197	6.95933	2.68037	2.01e-08	0.00155655	7.18439	1.1425	3.86351	14.9267	1.3053	0.738539	0.355923	0.191822	0.325764	0.106122	0.17771	133152765	1722	0.42951	7.56452	16.1147	0.34371	0.000571153	18739745	1020789701	0	380	144400	1.81331	3.09042	4.57277	2.84069	3.86348	3.89354	3.89984	3.62325	3.62343	2.59797	2.97768
70130	Climacium	TRUE	training	0	0	0	1	1.64688	1.40911	0.000265719	0.00487581	1.98559	1.24866	0.000235463	0.00432063	1.55915	-1.28513	4.25222	18.0814	1.65156	2.71222	0.246278	0.214109	1.16874	1.36595	0.292913	5303	289	0.833796	6.97569	11.5459	0.801219	0.0789573	30016611	381475	0	375	140625	1.40898	1.7547	0.71542	0.852097	2.52623	-2.42611	0.633303	-0.778595	1.30143	1.73943	-0.0112221
70742	Peronospora	TRUE	training	0	1	0	0	1.58961	3.47748	1.28e-07	8.52e-06	12.0929	3.19152	1.18e-07	7.82e-06	10.1858	1.17065	6.30341	39.733	1.37043	2.52685	0.838123	0.500915	0.457115	0.208954	0.198234	27094209	408226	0.193851	4.47402	12.5865	0.158891	0.00401845	96643895	260795613	0	380	144400	2.57745	3.14612	2.69559	8.12211	4.891	1.80408	4.32369	3.52189	5.77758	5.82658	2.4597
71005	Myrmecophaga	FALSE	training	0	0	1	0	0.837089	3.12632	6.53e-09		9.77389	3.18533	6.65e-09		10.1463	1.68517	4.39244	19.2936	2.83978	0.700719	0.311205	0.128495	0.267755	0.0716929	0.13561	478812753	0	0.326331	23.7601	28.2263	0.173035	0.00302931	9076811	3547448058	0	380	144400	2.85148	2.48571	4.39217	3.65691	4.62313	4.61573	3.9451	4.0227	3.8176	3.18227	2.71103
71323	Cameli	TRUE	training	0	0	0	1	0.783641	0.298409	1.36e-08	4.79e-05	0.0890478	0.33515	1.53e-08	5.38e-05	0.112326	-0.928715	1.40317	1.96889	0.862512	0.614093	0.316651	0.147035	2.62606	6.89621	0.152636	21862109	6230	0.372008	17.6666	25.288	0.238343	0.00406058	620333	232141095	0	377	142129	0.471412	0.053994	-0.501072	0.620277	1.38234	0.813222	0.844745	1.07601	0.217668	0.258006	0.212878
71781	Holtermannia	FALSE	training	0	1	0	0	1.12681	0.0645454	1.07e-08	0.00195592	0.00416611	0.0875551	1.46e-08	0.00265319	0.00766589	-1.91457	1.76863	3.12807	3.66558	1.26971	0.399415	0.155413	17.4577	304.77	0.128923	6010045	33	0.276689	9.10203	13.4854	0.167658	0.00187279	948412	20755465	0	347	120409	-0.818053	-0.453818	-2.58068	-1.96363	-1.12193	0.0791948	-0.223002	0.01505	0.848715	1.7506	1.47879
71927	Termitomyces	FALSE	training	0	1	0	0	1.3476	4.80283	1.43e-07	1.52e-05	23.0672	4.90627	1.46e-07	1.56e-05	24.0715	2.36501	6.75506	45.6309	5.59329	1.81602	0.338111	0.232943	0.280584	0.0787274	0.228244	33490319	315302	0.594494	11.8888	25.8089	0.545148	0.0811012	224590048	144640222	0	380	144400	3.31322	4.4398	4.41788	3.41314	4.8114	2.84503	6.16487	5.69111	6.07216	6.84907	6.27632
71937	Entoloma	TRUE	training	0	1	0	0	1.95002	0.630012	9.52e-06	7.65e-05	0.396915	0.539111	8.15e-06	6.54e-05	0.290641	-2.48914	3.82146	14.6035	6.19579	3.80259	0.247832	0.21651	3.09522	9.58037	0.296257	66185	8238	0.83869	8.05524	11.9122	0.788509	0.0800553	5426662	1649115	0	348	121104	-0.305567	0.550071	-1.26625	-1.27568	-0.571239	-1.75353	0.00585763	0.197386	2.35376	3.83483	4.69686
71939	Humidicutis	FALSE	training	0	1	0	0	1.64141	-0.854644	-0.000400302	-0.0117075	0.730417	-0.941716	-0.000441085	-0.0129002	0.886829	-3.20006	1.9062	3.63359	10.2404	2.69424	0.230036	0.191456	-1.92058	3.68864	0.302047	2135	73	0.792573	8.26444	7.25716	0.730713	0.121015	960429	42535	0	275	75625	-2.40677	-2.85756	-2.76301	-2.14701	-2.49944	-2.51871	-2.60297	-2.27119	0.175167	1.8952	1.63973
71941	Hygrophorus	TRUE	training	0	1	0	0	1.68176	3.59103	1.68e-07	3.84e-05	12.8955	3.53382	1.66e-07	3.78e-05	12.4879	1.24288	6.36473	40.5098	1.54475	2.82833	0.760005	0.313792	0.468323	0.219327	0.129845	21338478	93595	0.144402	14.3611	23.3432	0.0839693	0.00271707	261980274	105330549	0	380	144400	2.14161	1.33656	6.36467	1.90263	1.0675	3.66608	2.34435	5.83954	4.39448	5.86967	5.47726
71957	Neonothopanus	FALSE	training	0	1	0	0	1.29512	2.58762	1.25e-07	0.0164817	6.69579	2.61229	1.27e-07	0.0166388	6.82405	0.429338	4.60413	21.198	0.184331	1.67734	0.358702	0.163262	0.500506	0.250506	0.146896	20645766	157	0.348838	9.81293	16.3078	0.255582	0.0288956	20011791	103596433	0	380	144400	2.11607	1.16183	-0.522127	0.61234	0.151137	1.78206	2.14073	2.22472	3.53381	5.06033	4.23358
72005	Cuora	FALSE	training	0	0	1	0	0.786534	2.73276	7.28e-09	2.39e-08	7.468	2.74604	7.31e-09	2.4e-08	7.54073	1.39105	3.96463	15.7183	1.93503	0.618636	0.512334	0.186897	0.287816	0.0828382	0.111008	375504777	114328920	0.218789	25.6355	30.4704	0.161225	0.0224452	16356407	4465362567	0	380	144400	2.96835	2.46121	3.93043	3.32458	3.85735	4.50904	3.64851	4.10042	3.25303	3.02026	3.06263
72766	Formica	TRUE	training	0	0	1	0	0.994581	2.46321	5.89e-08	0.000454382	6.06738	2.43324	5.82e-08	0.000448855	5.92066	0.961902	3.91727	15.345	0.925256	0.989191	0.671528	0.430187	0.403775	0.163034	0.211042	41820631	5421	0.369282	14.5809	29.2954	0.293924	0.00305688	14550438	354751064	0	380	144400	2.13317	1.20338	4.10446	2.11698	3.30573	4.04455	3.29689	3.54658	2.89139	2.05484	2.24592
72872	Tachycineta	FALSE	training	0	0	1	0	0.837559	1.69365	1.36e-08	0.000451399	2.86844	1.72785	1.39e-08	0.000460513	2.98545	0.273055	3.05317	9.32187	0.0745592	0.701505	0.317828	0.158473	0.49453	0.24456	0.16374	124236764	3752	0.404192	19.9365	28.8736	0.280199	0.00781068	2692896	1136065806	0	380	144400	1.42631	1.22067	2.66383	1.58223	3.02775	3.24116	2.74398	3.13864	2.44289	2.02713	1.0328
76024	Fallopia	TRUE	training	0	0	0	1	1.58392	-1.01718	-1.85e-05	-0.00174774	1.03467	-0.981862	-1.79e-05	-0.00168705	0.964054	-3.51418	1.36546	1.86448	12.3494	2.5088	0.532906	0.178793	-1.55716	2.42474	0.113687	54934	582	0.190832	9.48076	15.8301	0.168887	0.00114898	1283495	1307607	0	285	81225	-0.36559	-0.128709	-2.60885	0.909956	0.132208	-2.36669	0.645367	-2.62867	-0.270033	-0.957662	-1.14577
76514	Trichophorum	TRUE	training	0	0	0	1	2.17627	-1.26765	-0.000614468	-0.00581489	1.60693	-1.86789	-0.000905424	-0.0085683	3.48901	-3.80263	3.24328	10.5188	14.46	4.73614	0.447992	0.392667	-1.71678	2.94732	0.296052	2063	218	0.796658	7.13043	18.1398	0.772217	0.101303	3003262	116159	0	223	49729	-0.837695	2.02849	-0.683408	3.85432	-0.513718	-0.20851	-2.10703	-2.39928	-3.57576	-3.39715	-3.2996
76768	Stegnogramma	FALSE	training	0	0	0	1	1.83608	-2.89715	-0.000171439	-0.0108915	8.39345	-3.49845	-0.000207021	-0.0131521	12.2392	-5.18851	0.277346	0.0769209	26.9207	3.3712	0.191678	0.144224	-0.633756	0.401647	0.255066	16899	266	0.710705	6.10001	10.7025	0.597006	0.000519567	202414	351705	0	162	26244	-2.40677	-5.69049	-4.32697	-3.70749	-1.88445	-4.08447	-4.16727	-3.83274	-4.82101	-4.70165	-4.81043
78067	Flavocetraria	TRUE	training	0	1	0	0	1.43534	-1.68798	-0.000711029	-0.0562661	2.84928	-1.44513	-0.000608731	-0.0481709	2.08839	-4.00547	0.326224	0.106422	16.0438	2.06021	0.364088	0.183688	-0.850332	0.723064	0.161437	2374	30	0.393022	6.46128	8.56013	0.282866	0.00180818	394340	117885	0	261	68121	-0.562047	-1.30526	-1.87918	-1.41677	-3.52315	-3.54335	-1.76624	-3.2911	-2.34219	-2.53983	-0.900946
78076	Vulpicida	TRUE	training	0	1	0	0	1.39686	-0.240704	-8.45e-05	-0.000766574	0.0579385	0.0204427	7.17e-06	6.51e-05	0.000417905	-2.8812	1.71021	2.92481	8.30129	1.95123	0.464052	0.406039	-5.80323	33.6775	0.29633	2850	314	0.789527	8.79652	7.62375	0.763406	0.159397	1685428	140346	0	320	102400	-0.547101	1.52397	-1.48198	-0.560351	-1.04257	-2.05993	-2.65361	-2.46341	-0.388995	-0.369829	-0.0112221
78141	Oidiodendron	TRUE	training	0	1	0	0	1.33094	-1.01869	-0.000116462	-0.00674632	1.03774	-0.823888	-9.42e-05	-0.00545621	0.678791	-3.20446	0.837188	0.700884	10.2686	1.77139	0.552094	0.405905	-1.30651	1.70697	0.248538	8747	151	0.554297	11.3946	13.7143	0.517033	0.197039	620162	366603	0	286	81796	-0.455048	-1.66708	-3.22086	-1.22688	-1.72551	-0.386411	-3.06563	-0.974786	-0.45424	0.488064	-0.402732
79315	Hymesplenium	FALSE	training	0	0	0	1	1.86615	-3.48598	-0.000116141	-0.00268359	12.1521	-4.19592	-0.000139794	-0.00323011	17.6057	-5.74163	-0.102493	0.0105048	32.9663	3.48252	0.212905	0.158914	-0.53533	0.286578	0.253973	30015	1299	0.698497	4.2678	10.252	0.617829	0.00629799	102515	598001	0	144	20736	-1.07963	-6.17963	-4.8189	-4.19566	-4.55285	-4.57181	-4.66059	-4.32384	-5.31071	-5.19161	-5.30061
80624	Austroboletus	FALSE	training	0	1	0	0	1.99042	-3.58515	-0.000166565	-0.00130654	12.8533	-4.35247	-0.000202215	-0.00158618	18.944	-6.15432	-0.315773	0.0997126	37.8756	3.96177	0.267036	0.142416	-0.555184	0.308229	0.182325	21524	2744	0.455823	9.62617	12.9554	0.350762	0.0180344	66727	298145	0	154	23716	-3.27661	-6.43364	-5.07247	-4.44978	-4.8111	-4.82897	-4.91193	-4.57944	-2.36851	0.00643653	-0.300493
80654	Leccinum	TRUE	training	0	1	0	0	2.36259	1.19484	5.02e-05	0.000461151	1.42765	0.891278	3.74e-05	0.00034399	0.794377	-2.44731	5.57584	31.09	5.98933	5.58181	0.324083	0.281116	1.97732	3.9098	0.295039	23821	2591	0.815572	9.40898	10.7465	0.797259	0.108383	27490949	401583	0	359	128881	-2.07824	-2.4685	-0.675108	0.0496866	0.348979	-2.12322	1.12555	1.887	4.0097	5.3578	4.90809
80662	Piloderma	TRUE	training	0	1	0	0	1.77396	-1.28768	-0.000254382	-0.029946	1.65812	-1.80553	-0.000356683	-0.041989	3.25993	-3.71132	2.15069	4.62545	13.7739	3.14694	0.386475	0.298191	-1.37764	1.8979	0.261855	5062	43	0.674507	7.95247	9.10295	0.624898	0.135335	1227374	256524	0	206	42436	-4.46439	-2.64015	-1.59769	-1.67462	-0.774646	-2.31059	-2.39724	-2.06012	-1.45405	0.0759997	-1.70909
80764	Aphis	TRUE	training	0	0	1	0	1.22815	2.97623	5.9e-08	0.000417775	8.85795	2.97507	5.89e-08	0.000417612	8.85101	1.10554	4.81669	23.2005	1.22221	1.50835	0.507625	0.239288	0.412652	0.170282	0.155448	50483867	7124	0.305108	13.5031	23.7281	0.218539	0.000653707	140753888	338567628	0	380	144400	2.40593	1.92241	4.81829	2.76028	4.90187	4.76478	3.75459	4.65338	3.4637	2.4475	1.65316
81041	Antrodiella	TRUE	training	0	1	0	0	2.15842	5.02302	5.13e-07	0.00620892	25.2307	4.49598	4.59e-07	0.00555746	20.2138	2.00743	8.91713	79.5151	4.02978	4.65876	0.898063	0.342457	0.429705	0.184646	0.125173	9799072	809	0.0591162	12.1482	20.9721	0.0366543	0.0013507	873127035	33199959	0	380	144400	2.13317	1.45633	3.36288	3.35069	4.15195	1.94256	3.33181	3.70005	6.08036	8.93192	7.15076
81065	Gloeoporus	TRUE	training	0	1	0	0	1.65818	-1.70268	-0.000447955	-0.00864303	2.89911	-1.53382	-0.00040353	-0.00778588	2.3526	-4.21728	0.922743	0.851456	17.7855	2.74956	0.341999	0.294884	-0.973866	0.948415	0.286059	3801	197	0.804624	7.95169	12.5293	0.785069	0.15008	375982	173741	0	246	60516	-1.25149	-0.559865	-3.66943	-3.04932	-3.40919	-3.42394	-3.51318	-0.562832	0.871359	2.1311	0.247907
81384	Polymixia	FALSE	test	0	0	1	0	0.828592	2.09502	1.6e-08	0.000738986	4.38913	2.12332	1.62e-08	0.000748966	4.50848	0.751746	3.35254	11.2395	0.565123	0.686565	0.314415	0.159111	0.395505	0.156424	0.157341	131251759	2835	0.41259	27.2324	32.3632	0.265958	0.0137431	3423383	555228786	0	380	144400	2.18277	1.36664	3.34375	2.36634	3.06236	3.29833	3.07627	3.10127	2.33839	2.15115	1.53536
82262	Dawsonia	FALSE	training	0	0	0	1	1.84163	1.16183	0.000359255	0.0117357	1.34985	1.13675	0.0003515	0.0114823	1.2922	-1.9168	4.10583	16.8578	3.67413	3.39161	0.336468	0.181377	1.58511	2.51258	0.162043	3234	99	0.436936	11.2524	19.1099	0.235821	0.000193713	10608070	48579	0	360	129600	3.74273	1.28432	1.10988	-0.582475	0.745892	-1.67028	-0.156674	0.405621	2.68783	4.4638	3.63355
83235	Postia	TRUE	training	0	1	0	0	1.39806	3.06777	1.91e-07	0.00151794	9.41119	3.11952	1.94e-07	0.00154355	9.7314	0.868608	5.11528	26.1661	0.754479	1.95456	0.625032	0.311817	0.455724	0.207684	0.161685	16045175	2021	0.271824	8.70363	13.3387	0.184308	0.00662694	33192149	131737347	0	380	144400	2.07201	1.70841	1.03353	3.02087	0.769745	1.61618	2.85258	1.05266	4.9163	6.32606	5.06933
83251	Skeletocutis	TRUE	training	0	1	0	0	1.74129	-1.62648	-0.000239153	-0.0029412	2.64544	-1.44231	-0.000212073	-0.00260815	2.08025	-4.61534	1.03819	1.07784	21.3014	3.03209	0.258568	0.22522	-1.07059	1.14616	0.296694	6801	553	0.833541	7.6923	14.0042	0.822188	0.0889975	408064	219870	0	250	62500	-5.03828	-1.82209	-3.63695	-0.679109	-3.37888	-1.49758	-3.4785	-3.14345	0.251524	2.22526	0.0655711
83474	Baeomyces	TRUE	test	0	1	0	0	1.50905	-1.08188	-0.00024848	-0.002924	1.17047	-1.2779	-0.000293501	-0.00345379	1.63304	-3.13841	1.78366	3.18145	9.84964	2.27724	0.492708	0.442187	-1.39484	1.94558	0.29125	4354	370	0.81618	9.27216	18.5714	0.794782	0.133891	1250706	87728	0	269	72361	-0.186696	0.0988482	-2.64968	-0.985344	-1.84229	-2.40591	-2.4976	-2.15765	-0.972626	-1.18082	-3.13739
83691	Mirza	FALSE	training	0	0	1	0	0.863031	2.59726	9.2e-09	1.03e-08	6.74578	2.67559	9.48e-09	1.06e-08	7.1588	1.10622	3.93385	15.4752	1.22372	0.744822	0.284203	0.128526	0.332285	0.110413	0.14537	282279453	252988642	0.371447	25.2982	30.2974	0.211459	0.00685426	4860665	4700388603	0	380	144400	2.24529	1.7429	4.03992	2.99178	4.1967	4.14569	3.74057	4.08155	3.07207	2.8243	2.27498
84970	Tylospora	TRUE	training	0	1	0	0	2.0421	-1.15008	-0.00171398		1.32268	-1.68192	-0.00250659		2.82887	-3.71071	2.74953	7.55992	13.7694	4.17019	0.427987	0.346784	-1.77562	3.15283	0.285958	671	0	0.709539	7.64163	10.7475	0.679852	0.0927013	2811815	60583	0	221	48841	-4.46439	-4.16145	-2.68605	0.130273	-1.9641	-1.98717	-2.59069	-2.39928	-1.7241	-0.0592378	-0.0593121
85610	Terrapene	FALSE	training	0	0	1	0	0.863583	1.14011	1.01e-08	0.00115865	1.29984	1.13605	1e-08	0.00115452	1.2906	-0.203921	2.42687	5.88969	0.0415838	0.745775	0.286166	0.125894	0.757458	0.573742	0.145206	113217393	984	0.359269	24.61	29.6319	0.212526	0.00365645	1115868	2666538489	0	379	143641	0.624299	0.245463	2.42664	1.54687	2.74939	2.55966	1.73523	2.35061	1.62957	1.22731	0.465254
86337	Alsophila	FALSE	training	0	0	0	1	1.83866	-2.97704	-5.09e-05	-9.21e-05	8.86276	-3.4227	-5.85e-05	-0.00010593	11.7149	-5.47666	-0.104746	0.0109717	29.9938	3.38065	0.291963	0.153648	-0.617612	0.381445	0.174889	58545	32311	0.440254	10.1976	16.4429	0.338914	0.023959	113129	2724027	0	185	34225	-0.305567	-3.28436	-4.66921	-4.05059	-4.41158	-4.42097	-4.5085	-1.40526	-1.27299	-5.049	-1.71681
86698	Homalosorus	FALSE	training	0	0	0	1	1.91928	-3.26749	-0.000194795		10.6765	-3.98494	-0.000237566		15.8797	-5.5071	0.279494	0.0781166	30.3281	3.68364	0.204254	0.143346	-0.587386	0.345023	0.241197	16774	0	0.651909	5.15833	7.53216	0.537451	0.0024506	121469	370538	0	144	20736	-5.98203	-2.71333	-4.58332	-3.96182	-4.32556	-4.33479	-4.42114	-4.08631	-5.07678	-4.96005	-2.32818
86972	Okapia	FALSE	test	0	0	1	0	0.776071	2.40438	1.17e-08		5.78106	2.43709	1.18e-08		5.93941	1.17977	3.70935	13.7593	1.39187	0.602286	0.26821	0.128269	0.322773	0.104183	0.151821	205906483	0	0.401469	24.306	29.2054	0.260345	0.00824089	4224889	2738464602	0	380	144400	2.26033	2.25648	3.97883	3.29232	3.71033	3.77804	3.37342	3.8008	2.93971	2.29641	2.81222
87174	Camarhynchus	FALSE	training	0	1	0	0	1.39348	-1.28061	-4.73e-07	-0.0170749	1.63997	-1.17994	-4.36e-07	-0.0157326	1.39227	-3.63849	0.661759	0.437925	13.2386	1.94178	0.305352	0.168754	-1.08813	1.18403	0.187733	2706330	75	0.461837	9.82239	18.0699	0.375216	0.00142428	347281	148486016	0	301	90601	-0.348214	-2.91126	0.167523	-2.88656	-2.18986	-3.25929	0.11757	-1.38703	-1.74431	-2.0268	0.225927
87258	Hypogymnia	TRUE	training	0	1	0	0	1.06308	4.20945	0.00020771	0.00186259	17.7194	4.25978	0.000210194	0.00188486	18.1458	2.45692	5.80813	33.7344	6.03646	1.13013	0.420346	0.32592	0.252546	0.0637793	0.259085	20266	2260	0.66675	7.50788	18.0331	0.601359	0.0167318	103612771	800021	0	380	144400	5.70561	4.86604	2.01929	2.65749	2.46014	1.9339	2.46409	1.40145	4.59176	4.90232	4.63795
87260	Parmelia	TRUE	training	0	1	0	0	1.25584	-0.607054	-8.53e-05	-0.00036242	0.368514	-0.402939	-5.66e-05	-0.000240561	0.16236	-2.7798	1.31693	1.73431	7.72729	1.57714	0.546544	0.471465	-2.06875	4.27973	0.298979	7115	1675	0.740092	8.80332	20.5154	0.715884	0.0865958	955895	408412	0	303	91809	-0.295904	1.06317	-2.78322	-0.752777	-0.2991	-1.04141	-0.183778	-2.28772	-0.0830347	-0.570858	-0.0182898
87270	Umbilicaria	TRUE	training	0	1	0	0	0.940742	5.63443	3.41e-07	0.0001561	31.7468	5.68419	3.44e-07	0.000157479	32.31	4.11909	6.98253	48.7557	16.9669	0.884996	0.806776	0.274839	0.166963	0.0278767	0.112849	16526398	36095	0.090772	15.414	25.5807	0.0661665	0.00422897	459194985	147043429	0	380	144400	6.10153	5.982	3.18636	4.04647	4.08205	3.83421	5.07574	3.41837	5.56267	6.17824	5.83299
88178	Pipra	FALSE	training	0	0	1	0	0.938029	1.06161	1.44e-08	0.00198804	1.12703	1.12958	1.53e-08	0.00211531	1.27595	-0.476664	2.47087	6.1052	0.227209	0.879899	0.410314	0.199307	0.883587	0.780726	0.190225	73794632	534	0.357735	24.8925	32.1649	0.236342	0.00384907	1476101	1290101390	0	380	144400	0.536235	0.190971	1.88814	0.57168	2.59368	2.71049	1.96483	2.54098	1.59398	1.22731	0.0828143
88655	Anoplogaster	FALSE	test	0	0	1	0	0.809426	1.53023	1.96e-08		2.34159	1.58633	2.03e-08		2.51643	0.129207	2.75152	7.57086	0.0166943	0.65517	0.356325	0.160689	0.528958	0.279797	0.145671	78144291	0	0.345845	28.3189	34.6258	0.204887	0.00460615	1914497	404917523	0	380	144400	1.73821	0.76538	2.59714	2.0047	2.03266	2.74972	2.52449	2.46241	1.85413	1.74689	1.4574
88667	Cetomimus	FALSE	training	0	0	1	0	0.880388	1.62263	1.78e-08	0.0154537	2.63294	1.73982	1.91e-08	0.0165697	3.02697	0.078493	2.83012	8.0096	0.00616115	0.775084	0.406583	0.169453	0.542567	0.294379	0.135808	91066643	105	0.297781	28.2376	33.5663	0.186154	0.0040335	2544719	404935038	0	380	144400	1.26439	0.938666	2.75085	1.32527	2.68702	2.9667	2.58145	3.21398	2.09611	2.0521	1.80541
88681	Diretmus	FALSE	training	0	0	1	0	0.938436	0.87155	1.85e-08		0.759599	0.927974	1.97e-08		0.861136	-0.648862	2.25555	5.08749	0.421021	0.880662	0.305271	0.144761	1.07674	1.15938	0.147917	47114711	0	0.385207	28.8598	34.6355	0.22271	0.00493214	1211787	302416220	0	379	143641	1.62371	0.158445	2.22554	0.502978	1.74812	2.21287	1.75914	1.87842	1.38966	1.22731	0.138908
88711	Rondeletia	FALSE	training	0	0	1	0	0.815902	1.95806	1.69e-08	0.00485872	3.83401	2.04937	1.77e-08	0.00508529	4.19993	0.46672	3.03608	9.2178	0.217828	0.665696	0.330928	0.161093	0.416688	0.173629	0.150566	115591794	403	0.388242	27.939	32.4781	0.247488	0.00291559	3660328	568682776	0	380	144400	1.69974	1.38862	2.33318	2.27241	3.13453	2.89947	2.7815	3.00265	2.33839	1.93602	1.85384
89480	Pseudotaxus	FALSE	training	0	0	0	1	1.57931	-1.48812	-5.43e-05		2.2145	-1.32441	-4.84e-05		1.75406	-3.9085	0.890352	0.792726	15.2764	2.49421	0.180153	0.123033	-1.06128	1.12631	0.215561	27389	0	0.638454	10.1415	16.3365	0.580115	0.0190841	199340	849700	0	277	76729	0.00137104	-1.92946	-3.5498	0.245913	-3.29311	-3.30247	-0.119922	-3.0535	-0.823869	0.861641	0.765274
89966	Hymenobacter	TRUE	test	1	0	0	0	1.14961	7.24449	8.81e-08	1.57e-06	52.4826	7.29478	8.87e-08	1.59e-06	53.2138	5.36199	9.16033	83.9117	28.751	1.3216	0.655906	0.28451	0.158688	0.0251817	0.141429	82268523	4601822	0.208607	8.6397	15.6929	0.16181	0.00113049	2616479693	372857839	0	380	144400	7.18846	8.44531	5.61482	6.66795	6.9949	4.67916	6.46214	5.30542	6.52717	5.22927	6.64172
90311	Cerre	TRUE	training	0	1	0	0	1.77852	1.99823	0.000123768	0.0338683	3.99293	1.83073	0.000113393	0.0310293	3.35157	-0.582073	5.14781	26.4999	0.338809	3.16315	0.53304	0.419098	0.890049	0.792187	0.265269	16145	59	0.632022	8.88434	17.4846	0.607934	0.0879931	49095138	179897	0	379	143641	3.65787	2.54063	1.42292	0.44346	1.19854	0.458422	0.268243	-0.229166	2.63551	3.36755	2.27974
90407	Icmadophila	TRUE	training	0	1	0	0	1.31107	-0.580725	-0.00019084	-0.00382056	0.337242	-0.532811	-0.000175094	-0.00350533	0.283887	-2.56689	1.53864	2.3674	6.58893	1.71892	0.371776	0.301523	-2.25765	5.09699	0.277722	3043	152	0.729459	9.93198	13.6648	0.683504	0.139686	966567	45611	0	305	93025	1.13056	-0.142014	-2.7367	-0.231049	-2.4819	-2.4893	-2.04507	-1.81421	0.0338959	1.42001	1.0245
90707	Xerophyta	FALSE	training	0	0	0	1	0.749251	1.31468	2.11e-08	0.000536822	1.72838	1.33672	2.15e-08	0.000545823	1.78682	0.0996045	2.44848	5.99505	0.00992105	0.561377	0.293667	0.153547	0.569912	0.3248	0.177783	62216565	2449	0.436305	6.53294	21.6843	0.393055	0.000679451	5809431	296120383	0	380	144400	1.24809	0.8721	2.57815	2.08094	2.53779	2.72242	2.27629	2.13548	1.25166	1.6816	1.11982
93618	Phegopteris	TRUE	training	0	0	0	1	1.62436	-1.67376	-0.00106405	-0.00453592	2.80146	-2.12298	-0.00134964	-0.00575332	4.50702	-3.75201	1.29301	1.67187	14.0776	2.63855	0.274792	0.197725	-0.970488	0.941847	0.248947	1573	369	0.650425	5.29231	11.3482	0.628588	0.019882	842483	50481	0	204	41616	-4.4582	-2.48929	-3.05517	-2.43682	-2.80201	-2.81141	-2.89479	-2.56072	-3.5506	-3.43612	-3.54021
93844	Treubia	FALSE	training	0	0	0	1	1.28226	-0.336185	-1.02e-05	-0.000504026	0.11302	-0.24507	-7.43e-06	-0.000367421	0.0600591	-2.36993	1.51423	2.29288	5.61655	1.64418	0.175288	0.149978	-3.81414	14.5476	0.294875	33002	667	0.830134	7.3666	11.9679	0.741811	0.0191593	825397	369665	0	334	111556	1.48309	0.379952	-0.371008	-1.96363	-0.318904	-1.0673	-0.520277	-0.857825	0.727098	1.48488	0.684325
94187	Cryptoprocta	FALSE	training	0	0	1	0	0.8001	2.93666	7.69e-09		8.624	2.94438	7.71e-09		8.66935	1.58583	4.15918	17.2988	2.51485	0.64016	0.300827	0.13254	0.272452	0.07423	0.141581	381983277	0	0.355112	24.2379	29.3026	0.198124	0.00345155	6942347	2459012722	0	380	144400	2.67079	2.24115	4.26456	3.30048	4.44365	4.35928	4.13771	4.33288	3.18894	2.73567	2.39409
94483	Sanionia	TRUE	training	0	0	0	1	1.24777	5.87621	0.000392349	0.0864149	34.5299	5.86135	0.000391357	0.0861963	34.3554	3.90682	7.77649	60.4738	15.2632	1.55693	0.361745	0.231581	0.212342	0.0450893	0.213049	14977	68	0.531737	9.8473	18.3406	0.429034	0.0148726	837305335	623770	0	380	144400	5.52897	5.32009	4.39217	4.58272	5.8982	2.63576	5.26755	4.68513	6.48993	6.60418	5.54302
94834	Gavialis	FALSE	training	0	0	1	0	0.783027	2.06566	7.4e-09		4.26694	2.09701	7.51e-09		4.39743	0.730316	3.29426	10.8522	0.533362	0.613131	0.279568	0.125808	0.379069	0.143693	0.148044	279140059	0	0.370858	25.0892	30.1966	0.215757	0.00356243	2655927	2742315991	0	380	144400	1.77161	1.41484	3.1217	2.10809	3.37277	3.42154	2.9385	3.13864	2.48539	2.13866	1.96393
94958	Noctilio	FALSE	test	0	0	1	0	0.815457	3.25049	7.12e-09	0.000534356	10.5657	3.28407	7.19e-09	0.000539877	10.7851	1.83715	4.57715	20.9503	3.37513	0.66497	0.287727	0.127397	0.250872	0.0629367	0.144383	456786436	6083	0.361417	23.7211	28.3375	0.197357	0.00354141	9074870	2098961457	0	380	144400	2.97932	2.3098	4.36042	3.88801	4.90726	4.5222	4.0299	4.16379	3.66082	3.16441	2.81362
99813	Sequoiadendron	FALSE	training	0	0	0	1	1.0109	5.53524	4.8e-09		30.6389	5.50364	4.78e-09		30.2901	4.02001	7.24777	52.5302	16.1605	1.02193	0.448711	0.197401	0.18263	0.0333539	0.145237	1152357318	0	0.302179	8.01432	16.6033	0.222403	0.000706436	544351414	8122198925	0	380	144400	4.77122	5.49768	6.57323	7.56735	8.23819	7.44707	3.82087	5.78556	5.48433	4.87501	4.02047
104242	Clavaria	TRUE	training	0	1	0	0	1.03828	4.04787	2.15e-07	0.00265608	16.3853	3.94601	2.1e-07	0.00258925	15.571	2.62055	5.64957	31.9176	6.86726	1.07802	0.835206	0.542164	0.256499	0.0657918	0.21397	18805881	1524	0.23365	13.2861	23.8959	0.176114	0.000923062	133418170	70779976	0	380	144400	3.98802	3.86807	2.9278	3.05609	2.15783	4.00148	5.07859	2.31225	5.39933	4.77577	3.93799
104272	Pecluma	FALSE	training	0	0	0	1	1.82427	-3.10565	-0.000118854	-0.00215073	9.64505	-3.64034	-0.000139317	-0.00252101	13.2521	-5.53095	0.0138221	0.00019105	30.5914	3.32796	0.265343	0.141731	-0.587404	0.345044	0.190737	26130	1444	0.457215	10.505	13.1561	0.26394	0.00172948	119919	564508	0	166	27556	-5.84708	-3.37917	-4.44875	-3.82828	-4.19201	-4.20182	-4.2895	-3.95151	-4.94323	-4.82385	-4.93143
104361	Melanoleuca	TRUE	training	0	1	0	0	1.8565	-1.20862	-9.6e-05	-0.000325423	1.46077	-1.59389	-0.00012663	-0.000429159	2.5405	-3.63719	2.30084	5.29385	13.2291	3.44658	0.372629	0.339024	-1.53604	2.35943	0.305941	12587	3714	0.863557	9.02159	14.8943	0.853459	0.313103	2264278	520251	0	234	54756	-4.38673	-4.0838	-2.60885	-1.20213	-1.20086	-1.84435	-1.65023	-2.31589	-2.00252	-0.20776	0.0119826
104451	Operophtera	TRUE	training	0	0	1	0	2.49356	7.00675	6.06e-08	0.0214931	49.0945	6.63671	5.74e-08	0.020358	44.0459	3.86019	12.3286	151.995	14.901	6.21786	0.706064	0.264758	0.35588	0.126651	0.12417	115659131	326	0.149909	16.0607	30.348	0.106115	0.000751861	127000000000	638618860	0	380	144400	7.13175	5.77641	6.65237	7.51264	5.40186	6.94783	8.71461	5.66799	7.29216	5.42108	5.72535
107769	Agabus	TRUE	test	0	0	1	0	1.99408	-3.26377	-0.000157131	-0.00288319	10.6522	-3.95199	-0.000190265	-0.00349116	15.6183	-5.60263	0.871052	0.758731	31.3895	3.97637	0.225709	0.13891	-0.610975	0.373291	0.216028	20771	1132	0.553404	11.6137	13.0382	0.378729	0.000367527	139033	1124685	0	131	17161	-5.68306	-2.64696	-1.69822	-3.66642	-4.02828	-1.36202	-4.1268	0.431598	-1.40199	-4.66026	-4.76858
108857	Dinomys	FALSE	training	0	0	1	0	0.901899	3.34352	6.06e-09		11.1791	3.37065	6.1e-09		11.3613	1.85274	4.7028	22.1164	3.43264	0.813422	0.2975	0.130641	0.269745	0.0727626	0.140427	552171202	0	0.354847	25.037	30.2245	0.196357	0.00381017	11753908	2688606400	0	380	144400	2.97568	2.50171	4.64812	3.89999	4.95963	5.15129	4.3939	4.94511	3.78977	3.77305	2.72025
111638	Alectoria	TRUE	training	0	1	0	0	1.2419	2.56593	0.000151222	0.00784688	6.58399	2.5703	0.000151479	0.00786025	6.60646	0.555586	4.54332	20.6418	0.308676	1.54231	0.310202	0.186951	0.483995	0.234251	0.2011	16968	327	0.511316	7.86708	14.8176	0.400777	0.00255505	22050203	316140	0	380	144400	3.71349	2.61419	0.156788	0.703665	0.483161	-2.28074	0.838833	0.525916	2.01148	2.31343	3.29336
111663	Pogotum	TRUE	training	0	0	0	1	1.72727	7.31081	0.00021854	0.006037	53.4479	6.9814	0.000208693	0.00576499	48.74	4.78708	10.2903	105.89	22.9161	2.98345	0.395244	0.242526	0.236262	0.0558197	0.202962	33453	1211	0.489897	9.32726	17.3339	0.386382	0.024377	5106620786	575215	0	380	144400	9.37894	7.31006	6.68971	5.54752	6.54858	5.13726	5.85512	6.62821	8.64717	10.3027	9.51321
113543	Arapaima	FALSE	training	0	0	1	0	0.856448	2.0215	1.08e-08	0.00780503	4.08647	2.02534	1.09e-08	0.00781986	4.10202	0.420509	3.29841	10.8795	0.176828	0.733503	0.322585	0.136513	0.423669	0.179495	0.139756	186389560	259	0.331992	23.399	28.858	0.179469	0.00478248	2962326	1328820398	0	380	144400	1.73443	1.27625	3.35704	2.18539	3.60536	3.71853	3.13366	3.54332	2.47794	1.88229	1.26091
114328	Neopelma	FALSE	training	0	0	1	0	0.870514	1.85449	1.16e-08	0.00439453	3.43914	1.83013	1.15e-08	0.0043368	3.34937	0.439409	3.22572	10.4053	0.193081	0.757795	0.327431	0.138666	0.469408	0.220344	0.141429	159606638	422	0.330686	27.4988	32.4985	0.184149	0.001989	2838933	3585928720	0	380	144400	1.49279	0.75633	3.15456	2.30226	3.23958	3.23645	2.55337	3.26266	2.44289	1.80116	1.57459
114455	Macrozamia	FALSE	training	0	0	0	1	1.73176	-2.99293	-0.000240358	-0.00153405	8.95766	-3.51616	-0.000282377	-0.00180223	12.3634	-5.18347	-0.0987186	0.00974535	26.8683	2.99898	0.146489	0.137934	-0.578615	0.334795	0.335134	12452	1951	0.932257	9.01698	15.3189	0.647803	0.0038599	89588	663635	0	167	27889	0.0636799	-1.07924	-4.36263	-0.601069	-4.10459	-4.11346	-4.20331	-3.86449	-2.39163	-1.59996	-4.84522
118796	Lipotes	FALSE	training	0	0	1	0	0.817741	2.49624	1.52e-08		6.23124	2.54216	1.55e-08		6.46257	1.15212	3.75152	14.0739	1.32739	0.6687	0.362905	0.191134	0.327589	0.107314	0.163285	164353892	0	0.414831	26.1878	30.6771	0.2829	0.00354714	6140536	2486503516	0	380	144400	2.33923	1.63187	3.62997	2.50161	3.76065	3.7628	3.5471	3.91058	3.25303	2.61839	2.01783
120590	Halocarpus	FALSE	training	0	0	0	1	1.98859	-3.45792	-0.000497328	-0.00587083	11.9572	-4.18058	-0.000601262	-0.00709775	17.4772	-5.80432	-0.173851	0.0302243	33.6902	3.95447	0.314127	0.186389	-0.575082	0.330719	0.194656	6953	589	0.500198	11.3993	10.1109	0.360176	0.0542242	105689	77594	0	147	21609	-6.07396	-2.25799	-4.67822	-0.741915	0.369286	-4.43102	-4.52103	-4.18129	-2.27233	-2.45439	-5.16185
120594	Lepidothamnus	FALSE	training	0	0	0	1	1.9073	-3.64773	-0.000163921	-0.0050663	13.306	-4.40886	-0.000198124	-0.00612342	19.4381	-5.79441	-0.300555	0.0903336	33.5752	3.63777	0.229003	0.140579	-0.522871	0.273394	0.218305	22253	720	0.550717	12.3253	16.7015	0.458934	0.118105	60672	169706	0	138	19044	-1.85851	-3.10938	-4.90592	-1.62489	-0.524715	-4.65671	-4.74629	-4.40815	-5.40134	-5.28386	-5.38806
121222	Pediculus	TRUE	training	0	0	1	0	1.00283	2.22004	1.76e-07	0.00137294	4.92856	2.29073	1.82e-07	0.00141665	5.24743	0.624165	3.7488	14.0535	0.389582	1.00567	0.437851	0.160943	0.451717	0.204048	0.116806	12615417	1617	0.246267	20.7482	24.3786	0.130179	0.00173465	6722498	128464153	0	380	144400	3.30538	1.57537	4.39736	2.16028	3.08921	4.37455	3.88115	4.18118	2.9858	2.59955	0.753323
122624	Blasia	TRUE	training	0	0	0	1	1.81011	-1.32361	-0.000279951		1.75194	-1.64541	-0.000348013		2.70736	-3.5497	2.25037	5.06416	12.6003	3.27652	0.302839	0.275682	-1.36756	1.87022	0.302894	4728	0	0.876194	7.69162	16.8884	0.851658	0.115354	3841876	92234	0	249	62001	2.5273	3.25647	-1.60395	-2.21871	-0.0798679	-2.08864	-2.20573	-2.62089	-1.66583	-0.354513	-0.752514
122856	Sito	TRUE	training	0	0	1	0	1.98831	-2.76561	-0.000433346	-0.0123465	7.64862	-3.42544	-0.000536734	-0.0152921	11.7336	-5.02773	1.21984	1.488	25.2781	3.95338	0.208103	0.130212	-0.71894	0.516875	0.212367	6382	224	0.569679	22.6508	29.4444	0.332639	0	207024	252060	0	138	19044	-3.3452	-2.85084	-2.00215	-3.16421	-3.52808	-1.35268	-1.90361	-3.28656	-1.11974	0.724747	-4.2676
124287	Osmia	TRUE	test	0	0	1	0	1.11683	2.27781	4.83e-08	0.000391309	5.18843	2.36386	5.01e-08	0.000406091	5.58781	0.285264	3.90757	15.2691	0.0813758	1.24732	0.294444	0.142968	0.49031	0.240403	0.153039	47194867	5821	0.399736	23.261	29.1298	0.274229	0.0264688	6113015	304328061	0	379	143641	0.989396	1.47644	3.61081	2.35942	3.77243	3.87499	3.79858	4.22339	3.87477	2.42322	2.10921
128813	Ambuchania	FALSE	training	0	0	0	1	1.82394	0.833057	0.00114274		0.693983	0.836077	0.00114688		0.699025	-2.2167	3.81632	14.5643	4.91376	3.32675	0.229432	0.227034	2.18945	4.79371	0.326011	729	0	0.986479	11.1837	14.4054	0.98173	0.312471	8426478	12335	0	364	132496	0.183707	-0.414947	-2.39372	0.385186	-1.14223	-1.03801	2.46409	2.2308	2.77384	2.52385	1.21375
129211	Polytrichastrum	TRUE	training	0	0	0	1	1.50813	-0.630004	-0.00101124	-0.0140001	0.396905	-0.601855	-0.00096606	-0.0133746	0.36223	-2.82366	1.8889	3.56793	7.97305	2.27444	0.524511	0.371416	-2.39384	5.73045	0.235187	623	45	0.535651	7.02329	20.333	0.52195	0.0612271	1184810	168555	0	294	86436	-0.46867	-0.038209	-2.64968	-1.45696	-0.521036	-1.66074	-0.246126	-2.15765	-0.518035	0.738088	0.829075
130718	Callopanchax	FALSE	training	0	0	1	0	0.905981	2.36321	1.47e-08	0.00441722	5.58478	2.39527	1.49e-08	0.00447715	5.73734	0.841946	3.7517	14.0752	0.708873	0.820801	0.34911	0.146252	0.383368	0.146971	0.133287	160609552	535	0.319388	31.3951	37.7495	0.176255	0.00392221	5123309	853456328	0	380	144400	1.84997	1.48744	3.59706	3.01368	3.83561	4.06127	5.27226	3.89463	2.86225	2.40606	1.83919
135449	Sporophila	FALSE	test	0	0	1	0	0.784331	1.80385	1.68e-08	0.000755383	3.25389	1.83276	1.71e-08	0.000767489	3.35902	0.420883	3.00153	9.00916	0.177142	0.615175	0.332409	0.153734	0.434809	0.189058	0.148452	107253990	2388	0.364838	15.7451	23.4626	0.238943	0.00110422	3556383	1068400400	0	380	144400	1.46507	0.927236	2.47738	2.13452	3.64981	3.36078	2.35742	2.73802	2.4674	1.3779	2.02091
135758	Maccullochella	FALSE	training	0	0	1	0	0.803175	1.88855	1.56e-08	0.000521554	3.56661	1.93795	1.6e-08	0.000535197	3.75564	0.482269	3.10111	9.61688	0.232583	0.64509	0.306511	0.145692	0.425287	0.180869	0.158035	120861776	3621	0.385849	31.912	37.352	0.189726	0.00409263	2455179	633685884	0	380	144400	2.12466	1.31339	3.11985	2.34544	3.49911	3.19542	3.32854	3.1723	2.46437	2.14117	1.32463
135866	Aleochara	TRUE	training	0	0	1	0	1.06639	2.64955	1.11e-07	0.00137711	7.02013	2.72075	1.14e-07	0.00141411	7.40251	0.755315	4.32229	18.6822	0.570501	1.13718	0.4415	0.220408	0.402479	0.161989	0.166379	23797270	1924	0.357647	24.1096	28.1422	0.259404	0.00863608	15888235	86674058	0	380	144400	2.46846	2.22662	3.80746	2.84069	3.25653	4.36695	4.46478	4.20672	3.23212	3.13701	4.27642
137744	Amphinema	TRUE	training	0	1	0	0	2.29015	0.615951	0.000241739	0.068439	0.379396	0.262481	0.000103015	0.0291646	0.0688963	-2.74328	4.88311	23.8448	7.52559	5.2448	0.342884	0.278668	3.71807	13.8241	0.270562	2548	9	0.740368	9.63758	14.8292	0.692281	0.209517	16542785	105783	0	347	120409	-1.34581	-3.28178	0.719527	1.40952	1.5967	-0.572649	-0.660435	-0.310398	0.250136	1.01966	1.31843
139131	Sistotrema	TRUE	training	0	1	0	0	1.73933	1.5505	0.000154079	0.00171896	2.40405	1.6248	0.000161463	0.00180133	2.63997	-1.47282	4.17188	17.4046	2.1692	3.02528	0.383932	0.308887	1.12179	1.25841	0.263708	10063	902	0.717175	8.04007	13.3297	0.683081	0.111736	11849329	299270	0	374	139876	1.24191	1.24048	-0.836183	-0.084855	0.432572	1.83335	0.396086	1.28678	2.37887	2.73843	3.15488
139276	Dacryopix	FALSE	training	0	1	0	0	1.37224	0.50138	6e-08	0.00143251	0.251382	0.510337	6.1e-08	0.00145811	0.260444	-1.98335	2.55705	6.53851	3.93367	1.88303	0.431762	0.184954	2.73692	7.49073	0.139186	8359695	350	0.298654	10.0432	13.7218	0.205772	0.0168853	2618670	27649891	0	358	128164	-0.7972	-0.296177	-1.99904	-1.99016	0.539826	-0.964381	0.71931	-2.39309	1.69061	2.35679	2.62401
139412	Grammothele	FALSE	training	0	1	0	0	1.30954	2.24199	1.75e-07	0.00865632	5.0265	2.28487	1.78e-07	0.00882191	5.22065	0.166988	4.15099	17.2307	0.0278851	1.71488	0.389074	0.170345	0.584096	0.341168	0.141821	12828020	259	0.322395	8.30856	11.9047	0.221316	0.0141996	11741870	42386172	0	380	144400	1.76428	2.23495	0.71336	2.46479	0.307084	0.446949	1.37853	1.1007	3.38225	4.73165	4.08501
139997	Calliergon	TRUE	training	0	0	0	1	1.82575	-2.92403	-0.00349764	-0.0344003	8.54995	-3.5516	-0.00424832	-0.0417835	12.6138	-5.23789	0.422053	0.178128	27.4354	3.33337	0.209264	0.169472	-0.624395	0.38987	0.274574	836	85	0.771047	4.85065	15.199	0.753037	0.0176579	232899	27353	0	155	24025	-2.2324	-2.14432	-4.17645	-3.55761	-3.92006	-3.92929	-4.022	-3.68081	-0.363017	0.397708	-4.65993
140006	Scorpidium	TRUE	training	0	0	0	1	1.7134	-1.909	-0.00124284	-0.0353518	3.64427	-1.57985	-0.00102855	-0.0292565	2.49593	-4.75017	0.582922	0.339798	22.5641	2.93574	0.305226	0.216801	-0.897539	0.805577	0.238634	1536	54	0.630103	9.33818	15.8868	0.553497	0.0147634	289322	450772	0	248	61504	-5.37611	-5.34098	-3.98051	-3.3595	-3.72438	-3.73027	-3.82573	-3.48257	-0.595841	-0.107919	-1.80877
144548	Heliocybe	FALSE	training	0	1	0	0	1.50193	1.40683	1.47e-07	0.156314	1.97916	1.47223	1.54e-07	0.163581	2.16746	-0.945531	3.80704	14.4936	0.894028	2.2558	0.405182	0.151556	1.0676	1.13978	0.121191	9574044	9	0.262231	8.75994	12.2262	0.147866	0.000791654	5845555	31409504	0	374	139876	0.665583	-0.322566	-2.46042	0.240149	-0.2991	0.431443	0.907568	-2.02962	2.25403	3.77305	3.6212
145977	Ophioparma	TRUE	training	0	1	0	0	1.91654	-3.98887	-0.0017083	-0.00420324	15.9111	-4.79895	-0.00205522	-0.00505684	23.0299	-6.26814	-0.800291	0.640465	39.2895	3.67313	0.299173	0.161839	-0.480472	0.230853	0.18299	2335	949	0.452317	12.7166	23.882	0.382859	0.0265093	49642	39435	0	142	20164	-3.2823	-6.76653	-1.92138	-4.79133	-5.15136	-5.15813	-5.24843	-4.90827	-5.90434	-5.78636	-5.89218
146293	Dermatocarpon	TRUE	test	0	1	0	0	1.88435	-3.52021	-0.000266763	-0.00142461	12.3919	-4.28736	-0.000324898	-0.00173507	18.3815	-6.02977	-0.586145	0.343566	36.3582	3.55078	0.174681	0.140741	-0.535296	0.286541	0.271236	13196	2471	0.773878	12.0967	11.6598	0.672505	0.0301967	64324	179302	0	171	29241	-0.570869	-6.5689	-5.20889	-4.58422	-4.95079	-4.95716	-1.87936	-4.70828	-5.70365	-1.59154	-1.31217
148056	Micronycteris	FALSE	test	0	1	0	0	0.834527	3.01883	7.6e-09	0.00111767	9.11335	3.03718	7.64e-09	0.00112446	9.22444	1.59683	4.30292	18.5151	2.54987	0.696435	0.306175	0.14609	0.27644	0.0764192	0.150922	397365699	2701	0.387693	24.314	28.9731	0.232128	0.00281325	8326519	2314931890	0	380	144400	2.62002	2.25139	4.30515	3.4742	4.56429	4.56694	4.10808	4.3028	3.29358	2.94125	2.55249
150793	Phlebopus	FALSE	training	0	1	0	0	1.45378	1.19947	1.39e-07	0.00160571	1.43873	1.12828	1.31e-07	0.00151041	1.27302	-1.10203	3.56481	12.7079	1.21447	2.11347	0.370069	0.155154	1.21202	1.46899	0.134233	8629984	747	0.312604	10.1366	14.1621	0.177578	0.00092188	4162796	30374711	0	373	139129	2.41236	0.462545	-1.10022	-0.40895	-1.41262	-0.753281	1.27546	0.70547	2.12209	3.88428	3.41498
154674	Eryci	FALSE	training	0	0	0	1	1.58992	-2.27139	-4.01e-06	-0.00244499	5.15924	-2.46455	-4.35e-06	-0.00265291	6.07402	-4.46524	0.264358	0.0698849	19.9384	2.52784	0.245734	0.138259	-0.699974	0.489964	0.188671	566717	929	0.492467	12.0129	20.5089	0.37782	0.00513372	453907	3194725	0	209	43681	-3.02212	-1.37171	-3.50822	0.438731	-0.380784	-3.25929	-3.35333	-3.01024	-4.00707	-3.88701	-2.62545
156562	Cyanistes	TRUE	training	0	0	1	0	0.951501	1.97571	1.94e-08	0.00058871	3.90343	2.01206	1.98e-08	0.000599542	4.04839	0.473048	3.32464	11.0533	0.223775	0.905355	0.45761	0.335589	0.481599	0.231938	0.247408	101820680	3356	0.598671	5.86642	21.7402	0.540325	0.000855124	11844506	1319805249	0	380	144400	1.20401	0.900048	2.88406	1.90263	3.13769	3.43907	2.88885	3.00265	2.32801	2.06571	0.754416
158455	Betta	FALSE	training	0	0	1	0	0.78765	1.54276	1.44e-08	0.000122354	2.38009	1.56507	1.46e-08	0.000124123	2.44945	0.193083	2.75118	7.569	0.0372812	0.620392	0.315964	0.138871	0.510547	0.260659	0.142284	107030804	12609	0.349128	31.1959	37.0883	0.209027	0.00628993	1745637	1503750055	0	379	143641	0.809186	0.927236	3.02434	2.05303	2.83835	3.01506	2.80668	2.78786	1.9922	1.72433	1.37283
163133	Oplegthus	FALSE	training	0	0	1	0	0.837787	2.06309	1.34e-08	0.00317888	4.25635	2.07983	1.35e-08	0.00320466	4.32568	0.584877	3.2986	10.8808	0.342081	0.701887	0.308	0.135869	0.406083	0.164903	0.144517	153718929	649	0.353261	30.6917	36.4995	0.206208	0.00626007	2902170	767547975	0	380	144400	1.76917	1.3592	3.40009	2.24163	3.37027	3.62365	3.53916	3.62475	2.74216	2.17808	1.64423
164570	Chaenotheca	TRUE	training	0	1	0	0	1.88851	-4.22202	-0.000505753	-0.0101248	17.8255	-5.01464	-0.000600699	-0.0120255	25.1466	-6.38133	-1.1047	1.22036	40.7214	3.56647	0.3414	0.281272	-0.4473	0.200077	0.277731	8348	417	0.754953	10.5798	14.2403	0.711927	0.22657	53163	89382	0	130	16900	-2.43087	-6.88222	-5.52153	-4.9036	-5.26274	-5.27318	-5.36839	-5.0213	-2.13511	-2.17854	-6.00787
170588	Jamesonia	FALSE	training	0	0	0	1	1.36615	-0.980682	-4.14e-05	-0.000580285	0.961737	-0.852423	-3.6e-05	-0.000504392	0.726625	-3.1492	1.05072	1.10401	9.91744	1.86636	0.226942	0.147939	-1.39306	1.94061	0.22514	23671	1690	0.591439	12.0012	15.4356	0.495272	0.0552718	351404	345975	0	300	90000	-0.470958	-1.51072	-3.14871	-2.5246	-1.74198	-1.72276	-0.592027	-2.64442	0.0509917	0.243067	-3.63234
172632	Parmeliopsis	TRUE	training	0	1	0	0	1.28008	1.56527	0.000993824	0.104352	2.45008	1.63518	0.00103821	0.109012	2.67383	-0.849019	3.40094	11.5664	0.720833	1.63861	0.442125	0.406956	0.817801	0.668798	0.307506	1575	15	0.865869	9.35712	13.5098	0.848867	0.139351	9979208	31381	0	375	140625	1.86892	2.92815	-0.905528	0.0974811	0.394103	-2.4537	0.342357	-2.15279	0.442836	0.611078	0.766354
173479	Gemmatimos	TRUE	training	1	0	0	0	1.3784	0.829501	1.5e-07	0.000187543	0.688071	0.870775	1.58e-07	0.000196874	0.758248	-1.68601	2.90324	8.42883	2.84262	1.89998	0.655673	0.302806	1.66172	2.76131	0.150866	5519221	4423	0.228084	8.41813	12.8149	0.153361	0.00779564	5636729	28321229	0	367	134689	0.821845	1.66539	0.538011	1.70971	1.59523	-0.624059	-0.881386	-2.45025	-1.68488	-1.29083	0.830088
173887	Parathelypteris	FALSE	test	0	0	0	1	1.89187	-3.51609	-0.000137401	-0.121245	12.3629	-4.2022	-0.000164212	-0.144903	17.6584	-5.76254	0.0432236	0.00186828	33.2068	3.57917	0.634892	0.20178	-0.538061	0.289509	0.104967	25590	29	0.145371	9.83673	16.5505	0.0868805	6.53e-05	172835	142280	0	129	16641	-6.10231	-2.3054	-4.71041	-4.08931	-4.44817	-4.4618	-4.55088	-4.20746	-5.20138	-1.05076	-5.1906
173908	Macrothelypteris	FALSE	training	0	0	0	1	1.78048	-2.64679	-0.000159033	-0.00544607	7.00551	-3.22869	-0.000193997	-0.00664339	10.4244	-4.82908	0.569492	0.324322	23.32	3.1701	0.231663	0.161368	-0.672693	0.452516	0.230316	16643	486	0.638179	4.89786	10.0205	0.541831	0.00177842	266195	495941	0	159	25281	-5.35773	-3.50947	-3.96486	-1.45067	-3.70647	-3.71535	-3.80703	-3.46259	-2.58929	-1.52569	-1.29508
175857	Porodaedalea	TRUE	training	0	1	0	0	1.73914	6.03721	5e-07	0.00718715	36.4479	5.97843	4.95e-07	0.00711718	35.7416	3.29337	8.75003	76.563	10.8463	3.02462	0.942625	0.564334	0.288071	0.0829848	0.197753	12084148	840	0.0788443	11.9464	23.34	0.0549077	0.00110231	1196986200	54149194	0	380	144400	6.55603	5.49768	4.70304	5.15625	3.58942	4.74405	5.34251	5.19287	8.17207	8.82216	7.2963
176114	Microgale	FALSE	training	0	0	1	0	0.849768	3.46518	4.69e-09	0.000794948	12.0075	3.5661	4.82e-09	0.0008181	12.717	1.97182	4.74334	22.4993	3.88807	0.722106	0.307102	0.132257	0.245231	0.0601381	0.139053	739436091	4359	0.343885	22.4784	26.9285	0.195608	0.00529886	12362658	3236521478	0	380	144400	3.12146	2.70887	4.82844	4.09048	5.10648	5.09761	4.53097	4.74084	3.93234	3.61397	2.93666
177674	Limnephilus	TRUE	training	0	0	1	0	1.39691	4.71688	2.24e-08	0.002806	22.249	4.61866	2.2e-08	0.00274756	21.332	2.63416	6.8183	46.4892	6.93881	1.95135	0.845845	0.352036	0.296151	0.0877052	0.136767	210389278	1681	0.0990154	26.3559	35.3538	0.0514264	0.000317119	19196026377	1311403422	0	380	144400	4.10198	2.16521	7.08996	4.76129	6.27877	6.52189	6.0368	6.34547	4.90182	3.67528	4.05728
178440	Opitutus	TRUE	training	1	0	0	0	1.35696	1.4791	1.53e-07	0.000284498	2.18775	1.51792	1.57e-07	0.000291964	2.30408	-0.679806	3.51025	12.3219	0.462136	1.84133	0.822879	0.518124	0.917419	0.841657	0.210813	9679914	5199	0.231437	6.41038	11.0416	0.167959	0.00198924	16431283	42921576	0	374	139876	1.78009	2.15628	2.10491	1.30554	1.38234	1.05173	0.44121	-1.52737	0.0594313	1.10089	0.841161
178771	Empis	TRUE	training	0	0	1	0	1.86553	-2.81704	-0.000148218	-0.00221291	7.9357	-3.39004	-0.000178367	-0.00266303	11.4923	-5.09455	0.568813	0.323548	25.9545	3.48021	0.185056	0.145122	-0.662232	0.438551	0.264105	19006	1273	0.747573	18.0103	19.8944	0.692564	0.000144536	275171	210747	0	139	19321	-5.15511	-5.12227	-3.76096	-0.337447	3.51438	-1.62959	0.449996	0.420547	-2.91492	-4.13864	-4.24145
181118	Pseudopodoces	FALSE	training	0	0	1	0	0.844431	1.70297	1.96e-08		2.90011	1.69488	1.95e-08		2.87261	0.389519	2.96677	8.80173	0.151725	0.713064	0.324597	0.183945	0.495858	0.245875	0.19193	86834047	0	0.469016	11.9296	21.3266	0.348224	0.00324695	3455525	1137815041	0	380	144400	1.47166	0.826539	2.37319	1.94975	2.87183	2.74199	3.1416	2.3398	1.83723	1.70901	1.14967
181409	Melanonus	FALSE	training	0	0	1	0	0.799933	1.87791	2.21e-08	0.0140143	3.52654	1.88835	2.22e-08	0.0140922	3.56588	0.601287	3.06067	9.36773	0.361546	0.639893	0.322521	0.162675	0.42597	0.18145	0.159415	85151951	134	0.408098	29.3199	33.9038	0.262939	0.0120578	3095289	432930291	0	380	144400	2.4251	1.23486	2.7642	2.03398	2.84259	3.05836	2.62545	2.80848	2.65577	2.26147	1.24766
181411	Bregmaceros	FALSE	training	0	0	1	0	0.843061	2.6285	1.23e-08	0.0112811	6.90899	2.6967	1.26e-08	0.0115738	7.27219	1.08051	3.86309	14.9235	1.16749	0.710752	0.321345	0.143969	0.320739	0.102873	0.146439	214249330	233	0.355186	29.9038	35.4434	0.208	0.00876388	5757995	1144157453	0	380	144400	2.31126	1.94759	3.70623	2.46479	3.72095	3.88616	3.8621	3.91845	3.52334	2.79605	2.21091
181430	Diretmoides	FALSE	training	0	0	1	0	0.861255	2.14312	1.84e-08	0.00583955	4.59295	2.14508	1.84e-08	0.00584491	4.60138	0.71412	3.22183	10.3802	0.509968	0.74176	0.353425	0.175392	0.40187	0.1615	0.164968	116338036	367	0.38912	26.2381	29.705	0.30012	0.00229572	6437935	672643663	0	380	144400	2.02591	1.44269	2.82093	2.50161	3.13769	3.50806	3.21034	3.12634	2.35883	2.30708	1.94086
181434	Monocentris	FALSE	training	0	0	1	0	0.859043	1.82313	1.79e-08		3.3238	1.88233	1.85e-08		3.54315	0.330827	3.12465	9.76342	0.109446	0.737955	0.348144	0.151352	0.471191	0.222021	0.130142	101650419	0	0.333927	27.0902	33.6863	0.216076	0.00483934	3153780	556101101	0	380	144400	1.59655	0.787654	2.90271	2.958	3.18993	3.12396	2.602	2.88381	1.94231	1.8593	1.157
183748	Tolypeutes	FALSE	training	0	0	1	0	0.909528	3.61379	5.85e-09	0.00898954	13.0595	3.70615	5.99e-09	0.00921928	13.7356	1.9934	5.04959	25.4983	3.97366	0.827241	0.289772	0.126494	0.251682	0.063344	0.143469	618250625	402	0.354933	23.446	27.9866	0.179785	0.00263247	12856853	4115169801	0	380	144400	2.9155	2.46944	4.69922	3.98278	5.27253	5.2154	4.47525	4.87869	3.77759	3.45885	2.82056
184431	Coprinopsis	TRUE	training	0	1	0	0	1.20036	3.35675	9.95e-08	0.000247859	11.2678	3.23894	9.6e-08	0.00023916	10.4907	1.58981	5.40064	29.1669	2.52751	1.44086	0.58409	0.295086	0.357595	0.127874	0.165312	33726067	13543	0.298079	8.72576	12.9249	0.206119	0.010662	33911913	128342222	0	380	144400	2.19877	3.02676	1.44698	3.13588	2.26152	2.00926	3.48317	2.50937	4.32847	5.56984	5.13022
185452	Chrysochloris	FALSE	training	0	0	1	0	0.89161	3.78557	4.75e-09	0.017365	14.3305	3.84167	4.82e-09	0.0176223	14.7584	2.19949	5.16307	26.6573	4.83776	0.794969	0.308489	0.127777	0.235529	0.0554739	0.136302	796429632	218	0.328384	22.9953	27.5014	0.179788	0.00326903	16754143	9009407532	0	380	144400	3.19738	3.13775	5.21467	4.70302	5.85537	5.49077	4.81249	5.23582	4.16524	3.9314	3.11034
187991	Rhizomnium	TRUE	training	0	0	0	1	1.65008	-1.30109	-0.000623427	-0.00269377	1.69284	-1.55676	-0.000745932	-0.00322311	2.4235	-3.63388	1.97719	3.90926	13.2051	2.72277	0.351124	0.279327	-1.26823	1.6084	0.262612	2087	483	0.71627	8.60439	19.9422	0.675121	0.0391807	1076612	50013	0	248	61504	0.506506	1.47423	-1.80487	-2.21871	-0.714945	-2.58825	-2.67993	-2.33902	-1.3664	-0.721255	-3.31865
188343	Leptosomus	FALSE	test	0	0	1	0	0.907318	1.99127	8.32e-09		3.96515	2.03965	8.52e-09		4.16016	0.413511	3.41779	11.6813	0.170992	0.823226	0.31558	0.1318	0.455648	0.207615	0.136438	239370409	0	0.329237	29.2563	34.2617	0.176668	0.00222316	2794642	1163800543	0	380	144400	1.32514	1.19462	3.09348	2.69791	3.76571	4.62757	3.17273	3.63075	2.77607	2.09763	1.4574
189838	Baetis	TRUE	training	0	0	1	0	1.68711	3.16336	7.36e-08	0.00088535	10.0068	3.02949	7.05e-08	0.000847885	9.17783	0.846632	6.05566	36.671	0.716785	2.84633	0.897795	0.344909	0.533328	0.284439	0.127265	42984245	3573	0.0599374	21.8491	29.6786	0.0286026	0.000901475	2936118198	175680130	0	380	144400	1.81214	1.55513	4.33868	1.98974	4.03043	4.02968	12.7346	3.84279	2.79696	3.23401	4.13455
194407	Rhitrema	FALSE	training	0	0	1	0	0.739247	3.78296	3.72e-09	0.0172738	14.3108	3.80449	3.74e-09	0.0173721	14.4742	2.58019	4.93318	24.3363	6.6574	0.546486	0.336051	0.141579	0.195415	0.0381869	0.136292	1017965764	219	0.325856	19.8686	24.8079	0.176877	0.00410583	16178779	11267877874	0	380	144400	3.68876	2.98847	4.91237	4.13027	5.0475	5.28484	4.57906	5.55457	4.07545	3.9314	3.62739
196036	Macus	FALSE	test	0	0	1	0	0.971505	1.19787	1.33e-08	0.00142265	1.43489	1.21061	1.34e-08	0.00143778	1.46558	-0.264639	2.84015	8.06645	0.0700336	0.943822	0.303631	0.14742	0.811028	0.657766	0.150105	90054554	842	0.396563	27.1557	35.3666	0.241493	0.0014402	1687649	2276108031	0	379	143641	1.26439	0.230195	2.85541	1.74883	2.89622	2.51689	1.87079	3.25399	1.18303	1.24589	0.521931
198633	Eristalis	TRUE	training	0	0	1	0	1.01471	3.18959	7.41e-08	0.0123628	10.1735	3.2533	7.55e-08	0.0126097	10.584	1.47083	4.67542	21.8596	2.16334	1.02964	0.470369	0.185379	0.318132	0.101208	0.129311	43061661	258	0.256235	22.8705	27.5087	0.14138	0.00564731	20205870	315613396	0	380	144400	2.96097	2.52524	5.6255	2.99178	6.3017	4.71752	4.1522	4.54562	3.85984	2.54248	3.98224
203918	Uromycladium	FALSE	training	0	1	0	0	1.92637	-2.5562	-0.000407233	-0.00158573	6.53417	-2.93664	-0.000467842	-0.00182174	8.62387	-5.18061	1.20723	1.4574	26.8387	3.7109	0.211428	0.143377	-0.753606	0.567922	0.220959	6277	1612	0.624262	8.09098	5.88066	0.581203	0.0465039	164741	370049	0	184	33856	-5.45487	-5.42305	-4.06018	-3.44326	-3.80267	-3.81116	-1.80162	-0.690451	-4.55794	-1.20188	-1.26997
204969	Pelodiscus	FALSE	training	0	0	1	0	0.812117	2.51234	6.56e-09	0.00148395	6.31183	2.51236	6.56e-09	0.00148397	6.31198	1.18498	3.67717	13.5216	1.40418	0.659533	0.313334	0.13889	0.323252	0.104492	0.142934	383079360	1693	0.353469	24.5634	29.53	0.198839	0.0195693	5391232	2344554125	0	380	144400	2.57745	1.69606	4.14529	2.45852	3.85119	4.70126	3.72083	4.48386	2.90124	2.65053	2.38772
208757	Rhachidosorus	FALSE	training	0	0	0	1	1.61487	-1.37896	-7.28e-05	-0.00218883	1.90154	-1.58082	-8.34e-05	-0.00250924	2.49899	-3.55249	1.62733	2.6482	12.6202	2.6078	0.224458	0.154806	-1.17107	1.37141	0.227431	18949	630	0.632853	4.33308	7.09787	0.543587	0.00534734	737283	335410	0	236	55696	-4.41589	-1.00513	-3.02008	-1.64372	-2.76095	-2.77218	-2.86227	-2.51785	-2.4519	-1.79142	-0.672086
208971	Craseonycteris	FALSE	training	0	0	1	0	0.85041	3.30831	7.41e-09		10.9449	3.34639	7.5e-09		11.1983	1.85102	4.59215	21.0878	3.42627	0.723197	0.290649	0.130929	0.257053	0.0660761	0.14898	446481563	0	0.367682	23.6826	28.6418	0.214861	0.00397445	10348419	2272639106	0	380	144400	2.9347	2.74685	4.22841	3.83703	4.91262	4.94712	4.35941	4.86573	3.66082	3.06999	2.85722
209794	Marsupella	TRUE	test	0	0	0	1	1.5175	-1.3074	-0.000352588	-0.00181331	1.70929	-1.56621	-0.000422386	-0.00217227	2.453	-3.34929	1.34148	1.79956	11.2177	2.30282	0.381529	0.213773	-1.16071	1.34724	0.197222	3708	721	0.440756	6.91892	10.3236	0.312036	0.00573934	1104028	136260	0	265	70225	-1.18617	0.318494	-1.51588	-2.13451	0.0457683	-2.5039	0.14167	-2.24956	-0.497292	-3.13037	-2.01404
209797	Barbilophozia	TRUE	training	0	0	0	1	1.8177	-0.884534	-0.00102853	-0.00297823	0.782401	-1.29474	-0.00150551	-0.00435938	1.67634	-3.41001	2.21108	4.88889	11.6281	3.30402	0.38578	0.34801	-2.05497	4.22292	0.304363	860	297	0.849835	4.29886	15.88	0.8378	0.0296411	1791572	63935	0	273	74529	-4.52192	-3.17435	-2.04675	-1.47286	-2.01731	-2.02744	-1.94751	-2.45025	-0.345226	0.358255	0.347826
214655	Manoao	FALSE	training	0	0	0	1	1.95779	-3.4464	-0.000139293		11.8776	-4.2185	-0.000170499		17.7957	-5.92106	-0.178026	0.0316931	35.059	3.83295	0.15256	0.138818	-0.568069	0.322703	0.294499	24742	0	0.895401	12.405	15.0096	0.825342	0.0754011	63912	442718	0	166	27556	-2.59867	-1.0651	-4.86692	-0.552658	-1.26059	-4.61944	-4.7152	-4.36732	-1.74125	-5.24674	-5.34825
217291	Austropaxillus	FALSE	training	0	1	0	0	2.07755	-0.67695	-0.000165069	-0.000818561	0.458261	-0.993641	-0.000242292	-0.0012015	0.987322	-3.39753	3.66901	13.4616	11.5432	4.31621	0.24954	0.153672	-3.06898	9.41866	0.21574	4101	827	0.546065	9.4518	14.9667	0.541236	0.000865853	3054348	71295	0	281	78961	-4.51536	-3.37917	-2.04675	-0.68056	-2.32898	-2.38611	-2.64714	-0.957007	-1.09811	0.296786	0.558449
218112	Phellinidium	TRUE	training	0	1	0	0	1.64579	3.73718	4.79e-07	0.0223783	13.9665	3.71841	4.76e-07	0.0222659	13.8266	1.11525	6.47267	41.8954	1.24378	2.70861	0.7487	0.21479	0.440382	0.193936	0.0923734	7809925	167	0.0918151	11.6252	18.271	0.0500064	0.000550295	117865262	57205218	0	380	144400	2.84734	2.99334	2.49142	3.09011	1.38416	1.95966	2.83124	2.65034	6.08036	7.56796	5.1706
218113	Phellopilus	TRUE	training	0	1	0	0	1.73913	0.509346	0.000829553		0.259433	0.666386	0.00108532		0.444071	-2.58343	3.02435	9.1467	6.6741	3.02457	0.483951	0.431026	3.41444	11.6584	0.303606	614	0	0.807793	8.18755	13.3772	0.791275	0.13116	3782320	16039	0	355	126025	-0.0727428	0.504346	-2.07315	1.91786	0.132208	-2.11322	-0.41799	0.0478425	1.70043	2.66251	-0.0325769
225386	Ophiodon	FALSE	training	0	0	1	0	0.868031	1.93855	1.62e-08		3.75799	1.94304	1.63e-08		3.77541	0.652172	3.24316	10.5181	0.425329	0.753478	0.329127	0.176936	0.447773	0.2005	0.19359	119415907	0	0.438188	32.3512	38.7886	0.227173	0.00445823	3951113	604355899	0	380	144400	1.89828	1.23767	3.04459	2.37322	3.24809	3.43713	2.93364	3.25616	2.54454	2.15115	1.23423
229289	Anoplopoma	FALSE	training	0	0	1	0	0.822097	2.15865	1.67e-08		4.65978	2.22461	1.72e-08		4.94889	0.630727	3.39611	11.5336	0.397817	0.675843	0.474391	0.204597	0.380838	0.145038	0.130418	129207242	0	0.284995	31.0948	36.3902	0.161506	0.00386006	4830021	700907771	0	380	144400	2.16651	1.33656	3.35557	2.29488	3.5035	3.67222	3.19546	3.53678	2.55151	2.28345	1.94751
238243	Chamaenerion	TRUE	training	0	0	0	1	2.89659	1.00793	0.000559647	0.0165234	1.01591	0.831873	0.000461895	0.0136373	0.692013	-3.29728	6.13605	37.6511	10.872	8.39021	0.286881	0.2532	2.87381	8.25879	0.298053	1801	61	0.842792	9.40803	17.7268	0.823453	0.133102	757203170	64968	0	333	110889	-1.35686	-2.35312	-0.87883	3.76475	1.05239	0.164359	-3.51318	0.602883	3.02987	3.54251	1.49454
243707	Helostoma	FALSE	training	0	0	1	0	0.823295	2.17742	1.4e-08		4.74115	2.25048	1.45e-08		5.06466	0.693997	3.35699	11.2693	0.481632	0.677815	0.302086	0.130528	0.378106	0.142964	0.142152	155243094	0	0.346833	31.1187	36.3987	0.189378	0.00425036	3215752	599895622	0	380	144400	1.98744	1.49616	3.33928	2.77872	3.41668	3.58603	3.11962	3.12881	2.58031	2.54751	2.17463
245037	Acridotheres	FALSE	training	0	0	1	0	0.817	1.71287	1.86e-08	0.00219318	2.93393	1.72877	1.88e-08	0.00221353	2.98863	0.287238	2.94865	8.69455	0.0825054	0.667488	0.490474	0.153922	0.476976	0.227506	0.0938054	92076091	781	0.188991	20.1379	27.1906	0.105953	0.000392305	9123325	1051771183	0	379	143641	1.14432	1.30028	2.79811	1.78894	3.21067	3.09986	2.79836	2.55423	2.49574	1.3939	1.11221
248335	Mylia	TRUE	training	0	0	0	1	1.88013	-0.367882	-0.000128182	-0.000915129	0.135337	-0.361225	-0.000125862	-0.000898569	0.130483	-3.07805	2.88777	8.33921	9.4744	3.5349	0.479011	0.420525	-5.1107	26.1192	0.291875	2870	402	0.789297	8.61495	18.5625	0.76164	0.0815435	4960827	56838	0	310	96100	-1.15845	-1.51072	-1.06299	-1.97946	-2.257	-0.498687	-2.57857	-2.37474	-0.310566	0.480179	-0.448925
260994	Geotrypetes	FALSE	training	0	0	1	0	0.868925	3.14155	5.37e-09	0.0151766	9.86934	3.16973	5.42e-09	0.0153127	10.0472	1.58259	4.46998	19.9807	2.50458	0.755031	0.321076	0.133746	0.276591	0.0765027	0.135914	584592516	207	0.326475	19.7541	25.115	0.182498	0.0025602	9357071	3700925946	0	380	144400	2.72851	2.48571	4.51918	3.58207	4.80547	4.73352	4.20817	4.38344	3.41797	2.92878	2.47934
264009	Microcaecilia	FALSE	training	0	0	1	0	0.838741	3.31724	4.31e-09	0.0133223	11.0041	3.37637	4.38e-09	0.0135597	11.3998	1.72194	4.53533	20.5692	2.96509	0.703486	0.308567	0.128409	0.252843	0.0639296	0.136133	770368562	249	0.330128	20.2049	25.41	0.179426	0.00343525	10446491	9399867756	0	380	144400	2.52157	2.73435	4.55964	4.30747	4.80547	4.85776	4.41071	4.46457	3.4637	3.21706	2.5434
264089	Athelopsis	TRUE	training	0	1	0	0	1.80572	-1.95515	-0.00669574		3.82263	-2.40966	-0.00825225		5.80645	-4.42348	1.42704	2.03643	19.5672	3.26061	0.276811	0.249114	-0.923568	0.852977	0.293668	292	0	0.866744	8.43901	9.805	0.836866	0.154365	507692	9770	0	200	40000	-4.88239	-4.8497	-3.48874	-2.87607	-1.95893	-3.24531	-1.04405	-2.99097	-3.98765	-0.4807	0.227777
286308	Melanohalea	TRUE	training	0	1	0	0	1.64411	0.863468	0.000111559	0.000304789	0.745577	0.786736	0.000101646	0.000277704	0.618954	-1.87122	3.76295	14.1598	3.50147	2.70308	0.360842	0.334405	1.90407	3.62549	0.307632	7740	2833	0.889928	8.31113	17.3805	0.87911	0.0437302	8680921	402595	0	364	132496	2.95726	1.54278	-1.27374	-0.36565	-0.630903	-0.386411	-0.240295	-2.38082	-0.170053	0.164828	1.85747
287110	Zygae	TRUE	training	0	0	1	0	2.0293	-2.28281	-4.05e-05	-0.00048416	5.21123	-2.76016	-4.9e-05	-0.0005854	7.6185	-4.86242	1.42419	2.02831	23.6432	4.11805	0.215383	0.141806	-0.888947	0.790226	0.228046	56350	4715	0.601943	18.7473	23.0336	0.491245	0.00877408	270397	1280629	0	191	36481	-5.06058	-5.02784	1.59404	-1.55988	-1.53978	-3.42394	-3.51318	-1.1473	-4.16385	-2.43716	-4.15201
290573	Noccaea	TRUE	training	0	0	0	1	0.834269	1.23326	2.7e-08	5.27e-07	1.52093	1.22558	2.68e-08	5.24e-07	1.50205	-0.11659	2.42543	5.88273	0.0135931	0.696005	0.31667	0.171908	0.676475	0.457619	0.184142	45675311	2339265	0.447961	18.8607	29.0928	0.359235	0.0221205	2221918	291468545	0	380	144400	0.855854	0.733338	1.98519	1.57769	2.14088	2.36515	2.25253	2.20003	1.0975	1.70514	0.658224
291375	Sarcomyxa	TRUE	training	0	1	0	0	2.43884	1.39102	0.00072981		1.93493	1.05785	0.000555012		1.11905	-2.47143	5.90594	34.8801	6.10797	5.94796	0.382341	0.361711	1.75328	3.07399	0.319115	1906	0	0.915466	9.88063	13.4433	0.903378	0.188167	56094651	49026	0	359	128881	-1.06292	-0.665234	-0.203003	1.72292	1.26841	0.586722	-2.67329	0.154823	0.44169	-1.5475	0.799251
299320	Denticeps	FALSE	test	0	0	1	0	0.812365	1.95006	1.5e-08		3.80273	1.95455	1.5e-08		3.82025	0.659959	3.28833	10.8131	0.435546	0.659937	0.302539	0.132473	0.416585	0.173543	0.14358	130022594	0	0.352032	24.49	30.8512	0.210376	0.0130689	2608358	1786197817	0	380	144400	1.75443	1.46083	3.34226	2.75093	3.02422	3.2482	3.28669	3.07816	2.28899	1.94521	1.73012
300305	Neostethus	FALSE	training	0	0	1	0	0.937999	2.49752	1.44e-08	0.00222794	6.23759	2.50657	1.44e-08	0.00223602	6.28291	0.908096	3.91205	15.3041	0.824637	0.879843	0.350065	0.143746	0.375573	0.141055	0.133002	173958835	1121	0.311682	30.7795	36.276	0.16808	0.00357499	5291333	1525629454	0	380	144400	2.62521	1.88194	3.80746	2.82773	3.82615	4.13612	4.31149	4.09103	3.55952	2.47301	1.78614
321397	Lepidothrix	FALSE	test	0	0	1	0	0.991064	1.14597	1.51e-08	0.0009463	1.31325	1.15658	1.52e-08	0.00095506	1.33767	-0.518492	2.64937	7.01919	0.268834	0.982208	0.433718	0.227674	0.864826	0.747924	0.152905	76137077	1211	0.384892	22.2513	33.9394	0.271873	0.00080373	2924491	1230276140	0	378	142884	0.643276	0.373307	2.64309	1.05818	2.57724	2.78746	2.01484	2.38756	1.72616	1.3779	0.772806
325165	Nomascus	FALSE	training	0	0	1	0	0.77036	3.36045	1.21e-08	0.000423283	11.2926	3.37542	1.22e-08	0.00042517	11.3935	2.22375	4.70905	22.1751	4.94508	0.593454	0.265809	0.154266	0.229243	0.0525524	0.186675	277616074	7939	0.503821	19.5639	23.2701	0.386939	0.105863	21239829	8578116008	0	380	144400	4.54806	4.18912	5.04552	3.69782	4.68544	4.77498	4.32369	4.50902	3.40027	3.18227	5.17587
326431	Kryptolebias	FALSE	training	0	0	1	0	0.869562	2.35671	1.38e-08	1.62e-08	5.5541	2.38126	1.39e-08	1.63e-08	5.67042	0.882603	3.65449	13.3553	0.778989	0.756138	0.33279	0.144006	0.368972	0.13614	0.140711	171282755	145925699	0.337287	32.0029	37.6962	0.191476	0.00372876	4248927	1522617405	0	380	144400	1.71144	1.38378	3.73176	2.6779	3.74702	3.9645	3.47754	3.62625	2.63295	2.38074	1.726
327281	Acephala	TRUE	training	0	1	0	0	1.48857	0.277603	4.98e-05		0.0770632	0.486018	8.72e-05		0.236214	-2.35255	2.48903	6.19525	5.53447	2.21583	0.511007	0.406915	5.36222	28.7534	0.257155	5571	0	0.656542	9.673	19.377	0.615056	0.208147	2194017	102372	0	352	123904	1.5716	-0.216128	-1.6621	-2.05686	-0.0720241	-0.150936	1.98388	0.770188	2.2689	3.19981	2.1533
329095	Callitropsis	FALSE	training	0	0	0	1	1.97154	-1.85273	-6.7e-05	-0.00154781	3.4326	-2.47424	-8.95e-05	-0.00206704	6.12188	-4.21528	2.0556	4.2255	17.7686	3.88696	0.474	0.245953	-1.06413	1.13237	0.170985	27653	1197	0.361961	6.75724	20.235	0.29946	0.00659378	744014	1410257	0	184	33856	-0.412015	-1.33793	-3.17856	2.58259	2.44764	0.914583	2.09676	-1.59452	-1.71415	-3.55557	-2.55731
332162	Candidatus Solibacter	TRUE	training	1	0	0	0	1.27038	-0.336664	-1.1e-07	-0.0187036	0.113343	-0.300061	-9.83e-08	-0.0166701	0.0900369	-2.29422	1.84586	3.40721	5.26343	1.61388	0.55869	0.216494	-3.77345	14.2389	0.125685	3051206	18	0.218261	7.13698	11.0881	0.139745	0.00602008	1535287	20050974	0	319	101761	0.920588	1.82269	-1.39342	0.659044	-1.61729	-0.701026	-1.7716	-2.24423	-0.749465	-2.05303	-0.548251
335394	Actinemys	FALSE	training	0	0	1	0	0.830464	1.43649	1.51e-08	0.000739698	2.06351	1.48418	1.57e-08	0.000764255	2.2028	0.0333492	2.66266	7.08975	0.00111217	0.689671	0.265731	0.176608	0.578119	0.334222	0.220983	94832759	1942	0.592677	24.0674	31.1671	0.48548	0.0112552	2754544	2280128409	0	379	143641	2.08098	1.79572	2.82343	2.11698	2.57724	2.66967	3.04845	2.2186	1.84853	1.76531	2.61895
338549	Ravenelia	FALSE	test	0	1	0	0	2.16094	-3.5058	-0.000547696	-0.00324012	12.2907	-4.39047	-0.000685904	-0.00405773	19.2762	-6.1823	0.107167	0.0114847	38.2208	4.66967	0.17261	0.143012	-0.61639	0.379937	0.270859	6401	1082	0.79991	6.14566	5.54743	0.759069	0.0717117	77797	136247	0	155	24025	-6.37626	-3.28436	-4.98882	-4.37119	-4.7338	-4.74258	-4.82854	-4.48512	-1.65644	-1.5455	-5.47277
348687	Protaetia	TRUE	test	0	0	1	0	1.08264	3.27313	1.87e-08	0.000389798	10.7134	3.33271	1.9e-08	0.000396893	11.107	1.348	4.88758	23.8885	1.8171	1.17211	0.394667	0.147406	0.330766	0.109406	0.122764	175241402	8397	0.265177	21.6312	29.0485	0.156259	0.00232176	18427611	1144428972	0	380	144400	2.59363	2.20657	4.80113	3.63388	4.78137	4.78005	4.20817	4.69549	3.6835	2.90804	3.21259
381464	Podoserpula	FALSE	training	0	1	0	0	1.96761	-3.67422	-0.00283943	-0.0442677	13.4999	-4.45901	-0.00344591	-0.053723	19.8828	-6.03233	-0.277126	0.0767988	36.389	3.87148	0.217444	0.149651	-0.535518	0.286779	0.229434	1294	83	0.633362	8.6493	9.35067	0.548715	0.191744	91569	22430	0	141	19881	-6.43244	-6.39813	-5.04598	-4.42493	-4.78467	-4.79934	-4.88738	-0.961422	-0.791864	-0.686766	-1.43105
392733	Terriglobus	TRUE	test	1	0	0	0	1.08364	3.84081	4.1e-07	2.39e-05	14.7518	3.7009	3.95e-07	2.31e-05	13.6967	2.22685	5.63717	31.7777	4.95884	1.17429	0.787115	0.40608	0.282139	0.0796027	0.168516	9360510	160462	0.184924	5.96737	10.0366	0.127003	0.00202546	90765348	52976260	0	380	144400	4.70222	6.48304	3.33928	4.37449	3.89799	2.24524	2.56047	1.58031	3.15909	1.90794	3.04731
392815	Chlorocebus	FALSE	training	0	0	1	0	0.851978	1.48058	1.88e-08	9.48e-07	2.19212	1.52222	1.93e-08	9.74e-07	2.31716	0.0603317	2.80617	7.8746	0.00363991	0.725866	0.258106	0.134388	0.575435	0.331125	0.171816	78793399	1562074	0.446253	23.98	29.4655	0.312869	0.0769876	1860561	8282714800	0	380	144400	1.7837	1.62426	2.7642	2.02431	2.92785	3.20034	2.53179	3.09363	1.868	1.42001	2.39832
401469	Undibacterium	TRUE	training	1	0	0	0	1.49113	0.298966	6.47e-08	1.47e-05	0.0893809	0.253404	5.48e-08	1.24e-05	0.0642135	-2.14454	2.84731	8.1072	4.59905	2.22348	0.69658	0.364016	4.98763	24.8764	0.173425	4620505	20395	0.249315	5.93718	10.3746	0.180729	0.00308578	3695439	20975649	0	355	126025	0.753521	1.3592	0.773383	-2.05112	-1.16294	0.676246	-0.344373	-0.671507	-0.757041	-3.44946	0.0997652
406833	Odonticium	TRUE	training	0	1	0	0	2.0199	-3.53597	-0.00601355		12.5031	-4.30511	-0.00732161		18.5339	-6.12938	-0.144733	0.0209476	37.5694	4.08	0.509028	0.473321	-0.571244	0.32632	0.313748	588	0	0.866814	9.96042	13.8171	0.857635	0.418505	106356	11905	0	147	21609	-6.3351	-6.29859	-4.94651	-4.33129	-4.69331	-2.05054	-4.78931	-4.44589	-1.21124	0.207316	-1.46361
409995	Stylephorus	FALSE	training	0	0	1	0	0.818529	1.89958	1.85e-08		3.60839	1.96183	1.91e-08		3.84878	0.558478	3.03646	9.22008	0.311897	0.669989	0.325286	0.142019	0.430901	0.185675	0.149071	102640747	0	0.343338	28.2969	33.8035	0.224327	0.00698333	3028489	488565523	0	380	144400	1.54906	0.997511	2.73459	2.24941	2.8255	3.1449	2.87862	2.83533	2.08951	1.82894	2.36834
414715	Actinospica	TRUE	training	1	0	0	0	1.23976	0.0592755	2.12e-08	0.00185236	0.00351359	0.191512	6.84e-08	0.00598476	0.0366769	-1.96639	1.87349	3.50995	3.86671	1.53699	0.386383	0.173688	20.9151	437.443	0.144341	2798966	32	0.333814	6.08928	9.53666	0.235036	0.0081127	3996459	17267401	0	344	118336	0.195542	1.37402	-1.96544	1.09081	0.125817	2.1588	1.60629	0.347573	-0.972626	-0.327523	-1.02879
415027	Corapipo	FALSE	training	0	0	1	0	0.85273	1.54789	1.27e-08	0.0121881	2.39596	1.5955	1.31e-08	0.012563	2.54561	0.181141	2.83482	8.03622	0.0328122	0.727148	0.370494	0.153477	0.550899	0.30349	0.13495	121583679	127	0.308051	27.9462	33.4835	0.163477	0.00261119	2195852	1257970234	0	380	144400	1.70495	0.8721	2.61577	1.54373	3.04866	3.2575	2.49096	3.13619	1.69061	1.55934	1.11221
423349	Mucilaginibacter	TRUE	training	1	0	0	0	1.05097	3.79829	5.01e-08	7.14e-07	14.427	3.62488	4.78e-08	6.81e-07	13.1397	2.36784	5.60162	31.3781	5.60667	1.10455	0.721838	0.324354	0.276697	0.076561	0.148812	75830728	5321441	0.184994	9.5111	16.7199	0.129146	0.00111862	86439598	364104138	0	380	144400	5.15837	6.34334	4.86156	4.84568	3.98685	4.00915	2.07977	2.96555	3.21076	1.79054	2.80382
423606	Fukomys	FALSE	training	0	0	1	0	0.90461	3.41658	6.46e-09	0.000216857	11.673	3.45534	6.53e-09	0.000219317	11.9394	1.93095	4.80235	23.0626	3.72856	0.818319	0.30835	0.12764	0.26477	0.0701034	0.132345	529022275	15755	0.328195	25.7628	30.1866	0.163267	0.00500928	12072862	2472531441	0	380	144400	2.80062	2.50961	4.98979	4.27732	5.19092	5.11583	4.51106	4.73094	3.7528	3.47878	3.10722
428445	Datnioides	FALSE	test	0	0	1	0	0.846988	1.97754	1.41e-08	0.00258841	3.91068	2.03033	1.45e-08	0.0026575	4.12224	0.600249	3.26497	10.66	0.360299	0.717389	0.327106	0.143757	0.428303	0.183444	0.139206	140141659	764	0.345376	29.5168	34.9122	0.192098	0.00400098	2846236	595132994	0	380	144400	1.96363	1.287	2.7878	2.40689	3.13769	4.01677	2.94333	3.50677	2.35545	2.44009	1.40752
444737	Liturgusa	FALSE	training	0	0	1	0	2.12735	-3.15295	-0.00123694	-0.027417	9.94111	-3.94304	-0.0015469	-0.0342873	15.5476	-5.62227	0.814652	0.663658	31.6099	4.52564	0.206401	0.131235	-0.674718	0.455245	0.183307	2549	115	0.580817	10.4722	18.3617	0.525845	0.00102036	99276	51531	0	131	17161	-3.39511	-3.43166	-4.30181	-3.68674	-4.04474	-4.05978	-4.14395	-3.80197	-4.7948	-2.53175	-4.78511
465509	Osmundastrum	FALSE	training	0	0	0	1	1.57938	0.428882	1.17e-05		0.18394	0.345859	9.43e-06		0.119619	-2.07859	3.13707	9.84121	4.32054	2.49444	0.255565	0.175669	3.68255	13.5612	0.218676	36665	0	0.620751	9.86807	15.596	0.485685	0.00214446	2711259	375408	0	352	123904	2.23003	0.418921	-0.311815	-0.483575	-1.99035	-1.75701	-0.194829	0.285947	1.37624	3.13701	2.21091
473343	Acanthochaenus	FALSE	training	0	0	1	0	0.859467	1.87916	1.58e-08		3.53124	1.93836	1.63e-08		3.75724	0.317074	3.08339	9.50727	0.100536	0.738684	0.315701	0.14863	0.457368	0.209185	0.148522	118598197	0	0.378407	28.2762	33.8548	0.229771	0.00515057	3085808	545766438	0	379	143641	2.04461	1.31599	3.79807	2.23379	3.08256	3.3794	2.9385	3.17466	2.9584	2.1853	1.47348
482536	Galeopterus	FALSE	training	0	0	1	0	0.828878	3.73033	5.12e-09		13.9154	3.79151	5.21e-09		14.3756	2.36731	5.02893	25.2902	5.60415	0.687039	0.30678	0.134086	0.222199	0.0493726	0.14208	728044354	0	0.349907	23.3871	28.1151	0.191553	0.00531918	15436166	6614209345	0	380	144400	3.557	2.99818	4.82507	4.17873	5.45611	5.56258	4.72716	5.09755	4.07545	3.7072	3.39181
486288	Metoligotoma	FALSE	training	0	0	1	0	2.08205	-2.28194	-0.000602573	-0.00369247	5.20727	-2.99053	-0.000789683	-0.00483905	8.94327	-4.86692	1.4371	2.06525	23.6869	4.33493	0.219627	0.132931	-0.912402	0.832477	0.213153	3787	618	0.54474	17.1201	25.7187	0.453939	0	258434	71164	0	166	27556	-4.93071	-4.89522	-0.84594	-2.92278	-1.14223	-3.29595	0.339104	0.290175	-1.21124	0.640729	-4.02217
487676	Muraenolepis	FALSE	training	0	0	1	0	0.823165	2.12916	2.48e-08	0.00334773	4.53332	2.16386	2.52e-08	0.0034023	4.68229	0.823662	3.28817	10.812	0.678419	0.6776	0.584882	0.265999	0.386615	0.149471	0.138497	85936875	636	0.257209	30.172	35.0106	0.146779	0.00334651	6896259	416419792	0	380	144400	2.33923	1.42886	2.99318	2.14318	3.10888	3.60092	3.32525	3.72212	2.89139	2.20431	1.67078
542827	Rhinopithecus	FALSE	training	0	0	1	0	0.871655	2.15514	1.65e-08	4.56e-08	4.64464	2.1647	1.66e-08	4.58e-08	4.68595	0.809698	3.6359	13.2197	0.655611	0.759782	0.268313	0.13907	0.404453	0.163583	0.169036	130322390	47235705	0.440505	24.1465	30.0291	0.29782	0.0728432	3921735	9338660436	0	380	144400	2.49241	2.22558	4.33317	2.65749	3.52728	3.86369	3.1176	3.75961	2.61614	2.25254	3.17449
571339	Mesoclemmys	FALSE	test	0	0	1	0	0.88123	2.52237	5.83e-09	0.00203417	6.36233	2.54212	5.87e-09	0.0020501	6.4624	0.966081	3.84176	14.7591	0.933313	0.776567	0.294242	0.13003	0.349367	0.122057	0.143195	432954984	1240	0.358501	23.1186	27.8108	0.19723	0.00461066	4471803	1974701514	0	380	144400	2.21452	1.81009	4.50532	3.05263	4.3636	4.0969	3.73513	3.87374	3.03845	2.93786	1.69664
591932	Piliocolobus	FALSE	training	0	0	1	0	0.802529	2.30576	1.58e-08	0.000499516	5.31655	2.35689	1.61e-08	0.000510592	5.55494	1.02963	3.53728	12.5124	1.06013	0.644053	0.284241	0.143671	0.348054	0.121141	0.165528	146240279	4616	0.422482	24.5581	29.6862	0.284633	0.0607631	4417636	3226996182	0	380	144400	2.87597	2.49374	3.89681	2.58259	3.7453	4.10685	3.37499	3.69725	2.519	2.28127	3.44506
676138	Afroboletus	FALSE	training	0	1	0	0	1.96661	-4.11915	-0.000439893	-0.00863554	16.9674	-4.92308	-0.000525745	-0.0103209	24.2367	-6.41414	-0.688491	0.474019	41.1412	3.86756	0.230976	0.144447	-0.477431	0.22794	0.231811	9364	477	0.562125	10.8659	11.7426	0.510942	0	48712	86637	0	129	16641	-3.18439	-6.78348	-5.42249	-4.80918	-5.16908	-5.18139	-5.26597	-4.92366	-2.36661	0.0994402	-1.19056
685677	Drapetisca	TRUE	training	0	0	1	0	2.24886	-1.64181	-0.00610337	-0.273634	2.69552	-2.30809	-0.00858028	-0.384682	5.3273	-4.01302	2.64885	7.01641	16.1044	5.05737	0.445854	0.301657	-1.36975	1.87621	0.213695	269	6	0.536878	5.44345	5.37522	0.472482	0.00947363	23972131	26108	0	162	26244	-4.49594	-4.19944	-0.0681733	-1.17083	-2.32154	-2.37959	-2.63432	-1.41915	3.37005	-3.43612	-0.627631
723807	Cuniculus	FALSE	test	0	0	1	0	0.814613	3.29599	6.43e-09	0.00089565	10.8636	3.32669	6.49e-09	0.000903993	11.0669	1.972	4.58077	20.9835	3.88877	0.663594	0.283787	0.125527	0.247153	0.0610844	0.144858	512958032	3680	0.362277	25.0126	29.7284	0.202447	0.00388902	9592638	3399666722	0	380	144400	2.88	2.198	4.43299	3.87284	5.06602	4.7388	4.11557	4.31795	3.79379	3.06004	2.68127
889442	Retiboletus	FALSE	training	0	1	0	0	1.64774	-1.05885	-9.13e-07	-0.000709683	1.12116	-1.28306	-1.11e-06	-0.000859963	1.64626	-3.3721	1.91956	3.68472	11.371	2.71504	0.331165	0.151227	-1.55616	2.42165	0.146035	1159327	1492	0.359843	8.21244	12.1579	0.254585	0.0162749	608312	29943504	0	275	75625	-0.652607	-2.4459	-1.55495	-2.31066	-2.66772	-1.14357	-1.64075	-1.08866	0.900775	2.10024	1.86109
904181	Chelonoidis	FALSE	training	0	0	1	0	0.858966	2.0821	7.05e-09	0.00149791	4.33514	2.12168	7.18e-09	0.00152639	4.50153	0.554408	3.35801	11.2762	0.307369	0.737823	0.293842	0.127708	0.412548	0.170196	0.141207	295425357	1390	0.351838	25.2969	30.4691	0.196453	0.00319449	2807768	2302117465	0	380	144400	1.66245	1.72581	3.2997	2.64191	3.28416	3.71414	3.3448	3.49142	2.48391	2.25924	1.20683
940469	Typhlichthys	FALSE	training	0	0	1	0	0.84778	2.24152	1.7e-08	0.0028302	5.02441	2.30893	1.75e-08	0.00291532	5.33116	0.85413	3.49343	12.2041	0.729538	0.718732	0.352324	0.161374	0.378217	0.143048	0.152563	131575336	792	0.353738	29.2861	34.2126	0.212545	0.0082024	4737232	555958232	0	380	144400	1.67593	1.55921	3.54862	2.73197	3.41429	3.42741	3.5325	3.29873	2.76714	2.216	2.12042
940557	Granulicella	TRUE	training	1	0	0	0	1.06782	5.17418	2.85e-07	0.000141611	26.7721	5.12391	2.82e-07	0.000140235	26.2544	3.54865	7.00799	49.1119	12.5929	1.14024	0.580295	0.216004	0.206375	0.0425907	0.120337	18179517	36538	0.199271	5.47666	9.69856	0.136017	0.00252917	329759983	141953085	0	380	144400	4.92279	6.57228	4.84844	5.54465	5.38533	3.65991	3.84268	2.93004	4.18716	3.25891	4.48267
996147	Mankyua	FALSE	test	0	0	0	1	1.70452	-2.41254	-7.26e-05		5.82037	-2.34235	-7.05e-05		5.48658	-4.94045	0.316967	0.100468	24.408	2.90537	0.229392	0.148083	-0.706522	0.499174	0.215274	33247	0	0.583933	11.1768	15.479	0.395572	0.0134968	112754	444784	0	221	48841	-1.61177	-2.7046	-4.29561	-1.17321	-4.0406	-4.05283	-4.1382	-3.79693	-2.34777	-0.4911	-2.46581
1000446	Amyloporia	TRUE	training	0	1	0	0	1.74577	-0.627534	-0.000163463	-0.00249021	0.393799	-0.617031	-0.000160727	-0.00244853	0.380727	-3.34444	2.05987	4.24305	11.1853	3.0477	0.365758	0.336298	-2.78195	7.73923	0.313685	3839	252	0.878642	7.7294	11.8495	0.868741	0.202105	1195634	148842	0	291	84681	-0.452795	-1.76393	-2.57514	-0.333336	-1.01411	-2.32894	-0.0171337	-2.61317	0.977474	2.60272	1.17866
1055323	Aeribacillus	TRUE	training	1	0	0	0	1.32304	-0.846816	-5.8e-07	-1.85e-06	0.717098	-0.852133	-5.83e-07	-1.86e-06	0.726131	-2.92909	1.59785	2.55314	8.57956	1.75043	0.673436	0.572175	-1.56237	2.44099	0.28265	1461245	458762	0.648536	2.71255	18.561	0.622218	0.00570157	1304532	32508591	0	303	91809	-1.03033	-0.733426	-2.11761	-1.47286	1.14215	-0.165022	-2.43305	-2.08703	-2.36281	-1.03263	-0.0277918
1124674	Sidera	TRUE	training	0	1	0	0	1.73059	-0.76045	-0.000783969	-0.0205527	0.578284	-1.0418	-0.00107402	-0.0281567	1.08534	-3.14767	2.44705	5.98806	9.90782	2.99495	0.320217	0.256125	-2.27575	5.17903	0.262838	970	37	0.730932	7.7956	14.9918	0.637484	0.0653291	1238213	21698	0	285	81225	-1.73361	-1.52396	-2.36197	-0.716017	-1.70132	-1.86743	-0.714998	-1.4145	1.28182	1.90159	-0.0995217
1154586	Gaiella	TRUE	training	1	0	0	0	1.51893	0.496616	5.9e-07		0.246627	0.494541	5.87e-07		0.24457	-2.33523	2.92131	8.53408	5.4533	2.30714	0.484555	0.182105	3.05856	9.35476	0.120643	842414	0	0.236844	8.41168	12.3534	0.148463	0.00837256	5133991	3052837	0	353	124609	2.28975	2.10922	-0.558235	1.63662	0.338668	0.184564	-1.80718	-2.47005	-2.56119	-1.59259	-1.29508
1176754	Cyttopsis	FALSE	training	0	0	1	0	0.74235	2.22645	1.82e-08	0.185538	4.95708	2.22217	1.81e-08	0.185181	4.93804	1.02484	3.42088	11.7024	1.0503	0.551084	0.327534	0.155041	0.333423	0.111171	0.14726	122443779	12	0.376724	30.4827	36.4342	0.236708	0.00434795	4359983	546554852	0	379	143641	3.27608	1.79894	4.18451	2.28744	3.14711	3.36287	2.90651	3.23862	2.60829	2.35274	1.80159
1233215	Lyrurus	TRUE	training	0	0	1	0	0.889391	1.14724	2.04e-08	0.00556913	1.31616	1.13315	2.01e-08	0.00550071	1.28402	-0.160157	2.46817	6.09188	0.0256501	0.791017	0.388795	0.24762	0.775244	0.601004	0.212267	56363518	206	0.517385	4.9021	9.02563	0.414138	0.000596866	29072334	657318718	0	379	143641	0.85281	1.0429	2.23909	0.9477	2.32748	2.53135	1.69407	1.81617	1.16093	1.20199	0.643695
1263180	Guentherus	FALSE	training	0	0	1	0	0.833833	1.77669	1.3e-08	0.148058	3.15663	1.83476	1.35e-08	0.152897	3.36635	0.272532	2.99766	8.98598	0.0742736	0.695277	0.295318	0.131092	0.469318	0.220259	0.144701	136156223	12	0.360004	24.6471	30.3924	0.212049	0.00632603	2182580	539609608	0	380	144400	0.951448	0.800785	2.66383	2.27995	3.13453	3.13186	2.92876	2.83864	2.25027	1.3283	0.782407
1328069	Prolemur	FALSE	training	0	0	1	0	0.858249	2.09683	1.14e-08		4.39671	2.10695	1.15e-08		4.43923	0.668467	3.48549	12.1486	0.446848	0.736591	0.288731	0.134	0.409307	0.167532	0.152267	183248486	0	0.381179	24.9125	29.9191	0.221563	0.00858702	2837079	2411737861	0	380	144400	1.76183	1.05309	3.50784	2.92304	3.72095	3.71414	3.04845	3.666	2.62135	2.14368	1.79003
1452645	Acalitus	TRUE	training	0	0	1	0	2.17438	0.13385	0.000257404		0.0179159	0.23449	0.000450942		0.0549854	-3.53117	3.46873	12.0321	12.4692	4.72794	0.447114	0.271932	16.2449	263.897	0.20406	520	0	0.461855	14.454	15.9714	0.420355	0.00463821	5140953	3900	0	333	110889	0.506506	2.66265	-2.18636	-1.89289	-0.153376	-0.79368	2.46019	-2.38082	1.93718	-0.4911	-2.00883
1469640	Salvator	FALSE	training	0	0	1	0	0.853982	2.92368	5.64e-09	0.00645405	8.54792	2.99609	5.78e-09	0.00661389	8.97656	1.42399	4.19623	17.6083	2.02776	0.729285	0.296907	0.130799	0.292091	0.0853173	0.144254	518344339	453	0.35635	27.4903	32.4902	0.199002	0.00402006	6616070	2068220047	0	380	144400	2.50418	2.0323	4.72195	3.47192	4.60874	4.37455	3.79241	3.93623	3.46927	2.8773	2.24837
1520352	Tryonia	FALSE	training	0	0	0	1	1.98304	-4.32896	-0.000163914	-0.0357765	18.7399	-5.13771	-0.000194536	-0.0424604	26.396	-6.73747	-0.878496	0.771754	45.3934	3.93246	0.24036	0.137908	-0.458088	0.209845	0.205805	26410	121	0.505571	12.094	15.4328	0.3273	0.0109408	28838	482804	0	130	16900	-3.15713	-2.67889	-5.63971	-5.02449	-5.38651	-5.39523	-5.48142	-5.1391	-6.13077	-1.7045	-2.51624
1524619	Ptisa	FALSE	training	0	0	0	1	1.98257	-3.73339	-0.000703484	-0.0118898	13.9382	-4.46232	-0.000840836	-0.0142112	19.9123	-6.07278	0.116215	0.0135059	36.8787	3.93059	0.202605	0.149946	-0.531038	0.282001	0.213447	5307	314	0.694243	8.41182	10.1281	0.615049	0.000318829	84864	120875	0	131	17161	-6.35136	-2.62935	-4.96442	-4.34819	-1.70531	-4.7221	-1.0717	-4.46531	-1.76181	-2.26095	-2.40486
1649510	Variibacter	TRUE	training	1	0	0	0	1.21818	0.343437	2.6e-07		0.117949	0.445652	3.38e-07		0.198606	-1.75933	2.15001	4.62254	3.09523	1.48396	0.537637	0.23822	3.54703	12.5814	0.142963	1319331	0	0.268932	5.6186	8.8768	0.196543	0.00420139	2766171	13759913	0	359	128881	0.986733	1.37891	0.138638	0.45285	-0.196676	-0.673526	-0.257892	0.449749	-0.908672	-3.2439	0.0955544
1659841	Tropicoporus	FALSE	training	0	1	0	0	1.79729	0.718844	0.000185988	0.00201357	0.516737	0.723638	0.000187228	0.002027	0.523652	-2.27657	3.62295	13.1257	5.18276	3.23027	0.392406	0.135037	2.50026	6.25128	0.127114	3865	357	0.241733	11.2116	15.7067	0.173699	0.0471069	3898182	139529	0	357	127449	-0.734146	-0.563261	-1.79976	-1.44754	-0.530877	-1.14546	0.560309	-1.01287	1.53425	2.02432	2.4871
1695901	Pseudographis	TRUE	training	0	1	0	0	1.92902	-3.05372	-0.00627048	-0.0331927	9.32523	-3.51928	-0.00722645	-0.0382531	12.3854	-5.67947	-0.144321	0.0208284	32.2564	3.72114	0.277348	0.221906	-0.631696	0.39904	0.263668	487	92	0.743087	8.21921	9.23385	0.686995	0.075767	135807	8587	0	184	33856	-2.66117	-2.16943	-4.75338	-1.21939	-4.49914	-4.50981	0.0802961	-1.55904	-0.595841	-0.267242	-0.797866
1706036	Gemmatirosa	TRUE	training	1	0	0	0	1.32908	1.18417	6.27e-07		1.40227	1.1348	6.01e-07		1.28777	-1.09749	3.21874	10.3603	1.20448	1.76645	0.498378	0.177912	1.12237	1.25971	0.114136	1888972	0	0.217824	9.2158	13.2917	0.126919	0.00479395	6807840	14960838	0	368	135424	1.33271	2.19261	0.505546	1.78771	1.43044	-1.1607	0.149576	-2.38082	0.489828	-0.127105	0.688998
1742993	Pseudarthrobacter	TRUE	test	1	0	0	0	1.16636	1.58079	1.16e-07	7.05e-06	2.49888	1.54509	1.13e-07	6.89e-06	2.38732	-0.0534566	3.37774	11.4091	0.00285761	1.3604	0.535557	0.338263	0.737837	0.544404	0.209262	13680002	224161	0.443298	3.47776	7.27163	0.36771	0.00272815	8190608	119335989	0	376	141376	2.10741	2.92815	1.80862	2.86611	1.60404	0.772397	0.203233	0.467576	1.79368	0.653014	1.19285
1812035	Plecturocebus	FALSE	training	0	0	1	0	0.849836	2.85273	9.06e-09	8.08e-07	8.13806	2.86283	9.09e-09	8.11e-07	8.19579	1.40899	4.15964	17.3026	1.98525	0.722222	0.347678	0.133444	0.297903	0.0887462	0.123701	314819873	3530299	0.288927	25.8109	30.6321	0.174249	0.0251645	9590844	2995718719	0	380	144400	2.82637	2.49374	4.15854	3.33249	4.54129	4.53519	4.20134	4.20672	3.3389	2.85913	3.38397
1849765	Rhincodon	FALSE	training	0	0	1	0	0.881144	2.84042	4.44e-09		8.06801	2.85824	4.47e-09		8.16955	1.31371	4.2167	17.7805	1.72584	0.776414	0.316866	0.130103	0.310216	0.0962337	0.136131	639932968	0	0.32244	21.3581	27.6659	0.171522	0.0105082	6462349	2992532163	0	380	144400	2.31126	1.79412	4.3817	3.5078	4.54129	4.58552	3.8621	4.26388	3.33255	2.79083	2.64731
1868481	Carlito	FALSE	training	0	0	1	0	0.805526	3.82821	5.63e-09		14.6552	3.82726	5.63e-09		14.6479	2.50139	5.11744	26.1882	6.25697	0.648871	0.299253	0.129301	0.210418	0.0442759	0.139764	679904769	0	0.347741	24.5032	28.3752	0.197854	0.0100055	19909536	3534859648	0	380	144400	3.8935	3.60831	5.28748	4.37449	5.40186	5.68422	4.87727	5.1214	4.42486	3.59658	4.32981
1905702	Oceaniopteris	FALSE	training	0	0	0	1	1.64858	-1.25607	-0.00109989	-0.0058422	1.57772	-1.37992	-0.00120834	-0.00641824	1.90419	-3.62821	1.60908	2.58914	13.1639	2.71783	0.21969	0.18622	-1.31249	1.72263	0.277451	1142	215	0.812788	4.64253	7.80927	0.742008	0.000364725	967262	52280	0	233	54289	-4.31468	-0.862369	-2.92948	-0.905901	-2.67192	-2.68037	-2.76332	-2.42444	-1.06653	-3.3001	-1.74167
1905739	Cleistoblechnum	FALSE	training	0	0	0	1	1.74385	-2.80324	-0.00768012		7.85818	-3.39299	-0.00929586		11.5124	-4.89061	0.386346	0.149263	23.9181	3.04101	0.35338	0.151904	-0.622083	0.386987	0.130998	365	0	0.32774	7.92376	7.31898	0.215543	0.00489517	309768	7765	0	146	21316	-5.40115	-2.96424	-4.01255	-3.39611	-3.75808	-3.7686	-3.85336	-3.51048	-4.50494	-4.38787	-2.24813
1909265	Psathyloma	FALSE	training	0	1	0	0	2.03015	-1.2364	-0.00364718	-0.0618198	1.52867	-1.79392	-0.0052918	-0.0896959	3.21814	-3.64654	2.87213	8.24913	13.2973	4.12149	0.245827	0.214634	-1.64199	2.69612	0.306108	339	20	0.83843	11.2001	9.07541	0.707186	0.614231	2301470	36434	0	220	48400	-4.3983	-4.09536	-2.63198	-0.669015	-1.4522	-1.80337	-1.88236	-1.46202	-3.51401	-3.3354	-1.11699
1912216	Cutibacterium	TRUE	training	1	0	0	0	1.29492	6.51436	1.98e-06	0.000199137	42.4369	6.44658	1.96e-06	0.000197065	41.5584	4.71003	8.68959	75.509	22.1844	1.67682	0.402184	0.381991	0.198779	0.0395132	0.317403	3290874	32713	0.91876	3.99188	11.9459	0.91539	0.0254464	1454806657	816342347	0	380	144400	8.38891	8.6875	8.80592	7.25266	7.78644	8.0769	7.3955	5.88293	7.17634	5.58597	6.85635
1965351	Spinulum	TRUE	training	0	0	0	1	2.02296	1.49438	0.000161275		2.23316	1.29567	0.000139831		1.67876	-1.63726	5.30334	28.1254	2.68063	4.09238	0.334258	0.297084	1.35372	1.83255	0.29617	9266	0	0.841785	3.7224	15.1525	0.810981	0.00803145	51328326	76345	0	369	136161	0.631933	2.47761	-2.77644	2.14318	1.9657	2.28275	-2.53727	1.55204	0.61789	-0.537458	0.246094
2234120	Austropuccinia	FALSE	training	0	1	0	0	1.21707	3.64637	2.25e-08		13.296	3.55453	2.19e-08		12.6347	2.00967	6.02463	36.2962	4.03876	1.48126	0.40429	0.149216	0.333776	0.111406	0.119635	162099742	0	0.258428	9.61726	16.4601	0.150426	0.00130656	68539841	1325902675	0	380	144400	1.89183	2.34754	4.37642	3.34553	4.6651	3.65525	3.70183	4.52749	3.4121	3.17338	2.99177
[truncated: 369 more columns]
