# Supplementary material for: Airborne eDNA captures three decades of ecosystem biodiversity
Source: Nat Commun. 2025 Dec 18;16:11281. doi: 10.1038/s41467-025-67676-7 (PMC12717267; doi:10.1038/s41467-025-67676-7)
Supplement: Supplementary file 8 — Supplementary Data 6 [file 41467_2025_67676_MOESM8_ESM.xlsx]

## Sheet: DataS6_Cluster_relative_abundan
tax_id	pp	domain	kingdom	phylum	class	order	family	genus	cluster	1974_21	1974_22	1974_23	1974_24	1974_25	1974_26	1974_27	1974_28	1974_29	1974_30	1974_31	1974_32	1974_33	1974_34	1974_35	1974_36	1974_37	1974_38	1974_39	1974_40	1976_20	1976_21	1976_22	1976_23	1976_24	1976_25	1976_26	1976_27	1976_28	1976_29	1976_30	1976_31	1976_32	1976_33	1976_34	1976_35	1976_36	1976_37	1976_38	1976_39
559173	0.794625	Bacteria		Firmicutes	Bacilli	Lactobacillales	Leuconostocaceae	Fructobacillus	1	4.29e-08	1.27e-08	2.24e-06	5.94e-10	4.35e-10	2.76e-08	2.05e-08	7.54e-08	1.17e-07	9.08e-08	1.07e-08	4.78e-08	2.61e-08	8.34e-07	1.87e-07	1.21e-08	9.55e-09	1.68e-09	1.66e-08	1.05e-08	1.29e-07	6.98e-08	3.64e-09	2.12e-08	1.45e-09	8.26e-10	3.44e-09	1.03e-09	6.21e-09	5.27e-09	1.4e-08	7.4e-09	3.38e-08	1.15e-07	2.23e-07	2.68e-08	7.43e-08	1.37e-08	1.58e-08	1.04e-08
45148	0.965902	Eukaryota	Fungi	Ascomycota	Dothideomycetes	Pleosporales	Lophiostomataceae	Lophiostoma	1	2.53e-07	1.39e-08	2.22e-08	5.09e-10	3.74e-10	2.36e-08	1.76e-08	6.42e-08	1.95e-07	2.44e-07	2.38e-07	3.36e-09	2.25e-08	1.35e-08	1.09e-08	1.05e-08	1.79e-07	1.07e-07	1.42e-08	2.82e-07	3.21e-09	2.56e-09	3.11e-09	1.14e-09	1.24e-09	7.01e-10	2.99e-09	9e-10	5.34e-09	1.59e-07	1.21e-08	6.47e-09	9.85e-07	9.92e-09	5.43e-07	3.1e-09	3.36e-07	1.19e-08	1.35e-08	2.29e-07
100048	0.990395	Eukaryota	Fungi	Ascomycota	Dothideomycetes	Pleosporales	Trematosphaeriaceae	Trematosphaeria	1	2.02e-07	9e-09	1.23e-08	3.4e-10	2.47e-10	1.55e-08	1.14e-08	4.21e-08	7.75e-09	4.88e-09	3.99e-09	1.38e-07	1.5e-08	9.01e-09	3.68e-09	1.43e-06	5.29e-09	1.96e-08	9.24e-09	5.03e-07	1.11e-09	2.09e-08	1.99e-09	6.77e-10	8.27e-10	4.6e-10	1.91e-09	5.74e-10	3.44e-09	2.83e-09	7.24e-09	1.89e-07	1.88e-08	5.55e-09	3.17e-07	4.19e-10	1.76e-07	2.47e-07	7.73e-09	3.24e-09
227045	0.801575	Eukaryota	Fungi	Ascomycota	Dothideomycetes	Venturiales	Sympoventuriaceae	Ochroconis	1	4.4e-10	3.6e-09	7.28e-09	2.1e-10	1.53e-10	9.53e-09	6.96e-09	2.61e-08	2.52e-07	3.01e-09	2.14e-07	4.22e-08	9.2e-09	2.3e-07	1.91e-09	4.15e-09	5.22e-07	2.56e-09	2.31e-07	5.18e-08	5.83e-10	5.43e-10	1.21e-09	4.06e-10	5.09e-10	2.82e-10	4.46e-08	1.37e-08	2.09e-09	1.72e-09	2.5e-07	1.28e-07	1.15e-08	8.99e-08	6.54e-07	1.1e-08	7.42e-07	5.27e-07	6.29e-07	1.35e-07
129528	0.965552	Eukaryota	Fungi	Ascomycota	Lecanoromycetes	Trapeliales		Anzina	1	4.57e-08	1.39e-07	1.41e-07	4.22e-09	1.3e-09	8.11e-08	5.95e-08	5.08e-07	3.58e-07	1.24e-07	1.38e-06	5.98e-07	7.88e-08	9.05e-07	9.41e-08	8.06e-06	1.32e-05	2.04e-08	1.49e-06	1.53e-06	5.21e-09	1.17e-08	1.03e-08	8.26e-09	1.36e-08	2.41e-09	9.92e-09	1.95e-08	1.79e-08	1.47e-08	3.74e-08	1.62e-08	9.72e-08	2.83e-08	5.49e-08	6.37e-09	3.7e-07	1.35e-06	7.4e-07	2.93e-07
1032484	0.965616	Eukaryota	Fungi	Ascomycota	Lecanoromycetes		Protothelenellaceae	Protothelenella	1	1.75e-08	8.4e-09	2.53e-08	6.91e-10	5.05e-10	3.16e-08	2.33e-08	8.65e-08	4.57e-07	9.96e-09	5.3e-07	4.75e-07	8e-07	3.83e-07	7.66e-09	1.07e-06	1.7e-06	3.41e-08	1.89e-08	3.24e-07	2.33e-09	2.09e-09	4.08e-09	1.39e-09	1.68e-09	9.4e-10	2.84e-08	1.17e-09	6.97e-09	5.77e-09	9.72e-08	5.49e-07	3.83e-08	7.17e-08	1.95e-06	4.82e-08	2.48e-06	1.13e-06	2.61e-06	2.08e-07
315080	0.842905	Eukaryota	Fungi	Ascomycota	Leotiomycetes	Helotiales	Cenangiaceae	Heyderia	1	7.39e-09	3.71e-09	1.65e-07	8.34e-09	4.28e-09	2.72e-07	1.41e-07	2.05e-06	3.36e-07	3.09e-07	6.96e-07	1.08e-06	1.76e-06	8.57e-06	6.3e-08	1.23e-05	1.15e-05	9.4e-08	9.94e-06	3.64e-06	1.89e-08	9.82e-08	2.48e-08	1.63e-08	1.01e-08	5.68e-09	2.36e-08	2.41e-08	4.26e-08	2.26e-08	9.31e-08	1.71e-07	2.32e-07	2.17e-07	3.12e-07	2.86e-07	4.12e-06	5.91e-06	3.04e-06	1.81e-07
155149	0.990435	Eukaryota	Fungi	Ascomycota	Leotiomycetes	Helotiales	Helotiaceae	Bisporella	1	1.87e-08	8.53e-09	8.61e-08	2.32e-09	1.7e-09	1.06e-07	3.87e-07	2.89e-07	5.62e-07	1.8e-06	7.03e-07	6.7e-07	5.64e-07	1.73e-06	4.18e-07	7.37e-06	5.11e-06	1.05e-07	3e-06	1.94e-06	8.45e-09	7.43e-09	1.37e-08	4.72e-09	5.66e-09	8.94e-09	7.41e-08	3.3e-08	5.74e-08	1.95e-08	1.65e-06	3.86e-07	1.28e-07	3.92e-08	9.85e-07	3.8e-08	1.24e-06	2.6e-06	3.53e-06	1.32e-06
112133	0.885174	Eukaryota	Fungi	Ascomycota	Leotiomycetes	Helotiales	Helotiaceae	Crocicreas	1	4.2e-07	2.68e-08	6.92e-08	1.73e-09	7.87e-09	6.88e-07	5.38e-07	2.18e-07	9.61e-07	1.67e-06	2.02e-06	6.74e-07	5.2e-07	2.03e-06	2.01e-07	1.22e-06	1.23e-06	1.98e-07	4.49e-07	5.47e-07	4.41e-08	6.73e-09	1.04e-08	5.27e-08	4.24e-09	9.74e-09	8.81e-08	3.3e-07	7.43e-08	1.02e-07	1.84e-07	1.24e-06	1.62e-06	2.11e-07	5.8e-07	1.03e-07	2.99e-06	5.05e-06	1.79e-06	4.66e-07
1071711	0.887391	Eukaryota	Fungi	Ascomycota	Leotiomycetes	Helotiales	Hyaloscyphaceae	Mollisina	1	9.72e-09	1.52e-08	2.65e-07	2.83e-08	4.51e-09	1.99e-07	1.48e-07	9.5e-07	6.22e-07	1.09e-07	4.81e-07	5.57e-08	7.21e-07	4.52e-07	5.84e-08	8.59e-06	6.01e-06	1.37e-07	9.5e-07	1.23e-06	2.69e-08	2.09e-08	2.62e-08	9.54e-09	6.73e-09	5.96e-09	2.47e-08	5.74e-08	4.46e-08	2.36e-08	6.41e-08	7.31e-07	2.42e-07	5.77e-07	7.43e-08	1.32e-07	3.46e-06	2.99e-06	1.65e-06	2.11e-06
186310	0.978903	Eukaryota	Fungi	Ascomycota	Leotiomycetes	Helotiales	Pezizellaceae	Calycina	1	1.58e-07	3.88e-09	1.79e-07	4.5e-09	1.84e-08	2.15e-07	1.35e-07	4.28e-07	2.89e-06	3.34e-06	3.85e-06	3.23e-07	8.32e-07	1.22e-06	2.27e-07	9.12e-06	4.26e-06	3.19e-07	3.02e-06	2.69e-06	2.39e-08	1.82e-08	2.6e-08	5.52e-08	3.9e-08	2.35e-08	2.41e-08	2.57e-07	8.56e-08	2.81e-08	3.99e-07	2.22e-06	2.53e-06	1.39e-07	8.21e-07	2.93e-07	1.18e-05	1.16e-05	5.39e-06	2.05e-06
315085	0.979924	Eukaryota	Fungi	Ascomycota	Leotiomycetes	Helotiales	Vibrisseaceae	Vibrissea	1	9.9e-09	2.03e-07	1.49e-07	1.15e-08	3.27e-08	2.49e-07	2.97e-06	3.96e-07	3.14e-06	2.69e-06	1.98e-06	8.2e-07	1.89e-06	2.16e-06	9.63e-08	1.16e-06	2.82e-06	6.84e-07	3.94e-07	2.62e-06	2.81e-08	3.59e-08	1.93e-08	1.64e-08	1.4e-07	5.77e-08	7.79e-07	1.14e-06	2.22e-06	2.6e-07	2.55e-06	2.59e-06	8.6e-07	4.24e-07	2.24e-06	6.66e-07	9.42e-06	7.34e-06	2.16e-06	1e-06
13000	0.909788	Eukaryota	Fungi	Ascomycota	Leotiomycetes	Helotiales		Chalara	1	8.96e-08	2.24e-08	2.01e-07	5.18e-09	3.88e-09	2.37e-07	1.77e-07	3.84e-07	1.11e-07	7.87e-07	6.99e-07	3.89e-07	4.77e-07	1.38e-06	4.35e-08	9.57e-07	5.62e-07	4.74e-08	6.81e-07	7.36e-07	2.25e-08	4.85e-08	1.52e-07	5.78e-08	7.25e-09	2.37e-08	6.15e-08	2.24e-07	5.38e-08	2.45e-08	6.69e-08	6.03e-07	9.82e-07	9.18e-08	7.61e-07	1.17e-07	2.58e-07	1.04e-06	9.83e-07	2.49e-07
293626	0.9686	Eukaryota	Fungi	Ascomycota	Leotiomycetes	Helotiales		Spirosphaera	1	1.04e-07	1e-09	6.61e-07	1.23e-09	9.05e-10	5.68e-08	4.17e-08	1.55e-07	2.83e-08	8.11e-07	1.42e-07	1.13e-07	5.44e-08	3.31e-08	1.57e-08	4.43e-06	2.8e-06	1.02e-07	5.5e-07	7.41e-07	4.75e-09	4.14e-09	7.34e-09	2.54e-09	3.01e-09	1.69e-09	6.98e-09	2.1e-09	6.31e-08	1.05e-08	2.7e-08	6.18e-08	6.89e-08	2.12e-08	3.86e-08	1.48e-08	2.08e-07	5.52e-07	2.59e-07	2.62e-07
2075529	0.977134	Eukaryota	Fungi	Ascomycota	Leotiomycetes	Phacidiales		Epithamnolia	1	1.06e-07	7.9e-10	4.11e-08	1.21e-09	8.9e-10	5.52e-08	4.04e-08	7.72e-07	2.76e-08	1.75e-08	1.2e-08	6.04e-09	5.36e-08	1.69e-07	1.74e-07	4.39e-06	1.28e-05	1.27e-07	3.33e-06	2.9e-06	3.13e-09	2.97e-09	7.05e-09	1.22e-08	1.54e-08	1.63e-09	6.71e-09	2.09e-08	1.21e-08	9.53e-08	2.49e-08	1.05e-08	6.67e-08	1.87e-08	3.73e-08	8.16e-10	1.64e-08	2.33e-08	2.62e-08	9.79e-07
33155	0.936555	Eukaryota	Fungi	Ascomycota	Leotiomycetes	Rhytismatales	Cudoniaceae	Cudonia	1	1.16e-08	5.68e-09	2.09e-07	4.41e-09	4.87e-09	2.05e-07	7.76e-07	3.41e-07	2.08e-06	3.45e-06	8.35e-06	8.73e-06	3e-06	1.66e-05	6.62e-07	2.31e-05	1.86e-05	4.28e-07	1.36e-06	2.44e-06	3.81e-08	2.86e-08	2.74e-08	2.66e-08	6.37e-09	6.22e-09	7.2e-07	7.94e-09	4.7e-08	2.29e-08	6.51e-08	2.34e-07	1.94e-06	9.35e-08	1.53e-06	2.46e-07	1.08e-06	4.01e-07	3.36e-07	4.12e-07
33157	0.981359	Eukaryota	Fungi	Ascomycota	Leotiomycetes	Rhytismatales	Cudoniaceae	Spathularia	1	3.06e-06	1.03e-07	1.1e-06	1.2e-08	1.98e-08	3.5e-07	4.29e-06	1.22e-06	1.62e-05	1.49e-05	1.63e-05	1.26e-05	4.97e-06	1.78e-05	7.77e-08	2.96e-05	1.53e-05	1.06e-06	3.18e-06	3.85e-06	2.71e-08	4.78e-07	1.87e-08	1.19e-07	1.02e-07	2.98e-08	9.61e-08	3.96e-07	2.31e-07	1.46e-06	5.78e-06	1.74e-05	2.65e-06	7e-07	7.38e-06	1.8e-06	8.16e-06	2.55e-06	1.31e-06	1.07e-06
261205	0.97399	Eukaryota	Fungi	Ascomycota	Orbiliomycetes	Orbiliales	Orbiliaceae	Hyalorbilia	1	1.78e-09	4.09e-10	1.4e-08	2.73e-10	1.99e-10	1.29e-08	2.01e-07	3.5e-08	5.17e-07	3.95e-09	6.3e-07	2.23e-09	1.2e-08	7.38e-09	1.06e-08	1.91e-07	2.32e-07	3.67e-09	7.77e-09	3.29e-07	3.07e-09	2.1e-09	1.72e-09	6.73e-10	6.67e-10	3.86e-10	1.63e-09	4.86e-10	2.93e-09	9e-08	7.07e-09	4.38e-09	3.15e-07	1.98e-07	1.5e-06	6.52e-09	7.22e-07	7.08e-09	1.87e-07	8.69e-09
47022	0.982173	Eukaryota	Fungi	Ascomycota	Orbiliomycetes	Orbiliales	Orbiliaceae	Orbilia	1	6.97e-07	8.77e-08	1.79e-07	4.25e-09	1.93e-08	3.65e-07	1.87e-07	7.35e-07	1.02e-05	1.37e-05	6.31e-06	2.5e-06	2.42e-06	5.48e-06	6.08e-07	3.3e-06	3.13e-06	3.6e-07	1.51e-06	9.35e-07	2.37e-08	3.33e-07	2.57e-08	1.49e-07	7.52e-08	4.52e-08	2.51e-07	2.34e-07	2.09e-07	6.09e-07	1.44e-06	3.17e-06	2.56e-06	1.29e-06	3.76e-06	2.92e-07	6.45e-06	3.08e-06	1.59e-06	1.26e-06
33160	0.989029	Eukaryota	Fungi	Ascomycota	Pezizomycetes	Pezizales	Discinaceae	Gyromitra	1	4.31e-08	2.41e-09	1.01e-07	4.14e-08	8.33e-08	1.09e-07	8.24e-08	3.02e-07	1.32e-06	9.08e-07	2.28e-06	4.44e-07	1.04e-07	7.65e-07	1.62e-06	2.71e-06	1.18e-05	6.84e-07	1.67e-06	1.66e-06	7.5e-07	1.63e-07	1.45e-08	2.13e-08	1.41e-07	7.01e-08	4.59e-08	4.76e-08	2.49e-08	1.43e-07	9.34e-07	4.82e-07	1.16e-06	1.55e-07	2.52e-07	8.6e-08	1.16e-06	2.01e-06	1.47e-06	7.79e-07
5193	0.985893	Eukaryota	Fungi	Ascomycota	Pezizomycetes	Pezizales	Morchellaceae	Morchella	1	1.73e-05	3.71e-06	0.000116477	1.68e-05	1.35e-05	0.000103152	6.07e-05	0.00039477	0.000235115	0.000193942	0.000204751	0.000246348	0.00022012	0.00100091	0.000111736	0.00345914	0.00696796	0.000177284	0.001692	0.00327269	9.27e-06	1.33e-05	8.74e-06	7.18e-06	8.84e-06	1.05e-05	9.41e-05	5.44e-05	0.000144727	0.000102933	6.95e-05	0.000123675	0.000824165	0.00038026	0.00033426	5.41e-05	0.00257106	0.00580354	0.0052404	0.00181833
47198	0.88589	Eukaryota	Fungi	Ascomycota	Pezizomycetes	Pezizales	Pyronemataceae	Otidea	1	1.76e-09	5.08e-10	2.27e-08	5.71e-10	4.2e-10	2.62e-08	1.94e-08	7.12e-08	7.89e-07	8.22e-09	8.38e-09	5.09e-07	2.52e-08	2.63e-06	1.56e-05	2.45e-06	2.05e-06	1.86e-07	2.01e-07	3.5e-07	2.6e-09	2.22e-09	3.41e-09	1.2e-09	6.79e-08	1.37e-08	3.29e-09	9.87e-10	5.89e-09	4.9e-09	7.82e-08	6.32e-09	3.21e-08	1.02e-08	2.8e-07	5.12e-08	1.48e-07	1.24e-08	2.96e-07	1.07e-07
47212	0.883707	Eukaryota	Fungi	Ascomycota	Pezizomycetes	Pezizales	Pyronemataceae	Trichophaea	1	3.87e-10	7.58e-09	6.81e-09	2.01e-10	1.48e-10	9.08e-09	6.64e-09	2.46e-08	7.52e-07	4.04e-07	2.86e-07	1.38e-07	8.89e-09	7.3e-07	2.4e-07	3.34e-07	1.59e-07	7.63e-09	5.42e-09	1.66e-09	5.09e-10	4.95e-10	1.16e-09	3.83e-10	4.87e-10	2.68e-10	1.12e-09	3.38e-10	2e-09	1.62e-09	4.14e-09	1.74e-09	1.54e-06	3.08e-09	2.92e-07	3.17e-09	6.58e-08	4.43e-07	4.3e-09	1.7e-07
1540230	0.973448	Eukaryota	Fungi	Ascomycota	Saccharomycetes	Saccharomycetales	Alloascoideaceae	Alloascoidea	1	8.47e-08	5.6e-08	8.93e-06	9.83e-09	6.42e-08	3.91e-06	3.4e-06	1.6e-05	2.08e-06	2.08e-06	6.29e-07	3.41e-07	1.93e-07	3.69e-06	1.15e-06	1.54e-05	9.26e-06	9.65e-07	8.64e-06	1.65e-05	2.42e-07	2.99e-07	5.82e-08	1.27e-07	1.55e-07	2.56e-08	9.4e-07	1.15e-07	7.4e-07	5.61e-07	3.47e-07	5.85e-07	9.43e-06	2.47e-06	3.43e-06	4.44e-07	2.5e-06	2.58e-06	1.64e-06	1.28e-06
42370	0.950992	Eukaryota	Fungi	Ascomycota	Sordariomycetes	Boliniales	Boliniaceae	Camarops	1	9.91e-08	1.4e-08	3.16e-08	9.84e-10	7.26e-10	7.35e-07	3.25e-08	1.21e-07	2e-06	5.17e-06	7.83e-07	1.38e-06	1.08e-06	4.67e-06	6.63e-06	4.21e-06	4.98e-06	8.37e-08	1.32e-06	1.79e-07	2.06e-09	2.09e-09	5.63e-09	4.81e-08	2.38e-09	1.3e-09	5.45e-09	1.65e-09	9.75e-09	1.35e-07	2.56e-07	2.47e-07	9.3e-07	1.9e-06	1.03e-06	4.08e-08	1.03e-06	2.58e-07	2.12e-07	3.44e-07
29865	0.952758	Eukaryota	Fungi	Ascomycota	Sordariomycetes	Hypocreales	Bionectriaceae	Nectriopsis	1	1.44e-07	3.7e-08	3.19e-07	4.97e-09	6.67e-09	2.31e-07	1.03e-07	5.89e-07	1.67e-06	5.43e-07	3.62e-06	1.65e-06	1.59e-06	9.6e-07	6.62e-07	9.48e-06	1.13e-05	1.62e-06	6.76e-06	2.31e-05	2.07e-08	1.58e-08	3.05e-08	2.06e-08	6.08e-09	1.28e-08	1.89e-08	2.44e-08	5.25e-08	2.59e-07	6.07e-08	2.01e-07	2.86e-07	9.92e-08	6.76e-08	1.26e-08	3.88e-08	3.5e-07	4.81e-06	5.53e-08
1053253	0.944125	Eukaryota	Fungi	Ascomycota	Sordariomycetes	Hypocreales	Nectriaceae	Stylonectria	1	2.13e-08	2.4e-10	1.01e-08	2.39e-10	1.74e-10	1.11e-08	8.24e-09	3.03e-08	4.13e-07	3.46e-09	4.03e-09	1.54e-09	1.05e-08	1.54e-07	4.42e-09	1.35e-07	2.83e-07	1.42e-08	6.69e-09	3.85e-09	1.32e-09	1.06e-09	1.46e-09	5.23e-10	5.84e-10	3.31e-10	1.38e-09	4.15e-10	2.49e-09	2.1e-09	5.56e-09	2.85e-09	1.35e-08	4.5e-09	7.58e-09	1.01e-09	6.04e-07	6.87e-07	4.42e-07	9.48e-08
267679	0.981849	Eukaryota	Fungi	Ascomycota	Sordariomycetes	Hypocreales	Niessliaceae	Niesslia	1	2.95e-09	1.71e-08	2.73e-08	5.81e-10	4.25e-10	2.73e-08	2.03e-08	7.44e-08	1.36e-08	8.43e-09	3.9e-07	7.74e-08	2.56e-08	1.57e-08	1.64e-08	5.73e-07	3.13e-07	3.51e-09	1.64e-08	1.03e-07	4.81e-09	3.54e-09	3.62e-09	1.36e-09	1.43e-09	8.2e-10	3.43e-09	1.03e-09	6.17e-09	5.32e-09	1.44e-08	8.2e-09	7.83e-07	1.22e-08	1.87e-08	6.56e-09	1.03e-08	6.39e-07	1.66e-08	1.37e-08
45829	0.985884	Eukaryota	Fungi	Ascomycota	Sordariomycetes		Phomatosporaceae	Lanspora	1	3.58e-08	2.16e-09	9.98e-08	9.39e-09	4.59e-09	1.19e-07	8.75e-08	3.22e-07	5.03e-07	3.74e-08	4.15e-07	1.48e-08	1.14e-07	4.25e-06	3.51e-08	2.29e-06	1.39e-06	1.96e-07	1.96e-06	2.29e-06	1.05e-08	2.4e-08	1.53e-08	5.36e-09	6.31e-09	3.52e-09	1.48e-08	3.15e-08	2.66e-08	2.2e-08	2.42e-07	6.8e-08	3.92e-07	4.52e-08	5.14e-07	1.36e-07	3.79e-06	3.07e-06	1.47e-06	1.48e-06
286405	0.983846	Eukaryota	Fungi	Ascomycota				Sarcosagium	1	1.52e-07	5.31e-09	1.75e-07	3.31e-09	6.74e-09	3.09e-07	1.17e-07	4.28e-07	7.83e-08	9.19e-08	1.86e-07	2.81e-08	1.46e-07	8.99e-08	1.44e-07	1.32e-07	1.09e-07	3.65e-08	9.54e-08	1.07e-07	4.18e-08	2.8e-08	2.12e-08	1.59e-08	8.12e-09	4.73e-09	2e-08	4.53e-08	3.61e-08	3.16e-08	8.25e-07	3.4e-08	1.95e-07	4.84e-07	1.08e-07	5.2e-08	6.47e-08	5.34e-08	1.05e-07	2.79e-07
5340	0.956724	Eukaryota	Fungi	Basidiomycota	Agaricomycetes	Agaricales	Agaricaceae	Agaricus	1	6.62e-06	8.81e-07	4.04e-06	6.2e-08	1.71e-07	9.6e-06	9.83e-06	1.61e-05	4.47e-05	0.000110449	0.000106968	5.99e-05	7.21e-05	0.000132493	4.56e-05	0.000165064	0.000213986	7.71e-06	6.85e-05	5.73e-05	6.25e-07	1.18e-06	1.3e-06	5.03e-07	7.55e-07	3.79e-07	1.91e-06	5.26e-06	1.24e-05	1.44e-05	1.14e-05	1.44e-05	5.78e-05	1.57e-05	2.79e-05	1.03e-06	3.18e-05	1.38e-05	1.85e-05	7.18e-06
5345	0.937119	Eukaryota	Fungi	Basidiomycota	Agaricomycetes	Agaricales	Agaricaceae	Coprinus	1	3.95e-06	2.16e-07	1.91e-06	1.21e-07	9.91e-07	4.49e-06	1.63e-06	4.6e-06	1.36e-05	4.57e-05	5.04e-05	0.000316277	5.53e-05	4.08e-05	3.34e-05	4.41e-05	7.11e-05	4.5e-06	3.08e-05	2.09e-05	1.4e-06	6.84e-07	3.38e-07	1.91e-06	1.39e-07	1.09e-06	1.93e-07	1.45e-06	1.33e-06	4.42e-06	2.84e-06	1.23e-05	1.77e-05	2.73e-05	4.53e-05	5.39e-06	5.61e-05	1.08e-05	4.85e-06	4.16e-06
56158	0.752724	Eukaryota	Fungi	Basidiomycota	Agaricomycetes	Agaricales	Agaricaceae	Cystoderma	1	7.09e-09	2.66e-09	6.86e-07	3.6e-09	2.53e-08	6.42e-07	1.89e-07	3.39e-07	1.17e-06	4.27e-06	1.04e-05	7.67e-06	1.51e-05	2.64e-05	5.46e-07	6.14e-05	0.00010254	9.2e-07	2.03e-05	6.4e-06	2.99e-08	3.31e-08	2.04e-08	1.69e-07	6.45e-09	9.83e-09	2.01e-07	1.13e-07	8.05e-08	2.6e-07	1.44e-06	7.89e-07	2.73e-06	3.01e-07	9.61e-07	5.01e-07	8.32e-06	7.35e-06	2.19e-06	1.86e-06
71680	0.994097	Eukaryota	Fungi	Basidiomycota	Agaricomycetes	Agaricales	Agaricaceae	Lacrymaria	1	2.48e-09	6.2e-10	2.33e-08	4.67e-09	3.65e-10	2.31e-08	1.73e-08	6.26e-08	5.03e-07	1.24e-06	1.2e-07	4.17e-07	2.18e-08	2.72e-06	1.38e-08	8.02e-07	4.54e-07	5.3e-08	1.39e-08	1.57e-07	4.06e-09	3.02e-09	3.05e-09	1.15e-09	1.21e-09	6.9e-10	8.88e-08	8.31e-08	2.74e-07	8.55e-08	1.1e-07	6.98e-09	2.85e-08	1.03e-08	4.98e-07	2.49e-07	4.88e-07	1.21e-08	1.39e-08	1.49e-07
34435	0.945198	Eukaryota	Fungi	Basidiomycota	Agaricomycetes	Agaricales	Agaricaceae	Macrolepiota	1	1.71e-05	2.73e-06	8.02e-06	1.3e-07	2.34e-07	1.97e-05	6.99e-06	1.67e-05	4.04e-05	0.000112527	0.000211932	0.000133121	0.000129598	0.000142432	0.000109964	0.000249202	0.000524732	2.44e-05	0.000122855	5.78e-05	6.31e-07	9.8e-07	3.74e-07	5.72e-07	3.61e-07	1.07e-07	1.93e-06	1.24e-06	1.23e-06	9.08e-07	4.77e-06	1.2e-05	4.19e-05	7.47e-06	3.76e-05	1.21e-06	2.78e-05	2.24e-05	1.8e-05	6.79e-06
41955	0.962443	Eukaryota	Fungi	Basidiomycota	Agaricomycetes	Agaricales	Amanitaceae	Amanita	1	8.17e-06	1.65e-06	3.62e-05	2.01e-07	1.32e-07	1.07e-05	1.45e-05	2.22e-05	0.000181724	0.000464687	0.000340804	0.000473371	0.000591961	0.000644382	6.92e-05	0.000695712	0.000785753	1.73e-05	0.00030756	0.000262994	1.42e-06	8.84e-07	6.38e-07	1.62e-06	2.7e-06	1.05e-06	3.22e-06	3.83e-06	6.62e-06	9.19e-06	1.8e-05	2.94e-05	9.22e-05	3.33e-05	0.00010746	1.15e-05	0.000123497	7.61e-05	6.62e-05	4.46e-05
5399	0.962408	Eukaryota	Fungi	Basidiomycota	Agaricomycetes	Agaricales	Bolbitiaceae	Agrocybe	1	6.58e-06	3.83e-07	1.28e-06	4.95e-07	7.45e-08	1.94e-05	1.39e-05	6.71e-06	8.73e-05	0.000344779	0.000127813	0.000265226	0.000237	0.000294448	3.69e-05	0.000292941	0.0002386	7.09e-06	8.12e-05	0.000180303	2.52e-06	1e-06	1.46e-06	3.6e-07	7.93e-07	4.33e-07	3.07e-06	1.16e-06	4.91e-06	2.44e-06	1.27e-05	1.95e-05	5.1e-05	1.75e-05	5.41e-05	6.23e-06	7.29e-05	4.34e-05	2.17e-05	2.1e-05
71669	0.89163	Eukaryota	Fungi	Basidiomycota	Agaricomycetes	Agaricales	Bolbitiaceae	Conocybe	1	8.35e-10	2.36e-10	1.03e-08	2.54e-10	1.87e-10	3.6e-07	8.66e-09	3.17e-08	3.64e-07	2.01e-07	1.15e-07	3.52e-07	3.62e-07	3.7e-07	9.75e-08	3.22e-07	8.33e-07	5.61e-08	1.99e-07	3.2e-07	1.24e-09	2.5e-08	1.52e-09	5.4e-10	6.2e-10	3.47e-10	1.46e-09	4.4e-10	2.62e-09	2.2e-09	1.45e-07	8.98e-08	3.63e-07	4.62e-09	4.49e-07	8.26e-10	1.04e-07	1.75e-07	6.34e-09	9.51e-08
467952	0.8438	Eukaryota	Fungi	Basidiomycota	Agaricomycetes	Agaricales	Clavariaceae	Hyphodontiella	1	7.62e-09	1.81e-09	6.34e-08	1.28e-09	9.36e-10	6.04e-08	4.51e-08	1.64e-07	1.78e-06	6.93e-07	3.07e-06	3.96e-07	4.82e-07	3.48e-08	4.41e-08	1.32e-06	4.43e-06	1.27e-08	1.21e-06	3.42e-08	1.29e-08	9.07e-09	8.06e-09	3.1e-09	3.14e-09	1.66e-08	7.61e-09	2.28e-09	1.37e-08	1.19e-08	3.03e-06	2.52e-07	7.46e-08	2.82e-08	2.65e-07	1.08e-07	1.57e-06	7.2e-07	4.03e-07	3.64e-08
104236	0.842266	Eukaryota	Fungi	Basidiomycota	Agaricomycetes	Agaricales	Clavariaceae	Macrotyphula	1	6.99e-08	5.81e-09	1.08e-07	2.59e-09	1.89e-09	1.2e-07	8.89e-08	3.27e-07	1.61e-06	2.54e-06	1.91e-06	1.01e-06	3.5e-07	3.04e-06	4.63e-08	3.65e-06	3.95e-06	1.57e-07	1.12e-06	4.4e-07	1.38e-08	4.94e-08	1.56e-08	5.59e-09	7.1e-08	3.59e-09	4.15e-08	6.6e-08	6.1e-08	9.99e-08	3.18e-07	7.32e-07	1.12e-06	1.11e-07	2.38e-06	1.75e-07	1.75e-06	1.42e-06	3.19e-06	3.39e-07
91662	0.963652	Eukaryota	Fungi	Basidiomycota	Agaricomycetes	Agaricales	Cortinariaceae	Alnicola	1	7.81e-09	3.33e-08	7.74e-08	1.71e-09	6.54e-09	7.99e-08	6.03e-07	2.16e-07	6.65e-06	2.88e-06	9.87e-08	1.18e-06	7.53e-08	2.76e-06	4.32e-07	7.25e-06	4.9e-07	1.08e-07	1.78e-07	3.48e-08	1.25e-08	9.53e-09	1.05e-08	3.9e-09	5.03e-08	5.67e-08	6.2e-07	1.4e-07	5.78e-08	1.55e-08	4.12e-08	1.23e-07	9.55e-07	1.4e-07	9.23e-07	1.03e-06	1.86e-06	4.94e-07	4.7e-08	8.98e-07
34451	0.989	Eukaryota	Fungi	Basidiomycota	Agaricomycetes	Agaricales	Cortinariaceae	Cortinarius	1	6.22e-07	7.44e-08	1.95e-06	7.47e-08	1.1e-07	6.62e-07	5.82e-06	1.02e-05	4.43e-05	0.000185101	0.000142678	0.000216473	0.000414416	0.00145459	5.94e-05	0.00113855	0.000518666	8.11e-06	9.74e-05	3.43e-05	1.39e-07	1.04e-06	3.44e-07	1.78e-07	7.03e-08	7.62e-08	5.1e-07	2.17e-07	8.41e-07	1.12e-06	9.38e-06	1.45e-05	4.94e-05	2.78e-05	6.69e-05	2e-05	0.000150049	2.05e-05	2.37e-05	1.95e-05
34453	0.966668	Eukaryota	Fungi	Basidiomycota	Agaricomycetes	Agaricales	Cortinariaceae	Hebeloma	1	1.26e-07	4.02e-09	1.68e-06	4.56e-09	1e-07	4.45e-07	5.73e-06	2.32e-06	3.62e-05	7.2e-05	4.58e-05	3.4e-05	6.03e-05	0.000261313	1.98e-05	0.000299523	5.81e-05	4.47e-06	8.64e-06	6.08e-06	2.52e-08	4.24e-07	5.36e-08	1.79e-07	3.4e-08	8.25e-08	9.42e-07	3.01e-07	1.65e-06	5.86e-07	4.23e-06	6.16e-06	4.05e-05	8.97e-06	4.16e-05	3.08e-05	0.000150083	1.41e-05	6.96e-06	2.3e-05
330927	0.923185	Eukaryota	Fungi	Basidiomycota	Agaricomycetes	Agaricales	Cortinariaceae	Leucocortinarius	1	5.34e-09	1.37e-09	5.33e-08	1.18e-09	5.59e-09	5.53e-08	4.1e-08	1.51e-07	2.4e-07	1.17e-06	1.58e-06	8.52e-07	1.29e-06	3.65e-06	1.47e-06	4.15e-06	1.34e-06	8.79e-08	3.33e-08	1.09e-06	8.46e-09	6.43e-09	7.29e-09	6.56e-08	2.89e-09	1.65e-09	6.9e-09	2.07e-09	1.25e-08	1.06e-08	2.85e-08	3.28e-07	6.37e-07	2.38e-08	7.36e-07	2.1e-07	2.67e-07	4.99e-07	3.26e-08	1.42e-07
101842	0.970886	Eukaryota	Fungi	Basidiomycota	Agaricomycetes	Agaricales	Cortinariaceae	Naucoria	1	8.57e-09	4.3e-09	1.65e-07	3.63e-09	7.32e-09	1.69e-07	3.41e-07	2.77e-07	2.51e-06	2.42e-06	2.82e-06	2.79e-06	2.21e-06	1.42e-05	4.09e-07	8.82e-06	1.76e-06	5.95e-07	1.21e-06	5.43e-07	2.69e-08	2.76e-08	2.23e-08	8.28e-09	5.25e-09	7.18e-09	1.74e-07	1e-08	3.85e-08	1.86e-08	1.82e-07	2.85e-07	9.45e-07	2.63e-07	1.14e-06	1.81e-06	3.63e-06	7.09e-07	3.31e-07	5.91e-07
104351	0.922863	Eukaryota	Fungi	Basidiomycota	Agaricomycetes	Agaricales	Crepidotaceae	Crepidotus	1	1.07e-08	6.76e-09	1.28e-07	2.01e-08	2.29e-09	1.45e-07	3.4e-07	5.94e-07	1.38e-06	2.73e-06	3.41e-06	1.17e-06	2.57e-06	3.48e-06	5.35e-08	4.4e-06	5.92e-06	1.73e-07	2.1e-06	5.23e-06	1.59e-08	1.32e-08	1.88e-08	1.04e-08	7.68e-09	1.09e-08	1.8e-08	3.24e-08	3.26e-08	2.74e-08	7.17e-08	2.45e-07	1.77e-07	3.59e-07	3.1e-07	1.36e-07	5.4e-07	5.79e-07	8.31e-07	1.17e-07
110243	0.96429	Eukaryota	Fungi	Basidiomycota	Agaricomycetes	Agaricales	Crepidotaceae	Simocybe	1	2.11e-09	5.25e-10	1.97e-08	5.57e-09	3.07e-10	1.98e-08	1.47e-08	1.41e-06	4.06e-06	1.44e-06	1.06e-06	1.36e-06	1.54e-06	8.22e-07	1.17e-08	1.02e-07	3.26e-07	3.22e-08	1.19e-08	3e-07	3.43e-09	2.54e-09	2.61e-09	9.8e-10	1.03e-09	5.91e-10	2.49e-09	7.4e-10	4.48e-09	3.85e-09	1.04e-08	4.13e-07	1.25e-06	8.77e-09	5.47e-07	4.65e-09	1.45e-07	1.03e-08	2.23e-07	1.73e-07
71935	0.981834	Eukaryota	Fungi	Basidiomycota	Agaricomycetes	Agaricales	Entolomataceae	Clitopilus	1	1.08e-08	2.91e-09	1.2e-07	2.79e-09	3.88e-09	1.29e-07	9.6e-08	3.49e-07	5.76e-06	2.61e-05	7.36e-06	5e-06	3.61e-06	5.64e-06	3.97e-07	8.28e-06	6.98e-06	3.62e-07	2.12e-06	2.16e-06	1.67e-08	1.33e-08	1.68e-08	6.13e-09	3.11e-08	1.09e-08	1.09e-07	4.97e-08	1.93e-07	2.45e-08	6.53e-08	1.19e-06	1.53e-06	7.58e-07	2.62e-07	2.28e-07	1.71e-06	1.21e-06	2.63e-06	5.38e-07
71937	0.913517	Eukaryota	Fungi	Basidiomycota	Agaricomycetes	Agaricales	Entolomataceae	Entoloma	1	4.58e-07	2.89e-07	5.15e-07	6.67e-09	1.42e-08	2.78e-07	1.3e-06	4.13e-06	1.76e-05	4.31e-05	0.000126727	2.53e-05	2.77e-05	0.000123871	3.79e-06	0.00012684	0.000234995	4.09e-06	6.59e-05	2.95e-05	1.49e-08	2.92e-07	1.12e-07	2.21e-07	4.82e-08	8.69e-08	1.82e-07	1.72e-07	9.29e-07	5.1e-07	2.73e-06	3.35e-06	1.2e-05	5.75e-06	1.13e-05	1.71e-06	1.09e-05	4.96e-06	2.6e-06	1.6e-06
117058	0.950488	Eukaryota	Fungi	Basidiomycota	Agaricomycetes	Agaricales	Entolomataceae	Rhodocybe	1	4.05e-09	1.13e-09	2.65e-06	1.2e-09	6.14e-09	5.56e-08	4.1e-08	1.2e-06	1.92e-06	1.14e-05	8.27e-06	2.41e-06	2.65e-06	2.14e-06	2.02e-08	4.73e-06	4.1e-06	5.54e-08	9.23e-07	4.32e-07	6.02e-09	4.97e-09	7.25e-09	3.04e-08	2.95e-09	1.66e-09	6.9e-09	2.07e-09	1.25e-08	1.05e-08	2.75e-08	1.48e-07	6.77e-08	8.12e-08	3.79e-08	1.5e-07	1.47e-06	6.62e-07	4.39e-07	3.68e-07
139071	0.934719	Eukaryota	Fungi	Basidiomycota	Agaricomycetes	Agaricales	Favolaschiaceae	Favolaschia	1	1.23e-08	3.9e-09	3.71e-07	6.35e-09	9.11e-09	2.51e-07	4.63e-07	2.68e-06	8.4e-06	6.18e-06	2.59e-05	4.37e-06	3.56e-06	3.4e-06	1.89e-07	9.74e-06	1.58e-05	4.29e-07	2.68e-06	7.51e-07	2.83e-08	2e-08	3.31e-08	1.49e-08	6.56e-09	4.29e-09	1.99e-08	1.35e-07	2.49e-07	6.86e-08	8.62e-07	3e-06	4.48e-06	5.32e-07	6.77e-07	8.69e-07	1.2e-06	6.06e-07	4.38e-07	4.45e-07
51006	0.86919	Eukaryota	Fungi	Basidiomycota	Agaricomycetes	Agaricales	Hygrophoraceae	Hygrocybe	1	5.33e-09	6.84e-09	8.17e-08	2.24e-09	4.62e-08	7e-07	7.55e-08	2.78e-07	2.01e-06	2.97e-06	2.69e-06	2.69e-06	1.17e-06	4.31e-06	2.92e-07	5.38e-06	4.85e-06	5.87e-08	4.61e-06	4.2e-06	7.34e-09	7.87e-08	5.86e-08	5.7e-08	5.46e-09	3.02e-09	2.3e-08	8.45e-08	1.93e-07	1.87e-08	3.84e-07	9.05e-07	1.14e-06	1.96e-07	4.63e-07	1.53e-07	2.07e-06	1.32e-06	4.44e-07	6.9e-07
71941	0.995224	Eukaryota	Fungi	Basidiomycota	Agaricomycetes	Agaricales	Hygrophoraceae	Hygrophorus	1	3.52e-06	4.96e-07	0.00101109	1.84e-07	8.41e-08	7.08e-05	1.51e-05	0.00131788	0.000153393	0.000378232	0.00019962	0.000320209	0.000480476	0.000707225	7.63e-05	0.000746498	0.00108437	1e-05	0.00166739	0.000328014	8.61e-07	1.39e-06	4.73e-07	1.41e-06	1.71e-06	1.12e-06	5.95e-06	4.23e-06	6.31e-06	6.21e-06	1.66e-05	4.88e-05	8.64e-05	1.03e-05	0.000164625	8.03e-06	0.000186372	0.000191382	0.000180592	5.59e-05
80650	0.986664	Eukaryota	Fungi	Basidiomycota	Agaricomycetes	Agaricales	Hymenogastraceae	Hymenogaster	1	1.14e-09	3.12e-10	1.31e-08	3.14e-10	2.3e-10	1.44e-08	1.71e-07	3.92e-08	2.65e-06	1.01e-06	5.24e-09	4.32e-07	1.38e-08	5.16e-07	1.82e-07	5.94e-07	1.06e-07	2.24e-08	8.66e-09	2.4e-07	1.73e-09	1.96e-08	1.88e-09	6.79e-10	7.61e-10	4.29e-10	8.15e-08	5.41e-10	3.27e-09	2.74e-09	7.23e-09	3.73e-09	1.77e-08	5.87e-09	9.86e-09	6.93e-08	5.63e-07	4.2e-07	8.02e-09	4.96e-09
56468	0.791176	Eukaryota	Fungi	Basidiomycota	Agaricomycetes	Agaricales	Lyophyllaceae	Calocybe	1	5.43e-07	4.93e-08	2.06e-07	5.42e-09	1.63e-08	7.77e-07	1.23e-06	1.09e-06	1.23e-06	6.83e-06	1.83e-05	5.45e-06	3.92e-06	1.2e-05	2.42e-06	1.66e-05	4.17e-05	2.68e-06	6.09e-06	2.41e-06	2.1e-08	3.85e-08	3.19e-08	7.36e-08	7.31e-09	4.63e-09	3.1e-08	9.31e-09	7.69e-08	1.84e-07	6.52e-08	1.47e-07	7.44e-07	2.97e-07	7.97e-08	1.77e-07	1.99e-06	1.8e-06	1.37e-06	5.25e-07
39965	0.959699	Eukaryota	Fungi	Basidiomycota	Agaricomycetes	Agaricales	Lyophyllaceae	Hypsizygus	1	4.51e-06	4.81e-07	1.02e-05	1.19e-07	2.04e-07	1.13e-05	7.94e-06	3.37e-05	9.91e-05	0.000427834	0.000413259	0.0023131	0.00671942	0.00365527	0.000114747	0.00281296	0.00185475	1.54e-05	0.000357509	0.000381396	2.14e-06	1.46e-06	1.35e-06	5.95e-07	7.74e-07	3.92e-07	3.89e-06	1.39e-06	1.19e-05	2.77e-06	1.81e-05	4.33e-05	0.000161124	2.22e-05	0.000274727	5.03e-05	0.000568361	0.000282315	0.000218444	5.11e-05
47720	0.989123	Eukaryota	Fungi	Basidiomycota	Agaricomycetes	Agaricales	Lyophyllaceae	Lyophyllum	1	3.65e-06	4.7e-07	7.1e-06	1.2e-07	9.24e-08	8.52e-06	2.29e-05	3.38e-05	0.000111277	0.000484947	0.000842078	0.000745261	0.00137206	0.00148595	4.9e-05	0.00107226	0.00094026	1.23e-05	0.000315115	0.000436572	4.29e-07	1.97e-06	1.41e-06	8.82e-07	1.16e-06	4.96e-07	4.12e-06	1.61e-06	1.01e-05	4e-06	1.48e-05	2.7e-05	9.98e-05	1.52e-05	9.84e-05	2.01e-05	0.000272115	0.000113466	0.000101038	7.37e-05
117062	0.989837	Eukaryota	Fungi	Basidiomycota	Agaricomycetes	Agaricales	Lyophyllaceae	Tephrocybe	1	8.51e-08	3.67e-08	1.47e-07	1.13e-08	1.57e-08	1.91e-07	2.37e-07	9.42e-07	6.84e-06	1.51e-05	1.5e-05	8.31e-06	8.58e-06	2.81e-05	9.07e-07	2.99e-05	2.6e-05	7.3e-07	1.05e-05	9.78e-06	1.61e-08	7.04e-08	2.28e-08	7.25e-09	1.72e-08	2.39e-08	2.13e-08	9.19e-08	4.04e-08	1.09e-07	1.18e-06	6.37e-07	8.35e-07	1.35e-06	2.53e-06	5.6e-07	2.48e-06	2.31e-06	3.38e-06	1.53e-06
71927	0.758375	Eukaryota	Fungi	Basidiomycota	Agaricomycetes	Agaricales	Lyophyllaceae	Termitomyces	1	2.3e-05	1.68e-05	0.000154342	6.4e-07	2.71e-06	2.47e-05	0.000554651	0.000895507	0.000648614	0.000777735	0.000776321	0.00078103	0.000787038	0.000565631	0.000107876	0.000770555	0.000814318	0.000175459	0.000234183	0.000561454	7.62e-06	8.67e-05	9.06e-06	1.42e-05	3.97e-06	2.99e-06	3.17e-05	1.55e-05	5.53e-05	0.000251381	0.000292708	9.71e-05	0.00030309	0.00023517	0.00258589	9.01e-05	0.000207957	0.000142897	0.000131409	0.000208142
34448	0.86594	Eukaryota	Fungi	Basidiomycota	Agaricomycetes	Agaricales	Marasmiaceae	Marasmius	1	8.17e-08	1.38e-09	6.06e-08	3.89e-09	1.12e-09	6.88e-08	5.14e-08	1.89e-07	9.94e-07	2.12e-06	3.13e-06	2.08e-06	2.38e-06	8.93e-07	4.96e-07	3.21e-06	3.77e-06	1.09e-07	2.98e-07	2.82e-06	4.8e-08	6.18e-09	8.99e-09	1.57e-08	6.01e-08	2.03e-09	5.86e-08	2.64e-09	1.55e-08	1.29e-08	1.04e-07	4.42e-08	8.5e-08	3.98e-07	1.76e-07	4.8e-08	8.1e-07	1.58e-06	2.14e-06	4.1e-07
221102	0.872542	Eukaryota	Fungi	Basidiomycota	Agaricomycetes	Agaricales	Marasmiaceae	Moniliophthora	1	1.86e-06	2.62e-07	8.91e-05	3.98e-08	8.25e-08	2.81e-06	5.28e-06	1.16e-05	6.67e-05	0.00015967	6.66e-05	9.62e-05	9.44e-05	0.000178056	1.05e-05	0.000166072	0.000115299	3.18e-06	5.91e-05	4.93e-05	2.56e-07	1.39e-06	5.62e-07	7.99e-07	5.89e-07	7.79e-08	2.51e-06	6.04e-07	3.07e-06	6.93e-07	3.32e-06	1.26e-05	3.79e-05	1.31e-05	2.34e-05	2.39e-06	3.2e-05	1.85e-05	8.42e-06	1.03e-05
41247	0.951808	Eukaryota	Fungi	Basidiomycota	Agaricomycetes	Agaricales	Mycenaceae	Mycena	1	1.31e-05	2.23e-06	3.46e-06	1.85e-07	4.66e-08	2.4e-05	0.000542863	0.000170941	0.000492575	0.00102248	0.000851933	0.000766042	0.00116638	0.000453092	0.000183312	0.000504979	0.000696312	5.38e-05	0.000175918	0.000663826	2.95e-06	3.14e-06	9.5e-07	1.23e-06	3.5e-06	6.1e-07	1.25e-05	4.82e-05	2.38e-05	1.78e-05	5.03e-05	0.000160575	0.00018019	0.000427825	0.000907991	4.7e-05	0.00017437	8.27e-05	9.28e-05	0.000231343
291375	0.988757	Eukaryota	Fungi	Basidiomycota	Agaricomycetes	Agaricales	Mycenaceae	Sarcomyxa	1	7.83e-08	4.28e-08	1.1e-06	1.43e-07	9.57e-08	2.97e-06	9.04e-08	4.1e-06	2.69e-06	2.1e-07	1.1e-06	2.2e-06	1.9e-05	7.1e-05	3.53e-06	0.000578882	0.000313503	1.15e-06	0.000321232	0.000148713	1.1e-07	3.55e-07	4.81e-07	2.82e-07	2.68e-08	5.68e-08	1.51e-06	6.46e-07	5.65e-07	1.68e-07	1.9e-06	3.1e-07	9.05e-06	3.88e-06	2.02e-06	3.79e-07	2.44e-05	4.76e-05	6.48e-05	1.32e-05
71922	0.994243	Eukaryota	Fungi	Basidiomycota	Agaricomycetes	Agaricales	Mycenaceae	Xeromphalina	1	9.83e-09	3.24e-08	3.63e-07	6.7e-08	9.01e-09	4.75e-07	1.78e-06	3.03e-06	2e-05	3.84e-05	4.47e-05	9.73e-05	8.14e-05	5.37e-05	4.9e-06	7.6e-05	6.99e-05	5.21e-06	7.35e-05	3.49e-05	3.1e-07	2.72e-07	1.69e-07	2.73e-07	1.3e-06	1.04e-07	6.63e-07	5.94e-07	1.8e-06	1.74e-07	1.54e-06	1.04e-06	4.71e-06	1.06e-06	1.08e-06	7.32e-07	2.21e-06	1.93e-06	1.88e-06	1.95e-06
5352	0.862136	Eukaryota	Fungi	Basidiomycota	Agaricomycetes	Agaricales	Omphalotaceae	Lentinula	1	1.4e-05	5.56e-07	1.72e-05	5.94e-08	2.31e-08	7.78e-06	2.56e-05	4.31e-05	0.000274586	0.000440701	0.000241875	0.000414765	0.000154397	0.000204171	2.96e-05	0.000122416	0.000174968	8.79e-06	5.74e-05	0.000182374	1.83e-06	2.93e-06	4.79e-07	4e-06	4.41e-07	6.85e-08	6.89e-06	2.81e-06	2.91e-06	2.97e-06	7.02e-06	3.27e-05	2.9e-05	1.84e-05	4.51e-05	1.09e-05	4.35e-05	6.51e-05	6.2e-05	9.49e-05
47424	0.988583	Eukaryota	Fungi	Basidiomycota	Agaricomycetes	Agaricales	Physalacriaceae	Armillaria	1	6.99e-06	1.61e-06	1.74e-05	6.81e-07	6.77e-07	2.63e-05	2.95e-05	3.15e-05	0.000269978	0.00213512	0.00299363	0.000908081	0.00224886	0.00491323	0.00051696	0.0120859	0.007776	1.77e-05	0.000416738	0.000293717	3.12e-06	2.69e-06	5.13e-06	1.63e-06	1.77e-06	9.73e-07	1.21e-05	2.24e-06	1.22e-05	9.28e-06	8.51e-05	0.000101699	0.000269237	1.62e-05	0.000481757	0.000207765	0.00232453	0.00294364	0.0082484	0.00237183
38944	0.996205	Eukaryota	Fungi	Basidiomycota	Agaricomycetes	Agaricales	Physalacriaceae	Flammulina	1	5.06e-06	1.39e-06	8.2e-06	1.79e-06	5.88e-07	2.81e-05	5.24e-06	5.8e-05	8.46e-05	0.000187512	0.000225263	0.000202838	0.00032501	0.000389514	1.06e-05	0.0007237	0.00110509	8.06e-06	0.000449649	0.000391592	4.56e-06	1.91e-06	2.6e-06	2.8e-06	8.85e-07	5.19e-07	5.7e-06	5.25e-06	2.02e-05	3.41e-06	1.18e-05	3.27e-05	0.000122428	1.83e-05	8.08e-05	3.99e-06	0.000190206	0.000368895	0.000397079	0.000205237
71886	0.930752	Eukaryota	Fungi	Basidiomycota	Agaricomycetes	Agaricales	Pleurotaceae	Hohenbuehelia	1	5.67e-09	1.52e-09	6.23e-08	1.44e-09	3.24e-09	6.68e-08	1.53e-07	1.81e-07	7.76e-06	8.55e-06	6.92e-06	2.34e-06	4.87e-06	2.51e-06	3.02e-07	3.32e-06	4.17e-06	8.03e-08	6.2e-07	1.07e-06	8.79e-09	6.99e-09	8.74e-09	8.46e-08	3.53e-09	2.6e-08	8.41e-09	2.52e-09	1.51e-08	1.72e-07	1.55e-07	1.13e-07	2.58e-07	2.78e-08	3.56e-07	1.63e-07	1.06e-06	3.6e-07	3.78e-08	1.47e-07
5320	0.992008	Eukaryota	Fungi	Basidiomycota	Agaricomycetes	Agaricales	Pleurotaceae	Pleurotus	1	7.5e-05	6.69e-06	3.37e-05	2.12e-06	6.6e-07	0.00010895	0.000101777	0.000498853	0.00329752	0.00802718	0.00380223	0.0103193	0.00253069	0.00167184	0.000302085	0.00295842	0.00367061	0.000256104	0.000862099	0.00413822	8.13e-06	8.41e-06	0.000164812	7.09e-06	9.39e-06	2.66e-06	5.39e-05	3.85e-05	0.000222286	0.000221252	0.00148772	0.00740175	0.0029649	0.000795128	0.00140262	0.000227978	0.00156629	0.000788424	0.00100193	0.000166433
68743	0.990492	Eukaryota	Fungi	Basidiomycota	Agaricomycetes	Agaricales	Pluteaceae	Pluteus	1	5.58e-06	5.37e-07	6.38e-06	1.14e-07	7.72e-08	3.02e-05	1.77e-05	2.99e-05	0.00014543	0.000234875	0.000210828	0.000414077	0.000162548	0.000372836	3.05e-05	0.00032335	0.000114186	7.29e-06	4.18e-05	8.3e-05	4.34e-07	4.88e-07	7.73e-07	4.79e-07	1.31e-07	4.14e-07	2.67e-06	6.33e-07	1.66e-05	1.07e-05	4.86e-05	0.000107598	0.00413794	0.000305839	0.000328309	1.84e-05	0.000137592	2.16e-05	3.05e-05	1.32e-05
109632	0.973855	Eukaryota	Fungi	Basidiomycota	Agaricomycetes	Agaricales	Strophariaceae	Galerina	1	1.02e-08	4.79e-09	1.61e-07	5.92e-09	1.34e-08	3.78e-07	4.57e-06	7.51e-06	4.78e-05	5.19e-05	4.91e-05	3.49e-05	1.89e-05	7.49e-05	4.03e-06	4.47e-05	3.17e-05	2.37e-06	6.11e-06	3.38e-06	2.27e-08	1.19e-07	2.09e-08	6.95e-09	2.42e-08	5.24e-09	1.76e-07	6.84e-07	2.23e-06	4.54e-06	2.23e-05	1.61e-05	2.72e-05	1.23e-05	1.38e-05	6.07e-06	2.08e-05	5e-06	5.55e-06	6.46e-06
165595	0.971335	Eukaryota	Fungi	Basidiomycota	Agaricomycetes	Agaricales	Strophariaceae	Phaeomarasmius	1	2.84e-09	7.15e-10	2.73e-08	5.95e-10	4.04e-09	2.78e-08	2.05e-08	7.52e-08	1.13e-06	2.58e-06	9.22e-07	1.7e-06	9.37e-07	1.06e-06	1.56e-08	1.29e-06	1.17e-06	4.46e-08	1.56e-07	6.77e-07	4.57e-09	3.42e-09	3.66e-09	1.37e-09	1.45e-09	8.32e-10	3.48e-09	1.04e-09	6.28e-09	5.38e-09	1.39e-07	1.29e-07	3.39e-08	1.22e-08	4.98e-07	1.23e-07	2.13e-07	1.54e-07	1.66e-08	3.18e-07
13205	0.943455	Eukaryota	Fungi	Basidiomycota	Agaricomycetes	Agaricales	Strophariaceae	Pholiota	1	5.09e-06	4.23e-07	5e-06	1.25e-07	4.09e-08	5.3e-06	1.33e-05	2.17e-05	0.000139686	0.000508091	0.000163193	0.000237311	0.00037413	0.000451212	3.15e-05	0.000431173	0.000241525	1.93e-05	0.000139477	0.000258188	6e-07	8.63e-07	6.05e-07	2.37e-07	3.04e-07	8.66e-08	3.04e-06	1.16e-06	4.34e-06	2.86e-06	1.71e-05	2.2e-05	0.000100034	2.63e-05	7.9e-05	1.06e-05	0.000113582	3.47e-05	3.07e-05	4.34e-05
71950	0.877144	Eukaryota	Fungi	Basidiomycota	Agaricomycetes	Agaricales	Strophariaceae	Psilocybe	1	4.92e-06	3.82e-07	4.01e-06	5.96e-08	1.02e-07	4.04e-06	8.62e-06	2.24e-05	0.000141955	0.000412333	0.000200913	0.000444027	0.00043546	0.000511424	4.5e-05	0.000537518	0.000348578	8.71e-06	0.000109863	0.000124513	8.37e-06	1.07e-06	5.59e-06	9.05e-07	2.75e-07	2.92e-07	1.84e-06	1.06e-06	7.95e-06	8.18e-06	2.6e-05	1.56e-05	9.71e-05	3e-05	4.91e-05	8.9e-06	0.000139008	3.93e-05	3.45e-05	2.42e-05
110246	0.986679	Eukaryota	Fungi	Basidiomycota	Agaricomycetes	Agaricales	Strophariaceae	Tubaria	1	1.04e-08	2.63e-09	9.87e-08	2.13e-09	4.83e-09	2.4e-07	7.37e-08	1e-06	8.83e-06	1.51e-05	5.36e-06	3.22e-06	1.78e-06	5.12e-06	5.83e-08	3.16e-06	1.85e-06	2e-07	1.11e-06	6.09e-07	1.7e-08	3.08e-08	1.32e-08	4.91e-09	5.2e-09	2.98e-09	1.26e-08	8e-08	1.84e-07	1.94e-08	2.87e-07	1.73e-07	4.75e-06	3.61e-07	1.26e-06	9.43e-07	1.01e-06	1.31e-07	1.49e-07	3.52e-07
50961	0.98978	Eukaryota	Fungi	Basidiomycota	Agaricomycetes	Agaricales	Tricholomataceae	Arrhenia	1	1.93e-07	6.55e-08	2.86e-07	6.26e-09	4.59e-09	2.47e-07	5.77e-07	2.98e-06	1.24e-05	1.31e-05	2.97e-05	3.89e-06	5.67e-06	1.86e-05	1.14e-06	1.55e-05	4.01e-05	1.53e-06	7.93e-07	4.88e-06	2.21e-08	3.09e-08	1.85e-08	3.6e-07	3.84e-07	2.74e-07	1.47e-06	3.04e-06	4.39e-06	4.88e-07	3.78e-06	6.65e-06	9.4e-06	1.98e-06	5.44e-06	3.67e-06	1.9e-05	1.88e-05	2.25e-06	2.02e-06
71866	0.960424	Eukaryota	Fungi	Basidiomycota	Agaricomycetes	Agaricales	Tricholomataceae	Baeospora	1	2.66e-05	4.73e-06	8.95e-05	1.1e-06	2.15e-06	7.73e-05	7.18e-05	0.000163205	0.000433411	0.0017963	0.00126268	0.00354158	0.00496135	0.00194455	0.000438127	0.00457357	0.00382304	4.52e-05	0.00211356	0.00169716	4.93e-06	1.1e-05	6.07e-06	1.11e-05	5.33e-06	1.27e-06	3.63e-05	2.17e-05	3.62e-05	1.26e-05	9.59e-05	0.000221479	0.000662155	0.000139891	0.000424907	7.03e-05	0.00145573	0.00116176	0.000781946	0.000458286
181971	0.957594	Eukaryota	Fungi	Basidiomycota	Agaricomycetes	Agaricales	Tricholomataceae	Cantharellula	1	5.95e-09	4.66e-09	1.37e-06	2.28e-08	7.92e-08	1.54e-07	5.42e-07	2.22e-06	7.82e-06	9.51e-05	0.000338845	0.000177946	0.000302752	0.000240933	1.3e-05	0.00102491	0.00238291	1.63e-05	0.000939413	0.000114348	7.88e-08	1.16e-07	2.01e-07	1.13e-08	5.84e-09	7.63e-08	6.9e-07	1.64e-08	1.06e-07	1.96e-08	2.8e-06	4.75e-07	4.98e-06	2.6e-06	1.78e-06	7.9e-08	3.44e-06	2e-06	8.07e-07	2.24e-06
50966	0.987124	Eukaryota	Fungi	Basidiomycota	Agaricomycetes	Agaricales	Tricholomataceae	Clitocybe	1	2.25e-08	3.21e-09	1.14e-06	6.35e-09	2.33e-08	1.96e-07	7.01e-07	3.9e-07	4.34e-06	3.31e-05	0.000135049	9.89e-05	0.000133972	2.88e-05	1.56e-06	0.000330838	0.000425992	3.27e-06	8.42e-05	1.79e-05	3.27e-08	1.37e-07	5.75e-08	2.89e-08	7.39e-09	4.55e-08	9.18e-08	2.2e-08	2.23e-07	5.47e-08	6.16e-07	3.73e-07	4.25e-06	4.19e-07	1.03e-06	5.38e-07	3.69e-06	4.08e-06	2.13e-06	7.4e-07
5624	0.977581	Eukaryota	Fungi	Basidiomycota	Agaricomycetes	Agaricales	Tricholomataceae	Collybia	1	1.28e-08	4.04e-09	1.02e-06	3.75e-09	6.02e-08	1.96e-07	4.43e-07	6.4e-06	3.76e-05	7.24e-05	0.000173839	5.25e-05	4.05e-05	1.08e-05	3.39e-06	6.31e-05	3.09e-05	2.65e-06	4.39e-06	2.86e-06	3.08e-08	9.9e-08	2.37e-08	1.36e-08	6.75e-09	1.27e-08	2.21e-08	9.91e-09	4.15e-08	7.38e-08	6.73e-07	1.75e-06	8.64e-06	8.96e-07	4.92e-06	1.71e-06	2.64e-05	7.46e-06	2.71e-06	6.47e-07
767887	0.948905	Eukaryota	Fungi	Basidiomycota	Agaricomycetes	Agaricales	Tricholomataceae	Connopus	1	2.81e-09	7.79e-10	3.3e-08	7.97e-10	5.83e-10	3.69e-08	2.73e-08	1.01e-07	1.84e-08	8.79e-08	1.3e-08	5.04e-09	8.53e-07	1.3e-07	6.74e-07	1.63e-08	1.32e-06	2.27e-08	6.02e-07	4.39e-07	4.2e-09	3.4e-09	4.83e-09	1.73e-09	1.94e-09	1.1e-09	7.11e-08	1.37e-09	8.24e-09	6.94e-09	2.62e-07	9.3e-09	4.51e-08	8.9e-08	2.51e-08	2.33e-07	7.81e-07	2.37e-07	1.51e-07	1.2e-08
378268	0.826925	Eukaryota	Fungi	Basidiomycota	Agaricomycetes	Agaricales	Tricholomataceae	Infundibulicybe	1	1.63e-09	4e-10	1.47e-08	3.09e-10	2.26e-10	1.45e-08	1.08e-08	3.94e-08	1.23e-07	1.62e-06	4.64e-06	2.7e-07	5.9e-07	9.44e-07	9.09e-09	1.02e-06	8.62e-07	2.04e-07	7.88e-07	1.64e-07	2.66e-09	1.95e-09	1.93e-09	7.29e-10	7.56e-10	4.35e-10	1.82e-09	5.47e-10	3.29e-09	2.83e-09	7.68e-09	2.09e-07	1.79e-08	1.9e-07	9.9e-09	3.88e-09	2.22e-07	7.6e-09	8.93e-09	7.57e-09
29882	0.994592	Eukaryota	Fungi	Basidiomycota	Agaricomycetes	Agaricales	Tricholomataceae	Laccaria	1	4.25e-06	1.56e-06	1.28e-05	7.24e-07	3.04e-06	5.41e-06	8.87e-05	7.65e-05	0.000920911	0.00574313	0.00664744	0.00331729	0.0106474	0.0109093	0.000693815	0.00656032	0.00466402	9.29e-05	0.000896106	0.000378798	2e-06	2.05e-05	5.34e-07	1.06e-06	1.95e-06	3.3e-06	9.01e-06	2.88e-06	4.24e-05	2.38e-05	0.000275071	0.000575382	0.00327718	0.000651061	0.00241307	0.000618757	0.00149661	0.000412334	0.000223388	0.000369843
64652	0.979957	Eukaryota	Fungi	Basidiomycota	Agaricomycetes	Agaricales	Tricholomataceae	Lepista	1	2.28e-05	5.97e-06	4.15e-05	6.56e-07	3.42e-06	2.06e-05	9.46e-05	0.0001354	0.000487003	0.00318207	0.00444634	0.00565013	0.00615518	0.00149735	0.000162732	0.0110441	0.0132835	0.000157054	0.00292552	0.00098886	1.34e-05	9.36e-06	5.26e-06	1.88e-05	2.04e-05	2.18e-06	1.22e-05	6.44e-06	1.54e-05	5.24e-06	2.81e-05	4.49e-05	0.000206265	4.36e-05	0.000104384	1.9e-05	0.000239278	0.000144464	7.59e-05	6.51e-05
1604692	0.908112	Eukaryota	Fungi	Basidiomycota	Agaricomycetes	Agaricales	Tricholomataceae	Leucocybe	1	9.12e-09	3.17e-09	6.08e-07	3.53e-09	4.85e-09	1.69e-07	1.21e-06	9.27e-07	9.4e-07	3.02e-06	1.39e-05	4.15e-06	1.09e-05	3.62e-06	1.7e-07	2.1e-05	1.82e-05	3.61e-07	7.61e-06	4.35e-06	1.97e-08	3.25e-08	2.06e-08	6.73e-09	6.34e-09	4.1e-09	1.89e-08	8.75e-09	3.58e-08	2.22e-08	6.03e-08	8.42e-07	7.94e-07	1.28e-07	1.43e-06	2.95e-07	2.67e-06	3.07e-06	9.13e-07	1.31e-06
238085	0.964646	Eukaryota	Fungi	Basidiomycota	Agaricomycetes	Agaricales	Tricholomataceae	Lichenomphalia	1	6.71e-08	1.22e-08	6.58e-08	6e-09	4.61e-09	7.29e-08	3.6e-07	1.67e-06	1.06e-05	1.06e-05	6.84e-06	2.64e-06	4.79e-06	5.67e-06	3.11e-07	1.79e-06	5.49e-06	9.57e-08	8.02e-07	9.77e-07	8.65e-09	2.49e-08	9.54e-09	5.55e-08	1.25e-07	1.8e-08	5e-07	1.33e-06	1.06e-06	1.82e-07	1.95e-06	2.95e-06	4.39e-06	7.76e-07	1.73e-06	4.06e-07	1.53e-06	6.55e-07	8.96e-07	4.88e-07
182054	0.929285	Eukaryota	Fungi	Basidiomycota	Agaricomycetes	Agaricales	Tricholomataceae	Macrocystidia	1	4.67e-06	5.97e-06	0.000213508	1.82e-07	1.46e-07	7.69e-05	1.25e-05	4.28e-05	8.92e-05	0.000339291	0.000189664	0.000294924	0.000459466	0.000302733	0.000103022	0.000336774	0.000396888	3.15e-06	0.000265982	0.00018037	1.97e-05	2.37e-05	5.31e-05	1.36e-06	8.16e-07	3.44e-07	4.36e-06	3.32e-06	3.61e-06	4.27e-06	1.47e-05	3.64e-05	8.07e-05	6.49e-05	0.00013522	3.66e-06	8.88e-05	0.00168211	8.74e-05	4.72e-05
104361	0.984874	Eukaryota	Fungi	Basidiomycota	Agaricomycetes	Agaricales	Tricholomataceae	Melanoleuca	1	1.18e-08	3.85e-09	1.62e-07	7.68e-09	8.06e-09	2.75e-07	2.71e-07	3.61e-07	2.45e-07	8.13e-07	1.69e-06	1.21e-06	2.01e-06	3.25e-06	5.33e-07	4.05e-06	9.22e-06	4.43e-07	6.72e-06	1.28e-06	2.68e-08	1.94e-08	2.22e-08	2.31e-08	6.79e-09	4.42e-09	2.95e-08	1.03e-08	9.32e-08	9.71e-08	5.42e-07	2.85e-07	2.87e-07	7.24e-07	7.57e-08	1.82e-07	4.07e-07	3.32e-07	1.4e-07	7.18e-08
39675	0.995983	Eukaryota	Fungi	Basidiomycota	Agaricomycetes	Agaricales	Tricholomataceae	Omphalina	1	2.68e-08	6.99e-09	7.87e-07	3.93e-09	1.46e-08	1.93e-07	1.24e-07	3.85e-07	1.57e-07	3.78e-08	3.74e-07	1.26e-06	1.23e-06	6.85e-08	2.19e-07	2.02e-06	4.13e-07	3.98e-06	2.72e-07	3.94e-06	7.47e-08	9.54e-08	2.45e-08	9.17e-09	7.02e-09	1.04e-08	4.22e-08	1.05e-08	7.33e-08	1.42e-07	8.25e-08	1.29e-06	1.45e-06	8.91e-07	8.04e-08	2.24e-07	1.57e-06	1.97e-07	1.22e-07	1.95e-07
71913	0.975717	Eukaryota	Fungi	Basidiomycota	Agaricomycetes	Agaricales	Tricholomataceae	Resupinatus	1	1.48e-09	3.74e-10	1.43e-08	3.07e-10	2.26e-10	1.44e-08	1.07e-08	3.87e-08	9.56e-07	1.19e-06	2.69e-06	1.1e-06	1.13e-06	5.96e-07	8.17e-09	1.46e-06	2.36e-06	1.7e-07	8.61e-09	6.66e-09	2.41e-09	1.81e-09	1.89e-09	7.04e-10	7.5e-10	4.27e-10	1.82e-09	5.41e-10	3.25e-09	2.78e-09	1.38e-07	4.26e-09	1.76e-08	3.96e-07	9.77e-09	3.13e-09	2.29e-07	1.88e-07	8.55e-09	6.88e-09
71917	0.897128	Eukaryota	Fungi	Basidiomycota	Agaricomycetes	Agaricales	Tricholomataceae	Rhodocollybia	1	8.85e-08	2.48e-08	8.1e-07	2.71e-08	2.52e-08	8.08e-07	3.1e-06	5.64e-06	2.03e-05	3.09e-05	0.000112404	4.93e-05	4.15e-05	4.11e-05	3.78e-06	0.000137967	0.000179831	1.58e-06	6.43e-05	1.24e-05	1.92e-08	2.43e-07	6.1e-08	9.64e-08	8.34e-09	2.34e-08	5.02e-08	9.6e-08	3.63e-07	4.22e-07	1.46e-06	2.08e-06	3.54e-06	9.22e-07	2.04e-06	3.61e-07	2.85e-05	2.93e-06	8.93e-07	7.31e-07
72125	0.776186	Eukaryota	Fungi	Basidiomycota	Agaricomycetes	Agaricales	Tricholomataceae	Ripartites	1	4.52e-08	3.99e-09	6.57e-07	4.1e-09	5.71e-09	1.97e-07	1.2e-06	8.39e-07	2.14e-05	3.73e-05	0.000124638	3.24e-05	1.6e-05	7.76e-06	1.51e-06	3.65e-05	2.13e-05	1.04e-06	1.44e-06	1.83e-06	2.69e-08	7.24e-08	2.4e-08	2.94e-08	7.37e-09	1.7e-08	3.67e-08	2.66e-08	4.23e-08	1.12e-07	3.3e-07	3.02e-06	3.1e-06	5.98e-07	3.19e-06	4.68e-07	2.06e-05	1.1e-05	2.87e-06	4.81e-07
40144	0.99488	Eukaryota	Fungi	Basidiomycota	Agaricomycetes	Agaricales	Tricholomataceae	Tricholoma	1	4.16e-05	3.45e-06	7.78e-05	1.66e-06	2.34e-06	0.000106071	7.14e-05	0.000161167	0.000715638	0.00250725	0.0021781	0.00454509	0.00827704	0.0335305	0.00107686	0.0166765	0.0123335	0.000160659	0.00148682	0.00186478	9.61e-06	1.76e-05	8.03e-06	5.44e-06	8.34e-06	1.95e-06	2.02e-05	9.2e-06	8.82e-05	2.99e-05	0.000131176	0.000169694	0.000588866	0.000174126	0.00124289	0.000494182	0.00418298	0.00112434	0.000884659	0.000670721
151293	0.978711	Eukaryota	Fungi	Basidiomycota	Agaricomycetes	Agaricales	Tricholomataceae	Tricholomopsis	1	8.48e-09	2.06e-09	7.48e-08	1.56e-09	1.14e-09	7.33e-08	5.43e-08	5.16e-07	9.83e-07	3.93e-06	7.14e-06	3.57e-06	1.85e-06	5e-06	4.84e-08	1.43e-06	1.91e-06	1.2e-08	2.06e-06	7.6e-07	1.41e-08	1.02e-08	9.7e-09	9.45e-09	3.8e-09	2.19e-09	9.21e-09	2.76e-09	1.36e-07	1.43e-08	1.02e-07	3.65e-07	1.63e-06	2.78e-07	7.24e-07	1.36e-06	6.34e-07	8.58e-07	2.29e-07	4.54e-07
86096	0.981226	Eukaryota	Fungi	Basidiomycota	Agaricomycetes	Amylocorticiales	Amylocorticiaceae	Ceraceomyces	1	7.82e-08	3.07e-09	1.56e-07	4.32e-09	8.67e-09	2.04e-07	1.28e-07	4.08e-07	2.5e-06	9.93e-06	4.35e-06	8.1e-06	8.59e-06	9.63e-06	6.58e-07	5.32e-05	1.55e-05	4.03e-07	1.61e-05	3.85e-06	1.64e-08	1.36e-08	2.45e-08	2.36e-08	7.74e-09	4.93e-09	2.29e-08	1.44e-08	4.32e-08	2.62e-08	3.28e-07	2.08e-06	1.65e-06	1.58e-06	6.58e-07	6.58e-07	3.98e-06	7.02e-06	6.15e-06	1.15e-06
137744	0.988548	Eukaryota	Fungi	Basidiomycota	Agaricomycetes	Atheliales	Atheliaceae	Amphinema	1	1.25e-07	5.78e-09	4.32e-06	1.39e-07	1.77e-07	1.26e-06	9.22e-07	3.47e-06	3e-06	3.66e-06	3.65e-06	5.87e-06	1.34e-05	4.7e-05	7.51e-07	0.000212976	0.000172383	6.61e-07	6.46e-05	1.73e-05	4.54e-08	2.19e-08	5.4e-08	1.79e-08	7.62e-09	4.77e-09	1.55e-07	1.39e-07	2.82e-07	2.44e-08	1.35e-06	1.37e-06	3.58e-06	4.77e-06	6.12e-06	1.56e-06	6.13e-05	0.000207388	7.13e-05	8.84e-06
5309	0.96171	Eukaryota	Fungi	Basidiomycota	Agaricomycetes	Atheliales	Atheliaceae	Athelia	1	2.02e-06	3.5e-07	1e-05	1.94e-07	9.63e-08	1.8e-05	6.72e-06	1.14e-05	5.87e-05	0.000128014	7.04e-05	0.000100562	0.000136079	9.93e-05	1.1e-05	9e-05	0.000179541	7.26e-06	0.000180447	0.000477868	7.94e-07	6.21e-07	6.72e-07	6.09e-07	3.53e-07	4.29e-07	1.73e-06	5.56e-07	6.9e-06	3.29e-06	1.65e-05	2.33e-05	2.34e-05	3.4e-06	3.03e-05	2.25e-06	3.8e-05	3e-05	3.32e-05	1.01e-05
467943	0.983893	Eukaryota	Fungi	Basidiomycota	Agaricomycetes	Atheliales	Atheliaceae	Cristinia	1	4.69e-09	1.33e-09	5.88e-08	1.47e-09	1.08e-09	6.8e-08	5.02e-08	1.86e-07	5.24e-07	2.87e-06	1.68e-06	4.75e-06	8.81e-06	2.24e-06	2.27e-08	4.96e-06	1.64e-06	1.46e-07	3.45e-06	2.13e-06	6.8e-09	4.06e-08	8.86e-09	3.14e-09	1.26e-08	2.03e-09	8.41e-09	2.53e-09	1.52e-08	1.27e-08	3.31e-08	1.93e-07	8.31e-08	8.94e-08	5.69e-07	1.61e-07	1.34e-06	8.71e-07	1.29e-07	2.13e-07
56747	0.987314	Eukaryota	Fungi	Basidiomycota	Agaricomycetes	Atheliales	Atheliaceae	Fibularhizoctonia	1	1.45e-05	0.000132465	0.000525447	0.000244922	7.6e-05	0.00655738	5.43e-05	0.0162925	0.00605217	0.00123507	0.00287441	0.00389253	0.00248749	0.00187447	0.000304671	0.118874	0.451009	0.00105071	0.664182	0.284043	9.22e-05	0.000281424	0.000517633	0.000266845	5.58e-06	0.000145526	0.00150995	0.000853736	0.000214132	5.12e-05	0.00116477	0.00039282	0.00833158	0.00209688	0.00206023	3.9e-05	0.00267378	0.027943	0.059588	0.0224171
467956	0.970593	Eukaryota	Fungi	Basidiomycota	Agaricomycetes	Atheliales	Atheliaceae	Leptosporomyces	1	1.11e-08	3.3e-09	3.12e-07	4.07e-09	2.99e-09	1.87e-07	3.92e-07	5.11e-07	7.08e-06	1.02e-05	6.9e-06	2.37e-06	8.27e-06	2.13e-06	5.18e-08	3.55e-06	2.69e-06	1.61e-07	1.25e-06	3.28e-06	2.86e-08	4.99e-08	2.42e-08	8.37e-09	1.73e-08	5.56e-09	4.53e-08	9.48e-08	7.31e-08	3.44e-08	9.8e-07	1.55e-06	6.44e-06	9.05e-07	2.08e-06	3.8e-07	1.94e-06	1.3e-06	5.01e-07	4.5e-08
80662	0.995862	Eukaryota	Fungi	Basidiomycota	Agaricomycetes	Atheliales	Atheliaceae	Piloderma	1	5.57e-09	1.04e-08	3.77e-07	5.26e-09	1.36e-08	1.84e-07	1.36e-07	5.02e-07	4.54e-07	1.18e-06	1.73e-07	1.31e-06	2.9e-06	3.46e-06	1.42e-07	9.9e-06	8.26e-06	7.28e-08	2.48e-06	1.64e-06	3.28e-08	1.16e-08	3.07e-08	8e-09	9.87e-09	5.46e-09	2.28e-08	6.88e-09	4.1e-08	3.36e-08	8.59e-08	2.1e-08	2.24e-07	2.74e-07	1.83e-06	2.01e-07	3.4e-06	6.81e-06	3.8e-06	1.49e-06
84970	0.971829	Eukaryota	Fungi	Basidiomycota	Agaricomycetes	Atheliales	Atheliaceae	Tylospora	1	5.39e-09	2.21e-09	1.23e-07	3.09e-08	4e-09	2.46e-07	1.08e-07	3.45e-07	3.35e-07	9.95e-07	8.72e-07	6.78e-07	1.14e-06	2.72e-06	2.79e-08	1.01e-05	1.32e-05	1.28e-07	1.04e-05	4.52e-06	2.13e-08	2.33e-08	2.06e-08	6.25e-09	6.62e-09	4.17e-09	7.07e-08	2.82e-08	3.66e-08	2.17e-08	1.61e-07	2.04e-08	1.98e-07	2.79e-07	6.85e-07	1.2e-07	5.59e-06	1.47e-05	6.08e-06	1.76e-06
5230	0.912736	Eukaryota	Fungi	Basidiomycota	Agaricomycetes	Auriculariales	Auriculariaceae	Auricularia	1	1.27e-05	1.78e-06	0.000478581	1.36e-06	5.26e-07	0.000854848	5.43e-05	0.000975017	0.00178778	0.0219088	0.0113699	0.0215525	0.0275064	0.00637122	0.000717885	0.000717919	0.000406455	3.16e-05	0.00169848	0.000265479	3.8e-06	3.1e-05	1.22e-06	1.69e-06	1.29e-06	8.4e-07	8.39e-06	4.25e-06	3.8e-05	2.1e-05	4.43e-05	0.000181233	0.000375651	0.000386326	0.00121108	0.00125013	0.00501337	0.000313427	0.000281185	0.000201975
5369	0.942331	Eukaryota	Fungi	Basidiomycota	Agaricomycetes	Boletales	Boletaceae	Boletus	1	3.06e-06	8.9e-07	5.44e-06	1.96e-07	1.04e-07	1.27e-05	1.04e-05	3.07e-05	0.00033159	0.00105962	0.000579781	0.00147854	0.00134749	0.00103726	6.92e-05	0.000807036	0.000451413	1.64e-05	0.000133923	0.000157659	5.14e-07	7.47e-07	4.84e-05	9.2e-07	6.93e-07	4.31e-07	1.28e-06	3.37e-06	8.38e-06	1.99e-06	1.55e-05	3.89e-05	0.00012799	5.36e-05	0.000137246	2.3e-05	0.000189369	4.58e-05	4.19e-05	1.91e-05
80654	0.981414	Eukaryota	Fungi	Basidiomycota	Agaricomycetes	Boletales	Boletaceae	Leccinum	1	1.25e-07	2.04e-08	1.18e-06	2.8e-08	3.96e-08	2.17e-07	4.54e-06	2.52e-05	0.00010425	0.000221582	0.00023874	0.000415789	0.00037222	0.000414734	4.72e-05	0.000333611	1.58e-05	4.27e-06	8.99e-07	3.97e-06	3.26e-08	4.28e-07	2.52e-08	9.56e-09	2.7e-08	3.94e-08	8.22e-08	2.99e-08	9.26e-07	6.29e-07	2.57e-06	6.74e-06	2.86e-05	1.26e-05	3.93e-05	4.23e-05	8.09e-05	1.05e-05	4.33e-06	1.49e-06
80671	0.777484	Eukaryota	Fungi	Basidiomycota	Agaricomycetes	Boletales	Boletaceae	Tylopilus	1	1.67e-06	2.39e-07	2.43e-05	2.01e-08	5.58e-09	3.58e-06	1.22e-06	5.66e-06	5.15e-05	0.000142949	7.04e-05	0.000161777	0.000175524	0.000161394	8.65e-06	0.0001092	4.22e-05	2.13e-06	1.82e-05	3.38e-05	2.96e-07	2.95e-07	3.86e-07	9.61e-08	2.08e-07	1.63e-07	1.24e-07	6.76e-07	5.07e-07	3.45e-07	1.15e-06	5.2e-06	2.05e-05	6.63e-06	1.57e-05	3.73e-06	2.93e-05	8.66e-06	9.13e-06	2.88e-06
5385	0.823376	Eukaryota	Fungi	Basidiomycota	Agaricomycetes	Boletales	Boletaceae	Xerocomus	1	4.49e-07	1.62e-07	2.14e-07	5.22e-08	9.48e-09	2.94e-07	1.5e-06	8.57e-06	5.06e-05	0.000139236	0.000108258	0.000181161	0.000222463	0.000159442	6.65e-06	0.000149387	0.000125866	2.52e-06	2.83e-05	2.66e-05	6.56e-07	2.1e-06	2.81e-07	2.71e-07	4.04e-07	1.03e-07	5.5e-07	5.39e-07	9.09e-07	5.29e-07	2.23e-06	5.94e-06	1.88e-05	6.93e-06	1.06e-05	4.28e-06	3.21e-05	6.36e-06	5.21e-06	4.36e-06
80635	0.983949	Eukaryota	Fungi	Basidiomycota	Agaricomycetes	Boletales	Coniophoraceae	Coniophora	1	2.15e-06	3.89e-07	1.45e-06	2.36e-07	2.45e-08	1.08e-05	1.16e-05	2.42e-05	0.000201787	0.000420393	0.000231518	0.000186851	0.000209222	0.000341597	1.82e-05	0.000245842	0.000193632	4.41e-06	0.00012037	0.000208667	1.03e-06	9.2e-07	6.58e-07	5.88e-07	3.94e-07	1.47e-07	1.51e-06	7.04e-07	3.11e-06	9.17e-07	5.36e-06	1.67e-05	3.25e-05	4.28e-06	1.88e-05	1.89e-06	4.27e-05	2.97e-05	2.37e-05	9.66e-06
5395	0.992225	Eukaryota	Fungi	Basidiomycota	Agaricomycetes	Boletales	Paxillaceae	Paxillus	1	1.6e-06	8.46e-07	3.2e-05	9.49e-07	7.11e-06	1.47e-05	0.000152521	0.000627533	0.000273791	0.0112091	0.157823	0.176514	0.136246	0.0461252	0.000986055	0.0126219	0.00191742	2.11e-05	0.000122119	0.000623783	1.87e-06	4.83e-05	1.89e-06	7.48e-07	3.18e-06	6.66e-06	1.3e-05	1.24e-06	0.000143453	2.12e-05	7.26e-05	0.000299496	0.0012729	0.000488662	0.0250765	0.00644136	0.00776948	0.00160794	0.00112585	0.00032831
5375	0.957272	Eukaryota	Fungi	Basidiomycota	Agaricomycetes	Boletales	Rhizopogonaceae	Rhizopogon	1	1.17e-05	1.72e-06	1.75e-05	8.6e-07	3.68e-07	7.54e-06	3.27e-05	0.000304127	0.00202858	0.0374974	0.0117293	0.0353879	0.032377	0.007335	0.000138275	0.000735653	0.000496514	2.12e-05	0.000242873	0.000453407	4.69e-06	1.02e-05	1.64e-06	2.01e-06	2.76e-06	6.51e-07	1.3e-05	6.78e-06	4.84e-05	1.8e-05	2.33e-05	0.000107254	0.000405354	0.000239042	0.00146775	0.000837913	0.00522288	0.000214504	0.000109377	4.92e-05
80744	0.984681	Eukaryota	Fungi	Basidiomycota	Agaricomycetes	Boletales	Serpulaceae	Serpula	1	4.91e-06	7.97e-07	7.49e-06	8.88e-08	1.25e-08	5.21e-06	1.47e-05	2.77e-05	8.63e-05	0.000254777	7.42e-05	0.000191012	0.000210495	0.00122992	3.51e-05	0.000899782	0.000620574	1.52e-05	0.000151587	0.000194524	1.07e-06	1.03e-06	6.05e-07	1.08e-06	4.1e-07	1.16e-07	2.59e-06	1.3e-06	3.87e-06	1.81e-06	1.04e-05	1.22e-05	5.91e-05	7.65e-06	5.6e-05	1.59e-06	5.23e-05	4.32e-05	1.76e-05	7.3e-06
178442	0.989335	Eukaryota	Fungi	Basidiomycota	Agaricomycetes	Boletales	Stephanosporaceae	Stephanospora	1	2.19e-08	2.6e-09	1.23e-06	1.68e-08	3.02e-08	1.18e-06	1.25e-07	1.6e-06	3.43e-06	3.59e-06	5.31e-06	5.67e-06	8.17e-06	1.22e-05	4.6e-07	5.97e-05	4.08e-05	3.47e-07	2.41e-05	1.16e-05	3.21e-08	5.1e-08	5.7e-08	3.39e-08	7.69e-09	4.87e-09	5.43e-08	1.14e-07	4.22e-08	2.51e-08	3.55e-07	6.69e-07	1.54e-06	2.14e-06	3.03e-06	1.09e-06	1.46e-05	5.72e-05	2.41e-05	3.82e-06
5379	0.990094	Eukaryota	Fungi	Basidiomycota	Agaricomycetes	Boletales	Suillaceae	Suillus	1	1.92e-05	7.95e-06	0.00179892	8.73e-06	6.84e-06	5.41e-05	0.00110529	0.00698142	0.0295496	0.416305	0.242052	0.490785	0.436481	0.102666	0.00332454	0.00898111	0.00227371	0.000258237	0.000277632	0.00150325	3.64e-05	0.000372426	4.38e-06	2.51e-05	6.91e-06	6.46e-06	6.09e-05	9.9e-06	0.000429743	0.000114148	0.000420545	0.00180443	0.00650859	0.00441144	0.0262918	0.0882241	0.110732	0.00353535	0.00118451	0.000238889
217296	0.808759	Eukaryota	Fungi	Basidiomycota	Agaricomycetes	Boletales	Tapinellaceae	Pseudomerulius	1	1.01e-09	3e-10	1.4e-08	3.69e-10	2.71e-10	1.7e-08	2.3e-07	4.62e-08	8.41e-09	7.97e-07	7.22e-07	1.97e-06	1.5e-06	7.36e-07	4.73e-09	1.52e-06	2.25e-06	7.75e-08	9.44e-07	1.55e-06	1.43e-09	1.24e-09	2.19e-09	7.58e-10	9e-10	5.03e-10	2.09e-09	6.27e-10	1.4e-07	3.12e-09	8.09e-09	3.78e-09	2.05e-08	6.32e-09	1.15e-08	1.26e-08	1.01e-07	1.46e-07	8.75e-09	4.1e-09
85978	0.962711	Eukaryota	Fungi	Basidiomycota	Agaricomycetes	Boletales		Leucogyrophana	1	1.67e-08	2.11e-09	2.37e-07	2.32e-09	1.69e-09	1.06e-07	7.86e-08	1.62e-06	4.52e-06	1.18e-05	2.57e-05	7.91e-06	1.41e-05	1.32e-06	7.19e-08	1.38e-05	6.86e-06	2.55e-08	5.44e-06	2.7e-06	1.1e-08	9.21e-09	1.39e-08	5.57e-08	5.62e-09	3.17e-09	2.65e-08	2.09e-08	2.39e-08	1.47e-07	1.61e-07	2.59e-08	7.86e-07	4.57e-07	2.57e-06	6.82e-07	1.34e-06	1.5e-06	2.06e-06	7.44e-08
68793	0.986303	Eukaryota	Fungi	Basidiomycota	Agaricomycetes	Cantharellales	Botryobasidiaceae	Botryobasidium	1	1.96e-06	6.87e-07	2.39e-06	3.79e-07	8.94e-08	3.37e-06	3.01e-05	5.52e-05	0.000421055	0.000435786	0.000346264	4.6e-05	7.18e-05	7.54e-05	3.82e-06	9.33e-05	0.000112285	2.12e-06	2.5e-05	2.5e-05	5.01e-07	3.06e-06	3.83e-07	7e-06	8.28e-06	2.77e-06	1.07e-05	7.38e-06	8.54e-05	3.98e-06	0.000102482	0.000227869	0.000485159	6.75e-05	0.000179764	3.66e-05	5.71e-05	6.26e-05	2.28e-05	5.69e-06
5251	0.940939	Eukaryota	Fungi	Basidiomycota	Agaricomycetes	Cantharellales	Ceratobasidiaceae	Ceratobasidium	1	1.56e-06	1.41e-07	1.87e-07	2.22e-08	4.28e-08	1.2e-06	1.25e-05	9.2e-06	5.67e-05	5.89e-05	0.000117344	3.57e-05	1.81e-05	1.51e-05	3.62e-06	4.27e-05	4.35e-05	3.14e-06	2.23e-05	2.67e-05	4.29e-07	4.12e-07	2.62e-07	2.17e-07	3.92e-07	2.6e-07	8.68e-07	9.25e-07	7.25e-07	1.04e-06	1.67e-05	3.03e-05	1.67e-05	7.2e-06	1.39e-05	2.15e-06	2.17e-05	8.3e-06	7.72e-06	2.16e-06
1322061	0.973112	Eukaryota	Fungi	Basidiomycota	Agaricomycetes	Cantharellales	Ceratobasidiaceae	Rhizoctonia	1	1.64e-05	3.28e-06	4.17e-05	5.74e-07	3.74e-07	7.58e-05	3.27e-05	7.79e-05	0.000571997	0.00072918	0.000535746	0.000548806	0.000297872	0.000256489	7.7e-05	0.000308491	0.000358334	2.91e-05	0.000121316	0.000320931	1.12e-05	8.64e-06	1.32e-06	3.83e-06	5.17e-06	3.19e-06	8.17e-06	5.65e-06	9.94e-06	2.07e-05	8.69e-05	0.000278757	0.000199906	0.00012007	0.000172753	1.33e-05	0.000120976	7.72e-05	6.61e-05	4.42e-05
40106	0.882584	Eukaryota	Fungi	Basidiomycota	Agaricomycetes	Cantharellales	Clavulinaceae	Multiclavula	1	7.68e-09	2.19e-09	9.64e-08	2.37e-09	5.52e-09	1.82e-07	8.11e-08	2.99e-07	1.22e-07	1.49e-06	1.95e-06	2.07e-06	2.46e-06	2.42e-06	1.46e-07	4.71e-06	6.21e-06	2.08e-07	2.4e-06	2.01e-06	1.16e-08	9.77e-09	1.42e-08	2.63e-08	5.76e-09	3.23e-09	2.74e-08	7.3e-08	3.45e-07	1.35e-07	2.69e-06	6.17e-07	1.34e-07	4.34e-08	2.9e-07	2.85e-07	9.41e-07	6.6e-07	2.02e-07	6.87e-07
224233	0.97878	Eukaryota	Fungi	Basidiomycota	Agaricomycetes	Corticiales	Corticiaceae	Crustoderma	1	1.13e-07	5.02e-10	1.84e-08	3.84e-10	2.81e-10	2.79e-07	4.92e-07	4.9e-08	1.22e-06	2.21e-06	1.41e-06	1.56e-07	1.47e-06	9.92e-07	1.17e-08	2.58e-06	1.08e-06	1.04e-07	3.66e-07	5.15e-07	1.21e-07	2.48e-09	2.39e-09	9.06e-10	1.5e-08	5.39e-10	2.27e-09	6.75e-10	4.07e-09	3.53e-09	8.38e-07	3.22e-07	1.09e-06	8.18e-09	1.23e-08	5.24e-09	5.9e-07	9.47e-09	1.11e-08	9.72e-09
202707	0.951669	Eukaryota	Fungi	Basidiomycota	Agaricomycetes	Corticiales	Corticiaceae	Galzinia	1	8.43e-09	1.87e-09	6.13e-08	1.15e-09	8.41e-10	6.65e-07	2.31e-07	1.48e-07	1.21e-07	3.66e-07	1.47e-06	1.9e-07	5.04e-08	3.12e-08	5.2e-08	1.77e-06	8.51e-07	2.25e-08	4.65e-07	3.83e-08	2.18e-07	9.97e-09	7.33e-09	2.9e-09	2.82e-09	1.64e-09	6.93e-09	5.92e-08	8.57e-08	8.91e-08	3.14e-07	1.56e-07	1.56e-06	2.71e-08	8.15e-07	4.18e-07	1.48e-07	4.9e-07	3.65e-08	4.24e-08
139117	0.981304	Eukaryota	Fungi	Basidiomycota	Agaricomycetes	Corticiales	Corticiaceae	Hypochnicium	1	1.54e-07	1.75e-08	1.18e-07	2.47e-08	3.51e-09	2.21e-07	9.59e-08	1.35e-05	4.82e-06	1.05e-05	3.15e-06	2.3e-06	6.53e-06	6.5e-06	3.41e-08	1.31e-05	8.69e-06	3.34e-07	5.5e-06	2.76e-06	1.23e-08	1.02e-08	1.85e-08	5.81e-09	5.87e-09	1.75e-08	2.46e-06	1.67e-08	2.01e-07	4.84e-08	5.28e-08	2.23e-07	3.2e-07	6.47e-07	3.3e-06	1.83e-07	2.26e-06	3.88e-06	1.72e-06	1.43e-06
406833	0.960415	Eukaryota	Fungi	Basidiomycota	Agaricomycetes	Corticiales	Corticiaceae	Odonticium	1	1.59e-09	3.91e-10	1.42e-08	2.96e-10	2.16e-10	1.98e-07	1.04e-08	3.8e-08	4.77e-07	1.09e-06	3.63e-07	3.22e-07	7.03e-07	9.87e-07	8.96e-09	1.04e-06	5.46e-07	2.14e-09	8.43e-09	3.24e-07	2.63e-09	1.91e-09	1.86e-09	7.04e-10	7.27e-10	4.19e-10	1.76e-09	5.25e-10	3.17e-09	2.73e-09	7.41e-09	3.98e-07	9.34e-07	6.33e-09	4.77e-07	4.12e-07	1.59e-07	7.34e-09	8.62e-09	2.27e-07
139204	0.979507	Eukaryota	Fungi	Basidiomycota	Agaricomycetes	Corticiales	Corticiaceae	Phlebiella	1	8.49e-08	1.84e-08	3.24e-07	4.32e-09	3.13e-09	1.99e-07	6.52e-07	5.38e-07	1.72e-05	2.13e-05	9.44e-06	4.23e-06	9.84e-06	2.39e-05	1.48e-06	3.13e-05	1.84e-05	3.03e-07	1.31e-05	1.82e-06	1.87e-08	1.59e-08	2.57e-08	1.67e-08	1.05e-08	5.9e-09	2.45e-08	7.35e-09	4.44e-08	3.69e-08	5.74e-07	6.53e-07	1.38e-06	1.54e-07	4.79e-06	3.87e-07	6.06e-06	9.58e-07	9.11e-07	5.16e-07
40461	0.972822	Eukaryota	Fungi	Basidiomycota	Agaricomycetes	Corticiales	Corticiaceae	Pulcherricium	1	2.15e-09	5.22e-10	1.87e-08	3.84e-10	2.82e-10	1.8e-08	1.35e-08	4.87e-08	1.99e-06	8.39e-06	4.49e-06	2.44e-06	3.99e-07	7.61e-07	1.26e-08	1.41e-06	1.89e-07	3.5e-09	5.15e-07	9.68e-09	3.66e-09	2.68e-09	2.4e-09	9.14e-10	6.76e-08	5.33e-10	2.3e-09	6.9e-10	4.13e-09	3.53e-09	5.08e-07	4.89e-07	2.24e-08	1.8e-07	1.22e-08	9.63e-07	2.11e-07	9.75e-09	1.12e-08	1.05e-08
139137	0.922931	Eukaryota	Fungi	Basidiomycota	Agaricomycetes	Corticiales	Corticiaceae	Subulicystidium	1	7.79e-08	3.11e-09	3.24e-07	2.58e-09	1.88e-09	1.21e-07	4.25e-07	3.26e-07	3.92e-06	1.26e-06	7.81e-06	1.49e-06	1.19e-06	1.13e-06	6.82e-08	9.79e-06	1.18e-05	1.37e-07	3.95e-06	1.41e-06	2e-08	5.57e-08	1.6e-08	5.95e-09	1.55e-08	3.61e-09	1.52e-08	1.53e-08	1.89e-07	2.34e-08	5.61e-07	1.45e-06	2.14e-06	2.6e-07	9.88e-07	4.07e-07	4.75e-07	1.42e-06	1.47e-07	5.71e-08
103394	0.892908	Eukaryota	Fungi	Basidiomycota	Agaricomycetes	Gloeophyllales	Gloeophyllaceae	Veluticeps	1	9.44e-10	2.98e-10	1.48e-08	4.15e-10	3.04e-10	1.89e-08	1.39e-08	5.13e-08	3.62e-07	1.13e-06	6.17e-07	5.02e-07	7.94e-07	9.4e-07	2.03e-07	9.34e-07	1.32e-06	1.61e-08	1.23e-06	2.59e-07	1.28e-09	1.67e-08	2.43e-09	5.66e-08	4.15e-08	5.61e-10	2.33e-09	7e-10	8.05e-08	3.44e-09	8.79e-09	1.01e-07	2.29e-08	9.45e-08	6.51e-07	2.3e-08	1.3e-07	1.91e-07	9.33e-09	3.73e-09
120955	0.975496	Eukaryota	Fungi	Basidiomycota	Agaricomycetes	Gomphales	Gomphaceae	Clavariadelphus	1	4.2e-09	6.86e-09	4.77e-08	1.13e-09	8.26e-10	5.26e-08	3.88e-08	1.42e-07	2.61e-08	7.62e-07	1.62e-06	1.11e-06	5e-08	3.03e-08	2.15e-08	2.42e-06	1.3e-06	8.26e-08	5.59e-07	8.22e-07	6.39e-09	5.13e-09	6.87e-09	2.48e-09	2.77e-09	1.57e-09	6.54e-09	4.05e-08	1.18e-08	9.96e-09	2.64e-08	1.37e-08	6.4e-08	2.15e-08	3.58e-08	5.14e-09	3.35e-07	2.57e-08	2.94e-08	1.84e-08
287113	0.858383	Eukaryota	Fungi	Basidiomycota	Agaricomycetes	Gomphales	Gomphaceae	Phaeoclavulina	1	3.44e-08	9.76e-09	1.46e-08	3.44e-10	2.53e-10	1.6e-08	1.18e-08	4.35e-08	1.23e-07	5.34e-07	1.42e-06	4.83e-07	7.05e-07	9.25e-09	6.69e-09	7e-09	1.01e-06	8.37e-10	1.72e-07	5.16e-07	1.99e-09	1.58e-09	2.09e-09	7.59e-10	8.41e-10	4.77e-10	1.98e-09	5.96e-10	3.59e-09	1e-07	8.03e-09	4.18e-09	8.72e-07	6.55e-09	2.72e-07	3.15e-08	3.99e-07	7.81e-09	2.13e-07	5.69e-09
68779	0.991719	Eukaryota	Fungi	Basidiomycota	Agaricomycetes	Gomphales	Gomphaceae	Ramaria	1	9.09e-09	2.45e-09	9.49e-07	2.34e-09	1.73e-09	1.09e-07	8.1e-08	2.94e-07	2.07e-06	4.49e-06	5.24e-06	4.68e-06	4.68e-06	4e-06	4.7e-08	6.73e-06	7.33e-06	1.73e-07	2.75e-06	2.42e-06	1.4e-08	1.12e-08	1.42e-08	2.19e-08	2.44e-08	3.23e-09	4.88e-08	3.33e-08	2.11e-07	7.91e-08	2e-07	1.45e-06	1.33e-07	4.49e-08	5.48e-07	3.08e-07	1.12e-06	1.03e-06	9.77e-07	8.81e-08
169319	0.961468	Eukaryota	Fungi	Basidiomycota	Agaricomycetes	Hymenochaetales	Hymenochaetaceae	Asterodon	1	1.33e-09	4.87e-10	2.93e-08	4.9e-09	7.22e-10	4.42e-08	3.2e-08	1.21e-07	2.2e-08	8.29e-07	6.12e-08	1.02e-06	6.53e-06	8.62e-06	2.27e-07	1.99e-05	1.22e-05	5.27e-08	6.44e-06	4.93e-07	1.6e-09	1.69e-09	5.55e-09	1.75e-09	2.39e-09	1.3e-09	5.33e-09	1.61e-09	9.59e-09	7.65e-09	3.69e-07	7.04e-09	2.56e-07	1.35e-08	5.3e-07	1.25e-08	6.07e-07	3.94e-06	2.22e-06	6.08e-07
40425	0.819439	Eukaryota	Fungi	Basidiomycota	Agaricomycetes	Hymenochaetales	Hymenochaetaceae	Coltricia	1	1.22e-07	2.51e-08	3.48e-08	6.92e-09	7.16e-10	9.81e-07	3.26e-08	1.2e-07	3.67e-07	5.57e-06	1.86e-06	2.85e-06	4.62e-06	8.52e-06	2.83e-07	6.83e-06	2.26e-06	8.56e-09	1.19e-06	1.66e-06	3.06e-09	1.4e-08	5.68e-09	1.85e-08	2.35e-09	1.3e-09	5.52e-08	3.12e-08	2.46e-07	1.24e-07	2.47e-07	9.38e-07	1.22e-06	1.58e-08	8.7e-07	3.83e-08	6.58e-07	9.98e-07	2.23e-06	2.71e-07
139379	0.815761	Eukaryota	Fungi	Basidiomycota	Agaricomycetes	Hymenochaetales	Hymenochaetaceae	Hymenochaete	1	8.81e-08	7.26e-08	1.01e-07	2.21e-08	3.97e-09	1.12e-07	4.23e-07	3.02e-07	1.98e-06	4.64e-06	1.36e-06	1.01e-06	1.71e-06	8.18e-07	4.6e-08	9.89e-07	3.07e-06	3.42e-07	1.56e-06	6.95e-06	1.36e-08	1.1e-08	3.33e-08	1.63e-08	5.86e-09	3.34e-09	1.4e-08	5.53e-08	7.22e-08	2.13e-08	3.44e-07	1.63e-06	1.88e-06	4.6e-07	1.83e-06	1.28e-07	1.89e-07	4.89e-07	2.44e-06	3.94e-08
40468	0.963029	Eukaryota	Fungi	Basidiomycota	Agaricomycetes	Hymenochaetales	Hymenochaetaceae	Inonotus	1	4.14e-06	7.93e-07	3.17e-06	1.22e-07	3.26e-08	1.53e-06	6.71e-06	2.89e-05	0.000835866	0.00141463	0.000128217	0.000122426	2.4e-05	0.000138492	4.78e-06	5.7e-05	2.97e-05	5.76e-06	2.14e-05	1.98e-05	3.6e-07	3.13e-07	8.93e-08	7.46e-07	6.34e-07	7.27e-08	1.07e-05	2.27e-05	0.0001061	7.25e-05	0.000236623	0.000173057	0.000294133	0.000100035	9.23e-05	5.56e-05	6.22e-05	8.6e-06	1.19e-05	9.4e-06
218112	0.884736	Eukaryota	Fungi	Basidiomycota	Agaricomycetes	Hymenochaetales	Hymenochaetaceae	Phellinidium	1	1.15e-05	3.65e-06	2.5e-05	6.12e-07	1.17e-07	1.32e-05	2.55e-05	5.58e-05	0.000850695	0.00210074	0.000221185	0.000627245	0.000367535	0.000518656	6.07e-05	0.000465127	0.000709306	9.57e-06	0.000153047	0.00013284	1.74e-06	1.41e-06	1.12e-06	2.8e-06	3e-06	3.96e-07	5.8e-06	2.55e-06	3.33e-05	3.12e-06	5.51e-05	0.000177204	0.000350373	8.61e-05	0.000152249	0.000137784	0.000464784	7.18e-05	8.71e-05	7.86e-05
1124675	0.952662	Eukaryota	Fungi	Basidiomycota	Agaricomycetes	Hymenochaetales	Schizoporaceae	Xylodon	1	5.43e-09	6.62e-09	6.99e-08	1.77e-09	1.3e-09	8.16e-08	6.04e-08	2.23e-07	5.24e-06	6.48e-06	2.57e-06	8.79e-07	1.4e-06	4.07e-06	5.78e-07	4.07e-06	2.21e-06	9.56e-08	1.26e-06	6.71e-07	7.87e-09	6.63e-09	1.06e-08	1.5e-07	4.33e-09	2.43e-09	1.01e-08	3.03e-09	1.81e-08	8.83e-08	1.8e-07	4.52e-07	1.14e-06	2.74e-07	2.13e-07	2.58e-07	1.71e-06	9.84e-07	4.35e-08	2.26e-08
139141	0.982178	Eukaryota	Fungi	Basidiomycota	Agaricomycetes	Hymenochaetales	Tubulicrinaceae	Tubulicrinis	1	1.01e-06	1.63e-07	2.41e-06	9.86e-08	3.77e-08	1.25e-06	9.18e-06	2.24e-05	0.000135401	0.000320742	0.000143687	0.0001035	4.19e-05	1.75e-05	1.29e-06	0.000104438	8.09e-05	3.06e-06	1.32e-05	6.08e-06	2.36e-07	3.65e-07	3.13e-08	5.29e-07	1.05e-06	1e-07	2.54e-07	1.13e-06	1.7e-06	1.06e-06	1.59e-05	6.91e-05	6.53e-05	3.86e-06	2.21e-05	7.48e-06	2.09e-05	1.21e-05	5.09e-06	4.01e-06
50989	0.961817	Eukaryota	Fungi	Basidiomycota	Agaricomycetes	Hymenochaetales		Rickenella	1	8.79e-06	1.08e-06	3.25e-06	5.46e-07	7.36e-07	3.46e-05	1.98e-05	3.29e-05	0.000141418	0.000374818	0.000237604	0.000253257	0.000361582	0.000184443	1.88e-05	0.000189591	0.000206455	2.62e-05	0.000116866	0.000213918	7.58e-06	3.56e-06	7.23e-07	4.41e-07	9.98e-07	8.43e-07	4.53e-06	2.46e-06	8.16e-06	2.99e-06	2.52e-05	7.85e-05	6.71e-05	1.41e-05	7.84e-05	2.39e-05	7.91e-05	5.74e-05	2.1e-05	3.05e-05
202696	0.944455	Eukaryota	Fungi	Basidiomycota	Agaricomycetes	Jaapiales	Jaapiaceae	Jaapia	1	5.07e-08	2.24e-09	1.04e-07	2.72e-09	2e-09	1.25e-07	9.21e-08	3.42e-07	8.14e-07	2.17e-06	9.62e-07	1.25e-06	9.09e-07	2.87e-06	9.29e-07	1.72e-06	1.86e-06	9.55e-08	3.16e-07	7.3e-07	1.08e-08	9.31e-09	1.62e-08	2.5e-08	6.63e-09	3.73e-09	1.54e-08	1.04e-08	4.01e-07	2.31e-08	6e-08	2.05e-07	3.29e-07	1.27e-06	8.5e-08	1.5e-07	3.52e-06	4.32e-06	2.25e-06	8.22e-07
234811	0.978693	Eukaryota	Fungi	Basidiomycota	Agaricomycetes	Polyporales	Dacryobolaceae	Dacryobolus	1	2.38e-09	6.29e-10	2.55e-08	5.84e-10	4.05e-09	2.71e-08	2.01e-08	7.86e-07	9.59e-07	3.92e-07	6.99e-07	1.78e-07	2.56e-08	3.55e-07	1.25e-08	4.03e-07	1.18e-06	5.92e-08	7.79e-07	1.29e-06	3.71e-09	2.89e-09	3.56e-09	1.3e-09	1.43e-09	8.12e-10	5.9e-08	1.01e-09	6.11e-09	5.2e-09	1.38e-08	1.96e-07	3.31e-08	1.14e-08	2.62e-07	3.5e-09	2.75e-07	1.35e-08	3.99e-07	2.98e-07
83235	0.990977	Eukaryota	Fungi	Basidiomycota	Agaricomycetes	Polyporales	Dacryobolaceae	Postia	1	4.04e-06	8.33e-07	5.29e-06	5.69e-07	6.3e-08	9.27e-06	2.56e-05	1.12e-05	0.000262528	0.000603553	0.000158407	0.000350766	0.000160528	0.00017961	2.5e-05	0.000242931	0.000301928	5.73e-06	9.32e-05	0.00011562	1.63e-06	1.22e-06	1.21e-06	1.62e-06	4.17e-06	1.66e-07	3.44e-06	1.87e-06	1.09e-05	3.98e-06	2.64e-05	7.6e-05	0.000110572	1.51e-05	4.5e-05	1.83e-05	0.000109522	3.33e-05	2.12e-05	1.36e-05
89802	0.950026	Eukaryota	Fungi	Basidiomycota	Agaricomycetes	Polyporales	Hyphodermataceae	Hyphoderma	1	1.88e-08	2.37e-09	9.47e-08	1.19e-08	1.58e-09	9.24e-07	6.48e-07	2.73e-07	1.14e-05	1.12e-05	9.28e-06	9.62e-06	3.2e-06	7.34e-06	1.02e-06	5.64e-06	3.74e-06	3.54e-07	3.49e-06	2.79e-06	1.41e-08	1.1e-07	1.32e-08	4.83e-09	3.32e-08	3.02e-09	1.27e-08	9.21e-08	2.28e-08	2.11e-07	1.26e-06	1.88e-06	1.43e-06	3.41e-07	4.42e-07	3.88e-07	1.9e-06	1.6e-06	1.58e-07	2.28e-07
83251	0.943987	Eukaryota	Fungi	Basidiomycota	Agaricomycetes	Polyporales	Incrustoporiaceae	Skeletocutis	1	5.95e-09	3.45e-08	5.2e-08	1.11e-08	7.83e-10	3.35e-07	3.76e-08	1.36e-07	2.01e-06	7.95e-06	1.7e-06	1e-06	1.83e-06	1.02e-06	3.87e-07	3.43e-06	1.91e-06	1.24e-07	1.53e-06	3.11e-07	9.97e-09	7.2e-09	6.68e-09	2.2e-08	2.14e-08	1.5e-09	4.98e-07	1.83e-07	9.3e-07	2.98e-07	7.41e-07	3.38e-06	2.47e-06	1.37e-06	1.2e-06	5.08e-06	3.48e-06	6.01e-07	6.42e-07	2.84e-08
83249	0.952582	Eukaryota	Fungi	Basidiomycota	Agaricomycetes	Polyporales	Incrustoporiaceae	Tyromyces	1	1.07e-08	1.45e-08	1.2e-07	2.85e-09	2.08e-09	1.31e-07	9.79e-08	3.57e-07	1.7e-06	3.48e-06	2.33e-06	4.67e-06	2.8e-06	2.72e-06	9.76e-08	1.15e-05	5.28e-06	1.21e-07	3.3e-07	8.23e-07	4.75e-08	1.31e-08	1.72e-08	6.21e-09	6.93e-09	3.91e-09	1.65e-08	4.96e-09	2.98e-08	1.13e-07	1.57e-06	3.45e-08	7.3e-07	5.38e-08	1.88e-07	2.26e-06	4.64e-06	2.67e-06	7.76e-07	4.7e-08
40427	0.977512	Eukaryota	Fungi	Basidiomycota	Agaricomycetes	Polyporales	Irpicaceae	Ceriporia	1	1.84e-09	5.59e-10	2.65e-08	7.04e-10	5.22e-10	3.22e-08	4.05e-07	8.79e-08	1.83e-06	1.71e-06	1.11e-06	1.2e-06	5.69e-07	2.57e-07	8.74e-09	2.66e-06	2.24e-06	3.48e-08	1.44e-06	4.95e-07	2.64e-09	2.37e-09	4.17e-09	1.44e-09	1.71e-09	9.52e-10	4.04e-09	7.61e-08	7.21e-09	5.93e-09	1.56e-08	2.49e-07	1.55e-06	2.8e-07	2.18e-08	1.06e-07	2.38e-07	1.49e-08	2.77e-07	2.41e-07
81065	0.985446	Eukaryota	Fungi	Basidiomycota	Agaricomycetes	Polyporales	Irpicaceae	Gloeoporus	1	1.47e-07	8.85e-08	5e-08	1.39e-09	1.02e-09	6.35e-08	4.66e-08	2.35e-06	4.87e-06	9.64e-06	1.3e-06	7.66e-06	6.17e-08	3.26e-06	1.8e-07	8.89e-06	4.82e-06	4.78e-08	4.02e-06	1.54e-07	4.43e-09	3.61e-08	8.13e-09	4.21e-08	7.55e-08	1.88e-09	7.83e-09	2.31e-08	2.71e-07	1.74e-07	1.73e-06	1.66e-06	2.26e-06	4.29e-07	6.41e-07	3.3e-07	1.08e-06	5.83e-07	3.96e-07	1.58e-07
42741	0.990752	Eukaryota	Fungi	Basidiomycota	Agaricomycetes	Polyporales	Meruliaceae	Ceriporiopsis	1	2.44e-07	2.03e-09	9.77e-07	1.06e-08	1.39e-09	8.77e-08	3.6e-07	2.38e-07	3.46e-06	6.09e-06	1.37e-06	2.93e-06	2.24e-07	1.01e-06	4.05e-08	2.03e-06	2.05e-06	5.6e-07	5.29e-08	1.66e-06	1.2e-08	2.46e-07	1.16e-08	4.22e-09	1.08e-07	2.61e-09	3.56e-08	9.93e-08	1.1e-07	5.55e-08	3.81e-07	3.17e-07	3.49e-06	3.7e-08	2.58e-07	1.31e-07	1.14e-06	4.44e-08	5.04e-08	1.34e-07
5305	0.927268	Eukaryota	Fungi	Basidiomycota	Agaricomycetes	Polyporales	Phanerochaetaceae	Phanerochaete	1	1.76e-05	3.8e-06	2.9e-05	8.43e-07	5.73e-07	2.53e-05	5.44e-05	0.000264888	0.00303026	0.0160595	0.00419039	0.00534814	0.00302075	0.00139471	0.000136711	0.00121026	0.00117517	2.37e-05	0.000276423	0.00118806	2.46e-06	5.24e-06	1.39e-06	3.89e-06	1.05e-05	6.64e-07	1.33e-05	6.64e-06	3.04e-05	5.92e-06	6.27e-05	0.000164209	0.000363106	7.55e-05	0.000215337	6.49e-05	0.000377027	0.000165808	3.91e-05	0.000140331
40434	0.990755	Eukaryota	Fungi	Basidiomycota	Agaricomycetes	Polyporales	Polyporaceae	Datronia	1	3.79e-09	2e-08	3.63e-08	7.79e-10	5.73e-10	3.63e-08	2.73e-08	9.88e-08	5.58e-07	7.4e-07	1.34e-06	1.5e-07	3.41e-08	4.89e-07	2.14e-08	3.72e-07	2.21e-07	1.04e-07	1.79e-07	4.12e-07	6.27e-09	2.86e-07	4.82e-09	1.48e-08	2.31e-07	1.08e-09	9.79e-08	1.39e-09	1.06e-07	7.06e-09	2.03e-07	6.04e-07	9.05e-07	1.62e-08	2.47e-08	1.29e-07	4.21e-07	1.92e-08	2.19e-08	1.79e-08
5637	0.994501	Eukaryota	Fungi	Basidiomycota	Agaricomycetes	Polyporales	Polyporaceae	Polyporus	1	2.62e-05	1.29e-05	0.000128975	7.79e-06	4.12e-06	4.21e-05	0.000106941	0.000290225	0.00193008	0.0104196	0.00514556	0.00505413	0.0109616	0.0132621	0.000467958	0.0246327	0.0320901	9.16e-05	0.00882112	0.00202836	1.53e-05	2.14e-05	2.58e-05	1.35e-05	4.91e-05	7.95e-06	5.45e-05	3.26e-05	6.97e-05	1.72e-05	0.000199248	0.000265202	0.00163745	0.00015661	0.00121564	0.000116786	0.00395003	0.00398883	0.00238944	0.000976954
81041	0.985459	Eukaryota	Fungi	Basidiomycota	Agaricomycetes	Polyporales	Steccherinaceae	Antrodiella	1	3.99e-06	6.43e-07	5.84e-05	9.17e-07	2.15e-06	1.48e-05	4.74e-05	0.000181637	0.000968984	0.0094673	0.0012203	0.0103602	0.00675107	0.00808652	0.000322795	0.018789	0.00886999	8.26e-05	0.00638111	0.00254787	1.15e-06	3.49e-06	1.56e-06	1.8e-06	2.39e-06	2.44e-06	8.24e-06	4.07e-06	2.4e-05	5.13e-06	6.49e-05	6.55e-05	0.000354535	0.000189757	0.000670355	0.00026651	0.00362857	0.00354988	0.00257421	0.000687253
81062	0.935932	Eukaryota	Fungi	Basidiomycota	Agaricomycetes	Polyporales	Steccherinaceae	Junghuhnia	1	3.48e-09	9.67e-10	4.13e-08	1.77e-08	7.32e-10	4.61e-08	3.41e-08	1.25e-07	1.91e-06	1.69e-06	1.44e-06	2.18e-06	5.38e-07	1.2e-06	9.77e-07	2.26e-06	3.49e-06	3.61e-08	1.12e-06	8.29e-07	5.23e-09	4.29e-09	6e-09	2.15e-09	6.36e-08	1.37e-09	5.77e-09	1.74e-09	1.04e-08	2.49e-07	2.29e-08	2.51e-07	1.02e-06	1.85e-08	3.15e-08	2.53e-07	6.42e-07	8.47e-07	3.07e-07	3.6e-07
68768	0.995669	Eukaryota	Fungi	Basidiomycota	Agaricomycetes	Russulales	Gloeocystidiellaceae	Gloeocystidiellum	1	1.86e-07	5.58e-08	1.18e-07	2.77e-09	3.93e-09	2.45e-07	9.55e-08	3.49e-07	2.22e-06	3.65e-06	3.93e-06	1.82e-06	8.84e-07	2.83e-07	5.4e-08	4.64e-06	1.89e-06	1.92e-07	1.85e-06	1.93e-06	1.61e-08	1.29e-08	1.68e-08	1.34e-08	4.28e-08	3.83e-09	1.62e-08	1.09e-08	7.07e-08	2.43e-08	6.5e-07	7.59e-07	3.81e-07	3.6e-07	1.43e-06	2.33e-07	5.35e-07	8.69e-07	5.7e-07	6.16e-06
40459	0.959379	Eukaryota	Fungi	Basidiomycota	Agaricomycetes	Russulales	Hericiaceae	Hericium	1	3.86e-06	9.77e-07	9.34e-06	1.5e-07	7.66e-08	8.62e-06	1.22e-05	1.44e-05	0.000103545	0.000238487	0.000114972	0.000200784	0.000191144	0.000217155	1.48e-05	0.000232184	0.000267919	6.43e-06	0.000129047	0.000181699	4.82e-07	1.62e-06	7.67e-08	9.86e-07	1.31e-06	4.94e-07	1.28e-06	1.23e-06	6.72e-06	4.83e-06	1.44e-05	2.82e-05	5.21e-05	1.11e-05	4.3e-05	6.55e-06	6.48e-05	3.61e-05	2.94e-05	1.54e-05
154748	0.87818	Eukaryota	Fungi	Basidiomycota	Agaricomycetes	Russulales	Lachnocladiaceae	Dichostereum	1	1.94e-09	4.89e-10	1.85e-08	1.36e-08	2.95e-10	1.89e-08	1.4e-08	7.52e-07	1.52e-06	1.05e-06	8.58e-06	1.15e-06	1.77e-08	1.08e-08	1.07e-08	3.71e-06	2.05e-06	8.02e-08	1.13e-08	8.68e-09	3.13e-09	2.34e-09	2.5e-09	9.31e-10	9.85e-10	5.64e-10	2.37e-09	1.78e-08	4.26e-09	1.9e-07	9.83e-09	5.55e-09	2.31e-08	8.32e-09	1.29e-08	9.21e-08	7.05e-09	9.72e-09	1.13e-08	9e-09
154750	0.990933	Eukaryota	Fungi	Basidiomycota	Agaricomycetes	Russulales	Lachnocladiaceae	Vararia	1	1.04e-08	6.32e-09	1.96e-07	4.23e-09	3.08e-09	1.98e-07	1.75e-07	6.39e-07	8.33e-06	7.64e-06	4.56e-05	9.78e-06	2.45e-06	1.24e-06	1.42e-07	3.1e-05	2.94e-05	2.13e-06	1.82e-05	9.79e-06	3.38e-08	2.5e-08	2.62e-08	9.77e-09	2.56e-08	5.92e-09	3.72e-08	7.42e-09	4.49e-08	5.17e-08	5.73e-07	1.44e-06	1.83e-06	8.75e-08	1.7e-06	5.43e-08	6.09e-07	7.02e-07	4.46e-07	9.67e-08
34444	0.993779	Eukaryota	Fungi	Basidiomycota	Agaricomycetes	Russulales	Russulaceae	Lactarius	1	2.18e-05	1.65e-05	0.000312946	1.21e-06	3.92e-05	0.000171919	0.000398794	0.000892488	0.000715845	0.0089014	0.025647	0.0348758	0.100092	0.0685854	0.00214668	0.0198214	0.0038436	0.000318055	0.000466134	0.000602414	1.33e-05	0.000167763	1.61e-05	1.37e-05	4.52e-06	2.72e-06	8.22e-05	1.64e-05	0.000173164	0.00027791	0.000273318	0.000824142	0.00237179	0.000717316	0.00394735	0.00461188	0.011025	0.00121653	0.000691318	0.000717693
596919	0.969666	Eukaryota	Fungi	Basidiomycota	Agaricomycetes	Russulales	Russulaceae	Lactifluus	1	2.84e-06	1.2e-05	0.0022679	2.39e-07	1.67e-07	3.7e-05	8.46e-06	0.000697321	3.24e-05	0.000172204	6.76e-05	0.00015322	0.000227909	0.000252692	2.24e-05	0.000172629	0.000172966	4e-06	0.00156976	9.43e-05	7.37e-06	9.39e-06	7.2e-07	1.18e-06	9.49e-07	2.18e-07	2.57e-06	1.36e-06	1.85e-05	8.51e-06	6.49e-06	1.34e-05	4.58e-05	9.55e-06	0.000146621	3.53e-06	6.54e-05	0.00199558	0.000263561	2.87e-05
5402	0.994934	Eukaryota	Fungi	Basidiomycota	Agaricomycetes	Russulales	Russulaceae	Russula	1	1.77e-05	6.8e-06	1.12e-05	2.66e-05	3.05e-07	0.000179433	2.34e-05	4.63e-05	0.000211976	0.00109181	0.000580939	0.00334428	0.0028665	0.00216719	0.000122403	0.000716166	0.000326455	2.11e-05	0.000422793	0.000447084	1.38e-05	4.44e-06	4.41e-06	2.46e-06	1.94e-06	3.21e-07	8.46e-06	5.64e-06	3.24e-05	1.49e-05	6.37e-05	0.000161343	0.000636911	0.000207392	0.000516928	9.89e-05	0.000504242	9e-05	4.96e-05	0.000114244
80757	0.829212	Eukaryota	Fungi	Basidiomycota	Agaricomycetes	Sebacinales	Sebacinaceae	Sebacina	1	1.61e-08	2.62e-08	2.69e-07	7.23e-09	3.98e-09	1.95e-06	1.19e-06	4.13e-07	7.26e-06	1.04e-05	3.17e-06	1.3e-06	4.46e-06	1.48e-06	3.52e-07	7.24e-06	3.07e-06	4.38e-07	2.6e-06	4.25e-06	2.35e-07	2.03e-07	3.38e-08	6.66e-08	9.25e-08	7.63e-09	4.37e-08	3.69e-08	2.29e-07	2.84e-08	6.14e-07	1.8e-06	2.64e-06	1.43e-06	1.88e-06	2.07e-07	9.25e-07	1.57e-06	1.4e-06	1.28e-06
68815	0.79382	Eukaryota	Fungi	Basidiomycota	Agaricomycetes	Thelephorales	Thelephoraceae	Hydnellum	1	4.06e-09	1.22e-09	5.69e-08	1.5e-09	1.1e-09	6.86e-08	5.06e-08	1.86e-07	3.42e-08	1.71e-07	1.97e-07	2.79e-07	5.38e-07	2.24e-06	8.97e-07	3.93e-06	4.7e-06	5.38e-08	2.3e-06	8.56e-07	5.8e-09	5.1e-09	8.84e-09	3.07e-09	3.66e-09	2.03e-09	8.52e-09	2.1e-08	1.53e-08	1.26e-08	3.29e-08	1.55e-08	8.35e-08	2.56e-08	4.66e-08	2.76e-09	2.23e-08	3.48e-07	1e-06	9.1e-07
57131	0.852252	Eukaryota	Fungi	Basidiomycota	Agaricomycetes	Thelephorales	Thelephoraceae	Pseudotomentella	1	5.65e-08	2.69e-09	1.9e-07	5.06e-09	8.08e-09	1.7e-07	1.26e-07	4.62e-07	7.74e-07	1.23e-06	7.16e-07	6.07e-07	1.7e-06	1.12e-05	3.83e-08	1.03e-05	6.58e-06	7.1e-08	1.05e-05	2.24e-06	3.59e-08	3.51e-08	2.17e-08	1.14e-08	9.06e-09	5.04e-09	2.11e-08	2.98e-08	3.79e-08	3.09e-08	7.95e-08	1.2e-07	2.07e-07	7.29e-07	3.69e-07	9.02e-08	1.83e-06	3.42e-06	2.18e-06	1.11e-06
57135	0.918725	Eukaryota	Fungi	Basidiomycota	Agaricomycetes	Thelephorales	Thelephoraceae	Sarcodon	1	2.73e-06	1.45e-07	2.14e-06	8.8e-08	1.13e-07	1.19e-05	6.04e-06	2.45e-05	4.18e-05	0.000113266	4.71e-05	0.000121103	0.000113611	0.000203693	9.36e-06	0.000202169	0.000228332	3.9e-06	0.000124624	0.000112421	1.1e-07	7.58e-07	3.75e-07	4.05e-07	2.15e-07	4.19e-07	6.72e-07	7.81e-07	2.46e-06	2.05e-06	2.68e-06	1.16e-05	3.23e-05	4.76e-06	2.61e-05	4.97e-06	8.55e-05	8.47e-05	7.94e-05	2.85e-05
68809	0.988506	Eukaryota	Fungi	Basidiomycota	Agaricomycetes	Thelephorales	Typhulaceae	Typhula	1	1.04e-08	8.77e-09	3.49e-07	7.2e-09	2.49e-08	1.97e-07	1.38e-06	3.9e-07	1.09e-06	1.82e-06	5.36e-06	1.59e-06	3.49e-06	1.34e-05	6.28e-08	1.82e-05	2.55e-05	4.31e-07	2.13e-06	3.71e-06	2.25e-08	4.89e-08	1.23e-07	7.78e-09	7.39e-09	1.87e-08	4.69e-07	2.7e-08	4.2e-08	1.5e-07	3.51e-07	1.77e-06	9.7e-07	5.6e-07	1.2e-06	1.46e-06	8.9e-06	1.08e-05	2.26e-06	2.88e-06
156594	0.993885	Eukaryota	Fungi	Basidiomycota	Agaricomycetes	Trechisporales	Hydnodontaceae	Porpomyces	1	5.67e-08	4.39e-08	1.11e-07	1.44e-08	1.96e-08	1.35e-07	8.81e-07	3.73e-07	5.24e-06	1.97e-05	5.99e-06	1.48e-05	1.38e-05	1.44e-05	7.19e-07	4.66e-05	2.35e-05	9.26e-07	1.52e-05	5.32e-06	4.79e-08	9.29e-08	3.45e-08	1.08e-08	1.39e-07	2.55e-08	6.37e-07	8.57e-07	4.37e-06	2.08e-07	9.19e-06	2.32e-05	1.25e-05	1.92e-06	1.17e-05	7.84e-06	4.86e-05	5.97e-05	1.59e-05	4.97e-06
139133	0.971484	Eukaryota	Fungi	Basidiomycota	Agaricomycetes	Trechisporales	Hydnodontaceae	Sistotremastrum	1	2.08e-07	2.59e-09	9.55e-08	1.54e-08	1.46e-09	9.44e-08	1.04e-06	2.54e-07	6e-06	9.37e-07	5.38e-07	1.95e-07	8.82e-08	4.18e-07	5.94e-08	1.24e-06	2.18e-06	3.75e-07	1.56e-06	2.46e-06	1.73e-08	1.27e-08	1.25e-08	2.71e-08	1.01e-07	2.83e-09	1.19e-08	3.59e-08	2.15e-08	1.85e-08	5.26e-07	4.4e-07	1.59e-06	4.24e-08	5.33e-07	2.56e-08	5.8e-07	4.93e-08	6.81e-07	5.84e-07
156596	0.986831	Eukaryota	Fungi	Basidiomycota	Agaricomycetes	Trechisporales	Hydnodontaceae	Trechispora	1	1.35e-06	2.69e-07	3.26e-06	1.05e-07	7.84e-08	5.07e-06	7.98e-06	2.45e-05	6.42e-05	0.000100534	0.000115128	7.15e-05	0.000104021	6.73e-05	4.53e-06	0.000369414	0.00044664	3.33e-06	0.000123612	8.87e-05	1.58e-07	2.49e-07	1.17e-07	1.64e-07	3.87e-07	1.32e-07	7.79e-07	8.73e-07	4.83e-06	8.55e-07	9.65e-06	2.4e-05	3.67e-05	3.14e-06	2.69e-05	4.75e-06	6.2e-05	5.68e-05	3.37e-05	1.36e-05
1798858	0.98553	Eukaryota	Fungi	Basidiomycota	Agaricostilbomycetes	Agaricostilbales	Chionosphaeraceae	Ballistosporomyces	1	9.41e-08	5.8e-10	1.97e-08	3.89e-10	2.82e-10	1.83e-08	1.37e-08	4.99e-08	1.58e-07	7.04e-07	1.05e-08	4.05e-07	1.7e-08	1.06e-08	1.47e-08	8.11e-09	1.12e-07	4.9e-09	3.89e-07	1.12e-08	4.28e-09	2.95e-09	2.46e-09	9.52e-10	9.48e-10	5.49e-10	2.32e-09	1.16e-08	4.19e-09	3.64e-09	1e-08	6.16e-09	2.27e-08	8.73e-09	1.25e-08	1.92e-07	1.94e-07	9.99e-09	2.77e-07	1.21e-08
48855	0.986438	Eukaryota	Fungi	Basidiomycota	Atractiellomycetes	Atractiellales	Helicogloeaceae	Helicogloea	1	2.47e-09	2.01e-08	2.53e-08	5.64e-10	4.12e-10	2.63e-08	3.57e-07	7.09e-08	6.1e-06	3.54e-06	2.9e-06	1.07e-06	2.49e-08	1.5e-08	1.33e-08	9.53e-07	1.7e-06	9.73e-08	3.13e-07	1.1e-08	3.96e-09	3.06e-09	3.46e-09	1.28e-09	2.34e-08	7.78e-10	3.31e-09	9.92e-10	1.43e-07	5.04e-09	1.36e-08	5.34e-07	2.18e-06	3.76e-07	1.79e-08	1.69e-07	9.69e-09	2.86e-07	1.46e-07	1.13e-08
2249323	0.982812	Eukaryota	Fungi	Basidiomycota	Atractiellomycetes	Atractiellales	Helicogloeaceae	Neogloea	1	1.7e-09	2.07e-08	1.84e-08	4.25e-10	3.11e-10	1.98e-08	2.81e-07	5.4e-08	3.86e-06	1.3e-06	1.64e-06	5.98e-07	4.91e-07	1.05e-06	5.91e-07	1.32e-06	8.66e-07	1.19e-09	3.79e-07	8.16e-07	2.61e-09	2.04e-09	2.6e-09	9.43e-10	1.04e-09	5.91e-10	3.39e-08	1.27e-08	4.44e-09	3.77e-09	9.98e-09	4.83e-07	1.5e-06	8.53e-08	1.34e-08	9.13e-08	3e-07	3.56e-07	1.13e-08	3.84e-07
5280	0.9489	Eukaryota	Fungi	Basidiomycota	Exobasidiomycetes	Georgefischeriales	Tilletiariaceae	Tilletiaria	1	2.44e-06	5.15e-07	1.94e-06	4.99e-08	7.18e-08	3.7e-06	1.26e-05	9.93e-07	1.59e-05	2.24e-05	8.83e-05	1.36e-05	5.06e-05	7.13e-05	2.32e-05	8.63e-05	7.43e-05	1.49e-06	1.47e-05	6.23e-06	2.63e-06	7.91e-07	2.89e-07	1.27e-06	1.38e-06	1.92e-07	1.59e-06	5.43e-06	2.47e-06	2.7e-07	4.2e-06	3.3e-05	3.34e-05	2.83e-06	2.68e-05	4.5e-06	2.2e-05	1.24e-05	4.75e-06	8.16e-06
1799786	0.768031	Eukaryota	Fungi	Basidiomycota	Microbotryomycetes		Chrysozymaceae	Chrysozyma	1	2e-07	2e-09	3.49e-07	1.1e-09	3.74e-09	5.27e-08	3.96e-08	1.43e-07	4.78e-07	1.8e-07	7.61e-07	2.24e-07	2.2e-07	4.01e-07	5.91e-08	1.1e-07	4.48e-07	3.26e-08	3.19e-08	6.28e-07	1.7e-08	1.09e-08	7.13e-09	2.87e-09	2.72e-09	1.58e-09	6.7e-09	2e-09	1.21e-08	1.07e-08	3e-08	5.9e-07	6.54e-08	2.71e-08	7.38e-07	5.53e-08	1.54e-07	3.04e-08	3.65e-08	3.94e-07
5260	0.881225	Eukaryota	Fungi	Basidiomycota	Pucciniomycetes	Pucciniales	Melampsoraceae	Melampsora	1	0.0100908	0.000162332	0.000513475	1.13e-05	1.56e-05	0.000365427	0.000573268	0.000473803	0.00187133	0.00133034	0.00222119	0.000625017	0.000798416	0.0129777	0.00862653	0.00264963	0.00156077	0.00147043	0.000171198	0.000263263	8.04e-05	0.000138079	7.65e-05	0.000261614	3.38e-05	3.51e-05	0.000275333	0.00023958	0.000299606	0.000380424	0.000759584	0.000595237	0.00257912	0.00288889	0.0155486	0.0114555	0.0163445	0.0177686	0.00403625	0.0135545
5265	0.972744	Eukaryota	Fungi	Basidiomycota	Pucciniomycetes	Pucciniales	Pucciniaceae	Gymnosporangium	1	3.52e-07	3.52e-09	1.27e-06	1.09e-08	1.53e-07	1.56e-07	3.8e-07	3.17e-07	4.5e-08	8.03e-08	6.4e-08	3.57e-07	5.77e-07	2.34e-05	6.13e-06	4.4e-06	1.07e-06	4.68e-07	5.91e-08	3.61e-07	2.88e-08	2.77e-07	1.1e-07	6.14e-09	5.38e-09	3.59e-09	1.78e-08	9.23e-08	6.7e-08	1.74e-07	5.66e-07	1.13e-06	1.52e-06	2.68e-07	7.36e-06	8.47e-07	2.22e-06	1.15e-06	2.54e-06	6.74e-06
5296	0.956066	Eukaryota	Fungi	Basidiomycota	Pucciniomycetes	Pucciniales	Pucciniaceae	Puccinia	1	0.000131019	1.26e-05	0.00118292	4.57e-06	1.27e-05	0.000202953	0.000542056	0.000677606	0.00092592	0.000356702	0.000211824	0.000191177	0.000292234	0.00078589	0.000634323	0.000324778	0.000234659	3.81e-05	0.000171025	0.000279298	0.0119552	0.000233254	2.93e-05	0.000463776	0.000231545	1.45e-05	0.000126755	3.08e-05	0.000249618	0.000134537	0.00018214	0.000166511	0.000367223	0.000458403	0.000503033	9.49e-05	0.000401037	0.000222262	0.000173067	0.000260422
5263	0.859189	Eukaryota	Fungi	Basidiomycota	Pucciniomycetes	Pucciniales	Pucciniaceae	Uromyces	1	3.36e-05	6.06e-06	0.000121445	1.42e-06	6.94e-07	0.000220545	6.07e-05	0.000249846	0.000294394	0.000215683	6.55e-05	8.78e-05	0.000213715	0.000355666	0.000191756	0.000790787	0.000200364	4.91e-05	5.57e-05	0.000155812	3.56e-05	2.02e-05	8.93e-06	6.35e-06	4.61e-06	9.99e-07	1.67e-05	7.82e-06	0.00033588	9.59e-05	6.94e-05	0.000288342	7.32e-05	7.46e-05	8.16e-05	2.33e-05	0.00018596	7.62e-05	0.000130821	6.98e-05
91040	0.891272	Eukaryota	Fungi	Basidiomycota	Pucciniomycetes	Pucciniales	Pucciniastraceae	Melampsoridium	1	1.62e-07	1.13e-07	1.79e-05	1.54e-07	1.96e-07	2.33e-06	1.03e-05	2.06e-06	2.53e-06	6.95e-06	2.62e-06	3.33e-06	4.14e-06	0.000389886	0.000195346	7.85e-05	1.56e-05	1.97e-05	1.85e-06	6.49e-06	7.6e-07	2.92e-06	2.63e-06	4.39e-08	1.94e-08	2.38e-08	5.93e-07	2.98e-08	5.48e-07	1.21e-06	5.49e-06	4.82e-06	4.3e-06	4.93e-06	2.97e-06	2.55e-05	1.68e-05	7.61e-06	4.23e-05	2.46e-05
5246	0.998851	Eukaryota	Fungi	Basidiomycota	Pucciniomycetes	Septobasidiales	Septobasidiaceae	Septobasidium	1	1.52e-09	3.9e-10	1.63e-08	3.38e-10	2.56e-10	1.71e-08	1.26e-08	4.75e-08	8.09e-09	1.06e-07	2.93e-07	1.03e-07	1.67e-08	3.8e-07	8.62e-09	8.44e-07	3.07e-07	2.37e-07	3.76e-07	1.36e-07	2.53e-09	4.86e-08	2.21e-09	5.26e-08	8.27e-10	1.41e-08	2.13e-09	1.37e-08	3.83e-09	3.14e-09	1.5e-07	2.73e-07	3.91e-07	7.06e-09	1.13e-08	2.73e-09	1.35e-07	8.55e-09	2.27e-07	1.15e-07
41853	0.992719	Eukaryota	Viridiplantae	Streptophyta	Bryopsida	Splachnales	Meesiaceae	Leptobryum	1	6.84e-06	8.06e-07	4.21e-06	6.73e-07	1.47e-07	2.32e-06	1.98e-07	5.94e-06	1.55e-05	4e-06	7.33e-06	3.57e-06	1.69e-06	8.49e-06	3.07e-05	4.66e-05	2.08e-05	1.87e-06	3.93e-06	6.76e-06	6.72e-07	7.11e-07	1.63e-06	3.67e-07	9.69e-08	2.35e-07	1.44e-06	4.71e-07	7.21e-07	1.16e-06	8.63e-06	1.19e-05	3.98e-05	8.74e-05	4.53e-05	9.12e-06	8.43e-05	4.08e-05	6.3e-05	6.24e-05
67409	0.990627	Eukaryota	Viridiplantae	Streptophyta	Bryopsida	Splachnales	Meesiaceae	Paludella	1	5.44e-07	1.99e-07	1.53e-07	7.26e-09	7.27e-10	4.48e-08	3.3e-08	1.22e-07	2.41e-07	1.42e-08	1.14e-08	5.17e-09	1.95e-07	1.38e-06	1.81e-06	2.23e-07	1.39e-05	7.53e-08	2.96e-07	9.39e-08	3.15e-09	5e-08	5.75e-09	2.69e-08	2.4e-09	1.33e-09	5.54e-09	1.67e-09	9.99e-09	8.14e-09	2.1e-08	9.38e-09	5.46e-08	3.67e-07	3.04e-08	1.83e-08	7.05e-07	5.94e-07	2.89e-07	9.12e-09
61539	0.992444	Eukaryota	Viridiplantae	Streptophyta	Bryopsida	Splachnales	Splachnaceae	Splachnum	1	4.5e-06	7.27e-07	1.73e-06	7.89e-08	1.21e-08	3.7e-07	1.53e-06	6.13e-06	4.07e-06	3.52e-06	2.11e-06	6.97e-07	2.21e-07	2.49e-06	5.76e-06	7.46e-06	1.4e-05	2.41e-07	5.33e-06	1.36e-06	1.39e-06	3.77e-06	2.44e-06	1.3e-05	1.96e-07	1.66e-07	8.62e-07	1.26e-06	1.88e-06	8.88e-07	9.83e-06	1.15e-05	1.43e-05	1.01e-05	9.98e-06	8.77e-07	1.79e-05	7.18e-06	1.25e-05	4.66e-06
67440	0.993755	Eukaryota	Viridiplantae	Streptophyta	Bryopsida	Splachnales	Splachnaceae	Tetraplodon	1	7.61e-05	7.81e-06	2.97e-05	3.24e-06	1.13e-06	2.12e-05	6.09e-05	7.03e-05	0.000137428	8.33e-05	4.8e-05	4.73e-05	5.81e-06	9.88e-05	0.000239707	0.000292068	0.000332854	1.27e-05	3.84e-05	3.85e-05	7.9e-06	2.12e-05	1.13e-05	2.81e-05	1.38e-06	1.95e-06	1.44e-05	8.86e-06	1.59e-05	3.96e-05	0.000386656	0.000240094	0.000423881	0.000622076	0.000367066	5.61e-05	0.000612624	0.000233577	0.000321759	0.000293348
455304	0.997438	Eukaryota	Viridiplantae	Streptophyta	Lycopodiopsida	Lycopodiales	Lycopodiaceae	Diphasiastrum	1	2.24e-06	3.26e-06	8.83e-07	2.34e-07	1.87e-07	2.71e-05	4.37e-07	1.58e-05	4.15e-06	2.88e-06	1.07e-06	3.4e-07	4.47e-05	0.00660775	0.000326981	0.000477416	0.000584702	7.57e-07	3.25e-05	1.31e-05	1.48e-05	1.55e-05	4.38e-06	1.29e-06	5.15e-07	3.64e-07	3.23e-06	7.59e-07	3.29e-06	6.78e-07	1.66e-06	3.46e-06	7.47e-06	0.00010208	0.000705708	3.19e-06	0.000527097	0.000613403	0.000939548	0.000164003
37428	0.99306	Eukaryota	Viridiplantae	Streptophyta	Lycopodiopsida	Lycopodiales	Lycopodiaceae	Huperzia	1	6.84e-06	1.23e-05	8.08e-06	1.1e-07	1.14e-07	4.57e-06	1.85e-07	2.05e-06	2.79e-06	5.9e-06	4.74e-07	2.6e-07	1.47e-06	9.36e-05	1.01e-05	1.48e-05	2.57e-05	1.74e-07	2.54e-06	1.7e-06	4.18e-06	1.86e-05	4.27e-06	2.88e-06	4.02e-07	3.57e-07	1.44e-06	9.13e-07	8.21e-07	1.28e-06	1.2e-06	2.96e-06	2.61e-07	4.09e-06	1.45e-05	2.56e-07	1.47e-05	3.46e-05	0.000104889	2.96e-05
3251	0.969455	Eukaryota	Viridiplantae	Streptophyta	Lycopodiopsida	Lycopodiales	Lycopodiaceae	Lycopodium	1	1.64e-06	2.25e-06	1.9e-06	3.45e-07	1.62e-07	2.37e-05	3.55e-06	1.09e-05	8.61e-06	2.1e-06	1.04e-06	4.55e-07	3.16e-06	0.000438484	4.48e-05	0.000138188	0.000217359	9.94e-07	1.14e-05	1.63e-05	1.84e-05	1.92e-05	4.7e-06	3.28e-06	4.22e-07	1.8e-07	2e-06	1.37e-06	2.5e-06	7.31e-07	5.03e-06	3.98e-06	4.09e-06	1.18e-05	6.2e-05	8.71e-07	0.000130146	0.000267536	0.000956642	0.000190263
1622067	0.963012	Eukaryota	Viridiplantae	Streptophyta	Lycopodiopsida	Lycopodiales	Lycopodiaceae	Palhinhaea	1	1.59e-08	3.41e-08	1.86e-07	3.23e-09	1.97e-08	8.95e-07	9.15e-08	1.16e-06	3.13e-07	3.1e-08	4.33e-08	2.63e-08	1.32e-07	2.89e-05	1.98e-06	2.97e-06	5.42e-06	1.76e-08	3.52e-07	2.43e-07	3.73e-07	5.02e-07	1.11e-07	3.45e-08	3.32e-08	3.57e-09	7.14e-08	2.53e-08	1.35e-07	5.24e-08	4.37e-08	1.26e-08	1.68e-07	6.2e-07	6.02e-06	3.73e-08	4.19e-06	8.04e-06	2.24e-05	5.45e-06
1622065	0.995657	Eukaryota	Viridiplantae	Streptophyta	Lycopodiopsida	Lycopodiales	Lycopodiaceae	Phlegmariurus	1	1.17e-05	1.6e-05	6.58e-06	9.79e-07	9.67e-07	0.00010957	4.91e-06	4.47e-05	2.85e-05	1.26e-05	5.53e-06	2e-06	3.96e-05	0.00419044	0.000287799	0.000633209	0.00112366	3.21e-06	6.59e-05	5.53e-05	0.000102635	8.26e-05	1.83e-05	1.12e-05	1.35e-06	6.29e-07	1.24e-05	5.23e-06	1.15e-05	1.03e-05	4.9e-05	1.59e-05	4.82e-05	8.87e-05	0.000422187	3.72e-06	0.000566926	0.00111404	0.00327482	0.000764521
1965351	0.982074	Eukaryota	Viridiplantae	Streptophyta	Lycopodiopsida	Lycopodiales	Lycopodiaceae	Spinulum	1	3.61e-07	9e-07	8.31e-08	2.34e-07	2.07e-07	1.73e-05	1.1e-07	1.77e-05	3.43e-06	6.2e-07	5.54e-07	8.48e-08	1.97e-06	4.62e-05	3.34e-06	8.39e-06	6.57e-05	1.58e-07	7.7e-06	6.28e-06	4.64e-06	8.66e-06	1.44e-06	1.05e-06	6.93e-08	8.46e-08	1.11e-06	2.03e-07	1.43e-06	3.57e-07	1.39e-06	3.68e-07	1.46e-06	8.04e-06	9.34e-06	7.1e-08	2.34e-05	0.00011157	0.000547752	7.58e-05
3798	0.924967	Eukaryota	Viridiplantae	Streptophyta	Magnoliopsida	Saxifragales	Saxifragaceae	Saxifraga	1	1.9e-08	8.1e-08	6.99e-08	1.33e-08	1.19e-09	7.83e-08	5.98e-08	2.16e-07	1.74e-07	2.35e-08	2.65e-08	9.81e-09	7.72e-08	5.91e-07	2.76e-07	6.71e-07	7.96e-07	4.03e-08	4.62e-08	2.49e-08	1.77e-07	7.61e-09	1.02e-08	1.27e-08	3.95e-09	2.22e-09	1.02e-08	3.01e-09	1.02e-07	1.39e-08	4.1e-08	2.06e-08	2.05e-06	9.54e-07	2.89e-06	5.58e-08	2.51e-07	1.56e-07	1.55e-07	4.16e-07
32071	0.99775	Eukaryota	Viridiplantae	Streptophyta	Polypodiopsida	Polypodiales	Aspleniaceae	Asplenium	1	5.21e-06	3.36e-06	4.12e-06	5.05e-08	1.17e-07	9.4e-07	9.53e-07	1.12e-06	1.42e-05	6.91e-06	1.24e-05	3.83e-06	0.000226024	0.000969167	0.000329572	0.00020986	0.000184862	2.08e-06	9.97e-06	5.55e-06	1.1e-06	5.51e-07	3.28e-07	3.51e-06	8.02e-07	3.23e-07	2.76e-06	8.47e-07	1.92e-06	1.89e-06	8.92e-06	5.47e-06	8.46e-05	0.000110414	0.000217147	1.29e-05	0.000785992	0.000300349	0.00151064	0.000354536
32109	0.994086	Eukaryota	Viridiplantae	Streptophyta	Polypodiopsida	Polypodiales	Athyriaceae	Athyrium	1	6.89e-08	2.18e-06	9.45e-06	1.63e-07	1.81e-07	9.48e-07	3.73e-07	4.31e-06	2.31e-05	2.29e-06	1.71e-05	4.62e-06	0.000458231	0.0017128	0.000173476	0.000406158	0.000342389	5.25e-06	1.49e-05	4.21e-07	9.89e-07	4.09e-07	2e-07	4.48e-08	8.68e-08	4.96e-07	5.69e-06	2.35e-07	2.94e-06	4.03e-07	6.95e-06	4.39e-06	0.000116828	0.000112482	0.000520859	4.23e-05	0.00145631	0.000334594	0.00270262	0.00084235
65717	0.918859	Eukaryota	Viridiplantae	Streptophyta	Polypodiopsida	Polypodiales	Athyriaceae	Deparia	1	4.32e-09	5.77e-08	9.67e-08	2.87e-09	3.47e-09	1.35e-07	8.41e-08	2.7e-07	7.25e-07	4.17e-07	1.84e-07	1.76e-07	8.86e-06	4.9e-05	2.18e-05	5.66e-06	4.54e-06	1.02e-07	5.13e-08	4.59e-07	8.33e-08	2.92e-08	1.6e-08	2.36e-08	5.17e-09	2.62e-08	1.51e-08	5.78e-08	2.84e-08	1.69e-08	1.08e-07	2.44e-07	5.57e-06	3.22e-06	6.34e-06	7.74e-07	2.21e-05	1.25e-05	4.44e-05	6.76e-06
32111	0.994151	Eukaryota	Viridiplantae	Streptophyta	Polypodiopsida	Polypodiales	Cystopteridaceae	Cystopteris	1	4.65e-07	9.27e-07	2.33e-06	2.97e-08	5.03e-08	1.21e-07	1.28e-07	7.1e-07	1.99e-06	3.67e-06	4.2e-06	1.84e-06	9.48e-05	0.000754015	0.000363878	0.000119089	7.48e-05	1.07e-06	1.59e-06	3.13e-06	4.79e-07	1.04e-07	1.41e-07	1.06e-07	4.39e-08	1.79e-07	1.08e-06	1.31e-07	1.18e-06	8.3e-07	2.4e-06	1.74e-06	3.28e-05	6.48e-05	6.79e-05	6.16e-06	0.00037139	0.000247413	0.000760043	0.000137615
32115	0.996142	Eukaryota	Viridiplantae	Streptophyta	Polypodiopsida	Polypodiales	Cystopteridaceae	Gymnocarpium	1	5.28e-08	1.48e-07	6.12e-06	5.03e-09	2.8e-09	1.6e-07	1.01e-07	3.23e-07	6.07e-07	9.55e-07	3.88e-07	1.66e-07	8.14e-06	0.000110285	4.05e-05	1.51e-05	1.16e-05	6.8e-08	5.67e-07	6.43e-07	1.88e-07	8.45e-08	1.89e-08	5.62e-09	3.73e-08	1.35e-08	4.6e-08	2.76e-08	3.36e-08	3.44e-07	3.39e-07	5.59e-07	9.13e-06	7.58e-06	5.73e-06	5.14e-07	5.5e-05	4.08e-05	0.000120295	1.03e-05
32100	0.95203	Eukaryota	Viridiplantae	Streptophyta	Polypodiopsida	Polypodiales	Dennstaedtiaceae	Pteridium	1	2e-08	4.78e-08	7.61e-08	2.11e-09	1.57e-09	9.57e-08	7.13e-08	2.64e-07	8.25e-08	7.94e-08	9.36e-08	1.1e-08	1.95e-06	7.21e-06	4.3e-06	6.27e-07	6.72e-07	1e-08	5.8e-08	2.78e-07	6.29e-08	2.62e-08	1.24e-08	4.19e-09	8.76e-09	1.68e-08	6.12e-08	4.22e-08	2.13e-08	1.97e-06	5.78e-07	4.12e-08	8.19e-06	1.58e-05	7.31e-06	1.57e-07	5.14e-06	4.08e-06	1.35e-05	5.01e-06
3287	0.993874	Eukaryota	Viridiplantae	Streptophyta	Polypodiopsida	Polypodiales	Dryopteridaceae	Dryopteris	1	1.9e-06	5.39e-07	3.78e-06	3.8e-08	1.14e-07	7.09e-08	1.13e-07	7.15e-06	1.53e-05	5.32e-05	3.64e-05	2.61e-06	0.000122009	0.000545029	0.000394511	0.000113606	8.84e-05	6.63e-06	1.03e-05	4.69e-07	1.48e-07	3.1e-07	3.82e-08	9.34e-07	1.71e-07	2.25e-07	1.79e-06	1.59e-06	2.93e-06	1.28e-06	2.97e-05	1.18e-05	0.000171824	0.000356967	0.000388794	6.71e-05	0.000806305	0.000269966	0.00146214	0.000242147
3278	0.829647	Eukaryota	Viridiplantae	Streptophyta	Polypodiopsida	Polypodiales	Dryopteridaceae	Polystichum	1	4.22e-08	1.67e-08	2.3e-08	5.4e-10	4.1e-10	2.71e-08	2.08e-08	7.35e-08	1.31e-08	8.21e-09	7.99e-09	3.22e-09	2.74e-08	1.62e-06	1.38e-06	4.91e-07	8.27e-07	3.97e-09	1.6e-08	7.22e-09	2.66e-09	2.38e-09	3.6e-09	6.22e-08	1.43e-09	1.29e-08	3.72e-09	6.5e-09	6.38e-09	4.81e-09	1.66e-07	1.07e-07	7.67e-07	5.04e-07	1.02e-06	1.07e-07	1.74e-06	1.71e-06	6.86e-06	1.62e-06
3276	0.964704	Eukaryota	Viridiplantae	Streptophyta	Polypodiopsida	Polypodiales	Onocleaceae	Matteuccia	1	8.6e-08	3.34e-05	1.95e-07	1.4e-07	1.81e-07	1.96e-07	1.27e-07	3.92e-07	4.3e-07	8.23e-06	3.92e-06	4.96e-07	2.04e-05	7.96e-05	3.28e-05	1.81e-05	1.24e-05	1.82e-07	2.18e-06	5.46e-06	4.29e-07	3.18e-07	1.54e-07	6.82e-09	7.51e-09	7.09e-08	5.04e-07	7.76e-08	4.34e-08	9.42e-08	1.9e-06	7.69e-07	6.8e-06	1.09e-05	1.76e-05	2.09e-06	8.47e-05	2.56e-05	0.000131126	2.88e-05
38352	0.94586	Eukaryota	Viridiplantae	Streptophyta	Polypodiopsida	Polypodiales	Polypodiaceae	Polypodium	1	4.57e-09	7.03e-08	1.05e-07	1.71e-08	3.39e-09	2.07e-07	9.31e-08	2.95e-07	4.49e-08	2.15e-07	3.28e-07	2.31e-07	7.14e-06	3.27e-05	1.45e-05	3.73e-06	2.88e-06	5.66e-08	4.32e-07	2.84e-07	3.72e-08	7.96e-09	2.68e-08	5.38e-09	5.64e-09	6.81e-09	2.96e-08	1e-07	4.63e-08	1.85e-08	6.08e-07	4.61e-07	5.54e-06	4.14e-06	4.65e-06	4.62e-07	1.47e-05	6.93e-06	3.64e-05	8.08e-06
13820	0.972535	Eukaryota	Viridiplantae	Streptophyta	Polypodiopsida	Polypodiales	Pteridaceae	Pteris	1	8.54e-07	2.81e-07	1.76e-07	7.58e-09	9.28e-09	2.35e-07	1.11e-07	8.05e-07	9.11e-07	2.38e-07	1.18e-06	2.51e-07	1.57e-05	9.57e-05	3.53e-05	1.62e-05	1.73e-05	2.06e-07	4.93e-07	9.81e-08	1.48e-07	3.44e-08	3.84e-08	1.46e-07	1.32e-08	1.47e-08	2.05e-07	4.95e-08	1.65e-07	2.18e-08	4.87e-07	4.81e-07	1.24e-05	1.56e-05	3.06e-05	1.87e-06	9.13e-05	3.75e-05	0.000174495	3.74e-05
93618	0.868326	Eukaryota	Viridiplantae	Streptophyta	Polypodiopsida	Polypodiales	Thelypteridaceae	Phegopteris	1	4.87e-09	1.03e-08	7.19e-08	1.95e-09	1.42e-09	8.9e-08	6.57e-08	2.42e-07	4.44e-08	2.79e-08	2.38e-08	3.47e-08	1.24e-06	4.91e-06	2.73e-06	1.46e-06	2.99e-06	1.97e-08	2.66e-07	2.12e-08	6.78e-09	6.1e-09	1.15e-08	3.91e-09	4.75e-09	2.64e-09	1.15e-07	3.3e-09	1.99e-08	1.63e-08	4.18e-08	1.92e-08	1.08e-07	5.77e-07	1.16e-06	3.1e-07	5.01e-06	1.59e-06	2.57e-05	6.42e-06
13804	0.994746	Eukaryota	Viridiplantae	Streptophyta	Sphagnopsida	Sphagnales	Sphagnaceae	Sphagnum	1	0.000121542	1.6e-05	3.44e-05	6.43e-07	8.91e-07	1.39e-05	5.72e-05	8.16e-05	0.000183002	0.000357695	0.000203977	0.000295169	0.00061141	0.0210177	0.00722208	0.00281962	0.00204919	8.63e-05	7.89e-05	3.51e-05	9.21e-05	2.74e-05	7.3e-06	2.74e-05	4.44e-06	1.68e-06	5.55e-05	2.84e-05	2.75e-05	3.27e-05	0.000237142	0.000164045	0.000359366	0.00166719	0.00488946	0.000603023	0.0219439	0.00426378	0.0013207	0.000161751
234	0.941513	Bacteria		Proteobacteria	Alphaproteobacteria	Rhizobiales	Brucellaceae	Brucella	2	5.41e-07	1.28e-07	1.2e-07	2.49e-08	1.44e-08	1.64e-06	8.2e-07	2.85e-07	1.02e-06	2.7e-06	1.05e-06	5.04e-07	1e-06	5.72e-07	8.55e-07	1.14e-06	1.46e-06	3.3e-08	3.3e-07	6.58e-07	8.87e-07	1.04e-06	4.48e-07	2.41e-07	5.26e-08	3.55e-08	5e-07	3.09e-07	1.22e-07	2.3e-07	2.74e-06	2.15e-06	8.8e-06	4.11e-06	4.1e-06	5.06e-08	3.07e-06	4.1e-06	2.09e-06	2.2e-06
39679	0.892957	Eukaryota	Fungi	Ascomycota	Arthoniomycetes	Arthoniales	Arthoniaceae	Arthonia	2	4.28e-06	6.11e-07	7.74e-06	3.97e-08	8.76e-08	4.58e-06	8.19e-06	3.55e-06	9.32e-06	1.37e-05	9.45e-06	8.4e-06	2.14e-06	9.11e-06	1.33e-06	1.26e-05	1.44e-05	5.19e-07	4.99e-06	1.23e-05	6.56e-07	7.15e-07	2.88e-07	8.75e-07	3.64e-07	1.09e-07	9.4e-07	1.17e-06	1.59e-06	1.59e-06	6.64e-06	9.78e-06	1.86e-05	2.38e-06	1.67e-05	6.6e-07	2.52e-05	1.23e-05	6.75e-06	5.73e-06
104247	0.990047	Eukaryota	Fungi	Ascomycota	Candelariomycetes	Candelariales	Candelariaceae	Candelariella	2	3.29e-08	5.61e-09	7.12e-09	1.61e-10	1.17e-10	3e-07	5.56e-09	2.03e-08	3.73e-09	1.05e-07	3.09e-09	1.79e-07	7.09e-09	3.29e-07	3.66e-09	5.09e-07	2.41e-07	2.27e-08	4.5e-09	3.07e-09	1.08e-09	8.36e-10	9.8e-10	1.14e-08	3.94e-10	1.65e-08	4.38e-08	2.81e-10	1.7e-09	1.45e-09	3.85e-09	3.15e-07	9.18e-09	3.18e-09	5.1e-09	1.13e-09	1.18e-07	3.78e-09	4.35e-09	3.12e-09
941766	0.990731	Eukaryota	Fungi	Ascomycota	Dothideomycetes	Abrothallales	Abrothallaceae	Abrothallus	2	1.76e-07	5.51e-08	7.39e-08	1.69e-09	4.05e-09	7.85e-08	5.83e-08	2.14e-07	3.91e-08	2.3e-07	1.6e-07	8.38e-07	7.41e-08	2.01e-07	4.93e-07	1.24e-06	8.42e-07	2.9e-07	3.79e-07	3.86e-07	1.09e-08	1.96e-07	3.67e-08	3.42e-08	2.41e-08	1.93e-08	3.63e-08	3.43e-08	1.76e-08	1.17e-07	2.75e-07	1.47e-07	9.62e-08	2.13e-07	2.78e-07	1.04e-08	2.27e-07	1.48e-06	1.85e-07	1.44e-07
152638	0.904663	Eukaryota	Fungi	Ascomycota	Dothideomycetes	Acrospermales	Acrospermaceae	Acrospermum	2	2.03e-07	2.26e-08	2.61e-08	7.79e-09	4.92e-10	3.1e-08	2.27e-08	8.39e-08	1.54e-08	5.67e-07	4.17e-07	3.03e-07	6.71e-07	2.4e-07	1.25e-06	7.45e-07	9.92e-07	1.66e-07	1.84e-08	2.18e-07	2.85e-09	2.39e-08	4.01e-09	3.25e-08	1.64e-09	2.29e-08	3.83e-09	1.15e-09	6.89e-09	5.76e-09	1.52e-07	1.28e-06	4.48e-07	1.18e-08	2.11e-08	4.9e-08	1.02e-08	1.46e-07	1.63e-08	8.26e-09
45132	0.907807	Eukaryota	Fungi	Ascomycota	Dothideomycetes	Botryosphaeriales	Botryosphaeriaceae	Botryosphaeria	2	7.21e-06	1.52e-06	3.6e-06	4.53e-08	8.11e-08	5.31e-06	9.19e-06	7.32e-06	1.82e-05	1.67e-05	1.57e-05	8.11e-06	4.61e-06	2.12e-05	2.73e-06	1.51e-05	1.83e-05	9.79e-07	6.49e-06	1.82e-05	1.53e-06	1.94e-06	5.14e-07	2.15e-06	5.2e-07	2.56e-07	2.48e-06	2.46e-06	2.79e-06	2.6e-06	1.34e-05	2.23e-05	3.17e-05	8.33e-06	2.43e-05	1.05e-06	3.54e-05	2.49e-05	9.85e-06	9.12e-06
66735	0.973231	Eukaryota	Fungi	Ascomycota	Dothideomycetes	Botryosphaeriales	Botryosphaeriaceae	Diplodia	2	7.69e-05	7.12e-06	2.92e-05	2.75e-07	4.7e-07	3.59e-05	4.64e-05	2.13e-05	0.000106808	8.08e-05	7.34e-05	4.13e-05	4.58e-05	8.16e-05	1.53e-05	6.18e-05	9.21e-05	6.25e-06	2.78e-05	6.27e-05	7.97e-06	5.01e-06	2.85e-06	9.14e-06	1.41e-06	2e-06	1.1e-05	9.42e-06	8.48e-06	1.99e-05	5.79e-05	0.000143177	0.000106826	4.54e-05	0.000178846	5.53e-06	0.000190954	9.22e-05	5.01e-05	5.98e-05
66739	0.946889	Eukaryota	Fungi	Ascomycota	Dothideomycetes	Botryosphaeriales	Botryosphaeriaceae	Lasiodiplodia	2	6.75e-06	8.06e-07	4.87e-06	5.87e-08	1.29e-07	5.78e-06	1.33e-05	2.18e-06	1.58e-05	1.23e-05	1.16e-05	7.81e-06	8.04e-06	1.76e-05	4.84e-06	1.36e-05	1.64e-05	8.56e-07	4.56e-06	1.36e-05	1.76e-06	1.43e-06	4.06e-07	2.29e-06	2.26e-07	3.13e-07	2.9e-06	2.22e-06	4.34e-06	2.1e-06	7.24e-06	2.02e-05	1.7e-05	6.94e-06	2.4e-05	5.78e-07	2.54e-05	7.84e-05	1.04e-05	6.39e-06
121621	0.980944	Eukaryota	Fungi	Ascomycota	Dothideomycetes	Botryosphaeriales	Phyllostictaceae	Phyllosticta	2	2.66e-05	1.84e-06	1.97e-05	1.41e-07	2.18e-07	6.26e-06	1.87e-05	2.66e-05	4.81e-05	3.7e-05	2.46e-05	2e-05	9.37e-06	4.22e-05	6.63e-06	2.63e-05	4.93e-05	2.8e-06	1.84e-05	2.91e-05	3.9e-06	2.9e-06	1.51e-06	3.45e-06	8.74e-07	5.28e-07	7.25e-06	4.66e-06	3.47e-06	7.25e-06	3.53e-05	3.86e-05	3.98e-05	1.43e-05	6.7e-05	2.29e-06	8.67e-05	5.03e-05	3.71e-05	2.18e-05
5498	0.993184	Eukaryota	Fungi	Ascomycota	Dothideomycetes	Capnodiales	Cladosporiaceae	Cladosporium	2	0.00134271	0.000443947	0.000301505	5.73e-05	1.48e-05	0.000400144	0.0028565	0.000757611	0.00547357	0.00914862	0.00260487	0.00163498	0.000904419	0.00282756	0.000718805	0.00315551	0.00246075	8.01e-05	0.000448977	0.0013782	0.000549848	0.000689728	0.000126317	0.000193814	0.000120174	0.000124723	0.000273041	0.00040642	0.000901986	0.00130936	0.0103509	0.00773139	0.029086	0.00954319	0.0262998	0.00018961	0.0127854	0.00594738	0.00577019	0.0036437
29002	0.962451	Eukaryota	Fungi	Ascomycota	Dothideomycetes	Capnodiales	Mycosphaerellaceae	Cercospora	2	2.27e-05	3.9e-06	1.8e-05	3.6e-07	5.37e-07	1.69e-05	1.9e-05	3.97e-05	8.13e-05	8.32e-05	5.63e-05	3.76e-05	2.99e-05	6.06e-05	8.06e-06	5.65e-05	5.51e-05	4.21e-06	2.12e-05	6.35e-05	5.13e-06	8.62e-06	1.03e-06	4.93e-06	2.44e-06	9.98e-07	1.21e-05	1.74e-05	6.78e-06	2.13e-05	5.48e-05	8.12e-05	8.86e-05	2.76e-05	9.95e-05	3.94e-06	0.000166254	8.58e-05	4.54e-05	4.7e-05
242508	0.892347	Eukaryota	Fungi	Ascomycota	Dothideomycetes	Capnodiales	Mycosphaerellaceae	Dothistroma	2	4.78e-05	7.13e-06	8.35e-06	6.53e-06	5.9e-06	0.000110844	3.2e-05	1.13e-05	8.49e-05	0.000101709	7.52e-05	2.19e-05	3.04e-05	9.7e-05	6.83e-06	6.63e-05	6.76e-05	7.2e-06	1.44e-05	0.000106008	9.1e-06	3.77e-06	2.01e-05	1.17e-05	3.56e-06	5.26e-06	1.58e-05	2.43e-05	0.000158559	2.68e-05	9.63e-05	0.000126115	9.79e-05	4.89e-05	0.000148176	1.45e-05	0.000208113	9.7e-05	6.78e-05	7.32e-05
41254	0.899581	Eukaryota	Fungi	Ascomycota	Dothideomycetes	Capnodiales	Mycosphaerellaceae	Mycosphaerella	2	9.9e-06	1.98e-06	9.77e-06	1.25e-07	4.04e-07	4.71e-06	1.24e-05	8.74e-06	3.95e-05	3.53e-05	3e-05	1.48e-05	7.31e-06	2.98e-05	3.96e-06	2.55e-05	2.78e-05	1.86e-06	1.44e-05	2.88e-05	2.82e-06	1.97e-06	1.63e-07	1.85e-06	8.57e-07	4.15e-07	6.76e-06	1.24e-05	1.4e-06	1.13e-05	2.46e-05	4.03e-05	3.6e-05	3.01e-05	6.33e-05	2.02e-06	7.09e-05	3.89e-05	1.79e-05	2.15e-05
131324	0.97992	Eukaryota	Fungi	Ascomycota	Dothideomycetes	Capnodiales	Mycosphaerellaceae	Pseudocercospora	2	2.25e-05	3.54e-06	1.5e-05	5.36e-07	3.92e-07	2.01e-05	3.37e-05	3.69e-05	6.31e-05	8.43e-05	5.24e-05	3.94e-05	2.36e-05	5.78e-05	8.6e-06	4.65e-05	6.32e-05	3.6e-06	1.7e-05	6.76e-05	6.07e-06	3.08e-06	2.21e-06	4.98e-06	9.77e-07	8.01e-07	9.64e-06	9.3e-06	5.3e-06	1.36e-05	4.36e-05	6.88e-05	8.18e-05	2.99e-05	0.000113896	4.46e-06	0.000128694	7.55e-05	4.48e-05	3.85e-05
112497	0.959449	Eukaryota	Fungi	Ascomycota	Dothideomycetes	Capnodiales	Mycosphaerellaceae	Ramularia	2	1.89e-05	3.43e-06	1.14e-05	1.57e-06	1.42e-06	7.05e-06	2.21e-05	1.04e-05	5.41e-05	4.43e-05	5.82e-05	2.31e-05	3.28e-05	4.31e-05	1.16e-05	3.87e-05	5.43e-05	7.74e-06	2.24e-05	7.18e-05	4.32e-06	4.2e-06	8.69e-07	5.89e-06	1.53e-06	2.68e-06	1.77e-05	2.99e-05	7.47e-06	6.61e-05	9.08e-05	0.000197379	7.87e-05	2.34e-05	9.26e-05	4.57e-06	0.000164483	6.89e-05	3.8e-05	2.94e-05
39702	0.91186	Eukaryota	Fungi	Ascomycota	Dothideomycetes	Capnodiales	Mycosphaerellaceae	Septoria	2	1.13e-07	1.41e-08	1.32e-08	4.04e-10	3.68e-09	2.28e-07	1.34e-08	4.97e-08	4.83e-07	7.08e-08	4.72e-07	2.75e-07	1.77e-08	2.08e-07	6.49e-08	4.14e-07	1.88e-07	3.57e-09	1.09e-08	1.48e-07	9.07e-10	5.71e-08	2.32e-09	1.19e-08	9.71e-10	5.34e-10	8.11e-08	9.52e-08	4e-09	4.77e-08	8.21e-09	6.12e-07	4e-07	1.29e-07	6.53e-07	1.57e-08	2.05e-06	4.86e-07	3.93e-07	4.41e-07
1047167	0.995092	Eukaryota	Fungi	Ascomycota	Dothideomycetes	Capnodiales	Mycosphaerellaceae	Zymoseptoria	2	3.9e-05	8.33e-06	8.86e-06	4.61e-07	9.52e-07	9.59e-06	4.26e-05	9.79e-05	0.000146602	0.000158474	0.000137155	5.76e-05	4.16e-05	0.000105347	1.24e-05	9.17e-05	0.000109758	6.3e-06	4.89e-05	9.82e-05	2.08e-05	1.05e-05	2.5e-06	7.84e-06	2.74e-06	2.81e-06	2.88e-05	4.21e-05	1.08e-05	6.85e-05	0.000109794	0.000209462	0.000140998	0.000131829	0.000332421	1.04e-05	0.000304795	0.00016114	0.000110014	7.37e-05
150364	0.910532	Eukaryota	Fungi	Ascomycota	Dothideomycetes	Capnodiales	Teratosphaeriaceae	Acrodontium	2	1.51e-07	2.18e-08	7.24e-08	2.07e-09	1.74e-08	9.42e-08	6.86e-08	2.55e-07	2.07e-06	4.56e-06	2.87e-06	2.65e-06	4.12e-06	3.09e-06	2.36e-07	2.18e-06	4.33e-06	6.51e-08	2.94e-06	8.24e-07	3.67e-08	5.59e-09	1.21e-08	2.63e-08	1.31e-08	2.79e-09	1.38e-07	9.12e-08	2.08e-08	1.2e-07	2.99e-07	1.13e-06	2.51e-06	1.36e-07	8.62e-07	9.43e-08	1.87e-06	2.04e-06	6.78e-07	1.76e-08
237185	0.907852	Eukaryota	Fungi	Ascomycota	Dothideomycetes	Capnodiales	Teratosphaeriaceae	Batcheloromyces	2	1.62e-07	9.41e-08	4.96e-08	1.04e-08	1.03e-09	6.38e-08	6.49e-07	1.74e-07	7.2e-07	2.44e-06	1.23e-06	5.97e-07	3.42e-07	1.97e-06	1.38e-08	1.3e-06	8.7e-07	1.92e-08	3.8e-08	1.07e-07	7.19e-08	6.11e-08	8.19e-09	1.09e-07	3.41e-09	1.9e-09	7.46e-08	1.55e-07	1.53e-07	4.17e-07	1.21e-06	1.19e-06	2.17e-06	4.61e-07	1.14e-06	1.84e-08	6.64e-06	2.55e-06	1.14e-06	1.17e-06
329881	0.925972	Eukaryota	Fungi	Ascomycota	Dothideomycetes	Capnodiales	Teratosphaeriaceae	Friedmanniomyces	2	3.48e-05	9.89e-06	1.44e-05	1.14e-06	8.01e-07	3.44e-05	8.37e-05	7.75e-05	0.000271196	0.000431012	0.000185777	0.000161584	7.78e-05	0.000170312	2.41e-05	0.000143087	0.000154656	4.38e-06	2.48e-05	0.00020985	1.08e-05	8.29e-06	2.83e-06	1.28e-05	2.19e-06	3.08e-06	1.34e-05	1.28e-05	1.61e-05	3.16e-05	0.000134561	0.000245073	0.00024613	0.000105216	0.000329856	8.96e-06	0.000871096	0.000283324	0.000142686	0.000114671
91942	0.905644	Eukaryota	Fungi	Ascomycota	Dothideomycetes	Capnodiales	Teratosphaeriaceae	Hortaea	2	5.18e-05	1.07e-05	4.31e-05	9.97e-07	9.48e-07	3.12e-05	8.51e-05	0.000118295	0.000298373	0.000330912	0.000148577	0.000134231	8.7e-05	0.000282292	1.73e-05	0.000163311	0.000215078	8.17e-06	5.88e-05	0.000221601	1.48e-05	9.52e-06	3.09e-06	1.68e-05	2.54e-06	3.18e-06	1.75e-05	1.56e-05	2.69e-05	3.28e-05	0.000164597	0.000177506	0.000301549	8.67e-05	0.000278187	7.36e-06	0.000475369	0.000225096	0.000119778	8.33e-05
1508190	0.973326	Eukaryota	Fungi	Ascomycota	Dothideomycetes	Capnodiales	Teratosphaeriaceae	Monticola	2	7.19e-08	5.06e-08	2.59e-07	1.42e-09	1.04e-09	6.52e-08	1.3e-06	1.78e-07	1.84e-06	4.69e-06	2.68e-06	3.07e-06	3.36e-07	1.93e-06	1.03e-07	3.29e-06	2.77e-06	1.43e-08	6.04e-07	2.27e-06	5.33e-09	4.66e-09	8.46e-09	2.9e-09	3.45e-09	6.82e-09	8.01e-09	2.88e-08	1.45e-08	1.21e-08	7.75e-07	1.72e-06	2.03e-06	2.42e-08	1.42e-06	7.17e-08	9.08e-06	3.33e-06	2.47e-06	3.06e-07
245561	0.758936	Eukaryota	Fungi	Ascomycota	Dothideomycetes	Capnodiales		Acidomyces	2	3.04e-06	5.42e-07	2.67e-06	6.63e-08	9.74e-08	5.83e-06	3.12e-06	1.15e-05	1.7e-05	1.74e-05	1.16e-05	8.33e-06	1.18e-05	1.5e-05	2.67e-06	1.16e-05	1.15e-05	5.85e-07	7.61e-06	1.3e-05	9.78e-07	4.91e-07	1.32e-07	1.02e-06	4.6e-07	3.3e-07	1.17e-06	2.05e-06	2.27e-06	2.08e-06	6.54e-06	1.15e-05	1.53e-05	5.77e-06	2.25e-05	9.25e-07	3.59e-05	1.74e-05	1.12e-05	8.78e-06
766053	0.995548	Eukaryota	Fungi	Ascomycota	Dothideomycetes	Capnodiales		Microcyclospora	2	1.16e-05	3.49e-06	1.19e-05	1.85e-07	4.37e-07	1.94e-05	1.68e-05	2.13e-05	6.66e-05	7.03e-05	3.75e-05	2.72e-05	1.31e-05	5.44e-05	1.07e-05	4.61e-05	4.62e-05	8.61e-07	2.65e-05	3.96e-05	3.75e-05	9.18e-05	5.17e-06	5.8e-06	1.97e-06	2.02e-06	8.66e-06	8.93e-06	1.08e-05	1.26e-05	3.63e-05	4.92e-05	9.38e-05	3.79e-05	0.000100262	2.06e-06	0.000162412	8.78e-05	3.66e-05	3.47e-05
45096	0.778757	Eukaryota	Fungi	Ascomycota	Dothideomycetes	Dothideales	Dothideaceae	Dothidea	2	1.12e-07	3.41e-08	3.32e-08	9.01e-10	6.64e-10	1.04e-06	7.86e-07	1.12e-07	6.86e-07	8.75e-07	1.45e-06	1.73e-07	3.98e-08	2.08e-06	1.7e-07	6.37e-07	1.41e-08	1.11e-08	2.46e-08	2.01e-07	3.07e-09	2.8e-09	5.3e-09	2.89e-08	5.61e-08	1.11e-08	1.43e-07	1.8e-07	9.16e-09	6.47e-08	3.42e-07	5.65e-07	1.24e-06	1.5e-08	2.71e-06	7.41e-08	5.72e-07	6.88e-07	3.57e-07	5.94e-07
5579	0.987534	Eukaryota	Fungi	Ascomycota	Dothideomycetes	Dothideales	Saccotheciaceae	Aureobasidium	2	9.27e-05	0.000222754	0.000604198	7.14e-06	2.5e-06	0.000128406	0.000279607	0.000330763	0.000381361	0.000414278	0.000216052	7.87e-05	0.000197256	0.000595688	0.000512033	0.00046313	0.000471009	1.25e-05	0.000208235	0.000435464	6.76e-05	0.000248913	6.44e-05	9.33e-05	2.34e-05	2.49e-05	9.39e-05	7.72e-05	0.000154682	0.000216036	0.000254924	0.00228255	0.00314032	0.000921182	0.00474101	8.79e-06	0.00133867	0.00158116	0.000672538	0.000367669
40996	0.976231	Eukaryota	Fungi	Ascomycota	Dothideomycetes	Myriangiales	Elsinoaceae	Elsinoe	2	2.9e-05	6.24e-06	5.32e-05	7.51e-07	5.32e-07	1.8e-05	5.3e-05	3.03e-05	0.000115219	0.000142225	7.71e-05	5.5e-05	4.15e-05	0.000124933	1.2e-05	9.07e-05	0.000101167	4.3e-06	2.27e-05	7.58e-05	8.86e-06	7.23e-06	4.23e-05	9.33e-06	3.36e-06	2.17e-06	1.53e-05	1.2e-05	8.59e-06	1.77e-05	6.29e-05	9.12e-05	0.000200094	4.45e-05	0.0001955	4.27e-06	0.000209812	0.000138563	6.9e-05	5.99e-05
49222	0.96203	Eukaryota	Fungi	Ascomycota	Dothideomycetes	Myriangiales	Elsinoaceae	Sphaceloma	2	1.39e-05	4.84e-06	1.32e-05	2.11e-07	1.16e-07	1.65e-06	6.01e-06	2.93e-06	2.07e-05	1.46e-05	1.29e-05	6.25e-06	1.38e-05	1.66e-05	1.72e-06	1.79e-05	1.23e-05	4.09e-07	5.48e-06	9.23e-06	1.87e-05	3.02e-05	8.73e-06	7.4e-06	1.63e-06	8.6e-07	4.1e-06	3.14e-06	2.87e-05	4.16e-06	1.86e-05	1.87e-05	1.87e-05	6.35e-06	3.64e-05	5e-07	3.98e-05	1.8e-05	1.23e-05	1.01e-05
390887	0.985286	Eukaryota	Fungi	Ascomycota	Dothideomycetes	Mytilinidiales	Mytilinidiaceae	Lophium	2	6.06e-06	4.02e-08	2.71e-07	4.06e-09	9.72e-09	3.49e-07	2.91e-07	3.89e-07	1.01e-06	1.01e-06	7.23e-06	6.2e-07	1.26e-06	1.14e-06	7e-07	8.54e-06	2.64e-06	2.99e-06	2.12e-06	3.21e-06	3.37e-08	1.46e-08	2.34e-08	1.79e-07	3.32e-08	4.7e-09	4.74e-07	4.79e-07	2.25e-07	4.37e-07	3.19e-07	1.44e-06	1.6e-06	1.3e-07	3.51e-06	7.11e-08	2.83e-06	4.85e-06	1.77e-06	7.33e-07
574786	0.940009	Eukaryota	Fungi	Ascomycota	Dothideomycetes	Mytilinidiales	Mytilinidiaceae	Mytilinidion	2	1.56e-06	1.23e-09	2.07e-07	1.43e-09	1.05e-09	6.59e-08	4.87e-08	1.8e-07	7.5e-07	2.08e-08	1.36e-06	1.21e-07	2.76e-07	6.04e-07	2.01e-08	1.06e-06	1.15e-06	3.82e-07	8.14e-07	6.13e-07	6.06e-09	9.8e-08	8.58e-09	8.78e-08	3.51e-09	1.26e-08	1.58e-07	5.31e-08	1.47e-08	1.75e-07	3.18e-08	4.99e-07	8.03e-08	2.52e-08	5.72e-07	3.4e-08	1.03e-06	1.8e-06	4.85e-07	2.67e-07
59585	0.98623	Eukaryota	Fungi	Ascomycota	Dothideomycetes	Pleosporales	Corynesporascaceae	Corynespora	2	6.4e-05	7.96e-06	1.21e-05	2.07e-07	6.1e-07	7.27e-05	7.47e-05	5.96e-05	0.000231644	0.000200046	0.000140431	8.13e-05	1.26e-05	0.000119493	2.08e-05	7.25e-05	0.000106977	8.17e-06	4.64e-05	9.76e-05	1.14e-05	6.53e-06	2.79e-06	9.52e-06	2.78e-06	9.45e-07	1.4e-05	1.36e-05	2.33e-05	2.5e-05	8.17e-05	0.000149072	0.000207953	6.46e-05	0.000184878	8.66e-06	0.000253754	9.7e-05	7.87e-05	9.18e-05
914048	0.909965	Eukaryota	Fungi	Ascomycota	Dothideomycetes	Pleosporales	Cucurbitariaceae	Fenestella	2	4.08e-07	1.06e-09	4.62e-08	1.07e-08	8.36e-10	5.27e-08	3.9e-08	1.44e-07	2.63e-08	1.65e-08	1.75e-08	2.12e-07	5.02e-08	3.08e-08	1.84e-08	4.06e-07	1.11e-07	2.65e-07	2.1e-07	1.65e-08	5.52e-09	4.57e-09	6.88e-09	2.44e-09	2.78e-09	1.57e-09	4.09e-08	1.96e-09	1.17e-08	9.86e-09	2.59e-08	6.95e-08	6.42e-08	2.07e-08	3.59e-08	3.53e-09	1.78e-08	5.24e-07	2.86e-08	1.58e-08
100051	0.824036	Eukaryota	Fungi	Ascomycota	Dothideomycetes	Pleosporales	Delitschiaceae	Delitschia	2	8.21e-08	2.35e-08	1.26e-08	6.17e-09	2.5e-10	1.56e-08	1.11e-06	4.24e-08	2.9e-07	4.91e-09	2.24e-07	5.23e-07	1.51e-08	6.48e-07	1.8e-07	6.82e-09	1.99e-07	8.07e-09	3.32e-07	4.1e-07	1.18e-09	7.29e-08	2e-09	6.84e-10	3.04e-08	4.65e-10	1.93e-09	5.8e-10	3.46e-09	2.86e-09	7.35e-09	8.25e-08	1.9e-08	5.5e-07	7.51e-07	4.74e-10	4.97e-09	7.01e-09	4.29e-07	2.47e-07
5453	0.964361	Eukaryota	Fungi	Ascomycota	Dothideomycetes	Pleosporales	Didymellaceae	Ascochyta	2	6e-05	8.21e-06	2.43e-05	4.57e-07	7.39e-07	1.76e-05	5.75e-05	5.81e-05	0.000148674	0.000131298	8.41e-05	4.78e-05	3.77e-05	6.09e-05	3.1e-05	5.41e-05	6.3e-05	5.11e-06	2.83e-05	6.82e-05	9.04e-06	8.36e-06	8e-06	1.44e-05	1.8e-06	1.75e-06	1.42e-05	1.15e-05	1.48e-05	1.98e-05	0.000143188	0.000460024	0.000318352	0.00016806	0.000253273	1.89e-05	0.00105074	0.000214686	8.24e-05	9.29e-05
55170	0.987994	Eukaryota	Fungi	Ascomycota	Dothideomycetes	Pleosporales	Didymellaceae	Didymella	2	4.37e-05	4.85e-06	8.14e-06	3.84e-07	4.92e-07	9.76e-06	5.13e-05	4.94e-05	0.00016994	0.000124088	6.5e-05	3.48e-05	3.77e-05	5.96e-05	2.3e-05	5.39e-05	6.85e-05	3.27e-06	2.37e-05	5.68e-05	1.34e-05	9.97e-06	2.94e-06	1.37e-05	1.66e-06	1.29e-06	1.5e-05	8.09e-06	9.99e-06	1.01e-05	0.000100285	0.000272629	0.000182853	0.000115465	0.000192939	8.78e-06	0.00063462	0.000177279	6.15e-05	6.7e-05
104397	0.99444	Eukaryota	Fungi	Ascomycota	Dothideomycetes	Pleosporales	Didymellaceae	Epicoccum	2	2.21e-05	1.09e-05	3.45e-05	1.16e-06	1.24e-06	4.5e-05	0.000204552	5.18e-05	0.000249339	0.000234808	0.000164064	4.34e-05	9.21e-05	0.000356676	0.00053784	0.000264793	0.000311592	6.1e-06	4.42e-05	0.000209805	6.5e-05	2.75e-05	7.88e-06	1.43e-05	5.94e-06	8.9e-06	1.86e-05	1.39e-05	7.31e-05	1.98e-05	0.000104349	0.000131588	0.00100096	0.00100817	0.00111646	4e-06	0.000898901	0.00071299	0.000231331	0.000167104
37463	0.995184	Eukaryota	Fungi	Ascomycota	Dothideomycetes	Pleosporales	Didymellaceae	Phoma	2	2.82e-05	4.05e-06	9.35e-06	1.31e-07	3.27e-07	1e-05	3.76e-05	4.17e-05	0.000121168	0.000109732	5.21e-05	4.32e-05	1.54e-05	8.03e-05	1.54e-05	5.81e-05	5.06e-05	1.82e-06	3.02e-05	3.85e-05	3.25e-05	9.64e-06	1.33e-05	1.27e-05	1.57e-06	1.04e-06	1.18e-05	6.98e-06	9.56e-06	9.16e-06	7.81e-05	0.000186705	0.000144569	6.72e-05	0.000129498	6.22e-06	0.000410707	0.000116316	4.59e-05	5.11e-05
749880	0.978711	Eukaryota	Fungi	Ascomycota	Dothideomycetes	Pleosporales	Didymellaceae	Stagonosporopsis	2	8.99e-06	1.52e-06	4.36e-06	2.97e-07	6.71e-08	5.44e-06	1.14e-05	1.27e-05	3.4e-05	4.05e-05	1.94e-05	1.04e-05	5.77e-06	1.3e-05	7.87e-06	1.62e-05	2.12e-05	1.63e-06	7.5e-06	1.8e-05	3.25e-06	1.62e-06	9.95e-07	2.12e-06	9.05e-07	6.46e-07	2.42e-06	2.12e-06	1.67e-06	1.73e-06	1.78e-05	4.44e-05	3.98e-05	2.1e-05	4.59e-05	2.48e-06	0.000111533	3.97e-05	2.63e-05	1.2e-05
125369	0.979578	Eukaryota	Fungi	Ascomycota	Dothideomycetes	Pleosporales	Didymosphaeriaceae	Paraphaeosphaeria	2	3.5e-05	4.75e-06	5.24e-06	9.05e-07	2.25e-07	1.83e-05	4.61e-05	4.58e-05	0.000241385	0.00026819	0.000120842	9.56e-05	5.4e-05	0.000281166	1.51e-05	0.000114154	0.000139129	5.9e-06	5.09e-05	7.91e-05	5.04e-06	7.84e-06	3.75e-06	7.56e-06	1.25e-06	1.47e-06	1.14e-05	8.03e-06	1.38e-05	1.58e-05	7.23e-05	0.000102997	0.000153392	3.69e-05	0.000117177	5.79e-06	0.000451257	0.000139932	9.25e-05	6.28e-05
50729	0.864256	Eukaryota	Fungi	Ascomycota	Dothideomycetes	Pleosporales	Leptosphaeriaceae	Ampelomyces	2	2.41e-07	1.68e-10	8.19e-09	2.22e-10	1.64e-10	1.01e-08	7.5e-09	2.75e-08	1.41e-07	1.91e-07	7.96e-08	1.19e-09	9.84e-09	1.87e-07	2.48e-09	4.47e-09	1.03e-07	4.24e-09	1.89e-07	6.76e-08	7.54e-10	6.22e-08	1.3e-09	1.32e-08	1.76e-08	3e-10	1.26e-09	9.63e-08	2.26e-09	1.86e-09	2.84e-07	5.12e-07	1.02e-06	2.33e-07	6.91e-09	3.01e-10	1.54e-06	1.27e-07	5.1e-09	1.99e-07
5021	0.993306	Eukaryota	Fungi	Ascomycota	Dothideomycetes	Pleosporales	Leptosphaeriaceae	Leptosphaeria	2	5.38e-05	4.86e-06	5.18e-05	4.74e-07	7.64e-07	2.28e-05	5.24e-05	3.73e-05	0.000134863	0.000168203	0.000107426	5.01e-05	4.99e-05	8.64e-05	2.38e-05	6.37e-05	0.000110749	6.7e-06	2.58e-05	9.32e-05	1.21e-05	7.9e-06	1.84e-06	8.96e-06	2.35e-06	1.05e-06	1.52e-05	1.18e-05	1.26e-05	1.97e-05	8.06e-05	0.000141716	0.000195502	8.37e-05	0.000192099	7.96e-06	0.000387047	0.000209301	0.000124056	9.08e-05
1231656	0.962655	Eukaryota	Fungi	Ascomycota	Dothideomycetes	Pleosporales	Lindgomycetaceae	Clohesyomyces	2	2.53e-05	2.32e-06	4.74e-06	1.75e-07	4.74e-07	8.8e-06	3.03e-05	2.07e-05	3.92e-05	3.87e-05	4.67e-05	2.83e-05	2.4e-05	8.08e-05	5.37e-06	5.46e-05	5.9e-05	5.6e-06	1.77e-05	3.71e-05	1.77e-06	2.22e-06	7.5e-07	3.28e-06	7.92e-07	1.01e-06	6.52e-06	4.2e-06	8.2e-06	7.04e-06	5e-05	5.07e-05	6.49e-05	1.71e-05	9.34e-05	4.83e-06	0.000166172	7.75e-05	4.42e-05	3.56e-05
45144	0.76884	Eukaryota	Fungi	Ascomycota	Dothideomycetes	Pleosporales	Melanommataceae	Herpotrichia	2	1.08e-07	5.28e-08	4.92e-07	1.09e-09	7.99e-10	4.98e-08	2.63e-07	1.36e-07	1.55e-06	2.5e-06	1.12e-06	4.66e-07	4.81e-08	7.55e-07	1.49e-08	3.58e-06	1.16e-06	6.37e-08	2.99e-08	1.06e-06	4.48e-09	3.92e-09	6.48e-09	3.73e-08	2.07e-08	1.48e-09	2.19e-07	8.37e-08	1.12e-08	9.24e-09	6.09e-07	4.52e-07	1.34e-06	1.9e-08	9.89e-07	2.38e-09	1.97e-06	1.19e-06	1.77e-06	8.27e-07
1234310	0.902501	Eukaryota	Fungi	Ascomycota	Dothideomycetes	Pleosporales	Nigrogranaceae	Nigrograna	2	1.17e-05	1.29e-06	1.86e-05	1.34e-07	1.9e-07	2.28e-06	8.51e-06	3.03e-06	3.15e-05	2.7e-05	2.6e-05	2.01e-05	1.31e-05	2.38e-05	1.7e-06	2.56e-05	2.68e-05	1.49e-06	1.1e-05	1.81e-05	1.21e-06	1.57e-06	6.66e-07	1.68e-06	4.87e-07	2.89e-07	2.6e-06	2.15e-06	3.47e-06	3.13e-06	1.31e-05	2.84e-05	1.62e-05	6.33e-06	2.34e-05	1.37e-06	4.54e-05	2.59e-05	1.28e-05	1.33e-05
97971	0.94361	Eukaryota	Fungi	Ascomycota	Dothideomycetes	Pleosporales	Periconiaceae	Periconia	2	1.73e-05	3.41e-06	9.56e-06	1.93e-07	1.67e-07	1.39e-05	3.54e-05	3.69e-05	5.03e-05	6.88e-05	3.41e-05	1.9e-05	1.01e-05	3.49e-05	1.1e-05	3.47e-05	5.3e-05	3.14e-06	1.49e-05	2.59e-05	4.09e-06	3.65e-06	5.52e-07	3.28e-06	9.53e-07	1.28e-06	6.63e-06	3.66e-06	4.44e-06	6.6e-06	2.33e-05	5.2e-05	7.04e-05	2.15e-05	6.22e-05	3.17e-06	0.00011633	7.23e-05	3.26e-05	3.81e-05
798070	0.87284	Eukaryota	Fungi	Ascomycota	Dothideomycetes	Pleosporales	Phaeosphaeriaceae	Paraphoma	2	1.88e-05	5.91e-06	6.31e-06	9.76e-08	6.28e-07	2.01e-05	1.96e-05	8.86e-06	0.000102838	0.000103808	4.54e-05	3.06e-05	1.57e-05	6.78e-05	5.2e-06	5.3e-05	6.77e-05	3.09e-06	1.81e-05	5.81e-05	5.67e-06	3.2e-05	1.71e-06	6e-06	1.25e-06	5.67e-07	1.07e-05	7.47e-06	5.51e-06	8.89e-06	3.71e-05	8.12e-05	8.63e-05	4.13e-05	0.000109349	3.33e-06	0.000257341	0.000129469	0.000119073	6.04e-05
1351751	0.989563	Eukaryota	Fungi	Ascomycota	Dothideomycetes	Pleosporales	Phaeosphaeriaceae	Parastagonospora	2	0.000239804	4.03e-05	8.09e-05	2.08e-06	3.25e-06	0.000106595	0.000285125	0.000155529	0.00150412	0.00155501	0.000701153	0.000441062	0.000193619	0.000567162	0.000640067	0.00216273	0.000769202	4.75e-05	0.000503062	0.00084402	6.33e-05	0.000125352	1.94e-05	8.72e-05	1.82e-05	2.2e-05	0.000165016	0.000255706	0.000119964	0.000176361	0.00069354	0.00129425	0.00132135	0.000843422	0.00169048	5.79e-05	0.00303234	0.00142733	0.000647683	0.0010188
55067	0.894261	Eukaryota	Fungi	Ascomycota	Dothideomycetes	Pleosporales	Phaeosphaeriaceae	Phaeosphaeria	2	4.28e-07	2.69e-08	1.56e-07	3.7e-09	1.29e-08	1.71e-07	1.78e-07	4.62e-07	1.65e-06	2.07e-06	1.94e-06	1.31e-06	1.63e-07	8.84e-07	6.9e-08	2.66e-06	2.27e-06	6.03e-07	1.68e-07	1.89e-06	7.06e-08	2.28e-08	2.23e-08	1.5e-07	4.69e-08	1.61e-08	1.13e-07	8.54e-08	3.85e-08	1.08e-07	5.38e-07	2.35e-06	1.82e-06	1.41e-06	1.19e-06	3.28e-07	7.97e-06	3.45e-06	1.12e-06	9.38e-07
5598	0.918945	Eukaryota	Fungi	Ascomycota	Dothideomycetes	Pleosporales	Pleosporaceae	Alternaria	2	0.000152108	9e-05	6.83e-05	3.2e-06	2.28e-06	8.11e-05	0.000434151	8.85e-05	0.000464053	0.000363755	0.000191143	8.58e-05	6.89e-05	0.000202714	0.000527087	0.000265074	0.000534137	1.03e-05	9.05e-05	0.00040243	8.11e-05	8.38e-05	2.46e-05	3.96e-05	1.92e-05	1.16e-05	0.000287679	9.29e-05	0.000120622	7.96e-05	0.000342683	0.000655995	0.0013264	0.00181617	0.00234644	2.01e-05	0.00164992	0.0014984	0.000507266	0.000353907
33194	0.984037	Eukaryota	Fungi	Ascomycota	Dothideomycetes	Pleosporales	Pleosporaceae	Bipolaris	2	6.07e-05	5.2e-06	3.23e-05	4.73e-07	6.29e-07	0.000152489	0.000139202	3.11e-05	0.000129298	0.00013084	0.000114254	6.74e-05	8.93e-05	0.000114523	1.67e-05	6.61e-05	8.69e-05	6.72e-06	3.9e-05	9.17e-05	9.34e-06	6.33e-06	3.66e-06	9.86e-06	8.53e-07	1.38e-06	1.63e-05	9.67e-06	7.95e-06	1.82e-05	9.11e-05	0.000139454	7.88e-05	6.83e-05	0.000225116	1.24e-05	0.000256256	0.000130464	6.66e-05	9.19e-05
1342378	0.874494	Eukaryota	Fungi	Ascomycota	Dothideomycetes	Pleosporales	Pleosporaceae	Comoclathris	2	1.13e-09	9.51e-09	1.39e-08	3.43e-10	2.52e-10	1.59e-08	1.18e-08	4.33e-08	4.21e-07	5.93e-07	9.66e-07	7.86e-08	1.51e-08	4.02e-07	5.51e-09	2.74e-07	3.08e-07	1.52e-08	9.53e-09	1.53e-07	1.66e-09	1.37e-09	2.07e-09	7.35e-10	8.39e-10	4.74e-10	9.05e-08	3.42e-08	3.53e-09	6.83e-08	5.81e-07	2.38e-07	2.53e-07	6.22e-09	6.08e-07	1.05e-09	7.89e-07	1.08e-07	1.74e-07	7.21e-07
5502	0.928623	Eukaryota	Fungi	Ascomycota	Dothideomycetes	Pleosporales	Pleosporaceae	Curvularia	2	1.08e-05	1.11e-06	8.85e-06	1.55e-07	1.21e-07	2.89e-06	1.21e-05	1e-05	2.97e-05	2.89e-05	2.31e-05	1.33e-05	1.15e-05	2.19e-05	5.09e-06	2.57e-05	3.06e-05	1.43e-06	1.03e-05	2.03e-05	1.81e-06	1.99e-06	5.07e-07	2.71e-06	3.76e-07	4.86e-07	4.88e-06	3.44e-06	2.04e-06	2.46e-06	1.87e-05	3.17e-05	2.83e-05	2.28e-05	4.56e-05	1.74e-06	8.58e-05	4.47e-05	1.93e-05	2.42e-05
91493	0.955685	Eukaryota	Fungi	Ascomycota	Dothideomycetes	Pleosporales	Pleosporaceae	Exserohilum	2	7.14e-06	8.13e-07	4.03e-06	5.17e-08	2.85e-07	9.7e-06	7.99e-06	6.05e-06	2.17e-05	1.93e-05	1.29e-05	7.8e-06	7.5e-06	1.39e-05	6.53e-06	9.12e-06	2.01e-05	1.23e-06	8.2e-06	1.55e-05	1.59e-06	1.84e-06	2.38e-07	1.52e-06	2.82e-07	3.2e-07	2.5e-06	1.15e-06	2.53e-06	3.63e-06	1.23e-05	2.27e-05	3.49e-05	1.64e-05	3.67e-05	1.15e-06	5.68e-05	2.4e-05	1.17e-05	1.52e-05
5027	0.921845	Eukaryota	Fungi	Ascomycota	Dothideomycetes	Pleosporales	Pleosporaceae	Pyrenophora	2	0.00052507	2.62e-05	0.000142718	3.56e-06	6.66e-06	0.000135246	0.000678	0.000100557	0.00056006	0.00145818	0.000229805	0.000235306	0.000199251	0.000264803	0.00354351	0.000199681	0.000239138	3.26e-05	8.99e-05	0.000283738	8.69e-05	7.86e-05	2.21e-05	5.55e-05	1.05e-05	6.61e-06	0.000112011	8.05e-05	0.000174162	0.000227906	0.00144793	0.0014861	0.00496488	0.00337551	0.0119885	0.000205965	0.00166352	0.000949019	0.00142486	0.000463714
95729	0.974931	Eukaryota	Fungi	Ascomycota	Dothideomycetes	Pleosporales	Pleosporaceae	Stemphylium	2	0.000112482	1.25e-05	3.76e-05	2.35e-06	1.11e-06	6.38e-05	0.000312539	5.54e-05	0.000328707	0.000571435	0.000184782	0.000141724	5.47e-05	0.000141921	4.29e-05	0.000105609	0.000383207	9.93e-06	4.86e-05	0.000412702	5.67e-05	3.68e-05	1.72e-05	3.12e-05	4.82e-06	4.61e-06	3.4e-05	2.8e-05	2.28e-05	4.4e-05	0.000194989	0.00031553	0.000357471	0.00101269	0.000806261	1.88e-05	0.000857975	0.000604956	0.000248876	0.000251345
2078564	0.769612	Eukaryota	Fungi	Ascomycota	Dothideomycetes	Pleosporales	Pseudopyrenochaetaceae	Pseudopyrenochaeta	2	0.000109786	6.92e-06	8.98e-05	3.45e-07	1.2e-06	1.66e-05	5.28e-05	2.71e-05	0.000104402	7.11e-05	8.31e-05	2.48e-05	1.93e-05	3.72e-05	1.28e-05	4.35e-05	6.02e-05	8.28e-06	2.16e-05	4.8e-05	5.27e-06	2.34e-06	4.96e-07	1.34e-05	1.49e-06	8.04e-07	2.62e-05	1.38e-05	5.38e-06	2.27e-05	0.000125784	0.000161638	0.000105977	6.11e-05	0.000119401	8.06e-06	0.000197026	9.16e-05	4.11e-05	6.37e-05
265084	0.911715	Eukaryota	Fungi	Ascomycota	Dothideomycetes	Pleosporales	Sporormiaceae	Preussia	2	5.57e-05	2.94e-05	3.4e-05	4.29e-06	1.23e-06	3.22e-05	0.000233976	0.000142146	0.0010599	0.000852057	0.000278464	0.000227907	0.000120531	0.000524335	9.54e-05	0.000713508	0.000574884	1.35e-05	0.00015864	0.000298241	3.03e-05	3.44e-05	9.14e-06	2.6e-05	1.21e-05	8.94e-06	3.01e-05	1.96e-05	7.54e-05	4.41e-05	0.000291441	0.000252082	0.000936726	0.000289587	0.000710269	1.05e-05	0.00067958	0.000445634	0.000312473	0.000160261
1763018	0.94575	Eukaryota	Fungi	Ascomycota	Dothideomycetes	Pleosporales		Cryptocoryneum	2	4.77e-07	5.93e-09	5.92e-08	1.58e-09	1.16e-09	7.27e-08	1.31e-06	8.46e-07	1.63e-06	9.85e-07	5.19e-07	4.93e-07	1.47e-06	2.44e-06	1.54e-07	7.48e-07	3.05e-06	1.29e-07	8.28e-07	1.06e-06	7.85e-08	5.61e-08	9.42e-09	1.24e-07	3.88e-09	2.16e-09	8.92e-09	4.01e-08	8.91e-08	9.77e-08	3.44e-08	1.74e-07	3.12e-06	2.67e-08	2.32e-07	2.48e-09	2.33e-06	1.95e-06	3.71e-08	5.41e-07
224419	0.825414	Eukaryota	Fungi	Ascomycota	Dothideomycetes	Pleosporales		Shiraia	2	8.67e-06	9.66e-07	1.51e-06	1.85e-08	5.56e-08	1.52e-06	1.14e-05	1.12e-05	3.94e-05	3.03e-05	2.28e-05	1.26e-05	2.84e-06	1.77e-05	2.2e-06	1.86e-05	2.67e-05	1.9e-06	1.04e-05	2.35e-05	1.82e-06	7e-07	1.12e-06	2.1e-06	2.49e-07	1.45e-07	4.09e-06	1.88e-06	1.61e-06	5.02e-06	1.27e-05	2.18e-05	3.67e-05	1.73e-05	3.44e-05	1.51e-06	6.69e-05	3.14e-05	2.4e-05	1.98e-05
1494215	0.984475	Eukaryota	Fungi	Ascomycota	Dothideomycetes	Venturiales	Sympoventuriaceae	Verruconis	2	8.31e-06	1.66e-06	1.48e-05	1.06e-07	1.47e-07	9.97e-06	1.22e-05	9.15e-06	3.83e-05	3.39e-05	3.02e-05	1.69e-05	1.35e-05	2.63e-05	2.39e-06	2.9e-05	4.04e-05	1.15e-06	1.53e-05	1.85e-05	6.85e-05	2.11e-05	2.85e-06	3.4e-06	3.16e-07	5.64e-07	4.93e-06	2.49e-06	3.27e-06	5.12e-06	1.6e-05	2.47e-05	2.64e-05	1.07e-05	3.64e-05	6.99e-07	6.48e-05	2.82e-05	1.32e-05	1.19e-05
531859	0.939268	Eukaryota	Fungi	Ascomycota	Dothideomycetes		Gloniaceae	Glonium	2	1.52e-05	1.37e-06	2e-06	1.8e-07	1.12e-07	2.06e-06	1.78e-05	3.15e-06	4.11e-05	3.27e-05	3.7e-05	1.64e-05	1.08e-05	3.14e-05	6e-06	3.78e-05	4.11e-05	2.43e-06	1.54e-05	2.38e-05	1.69e-06	1.82e-06	5.92e-07	2.81e-06	7.52e-07	4.33e-07	2.81e-06	2.76e-06	4.97e-06	5.41e-06	1.64e-05	2.88e-05	3.97e-05	1.45e-05	5.62e-05	3.39e-06	6.42e-05	3.9e-05	2.19e-05	2.18e-05
1206325	0.938722	Eukaryota	Fungi	Ascomycota	Dothideomycetes		Pseudoperisporiaceae	Bryochiton	2	1.02e-07	4.34e-08	3.37e-07	1.02e-09	9.44e-09	2.92e-07	1.16e-06	1.28e-07	1.38e-06	4.44e-06	1.35e-06	4.77e-07	4.51e-08	4.98e-07	1.18e-07	2.45e-07	9.26e-07	5.89e-08	5.23e-07	1.26e-07	4.36e-08	3.4e-09	6.09e-09	1.26e-07	2.49e-09	1.4e-09	5.78e-09	1.7e-07	1.04e-08	3.28e-07	1e-06	3.64e-06	1.47e-06	7.91e-07	4.12e-06	6.5e-08	1.04e-05	2.39e-06	4.48e-07	9.36e-07
1955842	0.97145	Eukaryota	Fungi	Ascomycota	Dothideomycetes			Coniosporium	2	9.96e-06	1.67e-06	1.02e-05	1.02e-07	1.22e-07	2.64e-06	9.55e-06	7.8e-06	2.57e-05	2.48e-05	2.63e-05	1.33e-05	5.58e-06	2.67e-05	4.45e-06	2.91e-05	3.83e-05	1.41e-06	9.25e-06	1.79e-05	3.59e-06	1.98e-06	3.68e-07	2.13e-06	3.74e-07	3.72e-07	3.6e-06	3.22e-06	2.37e-06	2.93e-06	1.87e-05	3.11e-05	3.01e-05	9.05e-06	4.99e-05	1.1e-06	7.31e-05	3.54e-05	1.87e-05	2.34e-05
329878	0.94327	Eukaryota	Fungi	Ascomycota	Dothideomycetes			Cryomyces	2	1.51e-05	3.72e-06	5.5e-06	2.05e-07	2.82e-07	5.57e-06	1.35e-05	3.64e-05	5.06e-05	4.5e-05	4e-05	1.97e-05	1.98e-05	5.34e-05	7.08e-06	4.86e-05	6.26e-05	2.18e-06	1.42e-05	4.26e-05	3.04e-06	3.01e-06	1.2e-06	5.32e-06	1.47e-06	7.23e-07	6.32e-06	5.04e-06	6.55e-06	7.16e-06	2.74e-05	4.07e-05	5.82e-05	1.12e-05	0.000105937	1.74e-06	0.000106973	6.26e-05	3.74e-05	5.07e-05
66612	0.989236	Eukaryota	Fungi	Ascomycota	Eurotiomycetes	Chaetothyriales	Chaetothyriaceae	Ceramothyrium	2	8.35e-08	9.84e-08	4.06e-08	1e-09	4.94e-09	4.6e-08	1.63e-07	1.07e-06	9.95e-07	7.6e-07	2.05e-06	2.89e-07	4.4e-08	1.79e-07	2.64e-07	7.16e-07	2.29e-07	1.08e-08	2.76e-08	4.18e-07	4.91e-09	4.09e-09	5.98e-09	2.13e-09	2.44e-09	1.37e-09	4.58e-08	4.51e-08	1.04e-08	8.63e-09	3.72e-07	1.27e-07	9.4e-07	1.19e-07	2.26e-07	1.03e-07	1.62e-06	8.53e-07	3.97e-07	3.2e-07
1206334	0.916621	Eukaryota	Fungi	Ascomycota	Eurotiomycetes	Chaetothyriales	Epibryaceae	Epibryon	2	4.23e-07	1.11e-07	8.94e-08	4.26e-09	9.81e-09	1.94e-07	2.29e-06	4.97e-07	6.99e-06	1.28e-05	8.04e-06	5.26e-06	1.46e-06	6.4e-06	2.4e-07	6.29e-06	7.65e-06	1.15e-07	2.48e-06	5.6e-06	3.75e-08	5.96e-09	1.3e-07	7.01e-08	2.66e-08	5.51e-08	2.02e-07	4.88e-07	2.67e-07	2.21e-07	1.09e-06	2.58e-06	6.41e-06	4.28e-07	1.31e-05	1.95e-07	2.11e-05	4.03e-06	3.04e-06	2.58e-06
43220	0.995514	Eukaryota	Fungi	Ascomycota	Eurotiomycetes	Chaetothyriales	Herpotrichiellaceae	Capronia	2	7.67e-06	1.42e-06	7.72e-06	9.23e-08	1.6e-07	9.84e-06	6.53e-06	1.78e-05	3.05e-05	2.3e-05	1.92e-05	1.64e-05	1.48e-05	2.6e-05	3.58e-06	2.36e-05	3.05e-05	1.58e-06	1.82e-05	2.22e-05	2.28e-06	3.65e-06	1.7e-06	1.55e-06	5.72e-07	1.11e-06	3.84e-06	2.59e-06	6.54e-06	3.06e-06	7.7e-06	1.98e-05	5.67e-05	7.19e-06	3.09e-05	1.5e-06	5.44e-05	3.57e-05	3.16e-05	1.69e-05
82105	0.977213	Eukaryota	Fungi	Ascomycota	Eurotiomycetes	Chaetothyriales	Herpotrichiellaceae	Cladophialophora	2	1.4e-05	2.28e-06	1.2e-05	2.1e-07	1.13e-07	9.75e-06	4.56e-05	4.77e-05	4.72e-05	5.59e-05	5.27e-05	3.12e-05	2.59e-05	4.87e-05	5.85e-06	3.85e-05	5.64e-05	1.9e-06	2.03e-05	3.3e-05	3.93e-06	3.47e-06	1.09e-06	3.25e-06	7.56e-07	5.87e-07	7.99e-05	3.31e-06	7.45e-06	8.63e-06	3.24e-05	3.82e-05	3.78e-05	1.2e-05	5.89e-05	2.69e-06	9.68e-05	4.55e-05	3.73e-05	2.21e-05
5583	0.988728	Eukaryota	Fungi	Ascomycota	Eurotiomycetes	Chaetothyriales	Herpotrichiellaceae	Exophiala	2	0.0001571	0.00011137	0.00347957	2.82e-06	1.67e-06	0.000148865	0.000124768	0.000164974	0.000376531	0.000501853	0.000264571	0.000428738	0.000169763	0.000267745	0.000149945	0.000258984	0.0102784	9.32e-06	0.000167903	0.00040676	0.000357959	8.91e-05	8.99e-05	4.52e-05	5.76e-05	0.000103224	8.77e-05	4.6e-05	0.000107467	7.77e-05	0.000152661	0.000287907	0.000869652	0.000192851	0.000478519	5.54e-06	0.0011792	0.000597846	0.00119749	0.000190032
40354	0.985574	Eukaryota	Fungi	Ascomycota	Eurotiomycetes	Chaetothyriales	Herpotrichiellaceae	Fonsecaea	2	1.57e-05	1.61e-06	1.09e-05	1.49e-07	2.78e-07	5e-06	1.5e-05	3.5e-05	5.03e-05	4.84e-05	3.75e-05	2.51e-05	3.97e-05	4.7e-05	1.46e-05	3.39e-05	4.67e-05	1.34e-06	1.78e-05	4.46e-05	3.85e-06	2.99e-06	7.48e-07	4.07e-06	1.22e-06	5.02e-07	5.02e-06	3.21e-06	1.06e-05	9.33e-06	1.96e-05	3.02e-05	4.72e-05	1.25e-05	4.17e-05	1.82e-06	8.78e-05	5.1e-05	3e-05	2.7e-05
5600	0.982012	Eukaryota	Fungi	Ascomycota	Eurotiomycetes	Chaetothyriales	Herpotrichiellaceae	Phialophora	2	7.84e-06	1.49e-06	6.23e-06	1.72e-07	1.43e-07	4.67e-06	1.59e-05	5.99e-06	3.05e-05	3.48e-05	3.06e-05	1.6e-05	2.16e-05	2.66e-05	5.46e-06	3.09e-05	3.62e-05	1.97e-06	1.52e-05	2.95e-05	1.49e-06	1.88e-06	9.87e-07	3.38e-06	2.94e-07	4.89e-07	3.71e-06	3.26e-06	3.18e-06	4.17e-06	1.62e-05	2.49e-05	3.38e-05	1.6e-05	4.52e-05	1.72e-06	8.38e-05	3.77e-05	2.15e-05	1.93e-05
430999	0.974927	Eukaryota	Fungi	Ascomycota	Eurotiomycetes	Chaetothyriales	Trichomeriaceae	Knufia	2	2.28e-06	5.27e-07	3.56e-06	3.76e-08	3.65e-08	6.47e-07	3.59e-06	4.24e-07	5.15e-06	9.46e-06	5.85e-06	3.15e-06	1.39e-05	4.27e-06	1.37e-06	5.77e-06	6.68e-06	1.69e-07	7.1e-06	6.43e-06	2.22e-06	6.6e-07	5.15e-07	1.16e-05	5.82e-07	1.88e-07	5.75e-07	1.01e-06	2.32e-06	6.98e-07	5.04e-06	3.69e-06	6.23e-06	4.7e-06	1.35e-05	3.76e-07	1.48e-05	9.98e-06	3.75e-06	6.51e-06
5052	0.920631	Eukaryota	Fungi	Ascomycota	Eurotiomycetes	Eurotiales	Aspergillaceae	Aspergillus	2	0.000244807	8.58e-05	0.000202644	5.94e-06	4.61e-06	0.000197022	0.000280349	0.000802857	0.000870458	0.000885644	0.000543284	0.000517886	0.000521126	0.000756127	0.000301192	0.000412293	0.000742525	3.26e-05	0.000282104	0.000515803	0.000366157	0.000167957	5.02e-05	8.25e-05	2.31e-05	4.08e-05	0.000101835	7.32e-05	0.000126753	0.000139471	0.000437837	0.000638032	0.000835988	0.000217437	0.00089178	3.53e-05	0.00161126	0.00104136	0.000614787	0.000530631
5097	0.993184	Eukaryota	Fungi	Ascomycota	Eurotiomycetes	Eurotiales	Aspergillaceae	Monascus	2	3.6e-06	4.41e-07	2.74e-06	4.6e-08	1.17e-07	2.66e-06	3.05e-06	1.41e-06	1e-05	1.23e-05	1.14e-05	5.61e-06	1.78e-06	1.02e-05	3.15e-06	1e-05	7.29e-06	7e-07	3.16e-06	7.31e-06	8.43e-07	1.13e-06	2.07e-07	7.41e-07	4.95e-08	9.36e-08	1.22e-06	1.29e-06	3.07e-06	2.52e-06	5.38e-06	5.31e-06	1.1e-05	3.62e-06	1.12e-05	8.51e-07	1.62e-05	8.63e-06	5.96e-06	7.19e-06
5073	0.999203	Eukaryota	Fungi	Ascomycota	Eurotiomycetes	Eurotiales	Aspergillaceae	Penicillium	2	0.000169785	3.88e-05	0.000213062	4.26e-06	2.56e-06	0.000149412	0.000131359	0.000123409	0.00120932	0.000848956	0.000228499	0.000418239	0.000391655	0.00200107	0.000221177	0.000702234	0.00255291	6.58e-05	0.000245289	0.000683223	0.000185124	8.51e-05	0.000192496	3.45e-05	1.86e-05	9.27e-06	8.05e-05	3.89e-05	0.000161309	6.63e-05	0.000208477	0.000279429	0.00044545	0.000148959	0.000501864	1.56e-05	0.00131211	0.00125501	0.000641524	0.000374241
89490	0.862168	Eukaryota	Fungi	Ascomycota	Eurotiomycetes	Eurotiales	Aspergillaceae	Xeromyces	2	1.89e-06	5.44e-07	2.41e-06	3.67e-08	2.31e-08	3.43e-07	3.03e-06	2e-06	8.71e-06	6.22e-06	5.44e-06	4.27e-06	2.1e-06	6.62e-06	1.47e-06	7.27e-06	8.67e-06	3.52e-07	2.84e-06	7.14e-06	1.4e-06	4.59e-07	6.82e-07	4.77e-07	2.7e-07	2.44e-07	1.5e-06	6.37e-07	3.19e-06	7.81e-07	4.18e-06	4.07e-06	7.55e-06	2.43e-06	7.98e-06	3.33e-07	1.23e-05	8.92e-05	5.12e-06	3.38e-06
36046	0.936451	Eukaryota	Fungi	Ascomycota	Eurotiomycetes	Eurotiales	Elaphomycetaceae	Elaphomyces	2	2.19e-05	2.39e-06	1.51e-05	9.11e-08	2.71e-07	9.42e-06	1.93e-05	1.8e-05	5.2e-05	7.9e-05	4.25e-05	3.74e-05	4.99e-05	7.71e-05	4.82e-06	0.000100103	0.000119045	2.3e-06	3.3e-05	5.18e-05	2.09e-06	5.6e-06	5.84e-07	2.51e-06	1.02e-06	2.36e-07	5.58e-06	7.33e-06	5.39e-06	2.01e-05	2.8e-05	3.77e-05	2.51e-05	8.83e-06	4.31e-05	4.59e-06	7.82e-05	4.18e-05	3.48e-05	1.98e-05
5092	0.799716	Eukaryota	Fungi	Ascomycota	Eurotiomycetes	Eurotiales	Thermoascaceae	Byssochlamys	2	1.08e-05	1.48e-06	1.22e-05	1.93e-07	7.97e-08	1.89e-05	1.26e-05	1.09e-05	2.38e-05	2.44e-05	1.74e-05	1.76e-05	1.61e-05	2.88e-05	7.47e-06	2.11e-05	3.29e-05	1.48e-06	1.04e-05	2.14e-05	1.71e-06	1.35e-06	9.94e-07	2.83e-06	4.68e-07	3.02e-07	4.02e-06	2.2e-06	1.68e-06	3.63e-06	1.06e-05	2.37e-05	2.04e-05	1.15e-05	2.71e-05	1.89e-06	6.04e-05	3.28e-05	2.12e-05	1.31e-05
1132856	0.947506	Eukaryota	Fungi	Ascomycota	Eurotiomycetes	Eurotiales	Trichocomaceae	Rasamsonia	2	1.85e-06	4.73e-07	4.1e-06	7.52e-08	5.67e-08	4.12e-06	3.61e-06	3.33e-06	9.58e-06	1.06e-05	6.12e-06	4.52e-06	2.04e-05	5.8e-06	4.94e-07	6.27e-06	1.1e-05	2.21e-07	5.81e-06	9.8e-06	3.85e-06	2.35e-06	8.68e-07	7.98e-07	2.25e-07	2.01e-07	1.13e-06	6.86e-07	7.97e-07	3.51e-06	4.71e-06	6.31e-06	1.24e-05	3.8e-06	1.63e-05	6.22e-07	1.33e-05	1.02e-05	1.16e-05	4.48e-06
5094	0.9848	Eukaryota	Fungi	Ascomycota	Eurotiomycetes	Eurotiales	Trichocomaceae	Talaromyces	2	3.02e-05	4.25e-06	6.18e-05	5.02e-07	7.93e-07	4.25e-05	4.99e-05	9.52e-05	0.000138121	0.000183562	9.46e-05	8.64e-05	0.000108537	0.00010835	1.96e-05	8.84e-05	0.000143234	3.81e-06	7.82e-05	9.64e-05	5.6e-05	3.02e-05	5.93e-06	8.56e-06	2.63e-06	2.46e-06	1.88e-05	1.69e-05	1.85e-05	2.16e-05	6.71e-05	0.000101741	0.000138863	5.12e-05	0.000174971	6.52e-06	0.00651334	0.00389843	0.000582839	0.000312544
5540	0.912654	Eukaryota	Fungi	Ascomycota	Eurotiomycetes	Eurotiales	Trichocomaceae	Thermomyces	2	3.36e-06	4.02e-07	3.63e-06	6.62e-08	6.12e-08	5.59e-06	3.54e-06	1.37e-05	5.96e-06	1.44e-05	5.59e-06	4.45e-06	6.07e-06	8.19e-06	9.09e-07	1.08e-05	9.23e-06	6.81e-07	1.02e-05	6.95e-06	6.53e-07	2.26e-06	1.44e-07	6.39e-07	1.72e-07	3.06e-07	8.26e-07	2.75e-06	3.19e-06	2.14e-06	9.2e-06	9.16e-06	9.83e-06	5.1e-06	1.39e-05	6.55e-07	2.27e-05	2.33e-05	8.02e-06	8.08e-06
39941	0.804996	Eukaryota	Fungi	Ascomycota	Eurotiomycetes	Mycocaliciales	Mycocaliciaceae	Mycocalicium	2	1.19e-06	1.48e-07	4.59e-06	1.42e-08	9.35e-09	2.52e-07	1.59e-06	3.65e-07	2.46e-06	4.09e-06	2.53e-06	1.61e-06	2.73e-07	4.91e-06	1.29e-07	3.58e-06	4.94e-06	2e-07	8.35e-07	4.05e-06	1.37e-08	5.97e-07	3.33e-08	6.53e-07	8.91e-08	5.31e-08	6.4e-07	3.51e-07	1.47e-07	3.59e-07	1.02e-06	3e-06	2e-06	4.4e-07	5.21e-06	1.99e-07	2.73e-06	2.89e-06	2.95e-06	2.98e-06
5550	0.975326	Eukaryota	Fungi	Ascomycota	Eurotiomycetes	Onygenales	Arthrodermataceae	Trichophyton	2	5.03e-06	1.09e-06	6.3e-06	8.75e-08	1.21e-07	4.46e-06	8.49e-06	1.91e-05	2.3e-05	2.73e-05	1.85e-05	1.32e-05	1.08e-05	2.65e-05	6.74e-06	4.52e-05	3.33e-05	8.45e-07	1.21e-05	1.97e-05	2.09e-06	4.02e-05	9.86e-07	1.77e-06	3.9e-07	5.22e-07	2.78e-06	2.21e-06	5.91e-06	3.94e-06	1.14e-05	1.98e-05	2.91e-05	1.33e-05	3.29e-05	9.91e-07	4.2e-05	3.32e-05	2.02e-05	1.33e-05
5104	0.914174	Eukaryota	Fungi	Ascomycota	Eurotiomycetes	Onygenales	Ascosphaeraceae	Ascosphaera	2	1.11e-07	1.06e-07	3.34e-08	9.83e-09	2.48e-08	4.31e-08	1.9e-06	7.09e-07	1.22e-06	3.24e-07	4.34e-07	2.32e-07	2.64e-07	2.98e-06	1.15e-07	2.05e-06	1.51e-06	5.4e-09	6.53e-07	8.97e-07	3.34e-08	5.91e-08	5.39e-09	4.32e-08	2.78e-08	2.91e-08	2.8e-07	1.68e-07	5.85e-08	9.25e-08	5.05e-07	1.18e-06	1.64e-06	1.76e-07	3.75e-06	8.22e-08	8.1e-07	1.76e-06	6.46e-07	6.95e-07
37236	0.940042	Eukaryota	Fungi	Ascomycota	Eurotiomycetes	Onygenales	Onygenaceae	Amauroascus	2	6.88e-06	1.07e-06	8.17e-06	8.45e-08	3.97e-08	5.11e-06	6.73e-06	9.75e-06	1.94e-05	1.61e-05	9.97e-06	7.66e-06	7.24e-06	1.25e-05	2.59e-06	1.67e-05	1.79e-05	1.06e-06	4.97e-06	1.35e-05	1.15e-06	8.33e-07	2.34e-07	7.99e-07	2.96e-07	1.63e-07	8.61e-07	1.48e-06	1.37e-06	3.22e-06	6.91e-06	1.24e-05	1.31e-05	6.79e-06	2.43e-05	1.1e-06	3.05e-05	1.38e-05	1.24e-05	6.94e-06
5040	0.993451	Eukaryota	Fungi	Ascomycota	Eurotiomycetes	Onygenales		Malbranchea	2	4.1e-06	3.1e-07	4.01e-06	4.34e-08	6.66e-08	9.92e-07	2.9e-06	9.16e-06	5.49e-06	6.59e-06	3.79e-06	3.07e-06	3.56e-06	7.71e-06	6.42e-07	6.78e-06	8.19e-06	3.31e-07	3.01e-06	3.83e-06	5.73e-07	4.61e-07	8.3e-07	7.02e-07	3.84e-07	7.86e-08	2.19e-06	8.69e-07	7.93e-07	8.36e-07	3.58e-06	4.46e-06	1.02e-05	8.64e-07	6.01e-06	3.56e-07	1.72e-05	0.000146008	1.07e-05	1.29e-05
1671301	0.78445	Eukaryota	Fungi	Ascomycota	Eurotiomycetes	Phaeomoniellales	Phaeomoniellaceae	Pseudophaeomoniella	2	5.2e-06	7.34e-07	2.25e-06	8.51e-08	5.95e-08	2.38e-06	2.14e-06	1.94e-05	2.26e-05	2.66e-05	1.76e-05	1.04e-05	6.39e-06	1.98e-05	3.51e-06	1.52e-05	2.28e-05	6.85e-07	5.93e-06	1.15e-05	1.2e-06	2.05e-06	3.17e-07	1.51e-06	2.44e-07	2.83e-07	1.88e-06	1.71e-06	1.61e-06	2.53e-06	9.31e-06	1.2e-05	1.46e-05	5.36e-06	2.36e-05	6e-07	3.27e-05	2.15e-05	1.38e-05	8.11e-06
364710	0.932955	Eukaryota	Fungi	Ascomycota	Eurotiomycetes	Verrucariales	Verrucariaceae	Endocarpon	2	2.87e-05	5.67e-06	6.97e-06	4.87e-07	1.02e-07	9.48e-06	2.08e-05	3.02e-05	6.1e-05	7.64e-05	5.55e-05	6.43e-05	4.9e-05	4.2e-05	6.78e-06	5.01e-05	8.27e-05	4.85e-06	3.01e-05	7.8e-05	3.37e-06	4.72e-06	1.83e-06	7.44e-06	1.77e-06	1.36e-06	8.67e-06	4.43e-06	1.07e-05	1.43e-05	3.47e-05	5.25e-05	0.000170271	2.67e-05	7.65e-05	4.59e-06	0.000171357	7.45e-05	4.94e-05	4.32e-05
168925	0.820043	Eukaryota	Fungi	Ascomycota	Eurotiomycetes	Verrucariales	Verrucariaceae	Verrucaria	2	4.13e-07	1.06e-07	1.57e-07	3.71e-09	5.71e-09	1.73e-07	9.62e-07	4.68e-07	2.14e-06	7.9e-07	1.81e-06	7.08e-07	1.25e-06	1.72e-06	7.15e-08	5.78e-07	1.65e-06	2.47e-07	5.79e-07	5.89e-07	2.12e-08	3.56e-08	1.45e-07	1.3e-07	9.05e-09	5.61e-08	2.92e-07	9.23e-08	3.85e-08	3.26e-08	8.61e-08	5.49e-07	2.09e-07	7.05e-08	1.08e-06	2.65e-07	9.8e-07	3.31e-07	1.67e-06	1.07e-06
88747	0.886519	Eukaryota	Fungi	Ascomycota	Lecanoromycetes	Acarosporales	Acarosporaceae	Acarospora	2	6.92e-07	8.75e-08	1.92e-07	1.83e-08	3.84e-08	8.52e-07	1.57e-07	4.99e-07	6.62e-07	1.91e-06	8.29e-07	5.4e-07	7.84e-07	9.23e-08	1.05e-07	4.97e-07	1.54e-07	8.25e-08	9.58e-08	7.15e-07	4.66e-08	5.06e-08	3e-08	9.45e-09	9.49e-09	6.96e-08	2.69e-07	8.52e-08	5.31e-08	3.21e-08	2.87e-06	5.99e-06	4.14e-07	2.55e-06	1.52e-06	6.21e-09	1.17e-06	2.11e-06	3.14e-06	1.49e-06
286399	0.992196	Eukaryota	Fungi	Ascomycota	Lecanoromycetes	Acarosporales	Acarosporaceae	Polysporina	2	4.67e-07	2.25e-08	2.28e-07	4.1e-08	1.92e-08	3.61e-07	1.63e-07	5.19e-07	7.91e-08	1.45e-06	7.89e-07	3.11e-07	2.18e-07	4.15e-07	9.92e-08	8.17e-08	8.01e-07	1.45e-08	9.97e-08	8.12e-08	1.1e-07	1.53e-07	7.75e-08	2.92e-08	9.74e-09	6.32e-09	9.19e-08	3.89e-08	8.14e-08	8.33e-08	2.23e-06	1.36e-06	4.42e-07	3.05e-07	2.11e-06	3.32e-07	1.25e-06	6.1e-06	1.32e-07	4.08e-07
83474	0.995434	Eukaryota	Fungi	Ascomycota	Lecanoromycetes	Baeomycetales	Baeomycetaceae	Baeomyces	2	7.45e-07	2.54e-07	1.69e-07	1.11e-08	4.95e-09	1.81e-07	1.34e-07	4.9e-07	7.93e-07	3.57e-07	7.1e-08	8.7e-08	1.72e-07	1.04e-07	2.05e-06	1.02e-06	1.17e-06	1.8e-08	5.99e-07	4.58e-07	1.01e-07	2.96e-08	1.08e-07	4.76e-08	4.83e-08	2.93e-08	1.03e-07	1.85e-07	1.18e-07	2.22e-07	1.14e-06	7.6e-07	6.48e-07	2.67e-07	8.75e-07	3.07e-07	1.27e-06	1.05e-06	5.57e-07	4e-07
39938	0.951276	Eukaryota	Fungi	Ascomycota	Lecanoromycetes	Caliciales	Caliciaceae	Calicium	2	1.95e-08	8.07e-09	4.35e-06	2.27e-10	1.68e-10	2.98e-07	7.5e-09	2.79e-08	1.5e-07	1.87e-07	1.97e-09	5.36e-08	9.98e-09	5.89e-09	1.57e-09	2.32e-07	9.69e-08	1.18e-09	6.09e-09	2.69e-07	4.85e-10	2.86e-08	1.3e-09	4.2e-10	5.46e-10	3e-10	1.26e-09	3.81e-10	7.5e-08	1.8e-09	1.22e-07	1.55e-07	9.22e-07	3.34e-09	2.05e-07	2.42e-09	2.98e-09	8.7e-07	1.2e-07	1.21e-07
114962	0.950585	Eukaryota	Fungi	Ascomycota	Lecanoromycetes	Caliciales	Physciaceae	Heterodermia	2	5.65e-06	7.93e-07	2.72e-07	5.54e-08	4.55e-08	4.73e-06	1.24e-06	8.31e-07	1.26e-05	1.59e-05	1.18e-05	7.62e-06	2.43e-06	9.17e-06	1.67e-06	9.9e-06	1.1e-05	7.67e-07	6.01e-06	9.81e-06	5.7e-07	7.4e-07	1.68e-08	7.41e-07	4.31e-07	2.13e-07	1.11e-06	1.88e-06	4.9e-07	1.17e-06	3.66e-06	8.7e-06	6.49e-06	2.51e-06	2.12e-05	1.09e-06	2.74e-05	1.62e-05	8.8e-06	1.68e-05
50935	0.794015	Eukaryota	Fungi	Ascomycota	Lecanoromycetes	Caliciales	Physciaceae	Physcia	2	1.61e-07	2.78e-08	1.67e-08	4.73e-10	3.49e-10	2.16e-08	3.52e-07	5.84e-08	2.58e-07	4.57e-07	1.07e-07	2.36e-07	2.1e-08	1.25e-08	4.51e-09	9.19e-08	6.55e-07	1.95e-08	1.28e-08	3.21e-07	4.88e-08	2.01e-08	2.75e-09	1.09e-07	1.15e-09	2.2e-08	1.22e-07	4.15e-08	4.76e-09	3.9e-09	4.26e-07	4.29e-07	2.62e-08	7.58e-09	5.75e-07	1.3e-08	8.65e-07	5.32e-07	9.16e-07	1.45e-07
116826	0.911856	Eukaryota	Fungi	Ascomycota	Lecanoromycetes	Caliciales	Physciaceae	Rinodina	2	9.95e-10	8.67e-09	1.06e-08	2.43e-10	1.76e-10	1.13e-08	8.37e-09	3.05e-08	5.59e-09	1.82e-07	1.42e-07	1.44e-07	4.03e-07	5.4e-07	5.24e-09	2.5e-07	3.27e-07	2.78e-08	6.75e-09	4.43e-09	1.54e-09	1.21e-09	1.47e-09	2.35e-08	5.91e-10	1.78e-08	1.41e-09	2.43e-08	2.54e-09	2.16e-09	1.86e-07	3.07e-09	1.37e-08	4.73e-09	2.23e-07	4.93e-08	5.02e-07	2.13e-07	4.68e-07	1.62e-07
296146	0.926698	Eukaryota	Fungi	Ascomycota	Lecanoromycetes	Lecanorales	Cetradoniaceae	Cetradonia	2	2.84e-05	8.94e-06	8.21e-06	1.1e-07	2.56e-07	4.25e-06	1.06e-05	6.75e-06	5.33e-05	4.09e-05	5.27e-05	1.96e-05	2.42e-05	9.13e-05	5.63e-06	4.16e-05	8.46e-05	2.04e-06	1.43e-05	3.1e-05	6.93e-06	9.59e-06	2.98e-06	1.2e-05	3.56e-06	2.83e-06	1.28e-05	5.99e-06	1e-05	4.92e-06	4.01e-05	2.7e-05	5.79e-05	9.81e-06	0.000121202	1.93e-06	0.000194043	0.000103212	8.48e-05	0.000109941
5199	0.982993	Eukaryota	Fungi	Ascomycota	Lecanoromycetes	Lecanorales	Cladoniaceae	Cladonia	2	0.00181066	0.000753591	0.00010887	1.73e-05	8.72e-06	0.000262657	0.000210319	0.000668847	0.00416652	0.00279344	0.00362863	0.00113929	0.000403461	0.00449628	0.000245747	0.00288186	0.00398727	6.6e-05	0.000492049	0.00176474	0.000205995	0.000592328	0.000129095	0.000935539	0.000265995	0.00022294	0.00111883	0.00040143	0.000735567	0.000280942	0.00245076	0.00210744	0.00409671	0.000333024	0.00579085	0.00010835	0.0157386	0.00782476	0.00722779	0.00708985
39934	0.971767	Eukaryota	Fungi	Ascomycota	Lecanoromycetes	Lecanorales	Lecanoraceae	Lecanora	2	2.82e-05	3.91e-06	1.42e-06	1.2e-07	8.7e-08	4.42e-06	3.89e-06	7.93e-06	3.1e-05	4.13e-05	3.32e-05	2.81e-05	6.06e-06	3.48e-05	1.86e-06	1.97e-05	3.7e-05	2.66e-06	9.92e-06	5.02e-05	8.4e-07	3.3e-06	5.95e-07	6.66e-06	1.06e-06	8.05e-07	6.06e-06	5.17e-06	8.02e-07	7.09e-06	1.36e-05	1.91e-05	5.78e-05	9.38e-06	9.78e-05	2.75e-06	8.83e-05	5.22e-05	2.98e-05	5.85e-05
640396	0.824802	Eukaryota	Fungi	Ascomycota	Lecanoromycetes	Lecanorales	Lecanoraceae	Protoparmeliopsis	2	5.97e-08	1.76e-08	2.58e-08	7.29e-10	5.36e-10	3.33e-08	2.44e-08	9.09e-08	1.66e-08	1.05e-08	1.28e-07	2.15e-07	3.22e-08	4.89e-07	7.14e-09	4.64e-07	1.22e-06	3.04e-09	4.08e-07	4.78e-07	5.25e-08	3.99e-08	4.28e-09	4.69e-08	1.78e-09	2.55e-08	4.3e-08	1.05e-07	7.33e-09	5.37e-08	4.18e-07	1.63e-07	4.72e-06	1.17e-08	7.93e-07	1.32e-08	1.38e-06	8.64e-07	4.4e-07	1.02e-06
93122	0.750491	Eukaryota	Fungi	Ascomycota	Lecanoromycetes	Lecanorales	Lecanoraceae	Scoliciosporum	2	4.36e-07	1.14e-07	2.32e-07	4.4e-09	5.91e-09	2.8e-07	1.56e-07	5.63e-07	1.62e-07	2.53e-07	1.61e-06	2.93e-07	9.97e-07	7.64e-08	1.92e-07	5.91e-07	4.93e-07	3.2e-07	2.08e-07	2.16e-07	4.94e-07	4.23e-07	2.78e-08	6.85e-08	1.94e-07	1.26e-08	1.27e-07	1.35e-07	6.7e-08	4.2e-08	1.16e-07	5.68e-07	4.15e-07	1.03e-07	8.82e-08	1.96e-07	8.59e-08	8.63e-07	1.4e-06	6.97e-07
196567	0.974662	Eukaryota	Fungi	Ascomycota	Lecanoromycetes	Lecanorales	Micareaceae	Micarea	2	7.29e-07	9.52e-08	1.05e-07	2.75e-09	2.02e-09	3.23e-07	4.53e-07	3.46e-07	8.24e-07	3.07e-06	1.98e-06	8.88e-07	1.22e-07	1.97e-06	2.35e-07	1.62e-06	1.7e-06	7.51e-08	4.4e-07	2.1e-06	1.08e-08	1.84e-07	1.63e-08	2.62e-07	6.4e-08	3.54e-08	3.55e-07	1.18e-07	1.92e-07	1.79e-07	1.87e-06	9.7e-07	2.87e-06	3.06e-07	2.13e-06	7.75e-08	1.77e-06	2.25e-06	1.57e-06	3.49e-06
312194	0.767781	Eukaryota	Fungi	Ascomycota	Lecanoromycetes	Lecanorales	Mycoblastaceae	Mycoblastus	2	4.5e-07	6.55e-08	3.25e-08	8.16e-10	5.99e-10	3.21e-07	2.78e-08	1.03e-07	1.82e-07	5.14e-07	2.66e-07	1.12e-07	2.93e-07	3.47e-07	1.24e-08	1.86e-07	8.43e-07	1.21e-08	2.31e-07	2.86e-07	3.72e-09	2.37e-08	4.9e-09	1.11e-07	1.99e-09	9.11e-09	6.96e-08	9.16e-08	8.4e-09	7.04e-09	1.83e-08	1.88e-07	4.59e-08	1.46e-08	9.35e-07	4.31e-08	7.12e-07	6.44e-07	1.52e-07	6.3e-07
111638	0.942788	Eukaryota	Fungi	Ascomycota	Lecanoromycetes	Lecanorales	Parmeliaceae	Alectoria	2	2.95e-05	2.66e-06	2.53e-06	5.78e-08	4.87e-08	1.96e-07	3.58e-06	6.85e-06	1.5e-05	1.13e-05	3.62e-05	1.07e-05	4.4e-06	4.64e-05	3.95e-06	1.22e-05	2.26e-05	1.47e-06	1.61e-05	3.04e-05	8.86e-07	1.8e-06	8.19e-07	7.96e-06	9.2e-07	7.67e-07	6.62e-06	5.43e-06	1.03e-06	3.46e-06	1.19e-05	1.77e-05	3.61e-05	3.92e-06	0.000118797	1.83e-06	4.86e-05	3.69e-05	1.87e-05	4.78e-05
78063	0.988149	Eukaryota	Fungi	Ascomycota	Lecanoromycetes	Lecanorales	Parmeliaceae	Cetraria	2	1.39e-06	6.29e-07	1.16e-06	2.35e-08	2.87e-09	1.91e-07	4.22e-07	2.12e-06	2.83e-06	1.28e-06	2.21e-05	4.85e-06	1.64e-07	8.94e-06	1.56e-07	5.76e-06	6.8e-06	4.51e-07	1.26e-06	5.75e-06	3.55e-07	6.2e-07	5.33e-08	1.05e-06	1.87e-07	7.61e-08	9.07e-07	4.35e-07	8.7e-07	8.92e-07	3.86e-06	2.42e-06	5.87e-06	2.8e-07	1.42e-05	2.49e-07	8.82e-06	8.96e-06	3.18e-06	6.55e-06
286308	0.995094	Eukaryota	Fungi	Ascomycota	Lecanoromycetes	Lecanorales	Parmeliaceae	Melanohalea	2	1.54e-05	9.78e-07	6.23e-07	1.96e-08	1.58e-08	1.29e-06	1.21e-06	3.72e-07	1.68e-06	1.3e-06	9.42e-06	2.65e-06	6.25e-06	3.92e-06	7.59e-07	4.5e-06	4.41e-06	8.81e-07	6.82e-06	4.84e-06	1.56e-07	4.42e-07	1.19e-07	2.2e-06	5.77e-08	5.45e-08	2.92e-06	2.44e-06	3.94e-08	1.76e-06	1.37e-06	6.59e-06	7.64e-06	3.25e-07	9.09e-05	3.24e-07	8.12e-06	8.3e-06	9.78e-07	6.12e-06
172634	0.876218	Eukaryota	Fungi	Ascomycota	Lecanoromycetes	Lecanorales	Parmeliaceae	Parmotrema	2	3.56e-05	4.43e-06	2.74e-06	1.09e-07	8.08e-08	3.6e-06	4.08e-06	6.79e-06	1.81e-05	4.15e-05	3.17e-05	1.2e-05	2.92e-06	5.81e-05	6.09e-06	1.9e-05	3.84e-05	2.98e-06	1.87e-05	3.85e-05	6.29e-07	2.34e-06	1.13e-06	7.98e-06	7.55e-07	7.62e-07	9.38e-06	7.81e-06	3.57e-06	7.15e-06	2.26e-05	2.53e-05	4.53e-05	8.8e-06	0.000155194	1.78e-06	6.73e-05	5e-05	3.12e-05	5.61e-05
86620	0.834667	Eukaryota	Fungi	Ascomycota	Lecanoromycetes	Lecanorales	Parmeliaceae	Usnea	2	4.27e-06	9.98e-07	2.93e-06	4.32e-09	2.01e-08	1.22e-07	2.33e-06	3.31e-06	5.69e-06	1.23e-05	8.59e-06	6.81e-06	1.76e-07	1.54e-05	1.88e-06	1.21e-05	1.21e-05	2.04e-07	2.79e-06	9.32e-06	1.65e-06	1.08e-06	2.51e-07	2.97e-06	5.44e-07	3.42e-07	1.79e-06	8.89e-07	8.36e-07	8.46e-07	7.89e-06	4.83e-06	1.55e-05	1.2e-06	2.13e-05	3.58e-07	2.4e-05	1.43e-05	7.65e-06	1.01e-05
99240	0.994468	Eukaryota	Fungi	Ascomycota	Lecanoromycetes	Lecanorales	Ramalinaceae	Biatora	2	2.06e-06	3.08e-07	4.14e-07	1.23e-08	1.65e-08	2.34e-07	1.93e-07	4.92e-06	1.95e-06	2.57e-06	2.78e-06	7.26e-07	1.69e-06	3.56e-06	3.07e-07	3.93e-06	3.72e-06	1.5e-07	5.69e-08	2.89e-06	2.39e-07	3.59e-07	1.35e-07	4.86e-07	1.41e-07	2.93e-08	4.27e-07	4.48e-07	1.29e-07	1.99e-07	1.05e-06	1.52e-06	1.62e-06	4.98e-07	6.08e-06	2.22e-07	6.05e-06	6.45e-06	3.79e-06	2.38e-06
400697	0.950894	Eukaryota	Fungi	Ascomycota	Lecanoromycetes	Lecanorales	Ramalinaceae	Japewia	2	1.01e-07	1.09e-08	1.11e-08	2.3e-10	1.69e-10	1.08e-08	8.1e-09	2.96e-08	1.39e-07	7.87e-08	2.29e-07	8.15e-08	1.01e-08	6.26e-09	7.29e-09	1.7e-07	2.53e-07	1.84e-09	6.55e-09	8.02e-07	2.12e-09	1.53e-09	1.44e-09	3.86e-08	5.65e-10	3.25e-10	1.36e-09	8.71e-08	2.47e-09	5.72e-08	5.8e-09	7.1e-08	3.36e-07	2.66e-07	7.42e-09	3.38e-09	2.49e-07	5.76e-09	2.1e-07	6.04e-09
99238	0.988635	Eukaryota	Fungi	Ascomycota	Lecanoromycetes	Lecanorales	Ramalinaceae	Phyllopsora	2	1.89e-06	2.48e-07	1.22e-06	2.25e-08	1.02e-08	8.69e-07	6.75e-07	3.38e-06	3.29e-06	3.75e-06	4.05e-06	3.26e-06	1.39e-07	4.11e-06	3.62e-07	2.92e-06	5.87e-06	2.59e-07	1.86e-06	4.98e-06	7.2e-08	3.53e-07	9.71e-08	4.54e-07	1.11e-07	4.78e-08	6.03e-07	4.03e-07	3.42e-08	3.67e-07	9.66e-07	1.76e-06	3.7e-06	1.68e-06	5.12e-06	1.75e-07	1.04e-05	6.32e-06	5.34e-06	6.54e-06
56479	0.994647	Eukaryota	Fungi	Ascomycota	Lecanoromycetes	Lecanorales	Ramalinaceae	Ramalina	2	3.44e-05	5.56e-06	7.39e-06	5.71e-07	1.34e-07	1.65e-05	2.15e-05	1.24e-05	0.000114654	0.000116471	5.97e-05	7.39e-05	4.24e-05	5.73e-05	2.27e-05	4.44e-05	9.16e-05	7.55e-06	1.78e-05	7.94e-05	6.86e-06	1.55e-05	3.23e-06	1.2e-05	2.56e-06	3.6e-06	9.84e-06	5.92e-06	6.09e-06	1.99e-05	1.6e-05	5.05e-05	5.27e-05	1.68e-05	8.57e-05	3.53e-06	0.000169819	7.94e-05	3.52e-05	4.68e-05
50938	0.996296	Eukaryota	Fungi	Ascomycota	Lecanoromycetes	Lecanorales	Stereocaulaceae	Stereocaulon	2	8.69e-07	1.69e-08	1.05e-06	1.51e-08	2.76e-08	9.54e-07	1.53e-07	4.88e-07	6.82e-07	2.78e-06	4.56e-06	2.52e-06	2.1e-07	2.84e-06	1.44e-07	2.27e-06	1.44e-05	3.42e-07	2.09e-07	2.38e-06	2.08e-08	1.93e-07	2.93e-08	7.16e-08	9.27e-09	2.18e-08	8.68e-08	2.26e-07	5.18e-08	6.71e-08	4.72e-06	2.5e-06	5.1e-06	8.11e-07	5.8e-06	3.13e-07	1.28e-05	8.45e-06	3.1e-06	7.57e-06
93124	0.781006	Eukaryota	Fungi	Ascomycota	Lecanoromycetes	Lecanorales	Tephromelataceae	Tephromela	2	1.03e-08	1.19e-08	7.38e-09	2.44e-10	1.78e-10	1.09e-08	7.98e-09	2.98e-08	4.77e-07	9.48e-08	8.74e-08	2.65e-08	1.08e-08	6.4e-09	1.35e-09	1.79e-07	1.19e-07	9.56e-10	6.48e-09	4.9e-08	4.22e-10	2.32e-08	1.37e-09	4.35e-10	5.91e-10	3.22e-10	3.82e-08	8.64e-09	2.4e-09	1.91e-09	1.76e-07	1.03e-07	1.32e-08	3.37e-09	5.37e-07	3.29e-09	3.18e-07	1.51e-07	1.5e-07	2.85e-07
88631	0.993316	Eukaryota	Fungi	Ascomycota	Lecanoromycetes	Lecideales	Lecideaceae	Lecidea	2	4.3e-06	1.68e-06	2.32e-07	1.34e-08	2.4e-08	1.41e-07	8.76e-08	7.54e-06	3.21e-06	2e-06	5.21e-06	4.1e-06	8.14e-07	6.58e-06	8.53e-07	4.27e-06	2.39e-05	2.28e-07	1.85e-06	4.1e-06	4.33e-07	1.72e-06	2.15e-08	2.33e-06	5.04e-07	5.96e-07	2.19e-06	1.4e-06	1.43e-06	4.1e-07	7.44e-06	4.13e-06	8.19e-06	2.28e-06	2.61e-05	2.28e-07	3.71e-05	2.65e-05	1.17e-05	2.77e-05
222574	0.969622	Eukaryota	Fungi	Ascomycota	Lecanoromycetes	Lecideales	Lecideaceae	Steinia	2	3.43e-07	2.25e-07	1.56e-08	3.8e-10	2.79e-10	1.76e-08	1.3e-08	4.78e-08	1.3e-07	6.46e-07	6.01e-09	6.99e-08	2.43e-07	2.99e-07	6.43e-09	4.46e-07	5.29e-07	1.95e-08	1.05e-08	1.68e-07	1.93e-09	4.65e-08	2.29e-09	4.75e-08	1.09e-07	5.23e-10	6.37e-08	5.66e-08	3.92e-09	3.3e-09	8.68e-09	3.2e-07	6.2e-07	2.04e-07	1.76e-07	1.99e-08	6.17e-07	2.46e-07	9.6e-09	5.51e-09
292183	0.96412	Eukaryota	Fungi	Ascomycota	Lecanoromycetes	Ostropales	Odontotremataceae	Odontotrema	2	4.28e-06	1.53e-07	4.37e-07	7.87e-09	1.96e-08	1.8e-07	1.53e-06	3.61e-07	6.52e-06	1.41e-05	8.02e-06	1.14e-05	2.72e-06	3.59e-06	3.48e-07	5.97e-06	6.73e-06	2.04e-07	2.07e-06	6.29e-06	1.06e-07	4.98e-08	2.11e-08	4.21e-07	6.91e-09	4.35e-09	7.82e-07	3.15e-07	3.74e-08	3.2e-07	6.7e-07	2.85e-06	2.04e-06	1.88e-07	1.39e-05	2.76e-08	5.95e-06	2.08e-06	1.47e-06	5.87e-06
232773	0.761515	Eukaryota	Fungi	Ascomycota	Lecanoromycetes	Ostropales	Stictidaceae	Absconditella	2	3.51e-08	1.37e-08	2.78e-08	5.99e-10	4.39e-10	3e-07	2.08e-08	7.64e-08	4.22e-07	6.39e-07	6.67e-07	4.34e-09	3.1e-07	1.5e-06	1.61e-08	2.24e-07	5.35e-07	4.58e-08	3.94e-07	2.92e-07	4.74e-09	3.52e-09	3.72e-09	1.39e-09	3.17e-08	8.58e-09	2.87e-08	1.33e-07	6.34e-09	1.65e-07	1.41e-07	1.5e-07	1.13e-06	3.04e-07	1.85e-07	1.07e-07	1.36e-06	5.66e-07	1.22e-06	2.36e-07
292180	0.993726	Eukaryota	Fungi	Ascomycota	Lecanoromycetes	Ostropales	Stictidaceae	Cryptodiscus	2	4.13e-07	7.11e-08	8.25e-08	2.22e-09	1.64e-09	1.02e-07	5.97e-07	2.8e-07	1.49e-06	2.01e-06	1.44e-06	1.34e-06	8.86e-07	3.46e-07	8.32e-07	3.99e-06	2.84e-06	3.27e-08	1.39e-06	1.51e-06	8.74e-08	1.82e-08	1.32e-08	8.12e-08	1.45e-08	3.03e-09	1.25e-08	1.16e-07	2.26e-08	6.25e-08	3.02e-07	1.29e-06	3.29e-07	3.74e-08	1.25e-06	1.81e-08	1.08e-06	1.54e-06	1.08e-06	6.01e-07
168915	0.934078	Eukaryota	Fungi	Ascomycota	Lecanoromycetes	Peltigerales	Collemataceae	Leptogium	2	4.49e-06	7.29e-07	3.68e-06	3.49e-08	7.98e-08	2.3e-06	4.84e-06	7.55e-07	1.03e-05	9.3e-06	9.81e-06	4.39e-06	5.57e-06	1.15e-05	1.31e-06	1.56e-05	1.9e-05	1.81e-06	3.6e-06	9.42e-06	8e-07	3.52e-06	3.53e-07	1.4e-06	3.32e-07	1.44e-07	1.09e-06	1.54e-06	2.66e-07	1.52e-06	8.24e-06	6.99e-06	1.15e-05	2.63e-06	2.09e-05	1.43e-06	2.46e-05	1.53e-05	9.14e-06	2.37e-05
63752	0.888931	Eukaryota	Fungi	Ascomycota	Lecanoromycetes	Peltigerales	Lobariaceae	Lobaria	2	2.74e-08	1.14e-08	2.07e-07	7.44e-10	5.49e-10	3.39e-08	2.5e-08	9.21e-08	4.16e-07	1.72e-07	1.12e-06	3.4e-07	3.28e-08	1.17e-06	8.05e-09	2.05e-06	9.2e-07	1.18e-08	1.41e-07	1.44e-07	2.45e-09	1.54e-08	4.35e-09	1.48e-09	1.81e-09	1e-09	5.61e-08	5.23e-08	1.08e-07	6.18e-09	8.51e-07	8.39e-08	4.14e-08	4.39e-07	7.84e-07	9.35e-10	9.9e-07	8.31e-07	2.66e-07	1.09e-06
1837315	0.7834	Eukaryota	Fungi	Ascomycota	Lecanoromycetes	Peltigerales	Lobariaceae	Ricasolia	2	2.08e-06	2.01e-07	4.92e-07	6.03e-09	3.53e-09	1.08e-06	1.64e-07	2.8e-06	8.13e-06	5.63e-06	1.23e-05	5.91e-06	1.21e-06	7.01e-06	4.31e-07	1.04e-05	1.14e-05	1.56e-07	3.47e-06	3.33e-06	1.03e-08	1.53e-07	1.8e-08	2.83e-07	1.2e-07	5.46e-08	5.73e-07	4.5e-07	5.11e-07	1.72e-07	3.38e-06	1.97e-06	2.49e-06	8.11e-07	8.61e-06	2.75e-07	1.56e-05	7.77e-06	4.26e-06	4.86e-06
137528	0.779815	Eukaryota	Fungi	Ascomycota	Lecanoromycetes	Peltigerales	Lobariaceae	Sticta	2	6.9e-06	5.01e-07	5.25e-07	1.22e-07	9.17e-08	3.68e-06	2.43e-05	4.75e-06	3.56e-05	1.33e-05	1.41e-05	9.96e-06	7.35e-06	1.18e-05	1.4e-06	2.72e-05	3.74e-05	1.63e-06	4.13e-06	1.47e-05	1.51e-07	1.16e-06	2.06e-08	4.2e-07	2.43e-07	6.11e-08	4.7e-07	1.57e-06	1.32e-06	6.45e-06	1.52e-05	5.36e-05	2.14e-05	5.69e-06	2.21e-05	1.69e-06	5.14e-05	1.85e-05	1.29e-05	6.76e-06
48858	0.989439	Eukaryota	Fungi	Ascomycota	Lecanoromycetes	Peltigerales	Nephromataceae	Nephroma	2	2.19e-07	7.11e-09	3.77e-07	3.77e-09	4.16e-09	5.38e-07	1.27e-07	3.42e-06	3.44e-06	4.45e-06	1.03e-05	4.05e-06	1.17e-06	6.94e-06	1.29e-07	9.45e-06	8.68e-06	2.3e-07	2.95e-06	2.47e-06	1.47e-08	8.42e-09	2.23e-08	3.85e-08	1.26e-08	2.48e-08	2.15e-08	4.78e-08	3.86e-08	3.83e-08	2.98e-07	4.7e-07	2.53e-06	1.33e-07	3.08e-06	6.42e-08	1.16e-05	1.02e-05	4.7e-06	1.69e-06
48861	0.990861	Eukaryota	Fungi	Ascomycota	Lecanoromycetes	Peltigerales	Peltigeraceae	Peltigera	2	0.000370961	4.36e-06	1.82e-05	1.96e-07	3.96e-07	1.77e-05	1.23e-05	1.57e-05	0.000116732	7.8e-05	0.000261592	0.00012006	1.5e-05	0.000279658	1.15e-05	9.79e-05	0.000315664	4.01e-06	0.000119887	6.48e-05	8.08e-06	1.05e-05	1.06e-06	6.46e-05	5.35e-06	8.78e-07	2.23e-05	2.28e-05	2.73e-06	1.17e-05	4.42e-05	6.09e-05	0.000140694	1.82e-05	0.000216058	6.82e-06	0.000605733	0.000389312	0.00036075	7.67e-05
48863	0.96354	Eukaryota	Fungi	Ascomycota	Lecanoromycetes	Peltigerales	Peltigeraceae	Solorina	2	2.75e-07	8.06e-08	3.91e-08	1.43e-08	8.41e-10	5.2e-08	3.63e-07	1.41e-07	1.15e-06	2.06e-06	1.57e-06	9.43e-07	2.02e-07	5.97e-07	2.59e-07	3.84e-06	1.92e-06	5.71e-08	1.09e-06	6.64e-07	2.98e-09	3.44e-08	6.64e-09	5.35e-08	1.4e-08	6.84e-09	2.78e-08	1.31e-07	8.81e-08	7.57e-08	2.37e-08	4.88e-07	8.36e-07	1.78e-08	2.87e-06	5.28e-08	6.57e-06	9.57e-07	9.37e-07	6.62e-07
90407	0.97564	Eukaryota	Fungi	Ascomycota	Lecanoromycetes	Pertusariales	Icmadophilaceae	Icmadophila	2	1.23e-06	1.06e-07	1.02e-07	1.9e-08	2.11e-09	1.32e-07	1.64e-07	5.47e-07	1.71e-06	3.86e-06	2.2e-06	1.65e-06	2.4e-06	3.24e-06	4.67e-07	4.52e-06	1.05e-05	4.7e-08	2.56e-06	1.3e-06	1.89e-07	1.61e-07	1.68e-08	2.26e-07	1.97e-08	2.13e-08	8.59e-08	1.28e-07	2.91e-08	7.36e-08	4.61e-07	6.18e-07	5.98e-07	4.62e-08	4.94e-07	3.52e-08	1.19e-05	1.69e-06	1.37e-06	8.18e-07
50932	0.922473	Eukaryota	Fungi	Ascomycota	Lecanoromycetes	Pertusariales	Pertusariaceae	Pertusaria	2	2.76e-06	3.2e-07	6.18e-06	1.84e-08	1.54e-08	6.31e-07	1.46e-06	1.89e-06	9.83e-06	1.17e-05	5.67e-06	3.81e-06	1.41e-06	9.83e-06	5.5e-07	7.6e-06	6.38e-06	1.71e-07	2.06e-06	6.98e-06	2.36e-07	3.36e-07	1.29e-07	1.1e-06	1.02e-07	5.15e-08	8.32e-07	1e-06	3.76e-07	2.33e-06	4.06e-06	3.65e-06	1.15e-05	1.87e-06	1.65e-05	2.59e-07	1.19e-05	6.69e-06	3.61e-06	5.7e-06
88641	0.998092	Eukaryota	Fungi	Ascomycota	Lecanoromycetes	Rhizocarpales	Rhizocarpaceae	Rhizocarpon	2	2.29e-08	4.71e-10	1.4e-07	8.24e-10	6.04e-10	3.72e-08	2.72e-08	1.01e-07	1.91e-07	1.72e-07	1.87e-07	4.09e-07	2.84e-07	5.3e-07	3e-07	1.56e-06	1.4e-06	8.75e-09	1.89e-07	5.07e-07	1.72e-09	2.61e-08	4.71e-09	2.18e-08	2e-09	1.1e-09	6.87e-08	2.77e-08	8.16e-09	6.58e-09	3.1e-07	2.41e-07	8.93e-07	6.29e-08	1.23e-06	1.85e-08	1.11e-06	9.24e-07	5.02e-07	9.1e-07
129541	0.953631	Eukaryota	Fungi	Ascomycota	Lecanoromycetes	Trapeliales	Trapeliaceae	Placynthiella	2	3.55e-06	5.16e-07	4.75e-07	1.24e-08	6.37e-09	3.49e-07	3e-06	5.95e-07	1.66e-05	2.86e-05	8.51e-06	4.91e-06	1.64e-06	4.49e-06	5.33e-07	1.27e-05	1.07e-05	1.75e-07	1.97e-06	1.95e-06	1.72e-08	6.36e-08	9.61e-08	1.41e-06	7.81e-08	3.3e-08	3.35e-07	3.74e-07	3.94e-08	8.19e-08	2.13e-06	3.41e-06	5.78e-06	4.54e-07	5.64e-06	1.48e-07	7.71e-06	2.22e-06	6.79e-06	1.69e-06
91806	0.942971	Eukaryota	Fungi	Ascomycota	Lecanoromycetes	Trapeliales	Trapeliaceae	Trapelia	2	1.27e-08	2.2e-08	5.04e-09	1.4e-10	1.02e-10	6.39e-09	4.7e-09	1.73e-08	6.54e-07	7.84e-08	3.67e-07	3.04e-08	6.2e-09	3.72e-09	1.78e-07	2.78e-09	1.14e-06	7.5e-11	1.67e-07	1.25e-07	4.48e-10	6.1e-08	8.21e-10	4.55e-08	2.6e-08	1.66e-08	7.87e-10	8.2e-09	5.84e-08	1.17e-09	1.16e-07	2.46e-07	7.75e-09	2.28e-09	4.34e-09	1.36e-08	6.34e-07	2.82e-09	4.89e-07	1.94e-07
129517	0.940161	Eukaryota	Fungi	Ascomycota	Lecanoromycetes	Trapeliales	Trapeliaceae	Trapeliopsis	2	2.76e-07	5.15e-08	4.13e-07	2.28e-08	3.71e-09	9.56e-08	2.45e-07	2.6e-07	3.1e-06	2.78e-06	1.58e-06	5.3e-07	9.11e-08	2.02e-06	3e-06	8.21e-06	2.79e-06	9.8e-08	5.34e-07	1.21e-06	1.11e-07	7.98e-09	1.24e-08	3.76e-07	1.39e-07	5.65e-08	7.65e-08	6.35e-08	2.14e-08	2.38e-07	4.67e-08	7.05e-07	1.52e-06	3.98e-07	6.51e-08	5.74e-09	3.53e-06	1.17e-06	1.46e-06	5.77e-07
223428	0.988721	Eukaryota	Fungi	Ascomycota	Lecanoromycetes	Trapeliales	Trapeliaceae	Xylographa	2	7.74e-07	3.11e-07	7.48e-08	2.03e-09	1.49e-09	9.34e-08	6.83e-08	2.54e-07	2.38e-06	3.02e-06	1.81e-06	1.16e-06	8.97e-08	1.14e-06	2.31e-08	1.28e-06	1.22e-06	6.13e-08	5.56e-08	6.39e-07	2.05e-08	4.68e-07	1.19e-07	1.48e-07	8.62e-08	1.34e-07	6e-08	2.33e-07	1.03e-06	4.08e-07	1.9e-06	1.33e-06	7.21e-07	3.39e-08	1.58e-06	2.78e-09	5.38e-06	9.88e-08	1.1e-06	1.93e-06
318731	0.956859	Eukaryota	Fungi	Ascomycota	Lecanoromycetes	Umbilicariales	Ophioparmaceae	Hypocenomyce	2	8.06e-10	1.75e-08	9.84e-09	2.42e-10	1.78e-10	1.13e-08	3.01e-07	3.06e-08	4.73e-07	4.9e-07	3.74e-09	1.54e-07	1.07e-08	6.11e-07	3.95e-09	4.93e-09	6.44e-07	2.39e-08	6.73e-09	6.1e-07	4.16e-08	9.78e-10	1.46e-09	7.73e-08	2.35e-08	3.35e-10	1.39e-09	4.18e-10	2.51e-09	2.1e-09	5.51e-09	2.07e-07	1.37e-08	4.43e-09	2.88e-07	7.66e-10	3.82e-09	3.28e-07	1.54e-07	9.88e-08
87266	0.984973	Eukaryota	Fungi	Ascomycota	Lecanoromycetes	Umbilicariales	Umbilicariaceae	Lasallia	2	1.65e-05	2e-06	5.13e-06	3.98e-08	6.58e-08	6.09e-06	8.99e-06	1.34e-05	3.44e-05	3.06e-05	4.34e-05	2.12e-05	6.05e-06	2.56e-05	2.72e-06	1.69e-05	3.49e-05	1.52e-06	1.19e-05	2.03e-05	1.97e-06	2.34e-06	4.29e-07	3.53e-06	6.47e-07	6.44e-07	3.62e-06	2.84e-06	9.43e-07	7.29e-06	1.24e-05	2.03e-05	2.55e-05	7.05e-06	5.84e-05	2.37e-06	5.62e-05	4.63e-05	2.97e-05	3.26e-05
286407	0.983588	Eukaryota	Fungi	Ascomycota	Lecanoromycetes		Strangosporaceae	Strangospora	2	2.36e-07	1.35e-07	5.17e-08	6.62e-09	9.62e-10	6.06e-08	4.46e-08	1.65e-07	2.85e-07	1.9e-08	1.54e-07	4.42e-08	5.79e-08	6.13e-07	8.89e-07	5.96e-07	2.88e-07	5.81e-08	3.63e-08	1.75e-08	5.77e-09	2.62e-07	1.64e-07	1.2e-07	1.52e-08	2.82e-08	1.75e-07	2.35e-07	1.35e-08	6.28e-08	2.94e-08	1.42e-08	8.02e-07	1.62e-07	1.78e-06	1.92e-08	9.64e-07	8.86e-07	5.95e-07	1.4e-06
5121	0.990713	Eukaryota	Fungi	Ascomycota	Leotiomycetes	Erysiphales	Erysiphaceae	Erysiphe	2	8.04e-05	6.86e-06	2.15e-05	1.9e-06	5.04e-06	6.11e-05	8.56e-05	0.00015105	0.00062923	0.000114515	9.46e-05	3.19e-05	1.38e-05	6.5e-05	4.05e-05	4.37e-05	6.05e-05	1.22e-05	3.46e-05	7.86e-05	6.47e-05	5.9e-06	1.36e-05	1.46e-05	5.58e-06	5.4e-06	8.85e-05	7.22e-05	2.47e-05	0.000337639	0.000416518	0.00207927	0.000538368	0.000213292	0.00135255	6.64e-05	0.00313838	0.000884094	0.000198322	0.000145454
184027	0.991763	Eukaryota	Fungi	Ascomycota	Leotiomycetes	Erysiphales	Erysiphaceae	Golovinomyces	2	0.000103432	8.41e-06	4.97e-05	6.8e-07	9.18e-07	5.67e-05	8.77e-05	0.000119287	0.000236933	0.0002491	0.000133365	0.000105106	9.76e-05	0.000154058	4.07e-05	6.58e-05	0.000167168	1.16e-05	5.87e-05	4.8e-05	0.000226595	0.000185508	1.51e-05	1.45e-05	6.26e-06	7.92e-06	8.09e-05	6.36e-05	5.51e-05	0.000363381	0.000506193	0.00154368	0.00114054	0.000988553	0.00143153	2.43e-05	0.00374831	0.000615585	0.000147506	8.87e-05
62703	0.997065	Eukaryota	Fungi	Ascomycota	Leotiomycetes	Erysiphales	Erysiphaceae	Oidium	2	1.78e-05	8.85e-07	6.98e-06	1.42e-05	6.09e-07	1.21e-05	2.41e-05	4.46e-05	6.84e-05	3.41e-05	3.26e-05	2.54e-05	3.53e-05	2.45e-05	3.51e-05	2.75e-05	4.05e-05	2.7e-06	2.51e-05	3.42e-05	5.18e-06	0.000363211	1.2e-06	7.04e-05	1.37e-06	9.38e-07	9.68e-06	1.19e-05	9.57e-06	4.28e-05	8.03e-05	0.000245832	0.000134409	7.67e-05	0.000258138	1.38e-05	0.000366568	8.94e-05	3.63e-05	1.77e-05
62701	0.911528	Eukaryota	Fungi	Ascomycota	Leotiomycetes	Erysiphales	Erysiphaceae	Podosphaera	2	1.7e-07	4.13e-08	3.4e-08	9.34e-10	5.4e-09	4.25e-08	3.28e-07	1.16e-07	1.11e-06	9.15e-07	8.02e-07	6.18e-07	4.12e-08	1.46e-06	1.08e-07	9.55e-07	5.94e-07	2.22e-08	5.09e-07	8.13e-07	3.11e-09	4.02e-08	3.04e-08	6.84e-08	2.27e-09	3.55e-08	1.8e-07	9.47e-07	5.97e-07	8.2e-07	1.83e-06	4.52e-06	1.51e-06	3.64e-07	3e-06	9.87e-08	2.47e-06	1.43e-06	4.51e-07	3.41e-07
1792684	0.984421	Eukaryota	Fungi	Ascomycota	Leotiomycetes	Helotiales	Cenangiaceae	Cenangiopsis	2	2.45e-09	7.48e-10	3.56e-08	9.63e-10	7.03e-10	4.41e-08	5e-07	1.21e-07	5.36e-07	1.38e-06	1.55e-06	1.59e-06	4.25e-08	5.54e-07	1.11e-08	2.36e-06	1.6e-06	8.07e-08	4.43e-07	9.9e-07	3.38e-09	3e-09	5.71e-09	1.95e-09	2.35e-09	1.31e-09	5.07e-08	1.63e-09	7.72e-08	8.07e-09	2.54e-07	6.15e-07	5.36e-08	1.61e-08	1.04e-06	1.68e-08	5.77e-07	6.15e-07	4.94e-07	9.73e-09
1792683	0.984121	Eukaryota	Fungi	Ascomycota	Leotiomycetes	Helotiales	Cenangiaceae	Cenangium	2	6.76e-08	2.5e-08	2.16e-07	1.26e-09	5.83e-09	6e-08	1.61e-07	1.63e-07	8.12e-07	7.58e-07	3.83e-06	6.91e-07	5.51e-08	3.46e-08	6.35e-08	2.66e-08	3.41e-07	4.97e-07	3.63e-08	5.2e-07	1.82e-08	1.18e-08	8.08e-09	3.23e-09	2.63e-08	2.67e-08	5.49e-08	4.27e-08	9.89e-08	1.22e-08	5.1e-07	8.58e-07	8.25e-07	3.04e-08	4.11e-08	1.84e-07	7.58e-07	9.01e-07	4.1e-08	1.8e-07
163794	0.761842	Eukaryota	Fungi	Ascomycota	Leotiomycetes	Helotiales	Cenangiaceae	Chlorencoelia	2	5.02e-05	7.24e-06	1.17e-05	4.46e-07	6.13e-07	1.05e-05	3.5e-05	3.59e-05	0.000304406	0.000516273	0.000215622	0.000336611	9.07e-05	0.000347898	1.34e-05	0.000205885	0.00038628	1e-05	8.12e-05	0.000183691	6.2e-06	5.6e-06	1.79e-06	8.65e-06	3.93e-06	1.42e-06	1.75e-05	1.72e-05	2.66e-05	3.05e-05	9.25e-05	0.000145718	0.000154782	7.15e-05	0.000299972	3.16e-05	0.000580573	0.000229078	0.000188047	8.26e-05
54692	0.989375	Eukaryota	Fungi	Ascomycota	Leotiomycetes	Helotiales	Chlorociboriaceae	Chlorociboria	2	2.96e-05	3.54e-06	2.96e-06	4.75e-07	2.77e-07	8.29e-06	3.37e-05	3.63e-05	0.000158214	0.000210352	0.000118176	0.000133716	5.81e-05	0.000160674	1.27e-05	0.000132832	0.000188022	5.61e-06	5.47e-05	8.06e-05	5.89e-06	3.37e-06	3.8e-07	3.76e-06	2.06e-06	1.33e-06	1.09e-05	1.05e-05	2.43e-05	9.66e-06	6.14e-05	0.000109831	0.000103967	2.79e-05	0.000145149	1.53e-05	0.000288937	0.000141551	0.000141821	7.26e-05
324777	0.993496	Eukaryota	Fungi	Ascomycota	Leotiomycetes	Helotiales	Dermateaceae	Marssonina	2	6.05e-05	1.02e-05	1.49e-05	4.01e-07	3.7e-07	1.57e-05	6.13e-05	6.4e-05	0.0003274	0.000343946	0.000208378	0.000158422	6.05e-05	0.000209445	1.51e-05	0.000162913	0.000210903	1.15e-05	5.73e-05	0.00013138	1.14e-05	9.97e-06	1.3e-06	1.49e-05	3.89e-06	2.1e-06	1.63e-05	2.09e-05	5.18e-05	2.67e-05	0.000114272	0.000218242	0.000137413	7.05e-05	0.000252332	2.96e-05	0.00051327	0.000267826	0.000193173	7.68e-05
86026	0.977702	Eukaryota	Fungi	Ascomycota	Leotiomycetes	Helotiales	Dermateaceae	Mollisia	2	7.94e-06	1.13e-06	1.88e-06	6.13e-08	7.4e-08	4.46e-06	1.67e-05	7.33e-06	6.22e-05	6.63e-05	2.52e-05	2.34e-05	3.73e-06	2.9e-05	1.99e-06	2.41e-05	2.35e-05	1.08e-06	3.25e-06	1.41e-05	8.31e-08	8.9e-07	2.1e-08	2.89e-06	1.2e-06	7.07e-07	2.01e-06	3.71e-06	5.9e-06	3.13e-06	2.57e-05	2.74e-05	3.21e-05	6.23e-06	4.04e-05	2.03e-06	6.08e-05	2.59e-05	3.69e-05	1.25e-05
101853	0.989738	Eukaryota	Fungi	Ascomycota	Leotiomycetes	Helotiales	Dermateaceae	Pezicula	2	4.07e-05	9.42e-06	8.67e-06	7.65e-07	5.49e-07	2.46e-05	4.1e-05	0.000131077	0.000371092	0.000423029	0.000210623	0.000250682	0.0001974	0.000249318	2.59e-05	0.000259667	0.000368405	1.52e-05	8.55e-05	0.00017901	4.78e-06	8.48e-06	2.89e-06	8.82e-06	5.59e-06	2.44e-06	1.63e-05	2.34e-05	4.18e-05	1.69e-05	0.00012757	0.00018193	0.000214251	6.92e-05	0.000228078	3.1e-05	0.00062662	0.000287534	0.000210991	9.86e-05
1351819	0.974989	Eukaryota	Fungi	Ascomycota	Leotiomycetes	Helotiales	Dermateaceae	Phlyctema	2	9.1e-08	1.73e-08	5.83e-09	1.7e-10	1.25e-10	7.73e-09	5.68e-09	2.12e-08	3.41e-07	2.32e-07	2.68e-07	1.92e-07	7.52e-09	4.17e-07	1.49e-09	1.4e-07	1.36e-07	6.16e-09	4.64e-09	6.78e-08	4.55e-10	4.3e-10	9.93e-10	3.29e-10	4.15e-10	2.29e-10	9.42e-10	6.27e-08	1.7e-09	1.39e-09	1.81e-07	2.19e-07	9.35e-09	2.65e-09	1.02e-06	1.22e-08	2.85e-07	1.62e-07	3.7e-09	1.32e-07
1802956	0.807519	Eukaryota	Fungi	Ascomycota	Leotiomycetes	Helotiales	Helotiaceae	Cairneyella	2	4.98e-05	9.5e-06	2.34e-05	5.89e-07	9.82e-07	4.91e-05	6.26e-05	6.62e-05	0.000474258	0.000563261	0.00027774	0.000316308	0.000111581	0.000296188	2.1e-05	0.000244317	0.000398848	1.44e-05	8.76e-05	0.000183546	7.48e-06	1.18e-05	2.66e-06	1.38e-05	7.92e-06	3.3e-06	1.97e-05	2.98e-05	5.88e-05	3.37e-05	0.000184621	0.000243204	0.000213971	8.75e-05	0.000311898	5.32e-05	0.000828271	0.000385149	0.000209581	0.000115853
269064	0.967453	Eukaryota	Fungi	Ascomycota	Leotiomycetes	Helotiales	Helotiaceae	Godronia	2	1.88e-07	2.4e-08	5.59e-08	1.06e-09	6.24e-09	5.03e-08	7.51e-07	1.37e-07	1.29e-06	1.14e-06	1.56e-06	3.98e-07	1.85e-07	2.2e-07	4.6e-08	2.21e-08	2e-07	1.86e-08	1.28e-07	4e-07	1.33e-08	8.91e-09	3.25e-08	2.65e-09	2.6e-09	1.51e-09	2.34e-08	5.97e-08	1.15e-08	3.63e-08	1.26e-06	1.44e-06	1.68e-06	5.47e-07	1.26e-06	2.21e-07	3.99e-06	4.49e-07	8.12e-07	4.82e-07
52285	0.98669	Eukaryota	Fungi	Ascomycota	Leotiomycetes	Helotiales	Helotiaceae	Gremmeniella	2	7.46e-07	1.06e-07	4.72e-07	1.08e-08	1.9e-08	1.24e-07	1.2e-06	1.3e-06	6.22e-06	9.84e-06	1.13e-05	5.59e-06	3.88e-06	2.04e-06	4.42e-07	2.24e-06	1.91e-06	6.5e-07	1.09e-06	2.5e-06	1.86e-08	1.34e-08	1.3e-07	1.53e-07	6.87e-08	2.45e-08	1.32e-07	2.5e-07	2.69e-08	6.21e-07	3.12e-06	3.5e-06	3.26e-06	7.38e-07	5.11e-06	1.56e-06	1.08e-05	4.48e-06	3.43e-06	4.68e-07
5182	0.991753	Eukaryota	Fungi	Ascomycota	Leotiomycetes	Helotiales	Helotiaceae	Hymenoscyphus	2	0.000497509	7.11e-05	5.09e-05	5.31e-06	3.4e-06	0.00017038	0.00024263	0.00020006	0.00207895	0.00330996	0.00223283	0.00221556	0.00107202	0.00335644	0.00032966	0.00206882	0.00457988	0.000167299	0.000824888	0.00202269	4.12e-05	3.03e-05	1.6e-05	5.79e-05	3.44e-05	7.71e-06	0.000153864	0.000149906	0.000396338	0.000196084	0.000765404	0.00154378	0.00171036	0.000187741	0.00274143	0.000291689	0.00502475	0.00278282	0.00542015	0.00205173
47751	0.932697	Eukaryota	Fungi	Ascomycota	Leotiomycetes	Helotiales	Hyaloscyphaceae	Arachnopeziza	2	5.03e-05	8.16e-06	9.25e-06	6.28e-07	3.56e-07	1.4e-05	5.38e-05	6.09e-05	0.000387395	0.00046133	0.000230198	0.00023159	6.73e-05	0.000236874	1.46e-05	0.000204092	0.000323258	1.52e-05	7.41e-05	0.000163335	6.07e-06	8.48e-06	4.55e-06	1.1e-05	6.58e-06	2.32e-06	1.69e-05	2.54e-05	4.89e-05	2.59e-05	0.000129881	0.000200501	0.000181063	7.24e-05	0.000209524	4.49e-05	0.000637695	0.000301882	0.000212213	8.15e-05
47744	0.970905	Eukaryota	Fungi	Ascomycota	Leotiomycetes	Helotiales	Hyaloscyphaceae	Cistella	2	9.13e-08	1.43e-08	4.98e-08	1.23e-09	9.01e-10	5.67e-08	1.48e-07	1.54e-07	2.82e-08	5.68e-07	1.49e-07	3.87e-07	5.43e-08	5.83e-07	1.99e-08	2.17e-06	1.12e-06	1.5e-08	1.49e-06	8.74e-07	5.95e-09	1.76e-08	7.37e-09	1.14e-08	1.04e-07	1.68e-09	1.5e-07	8.25e-08	9.13e-08	1.06e-08	2.03e-07	9.55e-08	6.95e-08	2.24e-08	3.86e-08	8.21e-08	2.96e-07	6.14e-07	7.11e-07	4.63e-07
318839	0.938876	Eukaryota	Fungi	Ascomycota	Leotiomycetes	Helotiales	Hyaloscyphaceae	Dasyscyphus	2	9.55e-08	3.05e-09	1.44e-07	7.16e-10	5.28e-10	3.27e-08	2.39e-08	8.94e-08	9.1e-08	1.01e-07	2.8e-06	2.51e-07	1.83e-07	1.92e-08	1.13e-07	1.43e-08	5.62e-07	2.12e-08	2.83e-07	7.99e-07	1.98e-09	1.86e-09	4.19e-09	1.4e-09	1.76e-09	4.66e-09	3.99e-09	8.61e-09	7.2e-09	5.88e-09	1.49e-08	4.04e-07	3.95e-08	1.13e-08	1.83e-07	6.9e-09	2.64e-07	3.57e-06	9.4e-08	5.73e-09
47747	0.991508	Eukaryota	Fungi	Ascomycota	Leotiomycetes	Helotiales	Hyaloscyphaceae	Hyaloscypha	2	9.58e-05	2.14e-05	2.25e-05	1.91e-06	1.72e-06	3.76e-05	0.000162962	0.000258146	0.0015627	0.00219516	0.000876908	0.000737168	0.000381774	0.00118103	7.95e-05	0.000959591	0.00160202	3.95e-05	0.000243739	0.000409654	2.81e-05	0.000182687	3.8e-06	2.85e-05	2.89e-05	6.31e-06	9.49e-05	0.000242471	0.000738528	0.000140784	0.00108369	0.00118564	0.00100996	0.000473104	0.00111176	0.00049717	0.00510322	0.00281365	0.00124911	0.000404752
47811	0.796299	Eukaryota	Fungi	Ascomycota	Leotiomycetes	Helotiales	Hyaloscyphaceae	Proliferodiscus	2	1.57e-05	2.5e-06	8.77e-06	1.31e-07	1.95e-07	4.86e-06	1.99e-05	2.25e-05	0.000143138	0.000189008	0.000101837	9.53e-05	3e-05	9.05e-05	8.6e-06	9.96e-05	0.000145489	5.12e-06	4.06e-05	8.86e-05	3.92e-06	4.08e-06	5.45e-07	2.73e-06	2.46e-06	9.73e-07	5.56e-06	1.05e-05	7.33e-06	6.93e-06	3.19e-05	6.64e-05	6.98e-05	2.33e-05	9.24e-05	1.14e-05	0.000244179	0.000122227	9.59e-05	2.84e-05
47830	0.988299	Eukaryota	Fungi	Ascomycota	Leotiomycetes	Helotiales	Lachnaceae	Lachnellula	2	0.00249765	5.25e-05	0.00151498	1.59e-05	6.21e-06	0.000982794	0.00135852	0.00240489	0.00653364	0.00792316	0.0174545	0.00798324	0.00235187	0.00387347	0.000932989	0.00450699	0.0108165	0.00135497	0.00779828	0.0581749	3.04e-05	3.87e-05	1.18e-05	6.6e-05	4.83e-05	1.01e-05	0.000266892	0.000247083	0.000260608	0.000307193	0.00184235	0.00315574	0.00261646	0.000588859	0.00785335	0.000271068	0.010993	0.0113079	0.00195178	0.000683187
47817	0.940683	Eukaryota	Fungi	Ascomycota	Leotiomycetes	Helotiales	Lachnaceae	Lachnum	2	3.02e-05	3.73e-06	4.85e-06	3.46e-07	3.86e-07	3.06e-06	3.45e-05	5.82e-05	0.000227985	0.00029475	0.000151953	0.000163773	7.61e-05	0.000222804	2.42e-05	0.000167407	0.000231422	9.16e-06	4.92e-05	0.000156252	3.68e-06	3.85e-06	8.33e-07	5.61e-06	4.25e-06	8.7e-07	9.61e-06	1.38e-05	2.97e-05	1.64e-05	7.87e-05	0.00013669	0.000121388	5.3e-05	0.000131462	1.63e-05	0.000397409	0.000187877	0.000138638	4.84e-05
45424	0.970312	Eukaryota	Fungi	Ascomycota	Leotiomycetes	Helotiales	Leotiaceae	Neobulgaria	2	0.000106242	9.48e-06	6.4e-06	4.84e-07	4.64e-07	3.67e-05	4.81e-05	6.18e-05	0.000435942	0.000636885	0.000343694	0.000487283	0.000230754	0.000873097	2.39e-05	0.000361381	0.00103377	4.28e-05	0.000124332	0.000319393	7.08e-06	4.96e-06	8.61e-07	1.56e-05	7.36e-06	2.99e-06	2.07e-05	2.99e-05	5.14e-05	3.92e-05	0.000164688	0.000332309	0.000281927	7.17e-05	0.000529166	0.000104879	0.00162281	0.000924285	0.000726464	0.000371209
38462	0.949667	Eukaryota	Fungi	Ascomycota	Leotiomycetes	Helotiales	Rutstroemiaceae	Lambertella	2	4.75e-07	2.11e-07	4.13e-08	3.25e-08	7.78e-10	5.56e-07	1.83e-07	1.32e-07	7.03e-07	7.27e-07	6.2e-07	4.12e-07	4.59e-08	2.25e-06	3.3e-07	6.39e-07	6.96e-07	6.17e-08	4.12e-07	1.16e-06	4.6e-09	9.34e-08	6.29e-09	8.11e-08	1.24e-07	4.14e-08	1.59e-07	1.03e-07	4.52e-08	8.96e-09	2.38e-08	9.15e-07	5.92e-08	4.18e-07	6.79e-07	6.47e-08	9.86e-07	6.32e-07	5.77e-07	1.8e-07
54683	0.950064	Eukaryota	Fungi	Ascomycota	Leotiomycetes	Helotiales	Rutstroemiaceae	Lanzia	2	3.5e-05	4.69e-06	4.47e-06	2.16e-07	2.73e-07	1.42e-05	1.99e-05	3.64e-05	0.000356183	0.00082944	0.000213148	0.00072102	0.000163735	0.00015523	1.79e-05	0.000125063	0.000111845	5.15e-06	4.26e-05	9.21e-05	5.17e-06	2.86e-06	5.63e-07	5.45e-06	1.86e-06	1.45e-06	7.04e-06	6.25e-06	1.8e-05	1.78e-05	4.95e-05	6.67e-05	0.000127447	3.55e-05	0.000171113	4.93e-06	0.000136787	6.55e-05	0.000136746	5.33e-05
38452	0.965989	Eukaryota	Fungi	Ascomycota	Leotiomycetes	Helotiales	Rutstroemiaceae	Rutstroemia	2	2.28e-05	2.39e-06	5.27e-06	1.36e-07	1.48e-07	1.08e-05	1.42e-05	2.78e-05	0.000115727	0.000201702	0.000100901	0.000155224	1.91e-05	5.76e-05	3.08e-06	5.8e-05	6.48e-05	3.36e-06	2.23e-05	5.49e-05	4.92e-06	4.31e-06	4.02e-07	2.24e-06	1.49e-06	9.17e-07	4.7e-06	4.39e-06	6.1e-06	8.48e-06	2.44e-05	4e-05	4.83e-05	1.47e-05	6.45e-05	3.86e-06	9.63e-05	4.25e-05	6.55e-05	2.37e-05
40558	0.982551	Eukaryota	Fungi	Ascomycota	Leotiomycetes	Helotiales	Sclerotiniaceae	Botryotinia	2	0.000273295	0.000101662	2.48e-05	2.06e-06	9.56e-07	0.000105968	0.000184293	0.000150606	0.000850475	0.00206801	0.000838667	0.000361237	0.000197507	0.000285447	5.66e-05	0.000185012	0.00027443	2.18e-05	6.14e-05	0.000125755	4.78e-05	7.09e-05	6.76e-06	2.07e-05	2.33e-05	1.37e-05	4.4e-05	2.88e-05	8.54e-05	0.00013156	0.000981198	0.000627425	0.000767063	0.000293602	0.000917615	6.49e-05	0.000797913	0.000215247	0.000217864	0.000207148
33196	0.986114	Eukaryota	Fungi	Ascomycota	Leotiomycetes	Helotiales	Sclerotiniaceae	Botrytis	2	0.00291818	0.00164047	0.000389813	3.37e-05	1.43e-05	0.00072737	0.00212739	0.00181871	0.0144814	0.0364224	0.0160572	0.00536261	0.00344438	0.00557864	0.00095084	0.00288816	0.00199085	0.000180274	0.000645967	0.00153865	0.000811687	0.000775557	5.45e-05	0.00031507	0.00034649	0.000254813	0.000487807	0.000448725	0.00126571	0.00181263	0.0220891	0.01175	0.0136589	0.0045272	0.0151743	0.00111761	0.0127737	0.00268198	0.00431614	0.00255157
38447	0.963517	Eukaryota	Fungi	Ascomycota	Leotiomycetes	Helotiales	Sclerotiniaceae	Monilinia	2	0.000737354	0.000154982	0.000170218	5.36e-06	1.41e-06	0.000674686	0.000145182	0.000175	0.00050623	0.000671634	0.000307898	0.000429767	0.000438721	0.000311896	5.85e-05	0.000475123	0.00110802	3.27e-05	0.00018456	0.000681154	5.51e-05	9.83e-05	1.03e-05	7.4e-05	4.66e-05	1.97e-05	6.17e-05	2.81e-05	9.08e-05	5.86e-05	0.000221465	0.000252204	0.00057107	0.00015839	0.000808713	1.42e-05	0.000531464	0.000260864	0.000468209	0.000328302
38442	0.988644	Eukaryota	Fungi	Ascomycota	Leotiomycetes	Helotiales	Sclerotiniaceae	Myriosclerotinia	2	0.00193631	0.000400535	0.000151219	1.26e-05	2.99e-06	6.55e-05	9.14e-05	0.00037215	0.00403654	0.00214661	0.00032126	0.000279757	0.000102125	0.000530789	2.47e-05	0.000586425	0.00125454	3.52e-05	0.000176343	0.00111264	0.000153497	0.000218663	1.41e-05	0.000223765	9.97e-05	6.12e-05	0.000194735	6.5e-05	0.000200304	9.64e-05	0.000567601	0.000667726	0.000819554	0.00019307	0.00111645	1.53e-05	0.000539317	0.000329797	0.000404915	0.00030618
1971359	0.864537	Eukaryota	Fungi	Ascomycota	Leotiomycetes	Helotiales	Sclerotiniaceae	Sclerencoelia	2	1.4e-06	2.74e-07	1.29e-07	1.04e-08	7.21e-08	1.86e-07	1.29e-07	3.71e-07	4.74e-06	5.18e-06	1.27e-06	2.1e-06	2.23e-07	2.79e-06	1.63e-06	8.88e-06	1.45e-05	2.33e-07	8.87e-07	7.16e-06	1.06e-08	2.47e-07	2.2e-08	2.43e-07	5.99e-08	5.94e-08	4.81e-07	1.16e-07	3.46e-07	5.08e-07	1.6e-06	6.32e-07	2.4e-06	2.18e-06	3.05e-06	8.2e-08	2.48e-06	1.39e-06	2.66e-06	9.92e-07
5179	0.956811	Eukaryota	Fungi	Ascomycota	Leotiomycetes	Helotiales	Sclerotiniaceae	Sclerotinia	2	7.68e-05	2.16e-05	8.08e-06	5.83e-07	4.71e-07	2.54e-05	1.33e-05	6.96e-05	0.000142488	0.000168657	4.55e-05	9.85e-05	4.68e-05	0.000539798	8.75e-05	0.00131629	0.00263416	2.73e-05	0.000423735	0.00161663	6.03e-06	1.43e-05	1.19e-06	1.46e-05	1.17e-05	4.81e-06	2.82e-05	1.53e-05	3.85e-05	1.73e-05	6.37e-05	7.83e-05	9.75e-05	2.59e-05	0.000105349	1.24e-06	0.000212635	0.000241646	0.000680845	0.000354591
327281	0.969884	Eukaryota	Fungi	Ascomycota	Leotiomycetes	Helotiales		Acephala	2	3.77e-06	1.55e-07	3.58e-07	2.85e-09	2.17e-08	1.3e-06	8.91e-06	6.89e-06	1.52e-05	2.14e-05	1.2e-05	7.48e-06	9.02e-07	3.94e-06	3.02e-07	4.16e-06	4.43e-06	4.41e-07	2.13e-07	3.44e-06	1.92e-08	4.04e-07	1.66e-08	9.32e-07	9.54e-08	2.07e-08	7.03e-07	8.98e-07	1.28e-06	5.05e-07	8.25e-06	9.59e-06	8.93e-06	2.24e-06	5.94e-06	2.88e-06	1.58e-05	8.18e-06	8.16e-06	1.05e-06
210567	0.978914	Eukaryota	Fungi	Ascomycota	Leotiomycetes	Helotiales		Cadophora	2	6.67e-05	1.39e-05	5.93e-05	9.07e-07	9.23e-07	3.03e-05	0.000142747	6.37e-05	0.000659119	0.000698546	0.000303239	0.000262335	7.44e-05	0.000278878	2.09e-05	0.000231009	0.000343934	5.51e-06	7.77e-05	0.000122488	0.000719897	0.000244729	8.34e-05	1.44e-05	1.21e-05	3.47e-06	5.85e-05	6.37e-05	5.62e-05	3.65e-05	0.000194531	0.000412739	0.000329644	0.000104036	0.000476175	2.84e-05	0.00105817	0.000440712	0.000247465	0.000108778
453209	0.907919	Eukaryota	Fungi	Ascomycota	Leotiomycetes	Helotiales		Coleophoma	2	5.75e-05	8.08e-06	1.05e-05	4.22e-07	6.46e-07	4.86e-05	5.44e-05	2.53e-05	0.000200877	0.000293058	0.000134178	0.000205127	5.04e-05	0.000205674	2.73e-05	0.000115831	0.000191917	9.74e-06	4.29e-05	0.000116808	3.77e-06	5.78e-06	1.1e-06	7.5e-06	3.58e-06	1.18e-06	1.4e-05	1.41e-05	1.98e-05	2.88e-05	9.41e-05	0.000189004	0.000137311	5.05e-05	0.000208901	2.45e-05	0.000390189	0.000186991	0.000150881	5.67e-05
1758688	0.968145	Eukaryota	Fungi	Ascomycota	Leotiomycetes	Helotiales		Cyclaneusma	2	4.55e-06	1.74e-07	1.75e-06	3.54e-08	2.29e-08	2.07e-06	6.03e-06	4.03e-06	1.11e-05	5.02e-06	2.4e-05	2.37e-05	5.14e-06	1.06e-06	4.34e-06	5.75e-06	1.3e-05	3.26e-06	1.97e-05	7.09e-05	6.34e-08	3.97e-08	1.35e-08	3.61e-07	2.59e-08	3.23e-08	6.3e-07	1.09e-07	3.63e-07	1.93e-07	3.43e-06	1.88e-05	1.31e-05	3.19e-06	1.21e-05	3.2e-07	4.76e-05	9.82e-07	3.93e-06	2.08e-06
150173	0.99073	Eukaryota	Fungi	Ascomycota	Leotiomycetes	Helotiales		Phialocephala	2	0.000388627	0.000116088	0.000131527	1.05e-05	8.78e-06	0.000125504	0.00096739	0.00115158	0.0102547	0.0144742	0.00423759	0.00438374	0.00146073	0.00425648	0.000153505	0.00277166	0.00355354	0.000120874	0.000570431	0.00115697	6.11e-05	0.000119393	1.91e-05	0.000153694	9.36e-05	3.63e-05	0.000286943	0.000383288	0.00121036	0.000435314	0.00542557	0.00544857	0.00671178	0.00198653	0.00514653	0.00224683	0.0178361	0.00936266	0.00388007	0.00123097
38037	0.972543	Eukaryota	Fungi	Ascomycota	Leotiomycetes	Helotiales		Rhynchosporium	2	6.14e-05	8.22e-06	3.49e-05	6.7e-07	5.55e-07	8.01e-05	9.58e-05	6.31e-05	0.000623982	0.000618784	0.000294367	0.000313012	6e-05	0.000217968	2.13e-05	0.000167816	0.000309914	1.6e-05	7.39e-05	0.000153852	1.54e-05	7.77e-06	3.19e-06	9.76e-06	4.71e-06	2.1e-06	1.77e-05	2.73e-05	2.38e-05	2.86e-05	0.000141187	0.000331874	0.000277075	8.55e-05	0.000313557	4.7e-05	0.000947964	0.000323732	0.000273336	0.000152275
1395781	0.876307	Eukaryota	Fungi	Ascomycota	Leotiomycetes	Phacidiales	Phacidiaceae	Strasseria	2	2.07e-06	3.05e-08	6.57e-08	1.72e-09	1.26e-09	3.21e-07	5.85e-08	2.16e-07	2.61e-07	1.74e-07	1.42e-07	1.7e-07	7.57e-08	6.62e-07	2.77e-07	2.17e-06	1.85e-06	2.56e-07	7.05e-07	5.21e-06	6.81e-09	3.13e-08	1.03e-08	1.39e-06	1.32e-08	2.35e-09	6.68e-07	2.74e-07	1.75e-08	4.54e-07	3.79e-08	4.07e-07	9.6e-08	2.97e-08	5.39e-08	3.28e-09	3.04e-07	2.76e-07	3.71e-07	2.97e-07
167925	0.962791	Eukaryota	Fungi	Ascomycota	Leotiomycetes	Rhytismatales	Ascodichaenaceae	Pseudophacidium	2	4.62e-06	2.3e-08	1.05e-07	2.35e-09	1.71e-09	1.09e-07	3.3e-07	2.96e-07	2.11e-07	6.21e-07	1.05e-06	3.42e-07	1.03e-07	6.27e-08	5.67e-08	7.24e-07	4.54e-07	2.84e-07	6.56e-08	1.45e-06	1.67e-08	2.57e-08	1.44e-08	1.6e-06	5.23e-08	3.26e-09	4.42e-07	3.97e-07	2.46e-08	1.16e-07	1.66e-07	2.13e-06	1.23e-06	4.71e-08	6.47e-07	1.16e-08	4.68e-07	5.09e-07	6.41e-08	8.55e-07
265079	0.992927	Eukaryota	Fungi	Ascomycota	Leotiomycetes	Rhytismatales	Rhytismataceae	Coccomyces	2	5.62e-07	6.33e-08	2.53e-07	4.85e-08	2.91e-08	2.12e-06	3.1e-06	3.08e-07	1.28e-05	1.01e-05	1.12e-05	4.3e-06	4.46e-06	4.66e-06	4.49e-06	7.57e-06	8.45e-06	2.23e-07	4.71e-06	4.83e-06	5.71e-08	4.83e-08	1.85e-08	7.24e-08	1.41e-07	3.85e-08	1.62e-07	3.02e-07	2.48e-08	1.92e-06	2.28e-06	1.68e-05	7.84e-07	1.29e-06	9.06e-06	4.7e-07	6.95e-06	3.29e-06	5.96e-06	3.54e-06
66492	0.995458	Eukaryota	Fungi	Ascomycota	Leotiomycetes	Rhytismatales	Rhytismataceae	Colpoma	2	4.93e-08	1.08e-07	4.15e-07	2.82e-09	4.33e-09	1.31e-07	9.13e-07	3.57e-07	6.24e-06	3.11e-06	3.42e-06	7.45e-07	4.87e-07	2.4e-06	7.29e-08	1.71e-06	3.51e-06	9.37e-08	7.65e-07	5.2e-07	2.16e-08	2.93e-07	1.73e-08	1.67e-08	6.9e-09	4.95e-09	1.66e-08	2.31e-08	3e-08	1.66e-07	4.23e-07	1.11e-06	9.91e-07	4.18e-07	4.42e-06	2.04e-07	2.76e-06	2.61e-06	3.03e-06	1.46e-06
128020	0.926855	Eukaryota	Fungi	Ascomycota	Leotiomycetes	Rhytismatales	Rhytismataceae	Lirula	2	1.72e-06	1.1e-07	4.32e-08	9.46e-10	6.9e-10	4.43e-08	9.28e-07	1.2e-07	1.9e-07	2.9e-07	1.97e-08	6.69e-09	4.16e-08	2.54e-08	2.44e-08	3.57e-07	7.54e-07	7.65e-08	1.33e-07	3.69e-07	7.16e-09	1.17e-07	4.92e-08	8.39e-08	2.4e-07	1.72e-08	5.55e-09	1.09e-08	1e-08	8e-07	2.76e-07	9.09e-07	4.74e-07	3.6e-07	3.91e-07	9.81e-08	9.07e-08	7.68e-07	2.49e-07	3.8e-07
64357	0.969955	Eukaryota	Fungi	Ascomycota	Leotiomycetes	Rhytismatales	Rhytismataceae	Lophodermium	2	8.87e-05	5.87e-06	1.86e-05	1.9e-07	3.56e-07	1.1e-05	7.75e-05	7.77e-06	5.02e-05	3.29e-05	4.4e-05	4.04e-05	7.38e-06	2.23e-05	4.43e-06	1.98e-05	4.12e-05	6.19e-06	6.71e-06	3.78e-05	1.75e-06	3.62e-06	1.03e-07	2.92e-06	5.19e-07	2.39e-07	8.02e-07	3.58e-06	1.37e-06	9.45e-06	4.29e-05	0.000171145	9.44e-05	3.72e-05	0.00015111	1.11e-05	0.000260183	6.96e-05	7.04e-05	1.88e-05
931589	0.964233	Eukaryota	Fungi	Ascomycota	Leotiomycetes	Rhytismatales	Rhytismataceae	Propolis	2	2.88e-06	7.35e-08	5.57e-08	5.29e-09	1.05e-09	2.57e-07	3.93e-07	2.32e-06	3.8e-07	2.58e-07	1.54e-06	6.42e-07	6.31e-08	3.86e-08	1.98e-08	7.42e-07	9.71e-07	1.53e-07	8.17e-07	9.41e-07	1.13e-07	8.78e-08	8.58e-09	1.08e-06	3.51e-09	1.97e-09	2.18e-07	1.13e-07	1.37e-07	1.47e-07	3.18e-08	1.82e-07	8.02e-08	2.51e-08	3.75e-07	3.14e-09	3.85e-07	1.15e-06	5.72e-07	3.22e-07
931598	0.961724	Eukaryota	Fungi	Ascomycota	Leotiomycetes	Rhytismatales	Rhytismataceae	Therrya	2	9.54e-07	8.41e-08	1.07e-07	4.44e-09	3.25e-09	2.18e-06	3.15e-07	2.82e-07	5.38e-07	7.66e-07	4.74e-06	2.79e-06	6.41e-07	5.25e-08	7.59e-07	1.11e-06	5.39e-06	8.12e-07	1.52e-06	2.57e-06	1.08e-08	4.32e-07	7.6e-08	2.56e-08	5.35e-09	3.41e-09	5.17e-08	2.6e-08	4.53e-08	2e-07	9e-07	5.16e-06	8.91e-07	2.07e-06	4.7e-06	1.71e-07	2.18e-06	5.66e-06	1.1e-07	2.26e-07
66519	0.997194	Eukaryota	Fungi	Ascomycota	Leotiomycetes	Rhytismatales	Rhytismataceae	Tryblidiopsis	2	2.24e-06	6.45e-07	8.57e-07	1.09e-07	1.21e-07	1.15e-06	9.44e-06	3.43e-07	1.18e-05	6.82e-06	7.63e-06	6.02e-06	2.88e-06	1.01e-05	2.8e-07	1.39e-05	1.39e-05	1.3e-06	4.51e-06	1.09e-05	2.38e-08	4.54e-07	2.1e-08	1.52e-07	2.92e-07	1.6e-08	5.32e-07	7.79e-07	5.11e-07	2.25e-06	5.76e-06	2.98e-05	1.49e-05	2.06e-06	5.98e-06	1.22e-06	2.89e-05	7.83e-06	7.91e-06	2.21e-06
1695901	0.969343	Eukaryota	Fungi	Ascomycota	Leotiomycetes	Triblidiales	Triblidiaceae	Pseudographis	2	6.35e-08	2.5e-08	1.81e-08	7.16e-09	2.82e-10	1.81e-08	1.45e-06	7.3e-07	9.47e-07	7.26e-07	7.21e-07	1.53e-07	1.7e-08	1.48e-07	1.08e-08	4.84e-07	4.2e-07	2.29e-09	1.09e-08	1.19e-06	3.18e-09	2.33e-09	2.42e-09	9.04e-10	9.46e-10	5.43e-10	2.28e-09	1.53e-08	4.09e-09	7.38e-08	9.53e-09	2.02e-06	4.39e-07	8.04e-09	2.69e-07	1.82e-07	1.4e-06	1.44e-06	1.1e-08	9e-09
5100	0.991806	Eukaryota	Fungi	Ascomycota	Leotiomycetes		Myxotrichaceae	Amorphotheca	2	2.83e-05	3.79e-06	1.02e-05	7.81e-07	2.55e-07	2.91e-05	2.01e-05	5.19e-05	0.000174579	0.000231512	9.1e-05	9.67e-05	4.75e-05	0.00015741	1.05e-05	8.53e-05	0.000162641	4.89e-06	5.2e-05	9.87e-05	8.15e-06	9.46e-06	9.02e-06	5.59e-06	3.29e-06	7.31e-07	9.24e-06	1.48e-05	3.12e-05	1.6e-05	5.6e-05	0.000100106	0.000115724	4.3e-05	0.000134734	9.65e-06	0.000339698	0.000177108	0.000109913	4.11e-05
78141	0.991517	Eukaryota	Fungi	Ascomycota	Leotiomycetes		Myxotrichaceae	Oidiodendron	2	2.49e-07	2.3e-08	6.39e-08	7.27e-09	4.65e-09	1.11e-06	6.12e-08	1.31e-06	1.09e-06	1.57e-06	5.25e-07	9.16e-07	6.48e-07	5.16e-07	5.04e-08	1.51e-06	2.35e-06	4.29e-08	7.64e-07	6.68e-07	6.45e-08	4.46e-08	1.06e-08	4.74e-08	2.85e-08	7.87e-09	1.14e-07	3.31e-07	4.2e-07	2.01e-07	1.91e-06	1.72e-06	7.79e-07	2.89e-08	2.3e-06	9.18e-08	2.88e-06	5.39e-06	1.68e-06	5.84e-07
95329	0.831235	Eukaryota	Fungi	Ascomycota	Leotiomycetes		Pleuroascaceae	Pleuroascus	2	4.78e-08	3.36e-08	4.91e-09	1.71e-10	2.05e-09	2.36e-07	5.58e-09	2.08e-08	3.83e-09	2.24e-07	1.96e-07	3.19e-08	7.64e-09	1.8e-07	7.93e-08	3.47e-07	8.69e-07	2.64e-09	4.51e-09	1.32e-07	2.42e-10	2.65e-10	9.59e-10	1.14e-08	4.15e-10	2.25e-10	9.22e-10	2.63e-08	1.67e-09	1.31e-09	1.28e-07	1.07e-07	9.12e-09	2.26e-09	5.17e-09	6.57e-10	1.95e-07	4.73e-07	1.98e-07	2.32e-08
78156	0.993598	Eukaryota	Fungi	Ascomycota	Leotiomycetes		Pseudeurotiaceae	Pseudogymnoascus	2	0.000673542	0.000138955	6.04e-05	9.13e-06	3.52e-06	0.000123822	0.000163098	0.000167526	0.000560026	0.000807362	0.000235798	0.000333973	0.000286548	0.000649991	5.02e-05	0.000423791	0.00162166	2.15e-05	0.000142113	0.000317632	4.64e-05	3.97e-05	9.73e-06	3.7e-05	1.23e-05	1.78e-05	3.9e-05	3.79e-05	7.55e-05	5.8e-05	0.000163211	0.000313617	0.000389915	0.00013515	0.000571277	1.67e-05	0.000989485	0.000655129	0.000478961	0.000166226
5538	0.852098	Eukaryota	Fungi	Ascomycota	Leotiomycetes			Scytalidium	2	2.75e-05	3.88e-06	4.82e-06	2.1e-07	3.69e-07	1.63e-05	2.98e-05	5.56e-05	0.000131137	0.000136847	7.88e-05	6.72e-05	2.28e-05	0.000108003	1.26e-05	8.26e-05	0.000136175	4.8e-06	3.39e-05	0.000104709	3.05e-06	5.51e-06	9.15e-07	4.71e-06	2.11e-06	8.43e-07	8.17e-06	1.06e-05	1.12e-05	2.31e-05	6.23e-05	7.29e-05	0.000109711	6.28e-05	0.000131927	1.38e-05	0.000235695	0.000124885	7.81e-05	4.31e-05
13348	0.962201	Eukaryota	Fungi	Ascomycota	Orbiliomycetes	Orbiliales	Orbiliaceae	Arthrobotrys	2	6.3e-06	4.58e-07	7.7e-06	3.65e-08	8.04e-08	1.2e-05	1.24e-05	1.66e-05	1.21e-05	1.77e-05	1.06e-05	5.36e-06	1.08e-05	2e-05	3.21e-06	8.97e-06	1.41e-05	1.15e-06	2.49e-05	8.1e-06	9.28e-07	9.8e-07	5.21e-07	1.73e-06	3.43e-07	2.48e-07	2.29e-06	1.09e-06	1.9e-06	2.66e-06	6.14e-06	9.68e-06	1.49e-05	8.79e-06	2.06e-05	1.35e-06	1.9e-05	1.47e-05	1.1e-05	7.01e-06
314126	0.92547	Eukaryota	Fungi	Ascomycota	Orbiliomycetes	Orbiliales	Orbiliaceae	Drechslerella	2	1.52e-06	1.46e-07	8.62e-07	3.36e-09	1.43e-08	1.15e-06	4.42e-07	4.29e-07	9.97e-06	9.32e-06	5.19e-06	2.52e-06	8.2e-07	3.37e-06	2.58e-06	3.28e-06	1.72e-06	2.43e-07	9.81e-07	1.33e-06	1.51e-07	6.69e-08	2.07e-08	7.99e-08	1.33e-07	1.04e-07	1.18e-07	2.56e-07	2.2e-07	1.8e-07	8.95e-07	1.85e-06	6.5e-06	4.41e-06	4.69e-06	5.05e-07	5.59e-06	8.1e-07	1.82e-06	1.74e-06
47204	0.952501	Eukaryota	Fungi	Ascomycota	Pezizomycetes	Pezizales	Pyronemataceae	Pyronema	2	5.6e-06	1.76e-06	3.76e-06	5.87e-07	6.28e-07	3.73e-06	4.63e-05	2.65e-05	0.00020254	0.000160848	8.68e-05	5.13e-05	7.06e-06	6.51e-05	0.00013302	1.57e-05	1.3e-05	6.84e-06	3.39e-06	1.43e-05	1.82e-06	5.87e-06	7.4e-07	6.39e-07	1.5e-06	1.28e-06	2.21e-06	1.26e-06	6.61e-06	8.8e-06	1.61e-05	2.72e-05	6.07e-05	9.15e-05	9.39e-05	1.85e-05	4.02e-05	1.96e-05	9.87e-06	1.67e-05
43431	0.979332	Eukaryota	Fungi	Ascomycota	Pezizomycetes	Pezizales	Pyronemataceae	Sphaerosporella	2	2.29e-06	3.55e-07	6.36e-06	6.73e-08	8.58e-09	1.16e-06	1.69e-05	8.69e-06	2.03e-05	2.32e-05	2.04e-05	1.24e-05	4.53e-06	1.41e-05	1.68e-05	9.18e-06	6.38e-06	4.72e-07	9.18e-06	5.37e-06	4.05e-06	3.06e-06	2.33e-06	1.36e-06	2.85e-07	1.39e-07	1.96e-06	3.1e-06	1.92e-06	2.4e-06	3.4e-06	9.69e-06	1.6e-05	5.17e-06	1.6e-05	8.13e-07	1.5e-05	2.6e-05	7.4e-06	4.24e-06
36919	0.990892	Eukaryota	Fungi	Ascomycota	Pezizomycetes	Pezizales	Sarcosomataceae	Plectania	2	1.12e-06	9.47e-07	3.29e-06	1.02e-07	6.6e-08	1.5e-07	3.7e-06	1.92e-06	7.44e-05	8.47e-05	2.8e-05	6.82e-06	3.49e-06	4.38e-05	3.58e-06	1.92e-05	3.12e-05	1.49e-06	5.59e-06	6.99e-06	1.99e-07	7.93e-07	3.58e-07	1.87e-07	2.28e-07	1.72e-07	9.52e-07	2.75e-07	9.05e-07	4.48e-07	6.63e-06	1.52e-06	3.29e-06	2.11e-06	5.71e-06	6.61e-07	4.89e-05	9.26e-06	6.38e-06	3.64e-06
36048	0.780026	Eukaryota	Fungi	Ascomycota	Pezizomycetes	Pezizales	Tuberaceae	Tuber	2	3.33e-05	3.94e-06	0.000237833	3.63e-07	4.2e-07	5.14e-05	2.05e-05	4.33e-05	8.69e-05	9.48e-05	8.91e-05	4.32e-05	0.000111451	7.31e-05	5.31e-05	0.000107201	9.62e-05	6.13e-06	4.03e-05	6.89e-05	9.61e-06	1.43e-05	4.15e-06	7.08e-06	1.29e-06	8.66e-07	9.61e-06	6.48e-06	1.34e-05	1.41e-05	2.57e-05	4.2e-05	8.28e-05	4.46e-05	8.42e-05	8.9e-06	9.68e-05	7.63e-05	6.94e-05	4.44e-05
766748	0.836686	Eukaryota	Fungi	Ascomycota	Saccharomycetes	Saccharomycetales	Debaryomycetaceae	Babjeviella	2	1.33e-07	2.54e-08	5.22e-08	2.24e-08	1.36e-08	5.71e-08	8.35e-07	8.75e-07	4.4e-07	7.65e-07	3.18e-07	3.11e-07	8.17e-07	1.11e-06	3.09e-07	1.09e-06	1.43e-06	5.42e-08	6.05e-07	1.74e-06	4.57e-08	5.07e-08	3.53e-08	2.7e-09	3.09e-07	7.62e-09	1.98e-07	5.48e-08	1.1e-07	7.18e-08	1.43e-07	3.45e-07	2.48e-06	5.63e-07	1.13e-06	4.5e-08	9.77e-07	1.41e-07	6.56e-07	1.46e-06
1540073	0.907203	Eukaryota	Fungi	Ascomycota	Saccharomycetes	Saccharomycetales	Debaryomycetaceae	Danielozyma	2	1.34e-07	1.43e-08	2.07e-07	8.15e-09	8.06e-09	3.08e-07	2.09e-07	1.8e-06	3.65e-06	4.59e-07	3.38e-06	7.54e-07	2.16e-07	2.51e-05	2.25e-07	2.2e-06	9.83e-07	6.91e-08	1.69e-06	1.37e-06	2.35e-08	1.42e-07	1.03e-08	6.47e-08	1.28e-08	1.49e-06	2.33e-07	5.08e-08	1.03e-07	1.62e-07	1.03e-07	9.52e-07	2.14e-06	4.67e-07	1.38e-06	1.16e-07	2.51e-06	1.13e-06	1.4e-07	6.69e-07
4951	0.994843	Eukaryota	Fungi	Ascomycota	Saccharomycetes	Saccharomycetales	Dipodascaceae	Yarrowia	2	7.32e-06	1.06e-06	9.74e-06	1.4e-07	1.76e-07	1.05e-05	2.33e-05	1.19e-05	1.29e-05	1.95e-05	1.93e-05	1.08e-05	3.14e-05	1.49e-05	7.6e-06	2.82e-05	1.75e-05	1.23e-06	1.39e-05	3.05e-05	4.48e-06	5.57e-06	2.18e-06	1.18e-06	7.95e-07	3.23e-07	5.11e-06	2.93e-06	3.72e-06	4.63e-06	1.04e-05	1.58e-05	8.23e-05	0.000284989	0.000126254	1.1e-06	2.2e-05	2.44e-05	1.88e-05	1.69e-05
29828	0.961514	Eukaryota	Fungi	Ascomycota	Saccharomycetes	Saccharomycetales	Lipomycetaceae	Lipomyces	2	7.1e-06	1.75e-06	8.84e-06	1.83e-07	4.47e-08	2.35e-05	2.28e-05	6.38e-05	4.63e-05	4.8e-05	4.1e-05	2.52e-05	4.55e-05	4.47e-05	8.18e-06	3.95e-05	4.49e-05	3.11e-06	5.86e-05	3.63e-05	2.38e-06	3.64e-06	1.82e-06	1.35e-06	4.33e-07	2.91e-07	5.09e-06	2.76e-06	4.14e-06	5.77e-06	1.2e-05	2.19e-05	3.47e-05	1.13e-05	3.14e-05	2.63e-06	5.25e-05	3.83e-05	2.57e-05	1.56e-05
604195	0.98242	Eukaryota	Fungi	Ascomycota	Saccharomycetes	Saccharomycetales	Phaffomycetaceae	Cyberlindnera	2	4.69e-06	7.5e-07	1.12e-05	3.92e-08	7.27e-08	6.6e-06	3.52e-05	3.27e-05	1.6e-05	2.04e-05	1.3e-05	7.85e-06	8.97e-06	1.93e-05	7.75e-06	1.37e-05	9.57e-06	1.44e-06	9.09e-06	9.97e-06	2.68e-06	2.36e-06	8.06e-07	1.09e-06	4.72e-07	1.94e-07	2.74e-06	1.51e-06	5.58e-06	1.08e-05	1.17e-05	8.14e-06	2.29e-05	1.12e-05	1.53e-05	1.59e-06	1.2e-05	1.42e-05	1.72e-05	6.77e-06
43971	0.930315	Eukaryota	Fungi	Ascomycota	Saccharomycetes	Saccharomycetales	Trichomonascaceae	Blastobotrys	2	5.72e-06	8.02e-07	1.2e-05	4.82e-07	5.45e-07	2.02e-05	1.08e-05	2.72e-05	1.65e-05	1.82e-05	2.04e-05	1.03e-05	2.88e-05	1.85e-05	6.22e-06	1.49e-05	1.68e-05	1.99e-06	9.37e-06	1.27e-05	4.41e-06	1.58e-06	1.74e-06	1.61e-06	3.32e-07	6.25e-07	2.71e-06	3.05e-06	1.42e-05	4.61e-06	8.26e-06	1.14e-05	3.12e-05	5.64e-06	1.8e-05	1.96e-06	1.8e-05	2.05e-05	1.97e-05	1.78e-05
45787	0.953525	Eukaryota	Fungi	Ascomycota	Saccharomycetes	Saccharomycetales	Trichomonascaceae	Wickerhamiella	2	2.36e-06	3.43e-07	7.45e-06	1.33e-07	1.12e-07	1.36e-05	1.31e-05	1.51e-05	1.19e-05	1.24e-05	1.07e-05	8.92e-06	1.64e-05	1.64e-05	3.85e-06	1.76e-05	1.87e-05	6.06e-07	9.99e-06	8.95e-06	7.49e-05	8.02e-07	6.37e-07	4.08e-06	8.09e-07	3.27e-07	1.12e-06	6.26e-07	2.39e-06	1.2e-06	7.21e-06	5.47e-06	1.35e-05	5.87e-06	9.26e-06	5.17e-07	1e-05	9.52e-06	8.1e-06	5.27e-06
5620	0.795336	Eukaryota	Fungi	Ascomycota	Saccharomycetes	Saccharomycetales	Trichomonascaceae	Zygoascus	2	8.02e-07	1.18e-07	4.55e-07	1.55e-08	2.05e-08	2.9e-06	8.11e-07	7.53e-06	3.55e-06	4.03e-06	1.28e-06	1.99e-06	4.19e-06	2.98e-06	1.76e-06	3.65e-06	2.84e-06	1.47e-07	2.51e-06	2.01e-06	2.63e-07	6.84e-07	2.42e-07	1.37e-07	4.1e-08	3.68e-08	1.66e-07	2.74e-07	1.63e-07	2.65e-07	9.99e-07	1.34e-06	3.52e-06	8.14e-07	1.24e-06	2.72e-07	3.05e-06	1.58e-06	3.88e-06	2.22e-06
317045	0.98613	Eukaryota	Fungi	Ascomycota	Saccharomycetes	Saccharomycetales		Kuraishia	2	1.09e-06	1.15e-07	1.52e-06	1.59e-07	3.96e-07	5.48e-05	3.75e-06	3.68e-05	5.89e-06	3.05e-06	4.22e-06	2.38e-06	6.83e-06	2.92e-06	2.56e-06	4.24e-06	2.9e-06	3.3e-07	5.02e-06	3.35e-05	7.29e-07	8.79e-07	7.71e-07	1.21e-07	3.67e-07	1.54e-07	3.31e-07	3.89e-07	5.29e-07	3.49e-07	1.06e-05	1.73e-06	4.91e-06	1.89e-06	3.26e-06	2.23e-07	5e-06	4.04e-06	2.93e-06	2.06e-06
45785	0.965501	Eukaryota	Fungi	Ascomycota	Saccharomycetes	Saccharomycetales		Nadsonia	2	2.52e-07	6.3e-08	9.7e-07	7e-09	2.04e-08	4.89e-06	1.56e-06	2.4e-07	3.07e-06	2.21e-06	8.53e-07	1.13e-06	1.92e-06	4.54e-06	2.58e-07	5.76e-06	2.55e-06	1.24e-07	3.82e-06	2.52e-06	6.55e-08	1.15e-07	2.71e-07	1.04e-07	4.7e-09	2.94e-08	2.6e-07	2.4e-08	1.65e-07	1.69e-08	1.68e-06	1.21e-06	3.06e-06	1.18e-06	2.43e-06	6.66e-08	1.37e-06	1.86e-06	1.96e-07	1.12e-06
75735	0.943035	Eukaryota	Fungi	Ascomycota	Saccharomycetes	Saccharomycetales		Starmerella	2	4.68e-06	6.31e-07	1.96e-05	7.93e-08	8.58e-08	1.33e-05	1.8e-05	2.76e-05	3.37e-05	1.76e-05	1.81e-05	8.83e-06	3.15e-05	1.28e-05	6.23e-06	1.98e-05	1.95e-05	1.16e-06	1.62e-05	1.84e-05	6.76e-06	3.17e-06	1.07e-06	1.28e-06	5.91e-07	2e-07	1.83e-06	1.31e-06	3.09e-06	2.53e-06	8.54e-06	1.02e-05	2.52e-05	7.13e-06	1.74e-05	8.88e-07	2.33e-05	2.83e-05	1.6e-05	9.42e-06
509727	0.921768	Eukaryota	Fungi	Ascomycota	Sordariomycetes	Calosphaeriales	Calosphaeriaceae	Jattaea	2	5.22e-07	2.07e-08	3.1e-07	3.8e-09	4.27e-09	1.73e-07	1.27e-07	7.26e-07	1.37e-07	9.76e-08	3.93e-07	5.28e-07	1.68e-07	6.02e-08	2.68e-07	5.5e-07	2.59e-06	2.01e-06	6.15e-08	1.15e-06	1.13e-08	1.59e-08	2.23e-08	1.24e-07	9.25e-09	1.84e-08	6.19e-07	1.6e-07	3.83e-08	1.54e-07	3.76e-07	1.84e-06	6.49e-07	6.12e-08	1.18e-06	1.38e-08	3.25e-06	2.55e-06	1.8e-07	2.19e-07
79808	0.963351	Eukaryota	Fungi	Ascomycota	Sordariomycetes	Coniochaetales	Coniochaetaceae	Coniochaeta	2	6.05e-05	9.16e-06	0.000194418	7.18e-07	5.95e-07	2.42e-05	0.00011014	8.01e-05	0.000198117	0.000228945	0.000132346	0.000237111	7.79e-05	0.000185718	0.000160444	0.000177413	0.000248186	7.76e-06	4.78e-05	7.91e-05	1.34e-05	1.75e-05	3.6e-06	3.11e-05	2.34e-06	1.14e-06	3.29e-05	1.65e-05	1.23e-05	2.58e-05	7.54e-05	9.99e-05	0.000184545	7.18e-05	0.000125526	3.38e-06	0.000191379	0.000118811	0.000109324	3.77e-05
2041239	0.980634	Eukaryota	Fungi	Ascomycota	Sordariomycetes	Diaporthales	Coryneaceae	Coryneum	2	1.77e-09	4.28e-10	1.53e-08	8.87e-09	2.29e-10	1.49e-08	1.11e-08	4.06e-08	2.08e-07	4.58e-09	7.64e-09	8.95e-08	1.39e-08	8.64e-09	1.01e-08	6.56e-09	5.19e-09	8.67e-08	8.95e-09	7.89e-09	2.95e-09	2.11e-09	1.98e-09	7.54e-10	7.71e-10	4.44e-10	1.86e-09	4.34e-08	3.36e-09	7.15e-08	7.94e-09	1.92e-07	1.83e-08	6.8e-09	1.01e-08	4.74e-09	1.61e-07	2.3e-07	9.23e-09	2.62e-07
305399	0.975192	Eukaryota	Fungi	Ascomycota	Sordariomycetes	Diaporthales	Cryphonectriaceae	Chrysoporthe	2	0.000145188	3.24e-06	1.53e-05	8.06e-08	3.48e-07	1.62e-05	3.27e-05	1.98e-05	5.17e-05	4.57e-05	5.13e-05	3.35e-05	4.23e-05	2.46e-05	2.08e-05	6.16e-05	9.28e-05	4.47e-06	4.45e-05	2.56e-05	1.06e-05	4.98e-06	1.39e-06	3.22e-05	1.46e-06	1.18e-06	3.95e-05	1.53e-05	5.57e-06	3.89e-05	7.49e-05	0.000185076	5.3e-05	1.24e-05	8.54e-05	2.92e-06	0.00024188	8.21e-05	3.77e-05	1.65e-05
5115	0.990281	Eukaryota	Fungi	Ascomycota	Sordariomycetes	Diaporthales	Cryphonectriaceae	Cryphonectria	2	0.000151265	2.71e-06	9.66e-06	4.81e-07	3.66e-07	1.79e-05	1.8e-05	4.23e-05	4.71e-05	3.94e-05	5.28e-05	2.49e-05	1.64e-05	2.8e-05	3.16e-05	1.91e-05	4.05e-05	3.63e-06	1.09e-05	3.8e-05	7.5e-06	3.9e-06	2.09e-06	2.53e-05	1.5e-06	1.14e-06	2.09e-05	1.04e-05	8.08e-06	3.31e-05	5.23e-05	0.000161513	2.95e-05	2.79e-05	0.000103211	3.5e-06	0.000195818	7.52e-05	2.54e-05	2.29e-05
36922	0.907137	Eukaryota	Fungi	Ascomycota	Sordariomycetes	Diaporthales	Diaporthaceae	Diaporthe	2	0.000901289	1.51e-05	4.19e-05	2.69e-07	7.41e-07	4.68e-05	3.71e-05	6.44e-05	9.07e-05	9.76e-05	0.000110811	6.19e-05	7.54e-05	7.08e-05	4.84e-05	8.32e-05	0.000127725	1.41e-05	6.19e-05	0.000102333	2.54e-05	9.68e-06	5.63e-06	0.000123109	2e-06	2.09e-06	0.000105539	3.52e-05	1.23e-05	0.000127114	0.000149733	0.000313521	9.33e-05	5.36e-05	0.000231754	6.28e-06	0.000432203	0.000166224	8.17e-05	6.73e-05
238244	0.860765	Eukaryota	Fungi	Ascomycota	Sordariomycetes	Diaporthales	Diaporthaceae	Stenocarpella	2	8.26e-05	1.31e-06	9.99e-06	1.51e-07	3.07e-07	2.63e-06	4.45e-06	9.12e-06	1.43e-05	8.77e-06	1.93e-05	5.31e-06	5.58e-06	1.51e-05	3.63e-06	1.06e-05	1.37e-05	1.91e-06	3.16e-06	1.47e-05	7.7e-06	1.89e-06	7.38e-07	2.61e-05	1e-06	2.04e-07	2.27e-05	7.98e-06	4.53e-06	1.69e-05	2.6e-05	4.82e-05	1.71e-05	5.75e-06	1.97e-05	8.68e-07	6.62e-05	2.75e-05	7.94e-06	7.89e-06
187225	0.988818	Eukaryota	Fungi	Ascomycota	Sordariomycetes	Diaporthales	Gnomoniaceae	Cryptosporella	2	6.16e-07	3.36e-08	2.74e-07	1.55e-09	1.13e-09	7.24e-08	5.36e-08	1.97e-07	2.76e-07	2.24e-08	6.91e-06	2.56e-07	6.79e-08	1.22e-07	3.89e-08	9.08e-08	2e-06	7.39e-07	7.57e-07	9.01e-08	1.14e-08	8.62e-09	9.56e-09	3.53e-09	1.71e-08	2.16e-09	9.05e-09	7.85e-08	1.63e-08	1.01e-07	3.53e-07	4.72e-06	8.83e-07	3.14e-08	2.34e-06	6.45e-08	7.79e-07	1.28e-07	4.28e-08	3.53e-07
148328	0.992842	Eukaryota	Fungi	Ascomycota	Sordariomycetes	Diaporthales	Gnomoniaceae	Gnomonia	2	6.27e-06	2.97e-08	4.38e-07	3.12e-08	5.02e-08	4.63e-07	1.11e-06	4.85e-06	7.3e-06	9.04e-07	1.77e-05	4.22e-06	4.03e-07	1.68e-07	1.34e-06	1.87e-06	1.34e-06	1.97e-06	1.95e-06	1.99e-07	7e-08	1.56e-06	1.76e-08	1.55e-07	8.12e-09	6.93e-08	4.47e-06	4.71e-06	3.49e-07	1.36e-05	4.42e-05	0.000138406	2.67e-05	2.7e-06	3.11e-05	4.85e-06	0.000206707	3.74e-05	3.63e-06	3.94e-06
494041	0.983373	Eukaryota	Fungi	Ascomycota	Sordariomycetes	Diaporthales	Gnomoniaceae	Ophiognomonia	2	0.000543582	1.24e-05	6.66e-05	2.9e-06	2.13e-06	6.22e-05	0.000107973	3.98e-05	0.000954041	0.000171488	0.00337568	0.000464503	2.49e-05	0.000134809	8e-05	0.000190639	0.000310373	0.000301282	0.000122725	0.000171597	2.53e-05	4.17e-05	3.34e-06	6.81e-05	9.67e-06	8.96e-06	0.000295532	0.000232402	5.27e-05	0.000674619	0.00192217	0.00641919	0.00114502	0.000248111	0.00206221	0.000203391	0.00976027	0.0020095	0.000278758	0.000258248
148337	0.970072	Eukaryota	Fungi	Ascomycota	Sordariomycetes	Diaporthales	Gnomoniaceae	Plagiostoma	2	3.7e-08	5.97e-10	2.59e-08	6.38e-10	9.23e-09	2.94e-08	2.16e-08	7.98e-08	1.46e-08	9.16e-09	1.3e-07	3.92e-09	2.8e-08	1.7e-08	1.06e-08	1.28e-08	1.01e-08	3.6e-07	1.76e-08	8.39e-07	3.16e-09	3.42e-08	3.83e-09	1.24e-08	2.34e-08	8.78e-10	1.3e-07	1.67e-07	6.59e-09	3.71e-08	1.07e-06	1.78e-06	8.68e-07	1.17e-08	3.37e-07	2.28e-08	8.36e-07	3.6e-07	1.6e-08	9.11e-09
1940564	0.995661	Eukaryota	Fungi	Ascomycota	Sordariomycetes	Diaporthales	Juglanconidaceae	Juglanconis	2	0.00067046	1.32e-05	6.98e-05	1.7e-06	2.69e-06	5.07e-05	0.000110948	8.93e-05	0.000338251	0.000118577	0.000604739	0.000108679	1.16e-05	8.9e-05	2.89e-05	0.000105534	0.00029799	0.000171102	0.000153962	0.000287747	3.7e-05	1.6e-05	2.59e-06	0.000101269	9.29e-06	6.16e-06	0.000264477	0.000156715	3.99e-05	0.000461979	0.00123325	0.00310614	0.000608503	0.00019186	0.00145284	3.8e-05	0.00395078	0.000841229	0.000175569	0.000148544
5455	0.757916	Eukaryota	Fungi	Ascomycota	Sordariomycetes	Glomerellales	Glomerellaceae	Colletotrichum	2	0.000243791	1.34e-05	0.000172883	1.45e-06	1.9e-06	0.000125742	0.000118098	0.000297083	0.000236677	0.000360018	0.000271719	0.000183727	0.000158474	0.000285434	0.000144329	0.000182167	0.00029071	2.71e-05	0.00016044	0.000292411	2.85e-05	2.61e-05	1.4e-05	5.31e-05	5.98e-06	4.38e-06	6.29e-05	3.26e-05	5.09e-05	7.36e-05	0.000198471	0.000363409	0.000297379	0.000204425	0.000361171	2.25e-05	0.000654574	0.000330316	0.000227429	0.000134802
1036719	0.94201	Eukaryota	Fungi	Ascomycota	Sordariomycetes	Glomerellales	Plectosphaerellaceae	Verticillium	2	4.48e-05	3.78e-06	2.96e-05	3.65e-07	3.13e-07	1.43e-05	2.36e-05	4.4e-05	5.88e-05	8.29e-05	5.85e-05	3.39e-05	4.18e-05	6.4e-05	0.000154669	4.12e-05	8.9e-05	4.95e-06	3.18e-05	3.83e-05	5.18e-06	5.65e-06	1.83e-06	1.19e-05	2.68e-06	9.84e-07	1.43e-05	5.82e-06	2.18e-05	1.47e-05	3.06e-05	6.52e-05	5.43e-05	2.02e-05	7.94e-05	2.8e-06	0.000138137	8.55e-05	4.6e-05	2.35e-05
110564	0.959231	Eukaryota	Fungi	Ascomycota	Sordariomycetes	Hypocreales	Bionectriaceae	Clonostachys	2	7.51e-06	5.61e-07	2.94e-05	1.55e-07	1.1e-07	4.98e-06	6.45e-06	1.03e-05	1.71e-05	2.18e-05	1.74e-05	1.22e-05	3.79e-06	2.02e-05	3.83e-06	2.87e-05	2.96e-05	9.44e-07	1.26e-05	1.85e-05	1.7e-06	2.16e-06	1.13e-06	3.34e-06	7.05e-07	1.62e-07	4.01e-06	2.13e-06	2.65e-06	5.3e-06	8.33e-06	1.19e-05	2.02e-05	4.82e-06	2.11e-05	7.07e-07	3.36e-05	2.19e-05	1.28e-05	7.79e-06
409227	0.857642	Eukaryota	Fungi	Ascomycota	Sordariomycetes	Hypocreales	Bionectriaceae	Gliomastix	2	6.09e-06	5.52e-07	3.01e-06	3.13e-08	9.54e-08	3.78e-06	3.88e-06	2.6e-06	1.31e-05	1.36e-05	1.21e-05	6.86e-06	1.15e-05	1.63e-05	3.18e-06	1.62e-05	2.47e-05	8.67e-07	5.37e-06	1.04e-05	1.61e-06	7.44e-07	8.4e-07	1.99e-06	1.55e-07	1.18e-07	3.41e-06	2.25e-06	2.48e-06	2.85e-06	8.62e-06	1.57e-05	8.34e-06	2.27e-06	1.68e-05	3.43e-07	2.91e-05	1.21e-05	7.77e-06	4.99e-06
5110	0.994827	Eukaryota	Fungi	Ascomycota	Sordariomycetes	Hypocreales	Clavicipitaceae	Claviceps	2	3.22e-05	1.57e-05	0.000106749	1.98e-07	2.79e-07	2.72e-06	2.8e-05	2.66e-05	9.55e-05	4.71e-05	3.27e-05	1.66e-05	3.25e-05	6.73e-05	6.68e-06	5.84e-05	4.95e-05	2.55e-06	7.04e-05	0.000121518	2.96e-06	6.48e-06	6.2e-06	9.07e-06	5.94e-06	1.51e-06	2.31e-05	2.89e-05	2.82e-05	1.26e-05	3.85e-05	8.06e-05	0.000152548	1.18e-05	0.000170568	1.75e-05	0.00027857	9.14e-05	5.23e-05	7.69e-05
5112	0.952259	Eukaryota	Fungi	Ascomycota	Sordariomycetes	Hypocreales	Clavicipitaceae	Epichloe	2	1.69e-05	1.38e-06	0.000104517	1.86e-07	1.53e-07	1.69e-05	2.1e-05	2.7e-05	4.19e-05	2.44e-05	2.05e-05	1.5e-05	1.17e-05	2.26e-05	1.36e-05	2.74e-05	3.45e-05	2.32e-06	2.05e-05	2.5e-05	7.05e-06	5.78e-06	1.36e-06	3.55e-06	7.78e-07	6.38e-07	8.96e-06	1e-05	1.38e-05	2.05e-05	3.24e-05	6.56e-05	6.93e-05	4.14e-05	4.42e-05	2.36e-06	5.07e-05	4.09e-05	1.65e-05	1.11e-05
5529	0.985431	Eukaryota	Fungi	Ascomycota	Sordariomycetes	Hypocreales	Clavicipitaceae	Metarhizium	2	1.59e-05	1.29e-06	2.57e-05	1.33e-07	1.3e-07	6.48e-06	2.59e-05	1.03e-05	3.78e-05	4e-05	2.01e-05	1.47e-05	1.14e-05	3.04e-05	1.49e-05	2.68e-05	3.48e-05	2.75e-06	2.18e-05	2.83e-05	1.29e-06	3.18e-06	7.95e-07	4.87e-06	7.42e-07	4.82e-07	8.03e-06	5.05e-06	2.9e-06	8.48e-06	1.74e-05	3.51e-05	3.06e-05	9.12e-06	4.46e-05	2.12e-06	7.05e-05	4.37e-05	3.15e-05	1.23e-05
311780	0.977101	Eukaryota	Fungi	Ascomycota	Sordariomycetes	Hypocreales	Clavicipitaceae	Paecilomyces	2	4.88e-05	8.72e-06	1.48e-05	1.07e-06	6.72e-07	8.43e-06	1.42e-05	2.99e-05	0.000181724	0.000491337	0.00014343	0.000161307	0.000164215	0.000994413	1.08e-05	0.000233376	0.000517644	1.6e-05	8.5e-05	0.000130465	1.2e-05	3.18e-05	3.43e-06	2.83e-05	1.75e-05	6.49e-06	3.64e-05	2.78e-05	0.000171054	1.68e-05	4.5e-05	6.18e-05	7.24e-05	1.62e-05	0.000113171	2.39e-05	0.000463246	0.000236958	0.000168027	6.94e-05
243023	0.873197	Eukaryota	Fungi	Ascomycota	Sordariomycetes	Hypocreales	Clavicipitaceae	Pochonia	2	6.14e-06	6.91e-07	1.1e-05	8.56e-08	4.22e-08	1.53e-06	6.85e-06	2.53e-06	2.06e-05	1.09e-05	1.08e-05	5.47e-06	7.36e-06	1.61e-05	1.72e-06	9.48e-06	2.29e-05	9.66e-07	1.09e-05	1.25e-05	8.67e-07	7.63e-07	5.33e-07	1.71e-06	2.65e-07	3.1e-07	2.56e-06	1.46e-06	1.65e-06	2.1e-06	8.42e-06	1.09e-05	2.5e-05	1.79e-06	1.46e-05	8.96e-07	2.64e-05	1.8e-05	1.04e-05	6.86e-06
475080	0.868745	Eukaryota	Fungi	Ascomycota	Sordariomycetes	Hypocreales	Clavicipitaceae	Torrubiella	2	3.06e-06	5.62e-07	1.58e-06	2.85e-08	6.47e-08	3.25e-06	1.51e-06	8.17e-07	7.83e-06	7.64e-06	4.98e-06	3.73e-06	4.71e-06	4.64e-06	2.47e-06	7.85e-06	1.27e-05	5.45e-07	5.13e-06	5.42e-06	4.48e-07	3.19e-07	2.57e-08	1.2e-06	1.27e-07	1.13e-07	1.69e-06	1.55e-06	1.65e-06	1.66e-06	3.33e-06	8.6e-06	7.25e-06	3.05e-06	1.28e-05	4.23e-07	1.6e-05	1.49e-05	8.55e-06	4.23e-06
45234	0.99024	Eukaryota	Fungi	Ascomycota	Sordariomycetes	Hypocreales	Cordycipitaceae	Cordyceps	2	9.63e-05	1.3e-05	7.6e-05	8.33e-07	3.87e-07	6.52e-05	0.000102782	4.38e-05	0.000204689	0.000487306	0.000174803	0.000147128	0.000220094	0.000670693	4.87e-05	0.000193346	0.000391433	1.33e-05	0.000126882	0.000121746	3.63e-05	3.54e-05	1.05e-05	4.06e-05	9.14e-06	6.67e-06	4.43e-05	2.3e-05	0.000113579	3.13e-05	9.19e-05	0.000139977	0.000193364	4.39e-05	0.000251915	1.65e-05	0.000438105	0.000271838	0.000239305	9.24e-05
291363	0.981533	Eukaryota	Fungi	Ascomycota	Sordariomycetes	Hypocreales	Cordycipitaceae	Lecanicillium	2	9.6e-06	1.16e-06	1.32e-06	1.3e-07	1.16e-07	1.24e-05	9.53e-06	2.62e-05	2.52e-05	2.48e-05	1.79e-05	1.31e-05	1.15e-05	1.79e-05	6.3e-06	2.01e-05	3.08e-05	1.3e-06	1.87e-05	2.26e-05	3.03e-06	1.91e-06	7.3e-07	3.43e-06	6.35e-07	1.38e-07	5.93e-06	2.8e-06	2.28e-06	3.82e-06	1.22e-05	1.96e-05	2.83e-05	5.7e-06	3.03e-05	8.45e-07	5.18e-05	4.42e-05	1.45e-05	1.07e-05
73504	0.847602	Eukaryota	Fungi	Ascomycota	Sordariomycetes	Hypocreales	Hypocreaceae	Cladobotryum	2	5.05e-06	1.04e-06	7.12e-06	7.01e-08	4.85e-08	4.41e-06	7.5e-06	2.13e-06	1.53e-05	1.33e-05	1.24e-05	6.67e-06	7.73e-06	1.85e-05	4.12e-06	2.16e-05	2.81e-05	1.01e-06	6.42e-06	1.2e-05	8.23e-07	1.45e-06	2.24e-07	1.44e-06	2.1e-07	1.69e-07	2.35e-06	1.2e-06	8.07e-07	4.28e-06	5.6e-06	1.16e-05	3.02e-05	4.47e-06	1.3e-05	6.08e-07	1.83e-05	1.06e-05	9.18e-06	5.31e-06
5130	0.986483	Eukaryota	Fungi	Ascomycota	Sordariomycetes	Hypocreales	Hypocreaceae	Hypomyces	2	8.02e-06	1.73e-06	1.6e-06	8.69e-08	8.93e-08	1.86e-06	7.02e-06	7.79e-06	2.28e-05	2.53e-05	1.68e-05	1.16e-05	1.04e-05	2.42e-05	2.15e-06	2.32e-05	2.81e-05	1.69e-06	1.09e-05	1.5e-05	7.87e-07	2.07e-06	6.17e-07	2.44e-06	5.84e-07	3.14e-07	2.67e-06	2.34e-06	3.79e-06	4.27e-06	1.18e-05	1.6e-05	1.2e-05	4.65e-06	2.05e-05	1.1e-06	2.69e-05	2.46e-05	7.59e-06	6.89e-06
5543	0.986179	Eukaryota	Fungi	Ascomycota	Sordariomycetes	Hypocreales	Hypocreaceae	Trichoderma	2	7.51e-05	1.53e-05	8.3e-05	2.73e-06	1.01e-06	4.88e-05	6.84e-05	9.54e-05	0.000250304	0.000155721	0.000161842	7.42e-05	8.65e-05	0.00018848	0.000133139	0.000205159	0.000391552	9.58e-06	9.73e-05	0.000187675	4.54e-05	0.000191709	2.23e-05	2.35e-05	4.75e-06	2.82e-06	3.47e-05	2.14e-05	4.04e-05	4.15e-05	0.000156681	0.000145816	0.000185114	5.58e-05	0.00017601	5.62e-06	0.000334998	0.000239215	0.000154666	9.07e-05
57138	0.928211	Eukaryota	Fungi	Ascomycota	Sordariomycetes	Hypocreales	Nectriaceae	Calonectria	2	2.29e-05	1.67e-06	1.38e-05	1.49e-07	1.77e-07	8.71e-06	1.88e-05	1.12e-05	3.49e-05	5.04e-05	3.11e-05	1.91e-05	2.01e-05	3.13e-05	1.46e-05	3.57e-05	5.14e-05	2.98e-06	2.77e-05	2.84e-05	3.51e-06	2.66e-06	9.65e-07	7.27e-06	1.01e-06	4.42e-07	9.06e-06	4.93e-06	5.92e-06	8.03e-06	2.74e-05	4.33e-05	5.83e-05	1.23e-05	4.43e-05	1.43e-06	8.48e-05	5.02e-05	3.13e-05	1.87e-05
2060652	0.960292	Eukaryota	Fungi	Ascomycota	Sordariomycetes	Hypocreales	Nectriaceae	Corinectria	2	6.79e-06	3.99e-07	1.57e-05	7.4e-09	5.79e-08	1.02e-06	5.27e-06	4.59e-06	1.32e-05	1.49e-05	6.55e-06	6.02e-06	5.57e-06	1.39e-05	3.4e-06	1.16e-05	1.53e-05	7.6e-07	3.37e-06	3.35e-05	9.57e-07	5.8e-07	1.57e-07	1.79e-06	3.19e-07	8.96e-08	2.06e-06	1.11e-06	1.29e-06	1.71e-06	5.72e-06	7.44e-06	1.16e-05	3.49e-06	1.09e-05	3.16e-07	2.08e-05	1.47e-05	1.03e-05	4.88e-06
1620264	0.985225	Eukaryota	Fungi	Ascomycota	Sordariomycetes	Hypocreales	Nectriaceae	Dactylonectria	2	5.54e-06	2.93e-07	4.81e-06	4.36e-08	8.54e-08	3.87e-06	6.41e-06	2.76e-06	1.16e-05	1.74e-05	1.45e-05	7.35e-06	2.22e-06	1.17e-05	2.66e-06	1.29e-05	2.15e-05	8.06e-07	7.03e-06	1.02e-05	1.18e-06	9.89e-07	3.17e-07	1.69e-06	2.58e-07	1.75e-07	1.71e-06	1.03e-06	2.08e-06	1.98e-06	5.22e-06	1.01e-05	1.19e-05	3.69e-06	1.71e-05	7.76e-07	2.51e-05	1.51e-05	1.22e-05	7.15e-06
5506	0.812301	Eukaryota	Fungi	Ascomycota	Sordariomycetes	Hypocreales	Nectriaceae	Fusarium	2	0.000168642	1.87e-05	0.000164295	1.87e-06	2.27e-06	7.37e-05	7.85e-05	0.000180501	0.000293347	0.00030169	0.000219189	0.000145859	0.000227034	0.000256623	5.72e-05	0.000233142	0.000348584	2.2e-05	0.000148945	0.000226589	3.93e-05	4.05e-05	7.13e-06	4.33e-05	6.14e-06	5.41e-06	5.45e-05	4.83e-05	3.96e-05	7.01e-05	0.000162376	0.000275402	0.000385658	0.000171418	0.000604622	1.74e-05	0.000747419	0.000439143	0.000233795	0.000172875
1079112	0.957136	Eukaryota	Fungi	Ascomycota	Sordariomycetes	Hypocreales	Nectriaceae	Ilyonectria	2	1.49e-05	1.27e-06	1.05e-05	3.93e-08	1.49e-07	4.37e-05	5.31e-05	2.47e-05	3.58e-05	2.49e-05	1.77e-05	1.23e-05	2.4e-05	2.02e-05	1.06e-05	1.84e-05	3.33e-05	1.56e-06	8.75e-06	1.97e-05	1.59e-06	2.5e-06	5.64e-07	2.67e-06	6.11e-07	4.98e-07	4.26e-06	2.1e-06	3.36e-06	6.44e-06	1.41e-05	1.95e-05	2.28e-05	8.53e-06	2.36e-05	1.65e-06	4.67e-05	2.47e-05	1.46e-05	8.67e-06
140106	0.937846	Eukaryota	Fungi	Ascomycota	Sordariomycetes	Hypocreales	Nectriaceae	Neonectria	2	2.82e-05	2.54e-06	1.75e-05	3.16e-07	1.84e-07	6.34e-06	1.61e-05	1.85e-05	4.7e-05	5.48e-05	5.04e-05	4.47e-05	6.1e-05	4.01e-05	8.63e-06	4.65e-05	5.82e-05	2.74e-06	2.03e-05	2.6e-05	3.34e-06	1e-05	2.33e-05	5.37e-06	1.75e-05	6.01e-07	4.23e-05	5.55e-06	4.98e-06	9.89e-06	1.9e-05	3.9e-05	4.54e-05	8.01e-06	5.88e-05	2.35e-06	0.000205172	6.48e-05	7.48e-05	4.73e-05
1491026	0.93488	Eukaryota	Fungi	Ascomycota	Sordariomycetes	Hypocreales	Nectriaceae	Thyronectria	2	1.74e-06	1.12e-07	5.45e-08	1.47e-09	1.08e-09	6.74e-08	4.97e-08	1.84e-07	4.94e-07	2.32e-07	2.88e-07	1.77e-06	6.49e-08	3.98e-08	1.72e-08	7.51e-07	3.48e-07	3.53e-08	7.52e-07	5.64e-07	9.65e-08	2.33e-08	8.72e-09	3.92e-07	3.58e-09	2.01e-09	2.22e-06	2.42e-07	1.49e-08	3.58e-07	3.45e-07	4.91e-07	9.88e-07	2.47e-08	9.11e-07	2.13e-09	3.7e-07	4.8e-07	3.42e-08	1.46e-07
42367	0.959424	Eukaryota	Fungi	Ascomycota	Sordariomycetes	Hypocreales	Ophiocordycipitaceae	Hirsutella	2	7.75e-06	5.1e-07	4.21e-06	2.27e-08	5.46e-08	5.24e-06	5.77e-06	1.09e-06	1.21e-05	1.74e-05	1.11e-05	6.75e-06	2.89e-06	2.79e-05	4.8e-06	1.54e-05	2.18e-05	1.1e-06	1.2e-05	2.4e-05	4.26e-07	1.33e-06	4.08e-07	1.45e-06	4.72e-07	1.65e-07	2.62e-06	1.5e-06	2.22e-06	3e-06	7.09e-06	1.3e-05	1.11e-05	3.29e-06	1.36e-05	3.27e-07	3.05e-05	2.25e-05	7.02e-06	6.52e-06
1052105	0.989221	Eukaryota	Fungi	Ascomycota	Sordariomycetes	Hypocreales	Ophiocordycipitaceae	Purpureocillium	2	3.38e-06	4.02e-07	2.91e-06	4.6e-08	7.81e-08	1.33e-06	3.7e-06	7.31e-06	1.21e-05	9.64e-06	6e-06	4.36e-06	4.13e-06	1.05e-05	2.25e-06	1.39e-05	2.18e-05	3.52e-07	8.37e-06	6.64e-06	5.75e-05	1.23e-05	6.48e-06	2.09e-06	3.4e-07	9.42e-08	6.43e-06	4.85e-06	8.09e-07	2.74e-06	7.28e-06	1.11e-05	7.61e-06	2.32e-06	2.35e-05	4e-07	2.17e-05	2.78e-05	6.96e-06	3.43e-06
29909	0.988956	Eukaryota	Fungi	Ascomycota	Sordariomycetes	Hypocreales	Ophiocordycipitaceae	Tolypocladium	2	2.96e-05	4.21e-06	6.42e-06	3.59e-07	9.08e-08	7.59e-06	2.83e-05	4.51e-05	5.13e-05	7.48e-05	4.06e-05	2.82e-05	5.3e-05	6.12e-05	1.15e-05	6.33e-05	0.000122676	3.58e-06	2.99e-05	5.39e-05	5.2e-06	7.53e-06	2.59e-06	9.79e-06	1.66e-06	6.41e-07	1.48e-05	8.47e-06	6.73e-06	1.43e-05	4.44e-05	6.84e-05	5.48e-05	1.15e-05	8.13e-05	2.14e-06	0.000118475	7.98e-05	0.000145404	2.04e-05
80382	0.927483	Eukaryota	Fungi	Ascomycota	Sordariomycetes	Hypocreales	Stachybotryaceae	Memnoniella	2	4.98e-06	3.58e-07	2.57e-06	4.94e-08	7.34e-08	1.4e-06	2.58e-06	3.87e-06	9.5e-06	7.49e-06	6.61e-06	4.67e-06	5.78e-06	7.26e-06	2.4e-06	1.02e-05	1.22e-05	3.89e-07	5.69e-06	3.84e-05	1.52e-06	2.91e-06	1.29e-06	1.61e-06	2.95e-07	1.45e-07	1.8e-06	1.21e-06	2.94e-06	1.99e-06	3.29e-06	7.1e-06	1.58e-05	1.92e-06	8.72e-06	2.61e-07	1.7e-05	1.02e-05	8.17e-06	3.81e-06
74721	0.98218	Eukaryota	Fungi	Ascomycota	Sordariomycetes	Hypocreales	Stachybotryaceae	Stachybotrys	2	5.78e-06	5e-07	4.53e-06	5.14e-08	1.41e-08	5.22e-07	2.96e-06	7.76e-06	1.02e-05	1.47e-05	1.05e-05	4.23e-06	5.63e-06	1.08e-05	1.89e-06	1.06e-05	1.2e-05	8.36e-07	4.94e-06	8.8e-06	1.33e-06	1.04e-06	1.47e-07	1.8e-06	1.49e-07	7.18e-08	1.8e-06	1.2e-06	9.04e-07	3.44e-06	7.51e-06	1.06e-05	9.94e-06	2.09e-06	1.57e-05	4e-07	2.07e-05	1.32e-05	7.89e-06	3.21e-06
231006	0.963548	Eukaryota	Fungi	Ascomycota	Sordariomycetes	Hypocreales		Trichothecium	2	1.27e-05	1.2e-06	5.8e-06	1.05e-07	1.91e-07	9.61e-06	1.65e-05	9.39e-06	2.21e-05	1.79e-05	1.54e-05	1.28e-05	1.57e-05	2.16e-05	8.62e-06	2.92e-05	2.86e-05	1.05e-06	1.47e-05	1.97e-05	1.08e-05	6.61e-06	1.14e-06	4.3e-06	7.29e-07	6.92e-07	4.92e-06	2.97e-06	3.42e-06	6.2e-06	1.23e-05	1.54e-05	3.76e-05	5.45e-06	2.01e-05	1.1e-06	5.74e-05	3.16e-05	1.84e-05	9.97e-06
1491576	0.980803	Eukaryota	Fungi	Ascomycota	Sordariomycetes	Magnaporthales	Magnaporthaceae	Magnaporthiopsis	2	1.23e-05	1.01e-06	3.91e-06	7.05e-08	5.57e-08	4.18e-06	1.54e-05	1.75e-05	1.33e-05	1.73e-05	1.51e-05	5.58e-06	5.05e-06	1.43e-05	6.19e-06	1.11e-05	2.46e-05	1.86e-06	4.98e-06	9.82e-06	1.58e-06	1.37e-06	8.42e-07	3.45e-06	4.87e-07	2.01e-07	4.94e-06	2.33e-06	1.34e-06	5.62e-06	7.91e-06	1.57e-05	1.39e-05	1.96e-06	1.85e-05	3.96e-07	3.52e-05	1.81e-05	1.56e-05	4.35e-06
40655	0.855871	Eukaryota	Fungi	Ascomycota	Sordariomycetes	Magnaporthales	Ophioceraceae	Pseudohalonectria	2	1.02e-05	7.57e-07	4.15e-06	5.28e-08	1.18e-07	1.53e-06	7.14e-06	1.27e-05	1.55e-05	1.67e-05	1.08e-05	6.33e-06	1.04e-05	8.3e-06	1.18e-05	1.34e-05	1.9e-05	1.26e-06	5.98e-06	1.11e-05	1.23e-06	8.3e-07	1.5e-07	3.71e-06	3.92e-07	3.47e-07	4.72e-06	2.04e-06	1.99e-06	2.4e-06	1.23e-05	1.11e-05	1.52e-05	4.03e-06	1.38e-05	4.22e-07	3.4e-05	1.3e-05	1.06e-05	4.55e-06
2174073	0.960909	Eukaryota	Fungi	Ascomycota	Sordariomycetes	Microascales	Ceratocystidaceae	Berkeleyomyces	2	2.87e-06	2.06e-07	2.23e-06	7.51e-08	3.61e-08	5.61e-07	2.02e-06	4.15e-06	6.6e-06	9.22e-06	5.82e-06	2.18e-06	9.11e-06	1.37e-05	1.02e-06	1.91e-05	1.36e-05	7e-07	1.68e-05	2.47e-05	4.56e-07	6.21e-07	1.41e-07	1.02e-06	1.07e-07	5.2e-08	1.44e-06	1.02e-06	1.08e-06	2.53e-06	4.57e-06	7.68e-06	8.14e-06	1.25e-06	2.54e-06	2.5e-07	1.13e-05	6.86e-06	7.39e-06	3.99e-06
5157	0.881396	Eukaryota	Fungi	Ascomycota	Sordariomycetes	Microascales	Ceratocystidaceae	Ceratocystis	2	1.02e-05	5.62e-07	8.52e-06	1.04e-07	1.16e-07	2.76e-05	1.66e-05	3.25e-05	3.2e-05	2.64e-05	1.74e-05	1.09e-05	8.59e-06	1.26e-05	4.56e-06	1.95e-05	1.9e-05	1.97e-06	9.69e-06	1.51e-05	3.07e-06	2.88e-06	1.49e-07	2.32e-06	7.93e-07	1.99e-07	2.5e-05	2.23e-06	3.09e-06	4e-06	1.68e-05	1.83e-05	3.28e-05	7.62e-06	2.16e-05	1.67e-06	3.81e-05	2.38e-05	1.52e-05	7.58e-06
41687	0.98694	Eukaryota	Fungi	Ascomycota	Sordariomycetes	Microascales	Microascaceae	Scedosporium	2	1.75e-05	1.89e-06	8.23e-06	1.07e-07	2.68e-07	3.14e-06	8.89e-06	3.6e-05	2.5e-05	3.33e-05	3.81e-05	1.86e-05	1.96e-05	2e-05	1.04e-05	1.74e-05	3.44e-05	2.4e-06	1.32e-05	2.3e-05	2.25e-06	2.1e-06	5.5e-07	3.33e-06	9.03e-07	7.39e-07	5.14e-06	2.99e-06	3.67e-06	7.95e-06	1.39e-05	3.03e-05	3.44e-05	2.02e-05	3.32e-05	2.27e-06	5.75e-05	4.6e-05	1.81e-05	2.62e-05
5153	0.829429	Eukaryota	Fungi	Ascomycota	Sordariomycetes	Ophiostomatales	Ophiostomataceae	Ceratocystiopsis	2	9.56e-06	7.7e-07	1.77e-06	7.52e-08	1.08e-07	2.6e-06	4.01e-06	1.78e-06	1.33e-05	1.3e-05	1.31e-05	5.62e-06	1.65e-05	1.41e-05	1.15e-05	1.29e-05	1.78e-05	1.6e-06	7.12e-06	1.63e-05	1.64e-06	1.57e-06	8.77e-07	3.86e-06	1.67e-07	2.89e-07	3.74e-06	1.85e-06	2.95e-06	6.66e-06	1.31e-05	2.09e-05	1.53e-05	4.69e-06	1.9e-05	7.58e-07	3.5e-05	2.42e-05	1.6e-05	6.45e-06
96312	0.966369	Eukaryota	Fungi	Ascomycota	Sordariomycetes	Ophiostomatales	Ophiostomataceae	Leptographium	2	1.3e-05	8.04e-07	2.74e-06	6.2e-08	9.66e-08	5.2e-06	6.37e-06	1.18e-05	2.07e-05	1.65e-05	1.05e-05	7.1e-06	1.53e-05	1.81e-05	9.92e-06	1.78e-05	2.02e-05	1.22e-06	7.06e-06	1.43e-05	1.6e-05	1.71e-06	4.53e-07	4.17e-06	4.83e-07	2.11e-07	5.44e-06	2.09e-06	2.56e-06	3.21e-06	6.25e-06	1.18e-05	1.14e-05	5.26e-06	2.58e-05	4.57e-07	3.97e-05	3.03e-05	1.25e-05	8.59e-06
5159	0.820252	Eukaryota	Fungi	Ascomycota	Sordariomycetes	Ophiostomatales	Ophiostomataceae	Ophiostoma	2	1.56e-05	1.43e-06	4.49e-06	5.39e-07	6.67e-08	6.64e-06	9.14e-06	7.54e-06	2.42e-05	2.06e-05	2.23e-05	9.48e-06	1.73e-05	5.45e-05	2.02e-05	1.98e-05	3.48e-05	2e-06	7.94e-06	2.97e-05	1.8e-05	2.6e-06	3.34e-06	3.66e-06	9e-07	1.4e-06	9.84e-06	4.42e-06	3.73e-06	1.02e-05	6.25e-05	3.68e-05	1.61e-05	1.8e-05	4.27e-05	8.42e-07	7.18e-05	5.55e-05	3.31e-05	1.22e-05
45340	0.912938	Eukaryota	Fungi	Ascomycota	Sordariomycetes	Ophiostomatales	Ophiostomataceae	Raffaelea	2	5.71e-05	3.82e-06	1.89e-05	2.84e-07	6.29e-07	2.06e-05	2.93e-05	6.07e-05	7.23e-05	7.02e-05	5.56e-05	3.64e-05	4.21e-05	6.91e-05	4.39e-05	7.18e-05	9.36e-05	5.99e-06	3.69e-05	5.58e-05	9.07e-06	6.52e-06	1.88e-06	1.65e-05	2.08e-06	1.49e-06	2.19e-05	9.6e-06	1.68e-05	2.48e-05	5.86e-05	9.24e-05	0.000130433	2.52e-05	9.1e-05	3.25e-06	0.000152888	9.42e-05	6.27e-05	2.82e-05
29907	0.995427	Eukaryota	Fungi	Ascomycota	Sordariomycetes	Ophiostomatales	Ophiostomataceae	Sporothrix	2	1.35e-05	9.69e-07	9.4e-06	8.64e-08	2.48e-07	1.28e-05	1.05e-05	2.89e-05	2.72e-05	3.3e-05	1.67e-05	1.23e-05	1.79e-05	3.36e-05	1.19e-05	2.67e-05	3.92e-05	7.95e-07	1.87e-05	1.75e-05	7.84e-06	8.08e-06	2.35e-06	6.07e-06	1.37e-06	4.49e-07	8.85e-06	5.72e-06	7.01e-06	1.11e-05	1.76e-05	2.73e-05	5.68e-05	1.48e-05	3.55e-05	9.57e-07	5.72e-05	3.64e-05	4.58e-05	1.47e-05
95344	0.798487	Eukaryota	Fungi	Ascomycota	Sordariomycetes	Sordariales	Cephalothecaceae	Cephalotheca	2	2.29e-08	3.57e-09	4.6e-09	1.43e-10	1.05e-10	6.45e-09	4.72e-09	1.75e-08	3.22e-09	2.04e-09	1.25e-09	1.51e-07	6.33e-09	3.77e-09	1.84e-07	1.28e-07	3.94e-07	1.32e-09	3.84e-09	1.04e-09	1.41e-08	3.07e-10	8.17e-10	1.22e-08	3.47e-10	1.85e-08	7.87e-10	1.1e-08	1.42e-09	1.14e-09	2.86e-09	1.64e-07	7.76e-09	9.43e-08	6.2e-07	2.8e-09	2.49e-07	1.22e-07	1.34e-07	8.96e-10
1934349	0.972121	Eukaryota	Fungi	Ascomycota	Sordariomycetes	Sordariales	Chaetomiaceae	Amesia	2	6.82e-06	1.52e-06	4.78e-06	6.56e-08	1.77e-07	7.05e-07	6.53e-06	7.34e-06	1.85e-05	1.82e-05	1.51e-05	7.14e-06	8.57e-06	2.81e-05	7.78e-05	1.56e-05	2.47e-05	7.63e-07	9.62e-06	1.27e-05	1.64e-06	2.84e-06	8.26e-07	2.99e-06	1.86e-07	3.04e-07	4.27e-06	2.11e-06	3.38e-06	3.4e-06	8.12e-06	1.82e-05	1.26e-05	5.33e-06	2.08e-05	6.47e-07	3.21e-05	4.2e-05	1.44e-05	1.4e-05
5149	0.977699	Eukaryota	Fungi	Ascomycota	Sordariomycetes	Sordariales	Chaetomiaceae	Chaetomium	2	4.12e-05	3.6e-06	2.82e-05	5.13e-07	1.05e-06	1.08e-05	3.28e-05	3.17e-05	6.83e-05	5.23e-05	3.66e-05	2.5e-05	4.05e-05	6.89e-05	0.000272899	5.54e-05	6.84e-05	2.29e-06	3.71e-05	3.57e-05	4.08e-05	4.87e-05	1.39e-05	1.94e-05	2.86e-06	1.17e-06	2.75e-05	1.21e-05	2.49e-05	2.34e-05	3.91e-05	6.16e-05	0.000104809	2.63e-05	0.00011937	2.53e-06	0.000145533	0.000114856	7.19e-05	2.65e-05
5144	0.937898	Eukaryota	Fungi	Ascomycota	Sordariomycetes	Sordariales	Chaetomiaceae	Podospora	2	9e-06	1.14e-06	2.79e-06	8.09e-08	1.01e-07	2.46e-06	5.26e-06	4.57e-06	1.5e-05	1.77e-05	9.99e-06	6.49e-06	1.07e-05	1.6e-05	9.65e-06	1.8e-05	2.21e-05	9.87e-07	8.47e-06	9.03e-06	1.81e-06	1.87e-06	3.78e-07	3.21e-06	2.14e-07	1.14e-07	4.41e-06	2.3e-06	2.28e-06	3.1e-06	1.18e-05	1.98e-05	1.49e-05	4.83e-06	1.75e-05	7.99e-07	3.46e-05	1.73e-05	1.24e-05	6.46e-06
1920207	0.965824	Eukaryota	Fungi	Ascomycota	Sordariomycetes	Sordariales	Chaetomiaceae	Thermothelomyces	2	7.17e-06	9.09e-07	4.16e-06	5.23e-08	1.11e-07	3.16e-06	5.93e-06	6.27e-06	1.52e-05	1.44e-05	8.48e-06	5.59e-06	6.18e-06	1.15e-05	1.15e-05	1.34e-05	1.96e-05	6.74e-07	7.63e-06	6.68e-06	1.13e-06	1.45e-06	8.09e-07	2.44e-06	2.96e-07	3.75e-07	3.06e-06	1.8e-06	7.68e-07	2.75e-06	9.06e-06	1.16e-05	1.21e-05	4.01e-06	1.7e-05	3.89e-07	2.15e-05	1.35e-05	6.86e-06	4.2e-06
2609811	0.941129	Eukaryota	Fungi	Ascomycota	Sordariomycetes	Sordariales	Chaetomiaceae	Thermothielavioides	2	1.13e-05	1.63e-06	1.2e-05	1.27e-07	3.58e-07	5.5e-06	5.76e-06	4.59e-06	1.04e-05	1.23e-05	1.19e-05	8.13e-06	6.73e-06	1.55e-05	1.93e-05	1.93e-05	3.04e-05	9.06e-07	9.6e-06	6.9e-06	5.28e-06	6.24e-06	2.84e-06	3.67e-06	8.77e-07	5.79e-07	5.61e-06	2.73e-06	3.71e-06	5.53e-06	8.81e-06	1.58e-05	1.92e-05	4.35e-05	5.05e-05	1.91e-06	4.64e-05	0.00013436	3.95e-05	7.53e-06
2558269	0.890951	Eukaryota	Fungi	Ascomycota	Sordariomycetes	Sordariales	Lasiosphaeriaceae	Episternus	2	5.43e-07	2.54e-07	5.82e-07	9.32e-09	9.83e-09	6.6e-07	8.67e-07	1.47e-06	2.29e-06	1.29e-06	1.71e-06	1.26e-06	8.59e-07	3.4e-06	9.32e-07	2.25e-06	7.86e-06	1.89e-07	1.93e-06	2.83e-06	1.32e-08	3.99e-08	2.48e-07	1.48e-07	1.13e-08	3.49e-09	6.17e-08	3.12e-08	1.14e-07	6.43e-08	6.99e-07	7.39e-07	3.61e-06	1.08e-07	3.17e-06	1.04e-08	1.77e-06	8.72e-07	6.08e-06	3.39e-06
92901	0.930079	Eukaryota	Fungi	Ascomycota	Sordariomycetes	Sordariales	Lasiosphaeriaceae	Lasiosphaeria	2	5.04e-10	1.39e-10	5.97e-09	1.45e-10	1.06e-10	6.71e-09	4.97e-09	1.81e-08	3.95e-07	1.28e-06	4.42e-07	9.02e-10	6.4e-09	2.93e-07	2.53e-09	2.92e-09	7.99e-07	2.2e-08	4.02e-09	2.22e-09	7.54e-10	6.2e-10	8.74e-10	2.56e-08	3.54e-10	1.99e-10	7.03e-08	2.99e-08	6.16e-08	1.27e-09	1.24e-07	2.71e-07	8.19e-09	2.68e-09	4.57e-09	6.51e-08	8.49e-07	1.27e-07	2.94e-07	8.62e-08
5140	0.978642	Eukaryota	Fungi	Ascomycota	Sordariomycetes	Sordariales	Sordariaceae	Neurospora	2	1.4e-05	4.98e-06	2.26e-05	1.6e-07	2.37e-07	1.67e-05	8.14e-05	0.000146165	4.47e-05	5.56e-05	1.62e-05	2.46e-05	9.24e-06	1.9e-05	5.94e-05	4.61e-05	3.79e-05	1.16e-06	2.52e-05	1.96e-05	4.97e-05	5.54e-05	5.18e-06	3.74e-06	5.4e-07	4.88e-07	6.9e-06	3.78e-06	4.11e-06	6.49e-06	1.51e-05	2.53e-05	4.06e-05	1.41e-05	3e-05	7.28e-07	4.01e-05	8.17e-05	2.42e-05	8.99e-06
65412	0.982227	Eukaryota	Fungi	Ascomycota	Sordariomycetes	Togniniales	Togniniaceae	Phaeoacremonium	2	2.74e-05	2.57e-06	3.16e-05	9.87e-08	2.94e-07	1.25e-05	1.07e-05	1e-05	3.38e-05	2.99e-05	1.85e-05	2.3e-05	1.1e-05	6.08e-05	8.83e-06	4.22e-05	0.0001	5.08e-06	1.91e-05	8.03e-05	1.52e-06	1.12e-06	7.44e-07	1.02e-05	1.59e-06	1.68e-07	1.36e-05	4.38e-06	3.5e-06	9.16e-06	2.74e-05	3.79e-05	1.55e-05	5.08e-06	4.51e-05	1.37e-06	0.000166319	5.18e-05	8.89e-05	1.91e-05
416013	0.956923	Eukaryota	Fungi	Ascomycota	Sordariomycetes	Xenospadicoidales	Xenospadicoidaceae	Lentomitella	2	1.59e-07	1.78e-09	6.67e-08	1.43e-09	1.05e-09	6.69e-08	4.99e-08	1.82e-07	3.34e-08	4.49e-07	2.85e-07	1.05e-08	2.54e-07	7.56e-07	3.96e-08	7.66e-07	7.24e-07	3.64e-07	4.04e-08	2.96e-07	1.16e-08	2.22e-07	8.88e-09	4.8e-08	3.48e-09	2.01e-09	8.4e-09	2.52e-09	6.89e-08	1.3e-08	8.32e-07	2e-08	8.25e-08	2.98e-08	4.95e-07	1.19e-07	1.05e-06	2.77e-07	9.29e-07	3.3e-08
112177	0.991782	Eukaryota	Fungi	Ascomycota	Sordariomycetes	Xylariales	Apiosporaceae	Arthrinium	2	3.66e-05	5e-06	1.12e-05	2.93e-07	2.31e-07	1.83e-05	1.76e-05	1.15e-05	9.5e-05	6.23e-05	3.66e-05	2.5e-05	4.08e-05	5.06e-05	1.84e-05	3.77e-05	5.16e-05	3.37e-06	1.79e-05	3.02e-05	8.31e-06	1.77e-05	2.09e-06	1.07e-05	9.83e-07	9.17e-07	1.76e-05	7.72e-06	8.44e-06	1.46e-05	4.31e-05	4.48e-05	6.39e-05	2.21e-05	6.97e-05	2.59e-06	0.000136495	5.52e-05	3.7e-05	2.85e-05
140192	0.953122	Eukaryota	Fungi	Ascomycota	Sordariomycetes	Xylariales	Diatrypaceae	Eutypella	2	1.59e-06	5.9e-10	3.71e-07	4.49e-10	3.27e-10	2.11e-08	1.56e-08	5.69e-08	1.08e-07	2.17e-07	7.61e-07	3.37e-09	1.97e-08	1.2e-08	1.38e-08	9.19e-09	7.29e-09	6.88e-08	1.26e-08	1.38e-06	4.02e-09	2.92e-09	2.79e-09	1.07e-08	1.09e-09	6.3e-10	2.68e-08	4.68e-08	4.78e-09	7.82e-07	1.12e-08	6.54e-09	2.58e-08	9.56e-09	1.44e-08	6.27e-09	8.4e-08	1.81e-07	1.3e-08	1.15e-08
326606	0.988255	Eukaryota	Fungi	Ascomycota	Sordariomycetes	Xylariales	Hypoxylaceae	Annulohypoxylon	2	7.49e-05	2.69e-06	3.26e-06	1.65e-07	2.97e-07	1.01e-05	8.31e-06	2.14e-05	0.000146436	0.000899524	0.000350434	0.000693106	0.000678869	0.000377624	3.64e-05	0.000185228	0.000180829	3.29e-06	3.59e-05	5.43e-05	4.06e-06	2.79e-06	1.38e-06	1.52e-05	4.57e-06	1.04e-06	2.14e-05	7.67e-06	7.7e-06	1.22e-05	1.69e-05	3.35e-05	7.73e-05	2.48e-05	0.000163034	3.65e-05	0.00037383	4.78e-05	3.88e-05	2.34e-05
42360	0.99031	Eukaryota	Fungi	Ascomycota	Sordariomycetes	Xylariales	Hypoxylaceae	Daldinia	2	4.16e-05	2.17e-06	1.47e-05	3.27e-07	1.41e-07	1.27e-05	2.85e-05	1.74e-05	4.81e-05	4.89e-05	3.48e-05	1.96e-05	2.13e-05	4.68e-05	4.52e-05	3.71e-05	4.76e-05	1.1e-06	3.23e-05	7.17e-05	4.56e-06	5.4e-06	1.12e-06	6.62e-06	1.28e-06	8.23e-07	9.55e-06	5.16e-06	6.67e-06	1.64e-05	2.61e-05	3.86e-05	5.62e-05	3.48e-05	5.18e-05	1.45e-06	8.46e-05	4.73e-05	2.93e-05	1.91e-05
42308	0.966116	Eukaryota	Fungi	Ascomycota	Sordariomycetes	Xylariales	Hypoxylaceae	Hypoxylon	2	2.47e-05	1.27e-06	2.47e-06	1.21e-07	1.3e-07	8.51e-06	9.63e-06	8.16e-06	2.38e-05	3.65e-05	1.31e-05	1.35e-05	8.1e-06	2.74e-05	1.01e-05	2.59e-05	3.67e-05	9.49e-07	1.58e-05	3.2e-05	1.83e-06	1.47e-06	3.84e-07	4.63e-06	7.27e-07	2.52e-07	3.9e-06	3.56e-06	1.8e-06	8.06e-06	1.75e-05	2.37e-05	3.18e-05	6.17e-06	3.4e-05	7.36e-07	4.97e-05	2.79e-05	2.09e-05	8.04e-06
67608	0.995994	Eukaryota	Fungi	Ascomycota	Sordariomycetes	Xylariales	Microdochiaceae	Microdochium	2	7.28e-06	7.53e-07	5.22e-06	5.17e-08	1.96e-07	3.1e-07	6.36e-06	2.36e-06	1.1e-05	1.19e-05	9.31e-06	4.04e-06	9.72e-06	1.48e-05	2.48e-06	1.18e-05	1.84e-05	2.99e-07	8.08e-06	7.91e-06	1.03e-06	1.74e-06	1.28e-06	3.51e-06	2.77e-07	2.68e-07	4.46e-06	1.41e-06	2.51e-06	5.18e-06	1.24e-05	1.22e-05	1.2e-05	2.07e-05	4.9e-05	1.44e-05	2.87e-05	7e-05	1e-05	3.46e-06
37840	0.979281	Eukaryota	Fungi	Ascomycota	Sordariomycetes	Xylariales	Sporocadaceae	Pestalotiopsis	2	1.91e-05	2.21e-06	8.22e-06	1.3e-07	1.13e-07	7.19e-06	1.28e-05	1.44e-05	2.22e-05	2.79e-05	1.97e-05	1.36e-05	1.21e-05	3.27e-05	8.79e-06	2.82e-05	3.23e-05	2.17e-06	1.72e-05	1.82e-05	1.68e-06	2.04e-06	4.3e-07	6.49e-06	5.79e-07	3.02e-07	6e-06	3.84e-06	2.66e-06	6.95e-06	2.25e-05	3.03e-05	3e-05	9.32e-06	4.13e-05	1.37e-06	6.52e-05	4.09e-05	2.17e-05	1.34e-05
743111	0.848405	Eukaryota	Fungi	Ascomycota	Sordariomycetes	Xylariales	Xylariaceae	Amphirosellinia	2	3.93e-06	4.44e-07	9.73e-06	4.55e-08	4.93e-08	3.33e-06	3.5e-06	5.06e-06	6.66e-06	1.03e-05	4.79e-06	3.57e-06	2.35e-06	7.25e-06	1.24e-06	5.41e-06	9.35e-06	7.31e-07	1.4e-06	3.92e-06	9.02e-07	3.94e-07	2.01e-08	1.23e-06	1.28e-07	4.69e-08	7.1e-07	9.4e-07	1.11e-06	7.47e-07	3.37e-06	6.88e-06	5.99e-06	2.16e-06	1.31e-05	8.33e-07	1.58e-05	1.14e-05	4.78e-06	2.37e-06
110525	0.936989	Eukaryota	Fungi	Ascomycota	Sordariomycetes	Xylariales	Xylariaceae	Kretzschmaria	2	2.01e-05	1.2e-06	4.1e-06	4.02e-07	8.33e-08	9.58e-06	1.26e-05	9.06e-06	3.57e-05	2.34e-05	1.81e-05	1.11e-05	4.09e-06	9.66e-06	1.45e-05	1.41e-05	1.38e-05	1.92e-06	1.81e-05	1.06e-05	4.17e-06	1.65e-06	3.62e-07	3.83e-06	3.14e-07	1.41e-07	4.52e-06	2.23e-06	1.48e-06	7.48e-06	1.29e-05	2.17e-05	3.61e-05	1.86e-05	1.99e-05	1.69e-06	4.56e-05	1.69e-05	1.43e-05	7.82e-06
77043	0.8694	Eukaryota	Fungi	Ascomycota	Sordariomycetes	Xylariales	Xylariaceae	Rosellinia	2	1.85e-05	8.57e-07	2.64e-06	1.92e-08	6.16e-08	7.23e-07	5.9e-06	1.04e-05	1.27e-05	1.62e-05	1.06e-05	9.37e-06	8.4e-06	1.14e-05	5.29e-06	1.28e-05	2.03e-05	1.51e-06	6.26e-06	1.92e-05	8.71e-07	7.81e-07	1.66e-07	4.07e-06	4.08e-07	3.11e-07	3.97e-06	1.95e-06	4.7e-06	3.94e-06	9.45e-06	1.41e-05	1.5e-05	6.05e-06	1.53e-05	7.82e-07	3.33e-05	1.84e-05	1.45e-05	9.72e-06
37991	0.940989	Eukaryota	Fungi	Ascomycota	Sordariomycetes	Xylariales	Xylariaceae	Xylaria	2	9.21e-05	8.5e-06	3.34e-05	6.37e-07	5.45e-07	6.38e-05	8.85e-05	8.59e-05	0.000146626	0.000181416	0.000130471	8.66e-05	0.000143849	0.000132239	4.91e-05	0.00010515	0.000148089	8.51e-06	8.93e-05	0.000140882	1.05e-05	1.19e-05	3.2e-06	2.21e-05	2.76e-06	1.82e-06	2.41e-05	1.4e-05	1.97e-05	2.83e-05	8.26e-05	0.000147911	0.000166768	3.19e-05	0.000200891	9.15e-06	0.0003394	0.000151171	0.000103426	5.67e-05
155415	0.986957	Eukaryota	Fungi	Ascomycota	Sordariomycetes	Xylariales		Monosporascus	2	0.000142729	5.32e-06	4.85e-05	2.47e-07	1.23e-06	3.91e-05	5.41e-05	0.000233505	0.000100416	9.84e-05	4.99e-05	4.43e-05	3.57e-05	5.52e-05	2.57e-05	5.72e-05	0.000105237	2.99e-06	0.000621971	0.00295531	8.04e-06	4.92e-06	2.1e-06	2.27e-05	1.75e-06	5.55e-07	3.03e-05	1.12e-05	1.6e-05	5.54e-05	4.8e-05	8.55e-05	0.000134189	4.67e-05	0.00014951	2.17e-06	0.000167673	0.000108657	4.42e-05	3.58e-05
1354494	0.989617	Eukaryota	Fungi	Ascomycota	Sordariomycetes	Xylariales		Phialemoniopsis	2	3.37e-05	3.42e-06	3.77e-06	9e-08	5.65e-08	6.57e-06	4.19e-06	1.24e-05	1.05e-05	1.48e-05	1.09e-05	9.73e-06	1.18e-05	1.7e-05	8.76e-06	1.58e-05	3.27e-05	8.28e-07	9.75e-06	8.67e-06	1.24e-05	1.16e-06	5.8e-07	7.32e-06	5.11e-07	2e-07	2.22e-05	3.41e-06	2.34e-06	7.55e-06	1.39e-05	2.09e-05	1.84e-05	7.35e-06	2.25e-05	9.19e-07	5.86e-05	4.64e-05	1.66e-05	6.87e-06
1629392	0.990963	Eukaryota	Fungi	Ascomycota	Sordariomycetes		Barbatosphaeriaceae	Barbatosphaeria	2	6.06e-06	1.25e-07	1.75e-07	4.13e-09	1.34e-08	4.95e-07	1.25e-07	3.96e-07	2.87e-06	5.12e-07	1.97e-06	6e-08	3.04e-07	2.04e-07	1.72e-07	1.64e-06	4.57e-06	9.87e-07	2.7e-07	5.43e-06	2.75e-08	3.8e-08	2.44e-08	1.01e-06	3.5e-08	3.66e-08	1.23e-06	5.92e-07	4.23e-08	1.16e-07	3.11e-06	3.37e-06	4.74e-07	1.09e-07	3.27e-06	3.63e-07	9.82e-06	2.62e-06	4.09e-07	7.96e-07
2588952	0.983933	Eukaryota	Fungi	Ascomycota	Sordariomycetes			Acrospeira	2	1.78e-07	1.81e-07	5.67e-08	1.13e-08	1.21e-09	7.53e-08	5.53e-08	2.06e-07	1.21e-07	1.07e-07	7.53e-08	8.34e-09	7.31e-08	3.2e-07	1.44e-08	3.31e-08	1.45e-06	2.66e-07	4.5e-08	7.29e-07	2.52e-07	8.1e-08	9.65e-09	5.35e-08	6.93e-08	7.27e-09	3.4e-08	5.96e-08	7.74e-08	1.35e-08	7.56e-07	1.46e-08	7.95e-07	2.58e-08	1.92e-07	3.95e-09	2.25e-08	2.87e-07	3.35e-07	1.49e-07
27331	0.99442	Eukaryota	Fungi	Ascomycota	Taphrinomycetes	Taphrinales	Protomycetaceae	Protomyces	2	1.21e-05	6.06e-06	2.16e-05	3.71e-07	1.71e-07	8.95e-06	2.69e-05	2.62e-05	6.58e-05	0.000244532	4.04e-05	2.55e-05	6.03e-05	5.92e-05	3.94e-05	4.86e-05	4.15e-05	2.02e-06	4.34e-05	5.97e-05	1.98e-05	1.74e-05	4.11e-06	2.82e-06	9.17e-07	1.29e-06	1.92e-05	1.18e-05	3.83e-05	1.92e-05	3.36e-05	2.21e-05	2.92e-05	2.57e-05	0.000118835	1.59e-06	6.92e-05	6.32e-05	3.53e-05	5.79e-05
109383	0.878429	Eukaryota	Fungi	Ascomycota				Sclerotium	2	0.00012069	2.78e-05	2.2e-05	6.51e-07	5.1e-07	2.74e-05	2.31e-05	4.15e-05	6.23e-05	7.51e-05	3.56e-05	4.3e-05	2.45e-05	4.67e-05	1.13e-05	0.000117271	0.000217822	7.21e-06	2.57e-05	0.000147856	1.39e-05	2.01e-05	9.2e-06	1.69e-05	1.35e-05	7.42e-06	2.27e-05	1.13e-05	1.86e-05	9.22e-06	6.01e-05	3.01e-05	5.4e-05	2.41e-05	4.67e-05	2.04e-06	5.58e-05	3.92e-05	9.05e-05	3.96e-05
139094	0.921229	Eukaryota	Fungi	Basidiomycota	Agaricomycetes	Agaricales	Clavariaceae	Mucronella	2	9.34e-10	2.48e-08	1.86e-08	5.91e-10	4.33e-10	2.67e-08	1.94e-08	7.26e-08	2.81e-07	1.64e-06	4.3e-07	8.62e-07	1.62e-06	1.68e-06	3.4e-08	2.59e-06	3.05e-06	5.37e-09	7.96e-07	9.1e-07	1.17e-09	1.18e-09	3.37e-09	1.08e-09	1.09e-08	7.89e-10	3.23e-09	7.3e-09	5.85e-09	4.69e-09	1.17e-08	1.17e-07	3.19e-08	6.13e-08	7.48e-07	1.23e-08	7.23e-07	7.9e-07	6.57e-07	1.26e-07
139265	0.941318	Eukaryota	Fungi	Basidiomycota	Agaricomycetes	Agaricales	Cyphellaceae	Cyphellopsis	2	1.06e-07	3.04e-08	3.5e-08	8.39e-10	6.11e-10	3.89e-08	2.86e-08	1.05e-07	3.43e-07	1.21e-08	4.99e-07	2.29e-07	3.69e-08	2.24e-08	1.54e-08	8.41e-07	1.34e-08	7.56e-08	2.51e-07	2.22e-07	4.58e-09	3.71e-09	5.07e-09	1.82e-09	2.04e-09	1.16e-09	4.84e-09	5.9e-08	6.69e-08	2.21e-07	1.94e-08	1.51e-07	4.73e-08	1.57e-08	3.84e-07	3.54e-09	2.16e-07	7.6e-07	2.16e-08	1.32e-08
5635	0.965818	Eukaryota	Fungi	Basidiomycota	Agaricomycetes	Agaricales	Mycenaceae	Panellus	2	1.09e-07	3.43e-09	5.84e-07	1.88e-08	4.9e-09	8.03e-07	1.44e-07	1.25e-06	3.41e-06	1.04e-06	4.59e-06	8.18e-07	2.18e-06	1.76e-06	2.24e-07	3.03e-06	2.87e-06	5.67e-07	1.65e-06	7.41e-06	1.97e-08	1.99e-07	1.48e-07	1.51e-07	8.3e-09	4.04e-08	2.62e-08	5.41e-07	2.95e-07	2.91e-08	3.84e-07	6.54e-07	2.67e-07	6.62e-07	1.07e-06	5.37e-08	5e-08	1.5e-06	9.64e-07	3.96e-07
139105	0.9905	Eukaryota	Fungi	Basidiomycota	Agaricomycetes	Agaricales	Physalacriaceae	Cylindrobasidium	2	4.52e-06	6.19e-08	5.19e-07	2.66e-08	8.87e-09	1.56e-07	9.17e-07	3.09e-07	1.71e-06	5.79e-06	8.81e-06	2.61e-06	1.11e-06	5.48e-07	2.98e-07	5.13e-06	3.1e-06	7.42e-07	4.13e-06	4.84e-06	4.32e-07	7.77e-08	3.77e-08	5.22e-07	7.97e-08	2.12e-08	7.38e-07	8.55e-07	3.29e-08	2.07e-06	2.04e-06	3.82e-06	2.02e-06	1.31e-07	1.22e-06	5.76e-08	2.56e-06	3.34e-06	1.35e-06	1.2e-06
937605	0.971312	Eukaryota	Fungi	Basidiomycota	Agaricomycetes	Agaricales	Physalacriaceae	Hymenopellis	2	4.3e-06	7.47e-07	8.3e-06	1.04e-07	6.79e-08	4.04e-06	1.03e-05	1.06e-05	6.65e-05	0.00016677	8.19e-05	0.000153262	0.000186656	0.000138547	1.71e-05	0.000166059	0.000141439	3.92e-06	8.44e-05	0.000117432	2.29e-06	3.01e-06	7.49e-07	1.12e-06	7.91e-07	1.12e-07	8.79e-07	1.54e-06	3.7e-06	4.82e-06	5.08e-06	1.24e-05	2.45e-05	6.28e-06	2.64e-05	4.79e-06	4.22e-05	2.06e-05	2.35e-05	1.75e-05
184430	0.914318	Eukaryota	Fungi	Basidiomycota	Agaricomycetes	Agaricales	Psathyrellaceae	Coprinellus	2	1.89e-06	4.09e-07	4.74e-06	1.41e-07	5.17e-08	2.46e-06	9.93e-06	5.16e-06	2.96e-05	6.45e-05	4.59e-05	4.53e-05	6.48e-05	4.98e-05	1.65e-05	7.96e-05	7.86e-05	3.02e-06	3.81e-05	4.5e-05	1.28e-06	1.34e-06	3.54e-07	5.14e-07	8.1e-07	3.01e-07	2.39e-06	6.75e-07	1.74e-05	2.98e-06	1.18e-05	8.95e-06	2.73e-05	8.9e-06	1.09e-05	2.02e-06	2.36e-05	1.13e-05	9.86e-06	5.86e-06
184431	0.9907	Eukaryota	Fungi	Basidiomycota	Agaricomycetes	Agaricales	Psathyrellaceae	Coprinopsis	2	5.37e-06	3.53e-06	8.68e-06	6.66e-07	2.92e-07	1.44e-05	5.05e-05	5.02e-05	0.000152892	0.000296237	0.000193799	0.000200552	0.000224416	0.00026326	3.97e-05	0.000378356	0.000305698	9.14e-06	0.000155581	0.000124585	6.73e-06	1.04e-05	1.75e-06	3.46e-06	2.25e-06	2.55e-06	8.54e-06	3.07e-06	1.98e-05	1.04e-05	3.39e-05	3.45e-05	0.000105898	4.64e-05	5.73e-05	6.4e-06	8.75e-05	4.03e-05	3.52e-05	2.19e-05
104239	0.866904	Eukaryota	Fungi	Basidiomycota	Agaricomycetes	Agaricales	Pterulaceae	Pterula	2	8.14e-07	1.46e-07	1.33e-06	3.32e-08	7.01e-08	1.9e-06	2.26e-06	1.29e-05	2.69e-05	4.77e-05	2.97e-05	2.74e-05	5.24e-05	2.91e-05	2.99e-06	6.79e-05	6.47e-05	1.94e-06	3.1e-05	3.46e-05	6.08e-07	7.09e-07	1.49e-07	9.56e-07	2.37e-07	1.21e-07	2.01e-07	4.95e-07	1.71e-06	1.73e-06	5.57e-06	8.31e-06	1.38e-05	1.89e-06	6.58e-06	9.82e-07	1.21e-05	1.37e-05	1.6e-05	1.08e-05
58368	0.939713	Eukaryota	Fungi	Basidiomycota	Agaricomycetes	Agaricales	Schizophyllaceae	Chondrostereum	2	0.000113613	3.25e-06	0.000106782	1.33e-06	8.87e-07	5.68e-05	5.55e-05	6.79e-05	0.000230174	0.000322623	0.000512403	0.000233325	0.000148892	0.00016888	3.69e-05	0.00083068	0.000413231	5.37e-05	0.000458652	0.000835994	2.19e-05	6.15e-06	5.13e-06	8.87e-06	5.42e-06	9.73e-07	1.24e-05	2.48e-05	1.19e-05	5.16e-05	8.05e-05	0.00032694	0.000499416	2.7e-05	0.000107433	1.23e-05	0.000237497	0.00036871	0.000230689	0.000146623
5333	0.993473	Eukaryota	Fungi	Basidiomycota	Agaricomycetes	Agaricales	Schizophyllaceae	Schizophyllum	2	3.2e-06	2.03e-06	3.81e-06	1.3e-07	7.55e-08	3.01e-06	2.35e-05	1.67e-05	6.8e-05	0.000151516	0.000114712	0.00010443	0.000143353	8.42e-05	9.14e-06	0.000199177	0.000205205	4.44e-06	0.000120266	0.000104205	1.43e-06	1.94e-06	1.19e-06	9.81e-07	1.07e-06	4.68e-07	2.49e-06	1.44e-06	3.98e-06	1.55e-06	1.45e-05	3.14e-05	5.21e-05	1.18e-05	1.79e-05	3.02e-06	4.47e-05	4.39e-05	2.68e-05	1.24e-05
139084	0.991071	Eukaryota	Fungi	Basidiomycota	Agaricomycetes	Agaricales	Tricholomataceae	Lachnella	2	2.77e-07	1.71e-07	1.92e-07	4.55e-09	5.2e-09	3.33e-07	2.74e-07	4.35e-07	6.67e-08	1.57e-06	2.51e-06	1.2e-06	1.85e-07	7.55e-07	8.51e-08	1.58e-06	5.22e-06	5.11e-07	1.93e-06	1.5e-06	1.14e-07	2.2e-08	2.67e-08	8.19e-08	8.2e-09	5.33e-09	2.48e-08	2.21e-07	4.71e-08	2.92e-08	3e-07	6.56e-07	1.04e-06	1.49e-07	9.1e-08	1.97e-08	1.88e-07	1.25e-06	1.2e-06	3.71e-07
38811	0.983512	Eukaryota	Fungi	Basidiomycota	Agaricomycetes	Agaricales		Phyllotopsis	2	3.57e-08	1.14e-08	4.28e-08	1.13e-09	8.34e-10	4.68e-07	3.82e-08	1.41e-07	9.29e-07	4.94e-06	5.56e-06	4.68e-06	7.55e-06	7.82e-07	1.45e-08	6.12e-06	3.67e-06	1.25e-07	2.67e-06	2.86e-06	4.37e-09	3.9e-09	6.7e-09	2.31e-09	8.64e-09	1.52e-09	6.47e-09	1.95e-09	1.15e-08	9.5e-09	1.83e-07	8.2e-08	6.3e-08	1.94e-08	8.11e-07	2.14e-09	2.87e-07	5.89e-07	2.82e-07	1.95e-07
264086	0.983751	Eukaryota	Fungi	Basidiomycota	Agaricomycetes	Amylocorticiales	Amylocorticiaceae	Amylocorticium	2	3.8e-08	4.8e-09	9.4e-08	2.45e-09	3.6e-09	1.13e-07	8.04e-07	3.09e-07	1.74e-06	1.36e-06	2.27e-06	2.1e-07	8.88e-07	2.18e-07	4.18e-07	5.05e-06	2.38e-06	9.06e-08	3.01e-06	3.52e-06	9.71e-09	8.42e-09	1.46e-08	1.59e-08	6.02e-09	3.37e-09	3.28e-08	3.34e-08	6.26e-08	2.09e-08	5.4e-08	2.19e-07	1.16e-06	4.25e-08	2.04e-07	6.06e-08	3.49e-07	7.22e-07	5.31e-07	6.27e-07
81039	0.847462	Eukaryota	Fungi	Basidiomycota	Agaricomycetes	Amylocorticiales	Amylocorticiaceae	Anomoporia	2	1.56e-08	2.61e-10	1.31e-08	3.72e-10	2.72e-10	1.69e-08	1.24e-08	4.58e-08	6.83e-07	5.84e-07	5.02e-07	2.06e-07	5.91e-07	4.29e-07	2.13e-07	1.19e-06	4.91e-07	6.66e-09	4.25e-07	2.46e-07	1.12e-09	1.04e-09	2.16e-09	4.51e-08	8.99e-10	4.98e-10	5.65e-08	6.26e-10	3.76e-09	3.05e-09	7.82e-09	9.88e-08	2.04e-08	5.93e-09	2.15e-07	1.28e-08	5.22e-09	4.44e-07	3.59e-07	1.28e-07
139389	0.87734	Eukaryota	Fungi	Basidiomycota	Agaricomycetes	Amylocorticiales	Amylocorticiaceae	Plicaturopsis	2	2e-09	7e-10	4e-08	1.28e-09	9.36e-10	5.77e-08	4.18e-08	1.57e-07	5.75e-07	9.94e-07	5.89e-07	4.26e-07	3.58e-07	6.33e-07	4.26e-08	1.3e-06	2.05e-06	8.71e-08	1.39e-06	3.79e-06	2.48e-09	2.52e-09	7.28e-09	2.34e-09	3.12e-09	1.7e-09	1.05e-07	1.22e-08	1.26e-08	1.01e-08	2.51e-08	1.36e-07	6.9e-08	1.94e-07	3.91e-08	7.6e-09	4.81e-07	2e-07	7.94e-07	1.33e-07
36065	0.950313	Eukaryota	Fungi	Basidiomycota	Agaricomycetes	Cantharellales	Cantharellaceae	Cantharellus	2	2.04e-05	7.18e-06	3.2e-05	4.78e-07	2.13e-07	3.64e-05	1.91e-05	4.05e-05	0.000140353	0.000436749	0.000183666	0.00045638	0.000443883	0.000432174	3.1e-05	0.000333461	0.000334006	3.34e-06	9.18e-05	0.000101941	1.68e-05	1.67e-05	3.97e-06	3.6e-06	1.63e-06	1.85e-06	1.32e-05	6.24e-06	1.6e-05	9.49e-06	3.33e-05	4.97e-05	0.000143128	3.17e-05	0.000146313	1.59e-05	0.000276169	0.000142661	5.1e-05	3.57e-05
5238	0.993184	Eukaryota	Fungi	Basidiomycota	Agaricomycetes	Cantharellales	Ceratobasidiaceae	Thanatephorus	2	9.4e-09	4.82e-10	6.28e-07	7.3e-10	5.57e-10	3.58e-08	2.62e-08	1e-07	2.87e-06	2.41e-06	1.81e-06	3.11e-07	4.2e-07	2.69e-07	6.8e-09	1.21e-06	1.21e-06	1.68e-08	1.02e-06	1.25e-06	2.08e-09	2e-09	4.51e-09	1.41e-09	1.72e-08	1e-09	4.39e-09	1.3e-09	7.77e-08	6.17e-09	8.35e-07	6.7e-07	4.31e-08	1.18e-08	2.35e-08	3.24e-08	6.85e-07	1.23e-07	1.81e-07	2.21e-07
2081373	0.955453	Eukaryota	Fungi	Basidiomycota	Agaricomycetes	Cantharellales	Hydnaceae	Sistotremella	2	7.04e-10	3.58e-09	1.28e-08	8.94e-09	2.83e-10	1.75e-08	1.28e-08	4.81e-08	3.02e-07	3.02e-07	9.49e-08	4.3e-07	6.22e-07	1.04e-08	2.92e-09	1.08e-06	5.6e-07	2.46e-09	4.78e-07	2.11e-07	9.02e-10	8.76e-10	2.24e-09	2.28e-08	1.39e-08	5.19e-10	1.2e-07	6.44e-10	1.45e-07	3.11e-09	1.55e-07	9.07e-08	2.12e-08	1.76e-07	1.19e-08	2.38e-08	7.71e-07	5.53e-07	3.07e-07	2.08e-07
5240	0.996702	Eukaryota	Fungi	Basidiomycota	Agaricomycetes	Cantharellales	Tulasnellaceae	Tulasnella	2	1.36e-05	2.4e-06	2.7e-05	3.82e-07	1.39e-07	1.18e-05	4.55e-05	0.000143227	0.000524337	0.000621071	0.000557155	0.000422334	0.000313869	0.000243975	2.04e-05	0.000655364	0.000821538	6.05e-06	0.000523265	0.000705711	3.21e-06	1.94e-05	5.6e-07	4.7e-06	3.91e-06	1.29e-06	1.99e-06	5.58e-06	1.8e-05	5.05e-06	6.99e-05	0.000510392	0.00236207	4.43e-05	0.000115098	2.94e-06	0.000176528	0.000191948	0.000141203	3.12e-05
264089	0.956468	Eukaryota	Fungi	Basidiomycota	Agaricomycetes	Corticiales	Corticiaceae	Athelopsis	2	7.12e-09	1.92e-09	7.98e-08	1.87e-09	4.91e-09	8.71e-08	6.36e-07	2.37e-07	4.33e-08	8.02e-07	2.17e-06	7.65e-07	8.26e-08	5.75e-07	1.21e-07	1.43e-06	1.46e-06	7.58e-08	1.08e-06	6.91e-07	1.09e-08	8.62e-09	1.14e-08	4.11e-09	6.94e-08	2.6e-09	1.08e-08	3.25e-09	1.95e-08	1.65e-08	1.44e-07	1.9e-07	6.37e-07	3.4e-07	5.93e-08	2.54e-07	6.05e-07	4.26e-08	4.91e-08	3.1e-08
39180	0.945276	Eukaryota	Fungi	Basidiomycota	Agaricomycetes	Corticiales	Corticiaceae	Corticium	2	2e-07	5.7e-10	2.39e-08	5.66e-10	4.17e-10	2.6e-08	1.94e-08	7.12e-08	3.17e-07	6.96e-08	6.84e-07	3.55e-09	2.47e-08	1.81e-07	1.07e-08	2.13e-07	2.78e-07	3.27e-08	1.57e-08	1.83e-07	3.18e-09	2.61e-09	3.43e-09	1.23e-09	1.37e-09	7.72e-10	3.3e-09	9.9e-10	5.9e-09	4.94e-09	1.33e-08	6.4e-07	1.44e-06	1.07e-08	1.77e-08	2.66e-08	9.3e-09	4.29e-07	3.62e-07	1.11e-07
228942	0.968896	Eukaryota	Fungi	Basidiomycota	Agaricomycetes	Corticiales	Corticiaceae	Limonomyces	2	2.19e-05	7.35e-06	7.72e-06	4.07e-08	2.76e-08	4.54e-06	9.49e-06	3.19e-05	4.62e-05	8.33e-05	5.88e-05	4.08e-05	6e-05	4.15e-05	3.49e-05	9.3e-05	0.000122492	1.86e-06	7.04e-05	0.00010166	2.22e-05	1.2e-05	5e-06	5.81e-06	2.63e-06	2.97e-07	3.04e-06	4.2e-06	1.09e-05	1.66e-05	5e-05	4.16e-05	4.72e-05	1.62e-05	2.03e-05	9.31e-07	2.38e-05	7.09e-05	2.26e-05	6.28e-06
391237	0.989943	Eukaryota	Fungi	Basidiomycota	Agaricomycetes	Corticiales	Corticiaceae	Peniophorella	2	4.53e-07	8.41e-08	1.67e-07	4.23e-09	3.09e-09	6.62e-07	5.3e-07	1.52e-06	3.56e-05	4.88e-05	1.33e-05	4.29e-06	4.13e-06	1.07e-05	6.22e-08	1.52e-05	1.43e-05	1.12e-07	5.07e-06	1.23e-06	1.87e-08	5.53e-08	2.53e-08	7.81e-08	1.13e-07	1.03e-08	2.53e-07	8.81e-08	2.61e-07	1.25e-07	3.5e-07	2.04e-06	2.58e-06	8.65e-07	6.37e-06	6.96e-07	5.46e-06	8.81e-06	4.69e-06	9.03e-07
194990	0.990725	Eukaryota	Fungi	Basidiomycota	Agaricomycetes	Corticiales	Corticiaceae	Scytinostromella	2	5.09e-09	1.82e-08	3.29e-07	1.28e-08	1.65e-09	1.03e-07	7.49e-08	2.79e-07	1.72e-06	1.05e-06	2.32e-07	1.63e-06	2.9e-06	1.56e-06	1.85e-07	4.4e-06	3.6e-06	6.13e-08	8.02e-06	2.45e-06	6.89e-09	7.41e-08	1.31e-08	1.52e-08	1.45e-08	3.04e-09	1.25e-08	3.78e-09	2.26e-08	1.86e-08	4.75e-08	4.48e-07	2.41e-06	1.21e-07	6.97e-08	1.34e-08	7.24e-07	1.87e-06	2.13e-06	1.28e-07
139131	0.994954	Eukaryota	Fungi	Basidiomycota	Agaricomycetes	Corticiales	Corticiaceae	Sistotrema	2	2.99e-06	8.14e-07	1.14e-06	3.24e-08	5.71e-08	1.48e-05	2.83e-06	1.81e-05	2.66e-05	2.13e-05	3.8e-05	1.92e-05	1.15e-05	2.49e-05	1.77e-06	6.12e-05	6.21e-05	1.12e-06	2.38e-05	3.12e-05	1.2e-07	1.19e-07	1.59e-07	4.64e-07	1.18e-06	5.56e-08	3.17e-07	1.08e-06	6.7e-07	1.01e-06	6.17e-06	1.78e-05	6.86e-06	1.84e-06	1.55e-05	3.07e-06	1.89e-05	1.81e-05	9.74e-06	6.53e-06
55343	0.973977	Eukaryota	Fungi	Basidiomycota	Agaricomycetes	Corticiales	Vuilleminiaceae	Cytidia	2	4.34e-07	3.23e-09	2.45e-07	3.56e-09	2.84e-09	1.7e-07	4.62e-07	3.39e-07	4.79e-07	5.18e-07	4.17e-06	3.33e-06	5.88e-07	6.23e-08	1.25e-07	7.83e-06	6.55e-06	5.95e-06	3.23e-06	9.09e-06	2.07e-08	1.57e-08	2.06e-08	6.81e-09	6.38e-09	4.12e-09	3.51e-08	8.39e-08	3.65e-08	3.89e-07	4.67e-07	1.55e-06	1.05e-06	1.5e-07	1.21e-06	1.14e-08	5.36e-07	2.76e-07	4.88e-07	5.54e-08
47056	0.986782	Eukaryota	Fungi	Basidiomycota	Agaricomycetes	Corticiales	Vuilleminiaceae	Vuilleminia	2	7.33e-07	5.27e-09	4.17e-06	4.52e-09	9.73e-09	1.37e-06	9.51e-06	4.32e-07	8e-06	2.37e-06	5.06e-06	1.69e-06	1.58e-06	7.77e-07	9.69e-07	2.71e-06	1.82e-06	6.63e-06	1.74e-06	3.44e-06	1.41e-07	6.58e-08	5.22e-08	4.85e-08	8.09e-09	7.83e-09	2.51e-08	1.35e-07	4.74e-08	1.42e-06	5.65e-06	2.3e-05	4.23e-06	7.63e-07	7.34e-07	4.24e-08	2.95e-06	1.9e-06	1.6e-06	1.79e-06
40443	0.918313	Eukaryota	Fungi	Basidiomycota	Agaricomycetes	Gloeophyllales	Gloeophyllaceae	Gloeophyllum	2	3.94e-06	4.92e-07	1.13e-05	7.74e-08	2.8e-08	3.99e-06	6e-06	5.45e-06	4.54e-05	7.1e-05	4e-05	4.56e-05	5.18e-05	4.45e-05	5.09e-06	0.000101169	0.000104572	2.74e-06	5.17e-05	4.95e-05	6.73e-07	7.28e-07	2.56e-07	1.43e-06	2.02e-06	3.5e-07	9.84e-07	1.31e-06	3.01e-06	4.43e-06	9.39e-06	2.28e-05	3.37e-05	1.81e-06	1.22e-05	1.44e-06	4.35e-05	1.67e-05	1.53e-05	4.42e-06
40470	0.991771	Eukaryota	Fungi	Basidiomycota	Agaricomycetes	Hymenochaetales	Hymenochaetaceae	Phellinus	2	1.47e-05	2.56e-06	3.02e-05	2.01e-07	3.05e-08	4.1e-06	9.28e-06	8.57e-05	0.000113543	0.000187202	2.98e-05	6.36e-05	6.28e-05	0.000117887	1.06e-05	8.7e-05	8.29e-05	1.01e-06	3.94e-05	3.26e-05	4.36e-07	1.2e-06	5.12e-07	4.61e-06	3.22e-06	1.31e-06	3.93e-06	3.32e-06	8.17e-06	2.46e-06	1.72e-05	5.82e-05	9.39e-05	3.04e-05	5.31e-05	7.02e-06	6.43e-05	2.68e-05	3.78e-05	2.75e-05
175857	0.977263	Eukaryota	Fungi	Basidiomycota	Agaricomycetes	Hymenochaetales	Hymenochaetaceae	Porodaedalea	2	0.00057137	5.34e-05	0.000266896	5.53e-06	1.21e-06	0.00024582	0.000360774	0.000813411	0.00790774	0.00844	0.0022348	0.00325229	0.00129362	0.00161514	0.000123306	0.00472667	0.00508314	0.00013822	0.00268193	0.00164412	2.5e-05	5.41e-05	5.97e-06	0.00010914	5.93e-05	6.69e-06	6.97e-05	3.35e-05	4.67e-05	0.000130416	0.000818356	0.00405799	0.00276335	0.000132017	0.00158836	8.02e-05	0.000894438	0.000285688	0.000555921	0.000385073
1124674	0.983629	Eukaryota	Fungi	Basidiomycota	Agaricomycetes	Hymenochaetales	Rickenellaceae	Sidera	2	1.04e-07	3.68e-08	1.9e-07	1.39e-08	5.46e-09	2.93e-07	7.47e-07	9.76e-07	7.15e-06	7.44e-06	1.03e-06	1.04e-06	7.08e-07	3.19e-06	2.47e-07	1.78e-05	1.96e-05	2.39e-07	1.25e-05	1.26e-05	1.96e-08	1.08e-08	2.96e-08	5.06e-08	4.02e-07	1.22e-08	8.61e-08	9.51e-08	7.05e-08	2.2e-08	1.43e-07	1.2e-06	2.09e-06	2.3e-07	9.14e-07	3.26e-07	4.21e-06	2.13e-06	7.93e-07	5.68e-07
98780	0.984094	Eukaryota	Fungi	Basidiomycota	Agaricomycetes	Hymenochaetales		Resinicium	2	1.31e-07	1.78e-08	8.18e-08	6.6e-09	1.67e-09	1.05e-07	7.68e-08	2.84e-07	4.95e-06	4.28e-06	1.02e-06	1.43e-06	8.3e-07	1.45e-06	2.36e-08	5.12e-06	4.45e-06	6.69e-08	5.05e-06	3.56e-06	8.57e-08	2.15e-07	1.59e-07	1.23e-07	7.2e-07	3.1e-09	9.04e-08	1.1e-07	2.99e-07	1.9e-08	4.02e-07	6.53e-07	3.31e-06	9.19e-07	2.33e-06	1.12e-07	1.55e-06	1.12e-06	2.84e-07	2.59e-07
40451	0.985242	Eukaryota	Fungi	Basidiomycota	Agaricomycetes	Hymenochaetales		Trichaptum	2	1.3e-06	5.4e-08	1.55e-06	4.31e-08	2.6e-08	3.06e-06	2.37e-06	1.36e-06	7.65e-05	3.67e-05	3.29e-05	1.44e-05	5.09e-06	6.29e-07	1.62e-06	6.07e-05	3.2e-05	1.74e-06	1.74e-05	1.18e-05	2.95e-07	1.24e-07	2.22e-08	4.89e-07	6.73e-07	2.05e-08	2.11e-07	4.97e-07	3.91e-08	1.19e-06	4.53e-06	2.62e-05	8.13e-06	1.03e-06	5.13e-06	5.57e-07	1.81e-05	7.46e-06	7.49e-06	2.23e-06
90311	0.990518	Eukaryota	Fungi	Basidiomycota	Agaricomycetes	Polyporales	Cerrenaceae	Cerrena	2	2.14e-05	2.16e-06	9.25e-06	5.36e-08	1.2e-07	3.6e-06	2.38e-06	3.83e-06	3.32e-05	3.89e-05	1.08e-05	6.8e-06	4.51e-06	6.49e-06	1.14e-06	6.05e-05	4.13e-05	2.36e-06	3.09e-05	1.86e-05	3.48e-06	2.18e-06	2.07e-06	1.41e-05	5.03e-06	3.47e-08	7.54e-07	5.83e-06	7.17e-08	1.81e-05	1.81e-05	7.43e-05	1.39e-05	5.33e-06	6.23e-06	1.24e-07	2.72e-05	2.54e-05	2.04e-05	1.77e-06
89800	0.888056	Eukaryota	Fungi	Basidiomycota	Agaricomycetes	Polyporales	Dacryobolaceae	Gloeocystidium	2	5.71e-07	4.81e-09	5.06e-08	1.28e-09	3.66e-09	5.91e-08	4.36e-08	1.6e-07	2.42e-07	6.13e-07	6.84e-07	1.02e-07	5.65e-08	1.24e-07	1.91e-08	2.15e-07	1.61e-07	2.95e-08	5.03e-07	1.12e-06	1.05e-07	1.35e-07	7.65e-09	4.11e-08	3.13e-09	1.75e-09	1.26e-07	1.67e-07	1.32e-08	2.67e-07	2.87e-08	4.64e-07	7.19e-08	2.28e-08	5.32e-07	3.35e-09	1.97e-08	1.2e-07	8.63e-07	1.66e-08
2126155	0.952505	Eukaryota	Fungi	Basidiomycota	Agaricomycetes	Polyporales	Fomitopsidaceae	Adustoporia	2	6.17e-08	5.64e-10	1.82e-08	3.43e-10	2.49e-10	1.62e-08	1.22e-08	4.42e-08	4.06e-07	8.83e-08	4.36e-07	1.35e-07	1.5e-08	9.41e-09	1.55e-08	7.51e-07	2.55e-07	6.68e-09	4.78e-07	3.86e-07	4.47e-09	2.97e-09	2.19e-09	1.44e-08	1.32e-08	4.88e-10	2.06e-09	6.14e-10	3.72e-09	3.27e-09	9.07e-09	7.88e-08	2.02e-08	8.09e-09	1.11e-08	1.16e-08	1.08e-07	9.11e-09	1.09e-08	1.26e-08
40415	0.96446	Eukaryota	Fungi	Basidiomycota	Agaricomycetes	Polyporales	Fomitopsidaceae	Antrodia	2	4.27e-07	8.15e-09	1.53e-06	1.21e-08	2.62e-08	1.13e-06	3.14e-06	5.24e-06	2.2e-05	3.03e-05	1.22e-05	1.02e-05	1.22e-05	4.72e-05	2.5e-06	0.000102794	8.75e-05	8.91e-07	5.04e-05	2.65e-05	8.02e-08	2.03e-07	2.72e-07	1.93e-07	1.3e-07	1.89e-08	2.21e-07	2.28e-07	3.94e-07	7.6e-08	1.63e-06	2.72e-06	8.75e-06	6.6e-07	4.04e-06	9.21e-07	1.41e-05	1.01e-05	4.91e-06	1.35e-06
34474	0.990358	Eukaryota	Fungi	Basidiomycota	Agaricomycetes	Polyporales	Fomitopsidaceae	Fomitopsis	2	0.000527399	5.94e-05	0.000169263	7.4e-05	9.03e-06	0.000293021	0.000779156	0.000638165	0.0114266	0.00945332	0.00169973	0.0040752	0.00487885	0.0170916	0.00101329	0.028884	0.0372413	0.000226434	0.0171494	0.00692605	0.000614915	0.000387043	0.000179614	0.000195996	0.000564454	0.000101894	0.000379329	0.000127941	0.00123435	0.00022618	0.00105533	0.00224032	0.00330957	0.000310321	0.00277987	0.00041314	0.00702514	0.00231426	0.00199485	0.000526288
40449	0.995276	Eukaryota	Fungi	Basidiomycota	Agaricomycetes	Polyporales	Fomitopsidaceae	Piptoporus	2	1.6e-07	1.81e-08	8.52e-07	4.25e-09	4.59e-09	1.43e-06	1.26e-07	4.02e-07	1.81e-06	2.84e-06	1.5e-06	2.01e-06	2.7e-07	4.2e-06	8.74e-07	2.06e-05	1.63e-05	3.25e-07	1.05e-05	5.11e-06	1.83e-08	3.02e-08	2.42e-08	3.56e-08	5.08e-08	4.84e-09	2.28e-08	2.78e-08	1.95e-07	2.58e-08	5.19e-07	3.8e-07	1.02e-06	2.99e-07	5.4e-07	2.1e-07	2.08e-06	1.61e-06	2.1e-06	5.02e-07
5318	0.975927	Eukaryota	Fungi	Basidiomycota	Agaricomycetes	Polyporales	Irpicaceae	Irpex	2	9.11e-06	4.17e-07	3.24e-06	5.1e-08	8.72e-08	1.98e-06	5.96e-06	9.14e-06	4.86e-05	0.000161467	5.88e-05	9.47e-05	0.00010469	7.29e-05	8.97e-06	0.000105052	9.93e-05	2.29e-06	6.49e-05	8.35e-05	4.21e-07	1.82e-06	3.38e-07	3.81e-06	1.03e-06	3.64e-07	4.17e-06	1.78e-06	2.28e-06	2.61e-06	5.45e-06	1.85e-05	4.03e-05	1.07e-05	1.36e-05	2.94e-06	3.17e-05	2.62e-05	2.43e-05	7.88e-06
5307	0.852944	Eukaryota	Fungi	Basidiomycota	Agaricomycetes	Polyporales	Meruliaceae	Phlebia	2	7.85e-05	5.31e-06	6.32e-05	1.88e-06	3.1e-07	1.58e-05	5.5e-05	0.000703638	0.0057814	0.00409024	0.000475179	0.000778848	0.000650624	0.00196853	5.81e-05	0.0013821	0.00362014	5.26e-05	0.00081219	0.00110479	4.11e-06	1.1e-05	1.38e-06	4.49e-06	8.66e-06	7.52e-07	6.31e-06	3.92e-06	1.44e-05	1.07e-05	9.66e-05	0.00021656	0.000452494	2.51e-05	0.000178681	1.18e-05	0.000325774	8.49e-05	0.000147536	8.01e-05
82309	0.98245	Eukaryota	Fungi	Basidiomycota	Agaricomycetes	Polyporales	Phanerochaetaceae	Phlebiopsis	2	7.73e-07	7.82e-08	5.02e-07	1.64e-08	2.56e-08	1.62e-07	9.48e-07	4.95e-06	2.12e-05	5.62e-05	3.1e-05	2.88e-05	3.9e-05	8.73e-05	3.29e-06	8.38e-05	4.24e-05	1.64e-06	1.74e-05	1.19e-05	1.92e-07	3.38e-07	1.95e-08	5.21e-07	6.98e-07	2.29e-08	1.57e-07	3.47e-07	2.7e-07	9.63e-07	2.49e-06	9.88e-06	1.48e-05	3.75e-06	1.25e-05	2.98e-06	1.71e-05	3.06e-06	7.56e-06	1.81e-06
76125	0.816657	Eukaryota	Fungi	Basidiomycota	Agaricomycetes	Polyporales	Polyporaceae	Coriolopsis	2	4.47e-06	2.09e-06	3.05e-06	6.85e-07	4.68e-08	3.6e-06	1.18e-05	8.83e-06	6.12e-05	4.87e-05	3.43e-05	3.11e-05	2.96e-05	3.51e-05	2.74e-06	7.11e-05	6.89e-05	2.88e-06	2.52e-05	3.29e-05	1.13e-06	4.43e-06	6.7e-07	1.71e-06	1.14e-05	2.79e-06	6.5e-06	2.45e-06	1.03e-05	2.76e-06	9.57e-06	1.38e-05	1.64e-05	4.82e-06	1.05e-05	1.75e-06	1.62e-05	1.16e-05	7.69e-06	1.98e-06
40432	0.783392	Eukaryota	Fungi	Basidiomycota	Agaricomycetes	Polyporales	Polyporaceae	Daedaleopsis	2	2.08e-07	3.76e-08	7.18e-08	1.39e-09	2.16e-09	6.54e-08	4.21e-07	1.78e-07	6.8e-07	8.77e-07	1.86e-07	5.4e-07	6.06e-08	3.67e-08	5.66e-08	6.11e-08	2.33e-07	1.57e-07	8.15e-08	2.28e-07	1.64e-08	1.14e-08	8.76e-09	3.43e-09	2.82e-08	3.97e-09	8.42e-09	1.29e-08	1.51e-08	2.68e-08	1.75e-07	1.24e-06	2.4e-06	3.19e-08	3.22e-07	1.42e-07	2.7e-08	3.69e-08	2.75e-07	4.62e-08
114154	0.85966	Eukaryota	Fungi	Basidiomycota	Agaricomycetes	Polyporales	Polyporaceae	Dichomitus	2	3.05e-06	1.06e-06	5.98e-06	6.59e-07	1.04e-07	4.44e-07	3.16e-05	5.84e-06	0.00015093	0.000186892	6.66e-05	4.75e-05	6.09e-05	4.58e-05	8.98e-06	7.41e-05	7.68e-05	4e-06	2.45e-05	5.54e-05	1.69e-06	2.77e-06	1.56e-07	4.77e-07	5.64e-06	1.52e-06	3.72e-06	1.25e-06	1.03e-05	4.35e-06	1.07e-05	2.69e-05	4.02e-05	1.58e-05	2.45e-05	7.83e-06	2.21e-05	1.28e-05	1.27e-05	1.26e-05
5357	0.807036	Eukaryota	Fungi	Basidiomycota	Agaricomycetes	Polyporales	Polyporaceae	Lentinus	2	6.28e-06	1.02e-06	5.39e-06	1.13e-07	7.47e-08	2.93e-06	8.3e-06	3.92e-06	4.15e-05	6.51e-05	2.87e-05	4.11e-05	4.85e-05	4.92e-05	2.48e-05	0.000100624	8.09e-05	1.57e-06	4.48e-05	2.46e-05	1.6e-06	1.79e-06	9.9e-07	3.2e-06	5.98e-06	4.29e-07	2.6e-06	2.82e-06	2.15e-06	3.82e-06	6.9e-06	1.72e-05	3.16e-05	5.41e-06	1.09e-05	1.04e-06	2.17e-05	1.88e-05	1.14e-05	3.76e-06
5631	0.985311	Eukaryota	Fungi	Basidiomycota	Agaricomycetes	Polyporales	Polyporaceae	Lenzites	2	1.07e-09	3.45e-10	1.88e-08	5.2e-10	3.84e-10	2.56e-08	1.82e-08	7e-08	1.2e-08	5.84e-07	2.86e-07	1.84e-07	2.62e-08	4.42e-07	1.06e-07	1.1e-06	7.09e-07	2.13e-08	4.2e-07	1.83e-07	1.47e-09	1.4e-09	3.21e-09	2.45e-08	1.26e-09	7.13e-10	6.38e-08	9.1e-10	5.55e-09	4.38e-09	1.15e-08	4.48e-07	5.16e-07	8.45e-09	1.68e-08	1.31e-08	6.83e-07	1.06e-08	1.16e-08	6.54e-08
5324	0.904764	Eukaryota	Fungi	Basidiomycota	Agaricomycetes	Polyporales	Polyporaceae	Trametes	2	9.3e-05	2.85e-05	0.000280398	1.14e-05	9.36e-06	0.000335204	0.000452886	0.00317168	0.0399168	0.11674	0.0111365	0.0129381	0.00890742	0.00716428	0.000571012	0.0211208	0.0188766	0.000904474	0.00884192	0.00897324	7.27e-05	6.07e-05	4.54e-05	2.9e-05	0.000114999	1.65e-05	0.000108441	5.43e-05	0.000210829	8.93e-05	0.000736893	0.00260804	0.00732309	0.0014705	0.00462451	0.001826	0.00917893	0.00428332	0.00379483	0.000748648
1000446	0.972553	Eukaryota	Fungi	Basidiomycota	Agaricomycetes	Polyporales		Amyloporia	2	4.71e-07	3.17e-08	1.42e-07	1.61e-08	8.55e-09	1.48e-07	1.21e-06	2.35e-07	4.22e-06	1.19e-05	4.32e-06	2.85e-06	3.36e-07	7.39e-07	1.09e-06	1.01e-05	4.54e-06	8.45e-07	1.5e-06	1.79e-06	2.22e-08	1.69e-08	1.95e-08	2.65e-07	1.37e-07	2.87e-09	1.84e-08	1e-07	5.15e-07	1.56e-08	1.91e-06	6.62e-06	9.96e-06	7.21e-07	1.68e-06	5.62e-07	2.44e-06	2.58e-07	5.6e-07	1.2e-06
13562	0.99099	Eukaryota	Fungi	Basidiomycota	Agaricomycetes	Russulales	Bondarzewiaceae	Heterobasidion	2	1.05e-05	3.13e-06	3.67e-05	1.62e-06	1.45e-07	1.25e-05	1.86e-05	3.61e-05	0.000260497	0.000207031	9.87e-05	0.000130445	0.000181376	0.000552187	2.33e-05	0.000270301	0.00053324	2.29e-06	0.000213288	0.000130391	9.91e-05	4.32e-05	3.31e-05	1.52e-05	1.17e-05	1.89e-06	9.59e-06	1.47e-05	3.7e-05	1.13e-05	2.92e-05	6.39e-05	0.000130539	0.000196603	0.0006286	9.55e-06	0.000704986	0.000253022	0.000245651	5.04e-05
40463	0.974377	Eukaryota	Fungi	Basidiomycota	Agaricomycetes	Russulales	Peniophoraceae	Peniophora	2	3.81e-05	1.1e-06	3.72e-06	2.73e-07	1.54e-07	9.99e-05	2.25e-05	2.66e-05	0.000144476	0.000311833	0.00190712	0.000821377	0.000119991	0.00012202	5.17e-05	0.000499424	0.000303165	6.09e-05	0.000139804	0.000275871	1.85e-06	1.62e-06	6.6e-07	4.57e-06	9.57e-07	5.85e-07	6.47e-06	6.12e-06	5.65e-06	4.26e-05	4.47e-05	0.000282762	7.41e-05	2.54e-05	2.63e-05	1.28e-05	5.83e-05	4.38e-05	3.88e-05	1.49e-05
55339	0.995931	Eukaryota	Fungi	Basidiomycota	Agaricomycetes	Russulales	Stereaceae	Amylostereum	2	8.22e-08	4.7e-09	8.38e-08	5.23e-09	4.91e-09	3.73e-07	2.63e-07	3.47e-06	7.32e-07	1.77e-06	1.88e-06	3.26e-06	4.95e-07	1.5e-06	2.55e-08	2.93e-06	3.85e-06	2.04e-08	2.57e-06	2.3e-06	7.81e-09	2.12e-08	1.34e-08	1.4e-08	3.89e-08	1.48e-08	1.3e-08	4.86e-08	2.31e-08	4.52e-08	4.9e-08	7.01e-07	2.9e-07	6.06e-07	7.06e-08	3.98e-07	7.22e-07	1.2e-06	1.54e-06	2.25e-08
5644	0.991588	Eukaryota	Fungi	Basidiomycota	Agaricomycetes	Russulales	Stereaceae	Stereum	2	4.35e-05	6.89e-06	6.05e-05	1.39e-06	1.05e-06	6.94e-05	6.43e-05	0.000139253	0.00101858	0.00144761	0.0021966	0.00154322	0.000543568	0.000484453	0.000164155	0.00514496	0.0027832	0.000879584	0.00141413	0.0025383	1.04e-05	1.08e-05	4.2e-06	1.38e-05	6.79e-06	1.54e-06	2.47e-05	1.74e-05	1.94e-05	7.92e-05	0.000202294	0.000990417	0.000369484	0.000111891	0.000146685	2.8e-05	0.000539943	0.000357079	0.000304035	7.03e-05
5612	0.917534	Eukaryota	Fungi	Basidiomycota	Agaricostilbomycetes	Agaricostilbales	Chionosphaeraceae	Kurtzmanomyces	2	2.14e-08	1.8e-10	1.01e-08	2.86e-10	2.12e-10	1.4e-08	9.94e-09	3.86e-08	1.83e-07	1.72e-07	5.77e-06	1.07e-07	1.44e-08	7.74e-09	1.3e-07	6.17e-09	1.95e-07	3.83e-09	8.08e-09	2.35e-09	7.43e-10	7.18e-10	1.77e-09	5.45e-10	6.97e-10	3.89e-10	1.7e-09	4.98e-10	3.05e-09	2.39e-09	4.54e-07	1.03e-07	1.66e-08	4.55e-09	9.23e-09	1.75e-10	9.5e-08	1.02e-06	6.24e-09	2.07e-09
4988	0.993779	Eukaryota	Fungi	Basidiomycota	Agaricostilbomycetes	Agaricostilbales	Kondoaceae	Bensingtonia	2	4.39e-08	1.82e-09	1.24e-06	2.54e-08	9.31e-10	2.57e-07	1.85e-07	7.86e-07	3.67e-06	1.33e-06	5.78e-07	1.41e-06	5.52e-07	3.29e-08	5.1e-08	2.27e-06	9.92e-07	1.82e-08	6.05e-07	3.57e-08	4.34e-07	1.03e-08	8.01e-09	2.96e-09	2.89e-08	1.73e-09	1.01e-07	9.34e-08	5.84e-08	3.46e-07	4.29e-07	9.81e-07	7.57e-08	2.7e-07	5.52e-06	3.36e-07	1.82e-06	3.39e-08	3.84e-08	4.06e-07
36054	0.987185	Eukaryota	Fungi	Basidiomycota	Agaricostilbomycetes	Agaricostilbales	Kondoaceae	Kondoa	2	2.7e-07	1.12e-09	4.58e-08	1.06e-09	1.29e-08	4.91e-08	3.69e-08	1.34e-07	4.44e-07	1.84e-06	5.73e-07	4.59e-07	4.82e-07	4.45e-07	2.46e-07	1.07e-06	1.9e-06	9.68e-08	5.03e-07	1.16e-07	1.03e-07	7.11e-08	1.53e-07	1.78e-08	2.59e-09	1.45e-09	8.85e-08	7.54e-08	8.75e-08	1.06e-07	2.55e-08	2.22e-06	4.36e-07	1.88e-07	2.9e-06	6.02e-09	6.51e-07	1.28e-06	1.94e-07	3.43e-07
203525	0.976504	Eukaryota	Fungi	Basidiomycota	Cystobasidiomycetes	Cystobasidiales	Cystobasidiaceae	Cystobasidium	2	1.29e-06	6.84e-07	3.32e-06	4.58e-08	2.81e-09	1.33e-06	8.96e-07	1.3e-06	2.15e-06	2.83e-06	2.37e-06	1.35e-06	1.78e-06	4.02e-06	5.5e-07	7.7e-06	1.77e-05	1.05e-07	5.5e-06	5.25e-06	1.01e-06	3.66e-07	1.13e-07	2.21e-07	5.82e-08	2.64e-08	1.05e-06	3.51e-07	1.37e-06	7.89e-07	5.89e-07	2.45e-06	3.62e-06	5.03e-07	2.68e-06	6.62e-08	3.8e-06	4.82e-06	9.38e-06	1.98e-06
5413	0.986719	Eukaryota	Fungi	Basidiomycota	Cystobasidiomycetes	Erythrobasidiales	Erythrobasidiaceae	Erythrobasidium	2	1.25e-06	2.43e-07	3.64e-06	6.01e-08	9.17e-08	5.41e-06	7.44e-06	1.22e-05	9.93e-06	1.22e-05	7.16e-06	4.8e-06	6.05e-06	8.62e-06	1.78e-06	1.32e-05	1.23e-05	5.29e-07	5.36e-06	8.61e-06	1.2e-06	6.99e-07	6e-07	2.76e-07	3.14e-07	1.48e-07	7.65e-07	3.74e-07	2.34e-06	1.35e-06	2.19e-06	3.78e-06	9.29e-06	1.06e-06	3.62e-06	2.97e-07	8.11e-06	5.7e-06	7.1e-06	4.08e-06
1798808	0.949807	Eukaryota	Fungi	Basidiomycota	Cystobasidiomycetes		Symmetrosporaceae	Symmetrospora	2	1.62e-06	1.54e-06	8.7e-06	3.66e-08	1.01e-08	2.31e-06	1.92e-06	5.55e-06	6.69e-06	5.85e-06	6.2e-06	3.77e-06	1.19e-05	4.3e-06	1.15e-06	8.59e-06	1.14e-05	3.46e-07	2.7e-06	8.69e-06	3.85e-06	1.37e-06	4.44e-07	3.17e-07	4.2e-07	2.27e-07	3.17e-07	4.3e-07	2.52e-06	9.77e-07	3.59e-06	2.4e-06	1.12e-05	4.21e-06	2.96e-06	1.53e-07	4.63e-06	2.22e-05	1.02e-05	3.19e-06
62636	0.881146	Eukaryota	Fungi	Basidiomycota	Exobasidiomycetes	Entylomatales	Entylomataceae	Entyloma	2	8.43e-08	5.16e-10	2.2e-08	5.3e-10	3.91e-10	4.23e-07	4.74e-07	6.63e-08	1.45e-06	2.88e-07	5.23e-07	6.29e-07	2.33e-08	3.71e-07	9.4e-09	3.71e-07	8.26e-07	1.27e-08	1.76e-07	7.35e-07	2.82e-09	2.31e-09	3.19e-09	1.14e-09	1.29e-09	7.28e-10	3.08e-09	1.25e-08	5.52e-09	4.62e-09	1.67e-07	3.95e-07	3e-08	9.87e-09	1.67e-08	9.15e-08	2.19e-07	3.08e-07	1.35e-08	8.1e-09
1500560	0.971696	Eukaryota	Fungi	Basidiomycota	Exobasidiomycetes	Entylomatales		Tilletiopsis	2	1.24e-06	1.29e-07	1.43e-06	6.55e-09	6.81e-09	3.13e-06	6.4e-06	1.31e-06	4.71e-06	5.57e-06	5.13e-06	3.12e-06	2.35e-06	4.18e-06	3.39e-06	1.87e-05	1.29e-05	3.47e-07	5.5e-06	1.24e-05	8.85e-07	8.18e-07	3.11e-07	2.84e-07	2.42e-07	6.72e-08	4.47e-07	2.78e-07	4.73e-07	5.46e-07	2.69e-06	3.78e-06	4.92e-06	2.75e-06	4.32e-06	3.89e-07	5.75e-06	8.53e-06	9.14e-06	2.46e-06
1904613	0.907802	Eukaryota	Fungi	Basidiomycota	Exobasidiomycetes	Golubeviales	Golubeviaceae	Golubevia	2	8.96e-07	1.68e-07	6.67e-07	3.61e-09	1.64e-08	2.65e-06	2.65e-06	1.36e-06	2.33e-06	5.88e-06	2.3e-06	2.48e-06	3.24e-06	5.33e-06	2.67e-06	5.19e-06	4.39e-06	3.34e-07	2.77e-06	4.13e-06	4.92e-07	4.99e-07	3.92e-07	1.25e-07	1.03e-07	1.36e-07	5.34e-07	6.09e-07	2.04e-07	1.57e-06	1.94e-06	3.13e-06	3.02e-06	3.31e-06	6.97e-06	2.47e-07	4.76e-06	5.67e-06	2.85e-06	2.32e-06
13289	0.996389	Eukaryota	Fungi	Basidiomycota	Exobasidiomycetes	Tilletiales	Tilletiaceae	Tilletia	2	4.65e-06	6.38e-07	9.61e-06	1.13e-07	9.77e-08	2.03e-05	1.04e-05	1.9e-05	2.12e-05	3.26e-05	2.84e-05	1.59e-05	5.72e-05	3.03e-05	3.43e-05	2.77e-05	4.34e-05	1.22e-06	2.19e-05	2.5e-05	3.94e-06	5.9e-06	1.54e-06	1.61e-06	9.74e-07	4.73e-07	2.71e-06	2.69e-06	7.45e-06	2.12e-06	5.48e-06	1.48e-05	1.33e-05	5.44e-06	4.82e-05	1.25e-06	4.68e-05	3.34e-05	3.12e-05	1.69e-05
1074866	0.994995	Eukaryota	Fungi	Basidiomycota	Microbotryomycetes	Kriegeriales	Camptobasidiaceae	Glaciozyma	2	2.55e-06	9.54e-07	2.68e-06	2.43e-08	2.8e-08	1.98e-06	7.66e-07	1.44e-06	6.65e-06	1.17e-05	4.39e-06	3.6e-06	1.99e-06	5.96e-06	1.87e-06	1.18e-05	1.24e-05	9.47e-08	6.59e-06	7e-06	3.03e-06	8.92e-06	2.59e-06	7.76e-07	3.99e-07	3.12e-07	5.73e-07	5.05e-07	1.28e-06	1.17e-06	1.9e-06	3.42e-06	2.22e-05	3.43e-06	1.31e-05	1.35e-07	6.2e-06	1.11e-05	5.18e-06	4.78e-06
34416	0.972144	Eukaryota	Fungi	Basidiomycota	Microbotryomycetes	Microbotryales	Microbotryaceae	Microbotryum	2	8.29e-06	1.42e-06	1.67e-05	7.43e-07	3.83e-07	1.9e-05	3.98e-05	6.22e-05	7.95e-05	0.000112625	6.59e-05	9.45e-05	0.000102134	6.5e-05	1.01e-05	6.72e-05	6.8e-05	6.58e-06	3.83e-05	5.26e-05	6.79e-06	5.41e-06	8.31e-07	2.08e-06	9.38e-07	8.62e-07	1.71e-05	3.88e-06	9.62e-05	3.65e-05	5.88e-05	6.41e-05	0.000122775	2.27e-05	0.000397158	8.61e-06	8.69e-05	2.77e-05	4.87e-05	5.31e-05
5533	0.995851	Eukaryota	Fungi	Basidiomycota	Microbotryomycetes	Sporidiobolales	Sporidiobolaceae	Rhodotorula	2	2.9e-05	1.2e-05	4.34e-05	1.65e-07	1.47e-07	0.000202193	4.21e-05	4.42e-05	4.87e-05	5.41e-05	6.12e-05	3.2e-05	8.51e-05	4.33e-05	6.69e-05	7.36e-05	0.0001515	1.98e-06	4.33e-05	8.81e-05	1.41e-05	1.19e-05	1.33e-05	2.69e-06	1.99e-06	1.02e-06	1.18e-05	4.93e-06	4.72e-05	7.29e-06	2.6e-05	3.64e-05	5.05e-05	2.22e-05	0.000111988	9.85e-07	0.000163686	0.000347476	0.000168683	3.82e-05
5001	0.984591	Eukaryota	Fungi	Basidiomycota	Microbotryomycetes	Sporidiobolales	Sporidiobolaceae	Sporidiobolus	2	5.17e-06	5.46e-06	5.74e-05	4.35e-07	2.44e-08	2.26e-05	3.7e-05	2.58e-05	3.64e-05	6.38e-05	0.000103637	7.59e-05	3.11e-05	1.06e-05	1.55e-05	6.51e-05	0.000164215	4.09e-07	6.78e-05	9.2e-05	2.22e-06	1.35e-06	1.04e-06	1.35e-06	2.88e-07	1.18e-07	8.98e-07	7.81e-07	2.04e-06	5.26e-06	5.07e-06	0.000257074	5.6e-05	4.88e-06	1.78e-05	1.25e-07	1.63e-05	9.08e-06	6.99e-06	2.78e-06
1798851	0.969689	Eukaryota	Fungi	Basidiomycota	Spiculogloeomycetes	Spiculogloeales	Spiculogloeaceae	Phyllozyma	2	2.98e-09	7.47e-10	2.79e-08	6.01e-10	4.37e-10	2.81e-08	2.1e-08	7.67e-08	1.4e-08	5.24e-07	6.64e-07	5.82e-07	2.64e-08	1.86e-07	1.63e-08	1.2e-06	1.31e-06	3.32e-09	1.7e-08	2.55e-07	4.81e-09	3.55e-09	3.73e-09	1.4e-09	1.47e-09	8.43e-10	3.52e-09	8.12e-08	8.96e-08	2.46e-07	2.11e-07	3.4e-07	3.47e-08	1.25e-08	3.52e-07	6.22e-09	1.47e-06	1.45e-08	1.69e-08	1.37e-08
84741	0.993741	Eukaryota	Fungi	Basidiomycota	Tremellomycetes	Cystofilobasidiales	Mrakiaceae	Itersonilia	2	1.15e-07	5.67e-10	2.49e-08	6.18e-10	4.52e-10	2.86e-08	1.91e-07	7.74e-08	1.42e-08	8.91e-09	1.36e-07	7.79e-07	2.73e-08	1.98e-07	1.1e-07	4.62e-07	6.03e-07	9.24e-10	1.71e-08	2.01e-06	2.95e-09	2.47e-09	3.7e-09	1.31e-09	3.84e-08	8.48e-10	3.55e-09	1.06e-08	1.19e-07	8.46e-08	3.32e-07	1.74e-07	3.48e-08	1.11e-08	6.61e-07	4.05e-08	3.19e-07	2.89e-07	4.78e-07	1.26e-06
29901	0.998535	Eukaryota	Fungi	Basidiomycota	Tremellomycetes	Cystofilobasidiales	Mrakiaceae	Mrakia	2	1.23e-05	4.41e-06	2.43e-05	5.22e-07	2.77e-07	7.71e-06	3.24e-06	2.13e-05	2.55e-05	3.99e-05	2.62e-05	2.71e-05	3.66e-05	2.59e-05	4.25e-06	4.97e-05	4.11e-05	8.43e-07	5.67e-05	2.4e-05	1.24e-05	1.41e-05	4.28e-06	3.46e-06	1.52e-06	1.08e-06	2.79e-06	3.24e-06	7.82e-06	7.47e-06	1.39e-05	1.58e-05	4.16e-05	7.43e-06	4.65e-05	9.67e-07	2.7e-05	7.29e-05	2.97e-05	3.54e-05
1851555	0.995523	Eukaryota	Fungi	Basidiomycota	Tremellomycetes	Filobasidiales	Filobasidiaceae	Heterocephalacria	2	3.08e-08	4.24e-08	4.59e-08	1.11e-09	4.54e-09	5.13e-08	3.8e-08	1.4e-07	1.39e-06	1.23e-06	1.24e-06	7.11e-07	4.86e-08	5.22e-07	1.98e-08	1.21e-06	2.81e-06	2.18e-09	7.26e-07	1.92e-07	3.02e-08	3.65e-08	9.7e-08	5.97e-08	2.7e-09	1.53e-09	7.15e-08	1e-08	1.15e-08	2.15e-07	1.55e-07	1.39e-06	6.27e-08	6.39e-07	3.64e-07	2.3e-07	1.29e-06	1.32e-07	4.41e-07	1.4e-06
1851509	0.991741	Eukaryota	Fungi	Basidiomycota	Tremellomycetes	Filobasidiales	Filobasidiaceae	Naganishia	2	4.04e-06	1.11e-06	8.09e-06	2.08e-07	9.22e-08	1.92e-05	4.14e-06	9.56e-06	1.27e-05	1.3e-05	5.87e-06	4.98e-06	1.26e-05	1.33e-05	1.17e-05	9.3e-06	1.22e-05	8.59e-08	1.93e-05	4.6e-05	5.59e-06	1.44e-05	2.65e-06	2.52e-06	5.88e-07	7.64e-07	2.21e-06	2.08e-06	3.18e-05	4.58e-06	7.22e-06	7.98e-06	2.14e-05	3.19e-05	3.19e-05	2.19e-07	1.69e-05	2.7e-05	1.35e-05	8.32e-06
1851575	0.992487	Eukaryota	Fungi	Basidiomycota	Tremellomycetes	Filobasidiales	Piskurozymaceae	Solicoccozyma	2	5.62e-06	2.29e-07	1.34e-05	2.64e-07	4.53e-08	1.58e-06	6.36e-06	8.97e-06	2.2e-05	1.85e-05	1.31e-05	8.23e-06	1.25e-05	2.02e-05	2.09e-06	1.32e-05	1.72e-05	2.34e-07	7.9e-06	1.14e-05	3.29e-06	5.53e-06	4.37e-06	1.08e-06	1.26e-06	7.16e-07	1.92e-06	1.33e-06	6.24e-06	2.75e-06	4.64e-06	4.59e-06	1.44e-05	5.12e-06	1.74e-05	6.14e-07	3.07e-05	4.39e-05	2.46e-05	1.44e-05
4970	0.766263	Eukaryota	Fungi	Basidiomycota	Tremellomycetes	Tremellales	Bulleraceae	Bullera	2	1.71e-06	1.02e-07	2.1e-06	2.84e-09	2.41e-09	6.15e-07	1.51e-06	1.43e-06	1.91e-06	3.97e-06	3.38e-06	2.27e-06	2.73e-06	4.25e-06	1.27e-06	4.5e-06	6.28e-06	1.68e-07	2.38e-06	4.44e-06	1.69e-07	7.71e-07	6.08e-08	1.94e-07	1.27e-07	7.55e-08	8.61e-07	3.05e-07	1.04e-06	2.9e-07	1.58e-06	2.25e-06	5.86e-06	2.42e-06	4.59e-06	1.32e-07	5.49e-06	3.54e-06	2.22e-06	1.97e-06
165440	0.996922	Eukaryota	Fungi	Basidiomycota	Tremellomycetes	Tremellales	Bulleribasidiaceae	Dioszegia	2	2.03e-05	5.61e-06	8.85e-06	3.74e-07	8.98e-07	2.04e-05	9.93e-06	1.11e-05	6.14e-05	8.17e-05	8.06e-05	6.41e-05	5.57e-05	3.99e-05	0.00012188	0.000103622	6.81e-05	4.71e-06	2.37e-05	3.42e-05	1.88e-05	1.6e-05	2.82e-06	4.43e-06	1.25e-06	1.63e-06	1.55e-05	3.37e-05	6.95e-06	0.000113301	0.000136263	0.00019179	0.000129511	0.000192005	0.000304193	5.21e-06	0.000201367	8.74e-05	5.02e-05	0.00011607
663591	0.788308	Eukaryota	Fungi	Basidiomycota	Tremellomycetes	Tremellales	Bulleribasidiaceae	Hannaella	2	1.4e-07	3.49e-08	4.09e-08	1.15e-09	8.44e-10	5.24e-08	1.84e-07	1.43e-07	5.42e-07	1.86e-06	5.04e-07	3.34e-07	5.07e-08	1.24e-06	1.81e-07	4.24e-07	6.1e-07	1.56e-08	4e-07	5.3e-07	5.75e-08	7.33e-08	6.75e-09	3.46e-08	2.34e-08	7.22e-09	1.01e-07	2.06e-07	1.39e-07	1.11e-06	5.41e-07	1.7e-06	2.62e-06	2.81e-07	2.2e-06	3.96e-08	8.01e-07	4.65e-07	1.29e-06	1.14e-06
1891946	0.903717	Eukaryota	Fungi	Basidiomycota	Tremellomycetes	Tremellales	Bulleribasidiaceae	Vishniacozyma	2	4.62e-08	6.57e-09	1.52e-08	4.83e-10	3.56e-10	2.19e-08	1.6e-08	5.99e-08	3.16e-07	3.97e-07	3.21e-07	2.54e-07	1.57e-06	1.35e-06	4.38e-08	3.41e-07	6.54e-07	1.58e-09	1.3e-08	3.48e-07	2.74e-08	2.71e-08	2.77e-09	2.08e-08	3.03e-08	1.59e-08	3.06e-08	9.51e-08	1.17e-07	9.89e-08	9.51e-09	3.65e-07	1.02e-06	6.93e-09	6.77e-07	3.13e-09	2.9e-07	1.22e-06	9.74e-09	2.75e-07
5206	0.976959	Eukaryota	Fungi	Basidiomycota	Tremellomycetes	Tremellales	Cryptococcaceae	Cryptococcus	2	2.62e-06	6.99e-07	1.88e-05	9.87e-08	9.69e-08	5.55e-06	7.14e-06	1.27e-05	1.94e-05	2.63e-05	2.12e-05	1.61e-05	3.09e-05	2.31e-05	4.9e-06	3.39e-05	3.1e-05	1.65e-06	1.73e-05	2.39e-05	1.64e-06	1.98e-06	2.41e-07	5.39e-07	2.93e-07	2.12e-07	1.27e-06	1.41e-06	5.88e-06	2.14e-06	7.64e-06	1.04e-05	1.94e-05	6.77e-06	1.9e-05	1.62e-06	1.45e-05	1.07e-05	1.06e-05	6.39e-06
490731	0.94018	Eukaryota	Fungi	Basidiomycota	Tremellomycetes	Tremellales	Cryptococcaceae	Kwoniella	2	2.22e-06	4.97e-07	9.72e-06	5.06e-08	1.03e-07	8.23e-06	1.16e-05	1.82e-05	1.53e-05	2.22e-05	1.31e-05	1.07e-05	2.08e-05	2.09e-05	6.76e-06	2.76e-05	2.41e-05	1.35e-06	1.65e-05	1.69e-05	9.61e-07	2.07e-06	7.78e-07	4.58e-07	3.94e-07	2.05e-07	2.46e-06	9.86e-07	2.05e-06	2.51e-06	5.69e-06	8.6e-06	3.5e-05	4.45e-06	2.63e-05	1.25e-06	1.45e-05	1.3e-05	1.14e-05	7.85e-06
4998	0.98899	Eukaryota	Fungi	Basidiomycota	Tremellomycetes	Tremellales	Cuniculitremaceae	Kockovaella	2	5.63e-07	4.03e-08	9.2e-07	1.38e-07	1.74e-08	2.9e-06	1.43e-06	1.42e-05	4.78e-06	3.49e-06	2.81e-06	2.52e-06	9.48e-06	5.62e-06	1.28e-06	7.75e-06	7.84e-06	2.77e-07	3.92e-06	7.58e-06	1.61e-07	2.19e-07	1.59e-07	7.62e-08	9.77e-08	2.02e-08	3.02e-07	2.75e-07	2.73e-07	8.2e-07	1.48e-06	3.37e-06	4.9e-06	4.67e-06	4.73e-06	1.51e-07	3.05e-06	2.6e-06	3.29e-06	1.69e-06
1905114	0.908735	Eukaryota	Fungi	Basidiomycota	Tremellomycetes	Tremellales	Phaeotremellaceae	Phaeotremella	2	1.31e-06	3.88e-07	8.21e-06	2.64e-08	3.24e-08	3.96e-06	2.71e-06	9.98e-06	6.13e-06	1.1e-05	1.02e-05	5.65e-06	6.58e-06	1.39e-05	1.24e-06	1.46e-05	1.5e-05	3.49e-07	7.72e-06	9.96e-06	5.68e-07	9.15e-07	3.19e-07	2.77e-07	1.69e-07	6.15e-08	8.37e-07	4.38e-07	1.86e-06	1.28e-06	5.42e-06	5.34e-06	1.3e-05	5.7e-06	9.59e-06	4.95e-07	7.8e-06	9.6e-06	9.1e-06	3.61e-06
189450	0.96131	Eukaryota	Fungi	Basidiomycota	Tremellomycetes	Tremellales	Rhynchogastremataceae	Papiliotrema	2	1.65e-07	5.54e-08	3.23e-07	8.73e-10	1e-08	3.97e-08	2.89e-08	1.08e-07	4.61e-07	2.01e-07	4.15e-07	5.03e-08	3.31e-07	1.28e-06	7.18e-09	8.86e-07	1.74e-06	6.62e-09	3.16e-07	7.28e-09	7.64e-08	8.71e-08	5.05e-09	1.15e-07	3.69e-08	8.21e-09	8.39e-08	9.2e-08	5.53e-08	7.1e-09	3.04e-07	1.8e-07	4.77e-08	1.97e-07	1.68e-06	8.62e-09	7.34e-07	8.47e-07	1.03e-06	1.32e-06
105767	0.971502	Eukaryota	Fungi	Basidiomycota	Tremellomycetes	Tremellales	Tremellaceae	Tremella	2	2.13e-06	2.27e-07	2.09e-06	1.46e-07	7.69e-08	5.07e-06	6.5e-07	3.01e-05	1.84e-05	2.03e-05	4.88e-05	1.88e-05	1.95e-05	2.13e-05	5.19e-06	2.57e-05	2.34e-05	1.58e-06	1.95e-05	2.98e-05	1.07e-06	6.27e-07	2.66e-07	5.77e-07	3.87e-07	9.87e-08	7.48e-07	1.05e-06	1.34e-06	5.87e-07	4.56e-06	5.83e-06	2.08e-05	5.48e-06	8.69e-06	1.19e-06	1.59e-05	6.54e-06	6.54e-06	6.23e-06
1890244	0.920102	Eukaryota	Fungi	Basidiomycota	Tremellomycetes	Tremellales	Trimorphomycetaceae	Saitozyma	2	1.83e-06	1.66e-07	1.43e-06	2.21e-08	1.19e-08	6.61e-07	2.76e-07	3.16e-06	5.7e-06	6.51e-06	6.25e-06	4.19e-06	5.28e-06	4.57e-06	1.49e-06	1.15e-05	1.63e-05	2e-07	4.23e-06	4.99e-06	6.61e-07	6.09e-07	3.35e-07	4.54e-07	2.09e-07	1.08e-07	6.47e-07	4.08e-07	4.4e-07	1.09e-06	1.5e-06	4.65e-06	7.09e-06	1.7e-06	4.87e-06	1.84e-07	7e-06	1.47e-05	8.89e-06	2.52e-06
5220	0.989498	Eukaryota	Fungi	Basidiomycota	Tremellomycetes	Tremellales	Trimorphomycetaceae	Trimorphomyces	2	1.33e-07	1.78e-08	8.29e-09	2.23e-10	9.87e-09	1.1e-08	8.04e-09	3.07e-08	5.22e-09	5.14e-07	1.47e-07	1.17e-09	3.54e-07	6.06e-09	2.18e-09	5.01e-09	4.56e-07	5.41e-09	6.43e-09	2.05e-09	6.68e-10	2.06e-08	1.39e-09	4.34e-10	5.46e-10	8.89e-09	1.34e-09	4.52e-08	2.41e-09	5.59e-07	5.07e-09	8.37e-07	1.33e-08	3.65e-09	2.27e-07	1.83e-08	1.99e-07	2.72e-07	1.45e-07	4.57e-07
105983	0.95578	Eukaryota	Fungi	Basidiomycota	Tremellomycetes	Trichosporonales	Trichosporonaceae	Apiotrichum	2	8.03e-06	7.46e-07	1.13e-05	1.9e-07	1.34e-07	1.09e-05	7.72e-06	2.18e-05	2.45e-05	3.35e-05	3.76e-05	2.68e-05	4.8e-05	3.58e-05	6.38e-06	3.61e-05	4.4e-05	1.93e-06	2.85e-05	3.12e-05	3.28e-06	3.63e-06	1.6e-06	9.87e-07	5.81e-07	2.81e-07	1.91e-06	1.28e-06	4.75e-06	4.15e-06	7e-06	9.68e-06	3.64e-05	3.77e-06	2.21e-05	1.17e-06	1.87e-05	4.11e-05	3.97e-05	1.4e-05
1838142	0.94705	Eukaryota	Fungi	Basidiomycota	Tremellomycetes	Trichosporonales	Trichosporonaceae	Cutaneotrichosporon	2	5.48e-06	9.24e-07	8.75e-06	2.72e-07	2.36e-07	2.58e-05	3.96e-05	3.07e-05	4.74e-05	3.36e-05	3.29e-05	2.25e-05	3.35e-05	2.78e-05	7.31e-06	5.58e-05	7.76e-05	2.12e-06	3.27e-05	3.63e-05	3.35e-06	3.62e-06	1.09e-06	1.07e-06	5.43e-07	4.26e-07	2.28e-06	1.92e-06	5.63e-06	2.97e-06	8.21e-06	1.21e-05	3.34e-05	5.53e-06	2.39e-05	1.22e-06	1.91e-05	3.48e-05	1.42e-05	1.94e-05
5552	0.985375	Eukaryota	Fungi	Basidiomycota	Tremellomycetes	Trichosporonales	Trichosporonaceae	Trichosporon	2	5.98e-06	8.14e-07	1.75e-05	1.02e-07	4.52e-08	6.77e-06	1.59e-05	2.68e-05	2.54e-05	3.01e-05	3.67e-05	1.75e-05	3.2e-05	2.62e-05	1.99e-05	3.35e-05	4.11e-05	1.01e-06	2.57e-05	3.16e-05	5.88e-06	2.88e-06	1.72e-06	1.56e-06	5.8e-07	3.49e-07	3.34e-06	1.7e-06	4.9e-06	3.01e-06	8.92e-06	1.68e-05	2.98e-05	5.14e-06	1.62e-05	8.26e-07	1.83e-05	3.77e-05	3.48e-05	1.39e-05
1851468	0.812831	Eukaryota	Fungi	Basidiomycota	Tremellomycetes	Trichosporonales	Trichosporonaceae	Vanrija	2	9.88e-07	1.18e-07	1.09e-06	5.83e-08	1.2e-07	4.8e-06	1.06e-05	1.44e-06	5.19e-06	5.78e-06	5.07e-06	3.42e-06	8.23e-06	5.87e-06	7.32e-07	8.41e-06	7.53e-06	2.26e-07	3.9e-06	3.73e-06	3.42e-07	5.82e-07	4e-08	8.58e-08	9e-08	3.04e-08	7.53e-08	4.14e-07	9.33e-07	2.4e-07	3.85e-07	2.25e-06	2.66e-06	1.02e-06	3.6e-06	2.28e-07	3.77e-06	3.18e-06	4.86e-06	2.6e-06
2576016	0.771306	Eukaryota	Fungi	Basidiomycota	Tremellomycetes	Trichosporonales		Pascua	2	8.84e-07	9.09e-08	1.53e-05	1.42e-08	3.25e-09	7.06e-07	1.02e-06	1.3e-06	6.18e-06	3.37e-06	2.82e-06	1.96e-06	3.93e-06	5.15e-06	8.75e-07	3.11e-06	3.68e-06	1.79e-07	6.11e-06	2.1e-06	4.18e-07	5.47e-07	1.04e-07	1.35e-07	5.07e-08	1.11e-07	4.73e-07	2.45e-07	6.78e-07	7.02e-07	1.21e-06	1.63e-06	4.76e-06	9.17e-07	1.27e-06	1.44e-07	2.22e-06	1.97e-06	2.27e-06	1.32e-06
63266	0.963915	Eukaryota	Fungi	Basidiomycota	Ustilaginomycetes	Urocystidales	Glomosporiaceae	Thecaphora	2	1.26e-06	9.22e-08	2.76e-06	1.6e-08	1.18e-08	1.97e-06	1.87e-06	1.25e-05	5.14e-06	3.67e-06	2.85e-06	2.09e-06	7.55e-06	4.13e-06	5.03e-07	6.26e-06	6.13e-06	1.58e-07	2.54e-06	4.86e-06	6.42e-07	4.21e-07	2.83e-07	2.23e-07	6.05e-08	1.53e-08	1.91e-07	4.23e-07	6.29e-07	7.37e-07	2.52e-06	2.66e-06	6.61e-06	1.54e-06	5.34e-06	2.95e-07	3.65e-06	4.81e-06	4.61e-06	1.96e-06
251613	0.992657	Eukaryota	Fungi	Basidiomycota	Ustilaginomycetes	Ustilaginales	Anthracoideaceae	Anthracoidea	2	2.24e-05	2.53e-06	1.93e-06	5.68e-08	5.99e-08	1.3e-06	9.92e-07	3.88e-06	7.64e-06	5.28e-06	1.54e-06	1.32e-06	1.92e-07	4.03e-05	1.18e-05	1.65e-05	0.000213289	2.22e-06	4.85e-06	1.76e-05	2.85e-08	3.6e-07	5.91e-08	1.63e-07	1.19e-07	4.52e-07	7.57e-06	3.83e-06	1.78e-06	3.02e-07	7.18e-06	4.29e-06	8.23e-06	6.09e-06	3.25e-05	7.88e-07	5.38e-05	1.87e-05	1.45e-05	2.42e-05
63261	0.808124	Eukaryota	Fungi	Basidiomycota	Ustilaginomycetes	Ustilaginales	Ustilaginaceae	Moesziomyces	2	4.77e-06	4.36e-07	8.69e-07	2.89e-08	1.54e-08	2.13e-07	9.76e-07	4.32e-06	5.22e-06	3.78e-06	2.48e-06	2.3e-06	2.53e-06	6.97e-06	1.66e-06	4.29e-06	1.34e-05	1.18e-07	1.69e-06	2.31e-06	6.21e-07	4.32e-07	2.3e-07	2.37e-07	4.52e-08	7.14e-08	2.13e-07	2.75e-07	7.37e-07	2.15e-07	1.62e-06	1.1e-06	1.97e-06	2.4e-06	4.71e-06	4.19e-08	2.59e-06	3.56e-06	2.16e-06	5.8e-07
63298	0.867518	Eukaryota	Fungi	Basidiomycota	Ustilaginomycetes	Ustilaginales	Ustilaginaceae	Pseudozyma	2	1.35e-06	2.94e-07	6.83e-06	1.57e-08	3.58e-08	2.16e-06	3.13e-06	7.92e-06	9.69e-06	1.01e-05	6.18e-06	5.08e-06	1.67e-05	6.74e-06	2.17e-06	1.25e-05	9.62e-06	5.98e-07	5.02e-06	5.9e-06	4.03e-07	1.52e-06	4.35e-07	3.33e-07	2.59e-07	9.35e-08	9.84e-07	5.38e-07	1.72e-06	1.52e-06	3.47e-06	4.29e-06	6.76e-06	1.49e-06	9.92e-06	6.67e-07	8.47e-06	8.63e-06	6.33e-06	4.49e-06
63265	0.982602	Eukaryota	Fungi	Basidiomycota	Ustilaginomycetes	Ustilaginales	Ustilaginaceae	Sporisorium	2	1.42e-06	3.44e-07	5.4e-06	1.09e-07	7.57e-08	3.38e-06	6.68e-06	1.32e-05	8.74e-06	9.91e-06	1.04e-05	6.42e-06	1.92e-05	1.3e-05	5.67e-06	1.19e-05	1.77e-05	1.09e-06	1.08e-05	1.29e-05	2.82e-06	6.66e-07	5.77e-07	5.13e-07	1.51e-07	8.47e-08	1.42e-06	6.44e-07	3.03e-06	2.31e-06	8.34e-06	8.73e-06	1.7e-05	6.82e-06	2.61e-05	7.78e-07	1.82e-05	2.33e-05	1.6e-05	8.32e-06
148959	0.980468	Eukaryota	Fungi	Basidiomycota	Wallemiomycetes	Wallemiales	Wallemiaceae	Wallemia	2	2.55e-06	8.1e-07	2.55e-05	9.06e-08	2.41e-08	5.41e-06	4.98e-06	1.42e-05	9.19e-06	1.28e-05	1.23e-05	5.89e-06	7.64e-06	1.12e-05	3.97e-06	9.84e-06	1.17e-05	2.63e-07	1.27e-05	7.64e-06	1.09e-05	1.03e-06	1.37e-06	5.76e-07	3.89e-07	3.25e-07	1.64e-06	7.01e-07	6.27e-07	2.46e-06	5.11e-06	1.02e-05	1.4e-05	3.1e-06	1.13e-05	3.34e-07	2.48e-05	8.9e-06	9.22e-06	4.77e-06
4807	0.897912	Eukaryota	Fungi	Blastocladiomycota	Blastocladiomycetes	Blastocladiales	Blastocladiaceae	Blastocladiella	2	7.84e-10	2.01e-10	8.38e-09	1.7e-10	1.32e-10	8.71e-09	6.56e-09	2.4e-08	3.6e-07	5.96e-08	7.52e-07	1.21e-09	8.36e-09	1.68e-07	4.52e-09	4.68e-07	3.83e-07	4.71e-08	1.78e-07	3.49e-09	3.77e-08	1.03e-09	1.12e-09	3.92e-10	1.77e-08	2.41e-10	1.09e-09	3.23e-10	1.95e-09	9.06e-08	4.56e-09	1.64e-07	3.64e-07	3.58e-09	5.64e-09	1.49e-09	2.42e-07	4.67e-07	4.92e-09	3.65e-09
4819	0.997239	Eukaryota	Fungi	Chytridiomycota	Chytridiomycetes	Chytridiales	Chytridiaceae	Phlyctochytrium	2	1.55e-07	7.62e-09	7.03e-09	1.36e-10	1.05e-10	6.96e-09	5.23e-09	1.92e-08	3.28e-09	2.87e-07	3.23e-09	2.25e-07	6.64e-09	1.67e-07	4.42e-09	4.17e-07	2e-07	1.05e-09	1.63e-07	4.82e-07	1.28e-09	9.53e-10	8.98e-10	1.5e-08	3.35e-10	1.93e-10	3.21e-08	9.09e-09	1.56e-09	1.28e-09	3.74e-09	3.82e-07	8.48e-09	2.99e-09	4.53e-09	1.88e-09	2.23e-07	3.68e-09	4.1e-09	3.51e-09
4838	0.98982	Eukaryota	Fungi	Mucoromycota	Mucoromycetes	Mucorales	Lichtheimiaceae	Rhizomucor	2	3.86e-07	4.01e-08	1.71e-06	2.78e-08	3.33e-08	2.9e-06	2.42e-06	7.36e-06	2.32e-06	2.64e-06	3.39e-06	1.2e-06	2.16e-06	2.85e-06	1.13e-06	5.27e-06	2.69e-06	6.75e-08	2.8e-06	1.24e-05	3.82e-07	6.9e-07	2.87e-07	2.33e-07	7.57e-08	3.31e-07	3.41e-07	2.55e-07	1.25e-06	5.23e-07	1.1e-06	2.14e-06	7.17e-06	3.23e-06	3.62e-06	2.83e-07	3.66e-06	5.96e-06	4.42e-06	2.27e-06
64561	0.913916	Eukaryota	Fungi	Mucoromycota	Umbelopsidomycetes	Umbelopsidales	Umbelopsidaceae	Umbelopsis	2	1.19e-07	4.34e-08	2.91e-06	4.06e-08	1.96e-08	1.36e-06	3.79e-07	7.67e-07	4.44e-07	8.05e-07	2.18e-09	4.21e-07	7.08e-09	1.53e-07	1.67e-07	1.14e-07	2.54e-09	1.6e-10	4.42e-09	7.75e-08	6.53e-10	5.7e-10	3.64e-08	3.33e-10	3.92e-10	2.2e-10	3.55e-08	1.06e-08	1.65e-09	1.36e-09	1.25e-07	1.38e-07	9e-09	1.14e-07	1.9e-07	1.28e-08	9.14e-08	1.38e-07	2.9e-07	1.88e-09
61417	0.924316	Eukaryota	Fungi	Zoopagomycota	Kickxellomycetes	Kickxellales	Kickxellaceae	Spiromyces	2	4.59e-10	2.8e-09	1.05e-08	3.6e-10	2.65e-10	1.6e-08	1.17e-08	4.38e-08	5.62e-07	1.59e-07	1.71e-07	1.1e-07	6.02e-07	6.3e-07	4.63e-08	8.09e-07	1.86e-07	8.93e-09	9.16e-08	2.34e-07	5.51e-10	7.15e-08	1.9e-07	6.3e-10	8.64e-08	1.6e-08	2.37e-07	3.58e-08	2.36e-07	4.63e-08	6.85e-09	5.67e-07	1.48e-06	4.84e-09	8.88e-07	1.15e-09	3.39e-07	7.48e-07	1.07e-06	1.18e-07
796752	0.775142	Eukaryota	Viridiplantae	Streptophyta	Magnoliopsida	Poales	Poaceae	Oropetium	2	1.17e-05	5.81e-07	1.18e-05	3.14e-07	6.1e-07	1.26e-05	8.78e-06	2.41e-05	2.66e-05	2.91e-05	2.75e-05	3.24e-05	1.37e-05	3.23e-05	6.84e-06	1.51e-05	1.56e-05	4.36e-06	7.55e-06	1.32e-05	2.91e-06	2.83e-06	8.51e-07	7.26e-07	7.92e-07	6.56e-07	2.64e-06	1.79e-06	8.92e-06	7.28e-06	1.04e-05	1.5e-05	9.01e-05	5.55e-05	3.38e-05	9.64e-06	1.55e-05	1.13e-05	1.18e-05	1.08e-05
3196	0.992374	Eukaryota	Viridiplantae	Streptophyta	Marchantiopsida	Marchantiales	Marchantiaceae	Marchantia	2	0.000474574	6.36e-05	0.000190577	4.94e-06	3.39e-06	6.76e-05	0.000738117	0.000593431	0.00244458	0.00268484	0.0020681	0.00089315	0.00019015	0.00211875	0.00313097	0.00110409	0.00183829	0.0009915	0.00040375	0.000596879	5.28e-05	9.57e-05	3.94e-05	0.000255686	6.71e-05	2.61e-05	0.000106994	8.26e-05	0.000415278	0.000388477	0.00238792	0.00124004	0.00262656	0.00225522	0.00143077	0.000348981	0.00281077	0.00282538	0.00227178	0.0019608
2074130	0.967439	Eukaryota		Evosea	Variosea	Fractovitellida	Soliformoviidae	Grellamoeba	2	2.76e-07	2.53e-07	6.6e-07	8.73e-09	8.38e-10	1e-06	2.39e-06	5.29e-07	8.3e-07	2.03e-07	5.81e-07	8.51e-07	5.05e-08	5.23e-07	9.5e-08	1.48e-06	4.28e-07	2.4e-08	8.48e-07	1.71e-07	4.29e-07	1.63e-07	2.65e-08	3.11e-08	2.81e-08	5.77e-09	2.43e-08	5.93e-08	1.32e-07	3.55e-07	3.96e-07	7.71e-07	7.57e-07	1.6e-06	3.63e-08	1.03e-07	7.54e-08	2.58e-08	3e-08	4.33e-07
4780	0.962433	Eukaryota			Oomycetes	Peronosporales	Peronosporaceae	Plasmopara	2	0.000569941	0.00029768	0.000243437	8.16e-05	6.93e-05	0.000320425	0.00073522	0.000537306	0.00300957	0.00341867	0.0012539	0.000823687	0.000512277	0.00189213	0.000644435	0.00193603	0.00177025	9.31e-05	0.000461066	0.00186108	0.00107122	0.000833803	0.000160614	0.000204548	0.000128663	0.000123822	0.000346938	0.000379361	0.000605452	0.000480898	0.00164562	0.00215934	0.0054965	0.00333527	0.00561475	0.000127046	0.00422188	0.00309791	0.00229645	0.00170992
77021	0.917578	Bacteria		Cyanobacteria		Nostocales	Aphanizomenonaceae	Cylindrospermopsis	3	8.8e-08	3.48e-09	2.33e-08	6.3e-10	4.63e-10	2.87e-08	3.3e-07	7.81e-08	3.4e-07	5.89e-07	1.63e-07	3.42e-07	2.78e-08	4.76e-07	7.49e-07	9.42e-08	7.96e-08	8.42e-09	1.72e-08	6.93e-09	1.68e-08	6.12e-08	3.7e-09	1.27e-09	1.17e-08	8.53e-10	7.39e-08	1.07e-09	3.55e-08	1.78e-07	1.76e-06	1.53e-06	2.62e-07	1.29e-06	1.12e-06	5.08e-08	4.14e-07	1.95e-07	3.6e-07	1.39e-06
13796	0.896287	Eukaryota	Viridiplantae	Streptophyta	Andreaeopsida	Andreaeales	Andreaeaceae	Andreaea	3	2.46e-06	1.18e-06	5.64e-07	5.22e-08	5.5e-08	1.73e-07	2.5e-06	6.21e-06	1.22e-05	1.03e-05	6.31e-06	3.83e-06	1.72e-06	4.6e-06	2.4e-06	1.84e-06	4.5e-06	1.41e-06	1.45e-06	8.94e-07	2.71e-07	1.22e-06	2.84e-07	1.41e-06	2.09e-07	1.76e-07	8.22e-07	1.05e-06	2.26e-06	5.03e-06	3.01e-05	1.85e-05	2.68e-05	2.24e-05	1.39e-05	9.93e-07	1.3e-05	3.89e-06	6.22e-06	5.22e-06
52975	0.765221	Eukaryota	Viridiplantae	Streptophyta	Bryopsida	Bartramiales	Bartramiaceae	Bartramia	3	2.01e-05	1.87e-06	4.22e-06	7.9e-08	1.42e-07	1.86e-06	2.63e-05	4.72e-05	4.01e-05	4.93e-05	2.23e-05	2.62e-05	2.73e-06	2.51e-05	2.87e-05	1.25e-05	2.69e-05	2.94e-06	7.11e-06	2.86e-06	5.84e-06	1.58e-05	5.25e-06	2.54e-05	1.02e-06	5.43e-07	2.4e-06	3.55e-06	4.36e-06	2.51e-05	0.000314601	0.000152818	0.000173502	0.000173761	0.000129072	9.36e-06	0.00010106	4.19e-05	2.85e-05	2.52e-05
67414	0.915269	Eukaryota	Viridiplantae	Streptophyta	Bryopsida	Bartramiales	Bartramiaceae	Philonotis	3	1.78e-06	1.42e-08	4.6e-08	9.96e-10	7.32e-10	4.64e-08	1.76e-07	8.38e-07	5.83e-07	7.46e-07	1.73e-07	8.4e-08	4.37e-08	1.37e-07	4.97e-07	1.07e-07	8.64e-08	4.72e-08	2.79e-08	2.15e-08	7.82e-09	3.66e-08	6.13e-09	3.56e-07	1.27e-08	1.39e-09	5.87e-09	1.76e-09	1.06e-08	2.53e-07	3.28e-06	9.71e-07	2.54e-06	1.38e-06	1.3e-06	3.42e-07	1.3e-06	2.41e-08	1.26e-06	2.24e-08
37412	0.975631	Eukaryota	Viridiplantae	Streptophyta	Bryopsida	Bryales	Bryaceae	Bryum	3	0.000159076	1.67e-05	3.71e-05	1.43e-07	4.73e-07	4.61e-06	3.69e-05	2.22e-05	5.86e-05	0.00011686	5.16e-05	2.67e-05	2.39e-06	1.77e-05	1.74e-05	1.55e-05	2.8e-05	1.53e-06	5.32e-05	2.19e-05	5.03e-05	0.000128667	7.46e-05	0.000357612	9.57e-06	4.49e-06	2.71e-05	3.86e-05	3.87e-05	3.58e-05	0.000308187	0.000303188	0.000259894	0.000201612	0.000119005	2.12e-05	0.000168838	8.77e-05	9.09e-05	9.21e-05
1966359	0.905155	Eukaryota	Viridiplantae	Streptophyta	Bryopsida	Bryales	Bryaceae	Gemmabryum	3	3e-05	3.95e-06	1.25e-05	1.04e-07	1.33e-07	1.88e-06	4.25e-06	1.12e-05	7.83e-06	2.53e-05	1.87e-05	3.98e-06	6.92e-07	2.39e-06	6.2e-06	4.39e-06	7.72e-06	3.62e-07	1.49e-05	6.59e-06	1.53e-05	2.3e-05	1.59e-05	7.87e-05	1.65e-06	8.79e-07	5.7e-06	6.28e-06	8.12e-06	4.13e-06	5.77e-05	7.44e-05	6.88e-05	2.54e-05	2.5e-05	5.25e-06	4.57e-05	2.66e-05	2.77e-05	2.46e-05
576366	0.985041	Eukaryota	Viridiplantae	Streptophyta	Bryopsida	Bryales	Bryaceae	Ptychostomum	3	2.16e-06	3.06e-07	7.46e-07	3.91e-09	1.25e-08	1.86e-07	2.99e-07	5.24e-06	1.35e-06	6.31e-06	1.7e-06	3.27e-07	1.58e-07	1.08e-06	4.78e-07	6.39e-07	6.08e-07	3.77e-08	1.47e-06	5.5e-07	1.42e-06	1.32e-06	4.25e-07	3.81e-06	2.05e-07	1.07e-08	5.04e-07	4.08e-07	1.69e-07	2.73e-07	5.82e-06	1.23e-05	1.27e-05	5.01e-06	4.63e-06	8.73e-07	6.37e-06	2.87e-06	4.47e-06	2.75e-06
65533	0.996403	Eukaryota	Viridiplantae	Streptophyta	Bryopsida	Bryales	Bryaceae	Rhodobryum	3	2.58e-05	3.35e-06	8.01e-06	4.41e-08	4.73e-08	9.69e-07	1.13e-06	7.06e-07	9.29e-06	2.13e-05	1.07e-05	6.7e-06	4.97e-07	3.43e-06	2.26e-06	4.22e-06	5.9e-06	1.58e-07	1.03e-05	4.67e-06	6.56e-06	2.19e-05	1.77e-05	0.000101678	2.69e-06	1.32e-06	6.44e-06	9.93e-06	7.56e-06	5.47e-06	4.46e-05	5.33e-05	5.66e-05	2.38e-05	1.71e-05	1.6e-06	2.68e-05	2.14e-05	2.18e-05	1.23e-05
188013	0.856157	Eukaryota	Viridiplantae	Streptophyta	Bryopsida	Bryales	Bryaceae	Rosulabryum	3	9.94e-05	1.04e-05	2.8e-05	1.16e-07	4.05e-07	5.74e-06	8.79e-06	7.65e-06	2.21e-05	5.02e-05	3.02e-05	1.35e-05	1.65e-06	1.1e-05	8.07e-06	9.4e-06	1.24e-05	4.13e-07	3.46e-05	9.91e-06	2.42e-05	8.57e-05	5.01e-05	0.000281091	7.79e-06	3.21e-06	1.83e-05	2.73e-05	2.65e-05	1.61e-05	0.000128433	0.000150762	0.000130036	7.28e-05	5.1e-05	6.71e-06	7.7e-05	3.45e-05	5.68e-05	3.36e-05
67254	0.895629	Eukaryota	Viridiplantae	Streptophyta	Bryopsida	Bryales	Mniaceae	Cinclidium	3	1.93e-06	1.61e-07	6.09e-07	9.94e-09	3.37e-09	1.21e-07	3.47e-06	7.61e-06	8.87e-06	1.13e-05	4.97e-06	6.43e-06	1.04e-07	6.54e-06	7.15e-06	9.8e-07	6.04e-06	1.77e-06	6.11e-07	5.92e-07	1.86e-07	4.01e-07	1.86e-08	7.58e-07	1.14e-08	1.54e-08	1.07e-07	1.8e-07	4.33e-07	3.93e-06	5.99e-05	3.08e-05	3.85e-05	4.8e-05	2.97e-05	2.07e-06	2.12e-05	7.64e-06	5.18e-06	2.48e-06
67233	0.993345	Eukaryota	Viridiplantae	Streptophyta	Bryopsida	Bryales	Mniaceae	Mielichhoferia	3	9.12e-05	1.6e-05	3.65e-05	1.28e-06	6.63e-07	1.5e-05	0.000555752	0.000782684	0.00106945	0.000690154	0.000330197	0.000589183	5.27e-05	0.000648921	0.000880468	0.00016101	0.000692169	2.49e-05	6.62e-05	3.07e-05	2.7e-05	6.3e-05	2.47e-05	9.87e-05	4.18e-06	2.09e-06	1.81e-05	2.74e-05	5.67e-05	0.000502781	0.0105013	0.00524593	0.00591626	0.00431932	0.00342602	0.000369303	0.00345132	0.00128047	0.000799873	0.000704598
3230	0.991787	Eukaryota	Viridiplantae	Streptophyta	Bryopsida	Bryales	Mniaceae	Plagiomnium	3	1.88e-05	2.82e-06	5.34e-06	2.29e-07	1.68e-07	2.11e-06	7.34e-05	8.88e-05	0.000116356	8.88e-05	5.09e-05	9.07e-05	8.98e-06	8.59e-05	0.000149782	2.25e-05	9.14e-05	4.31e-06	8.71e-06	5.87e-06	4.97e-06	1.52e-05	4.42e-06	1.49e-05	3.83e-07	3.5e-07	2.14e-06	3.4e-06	8.34e-06	6.24e-05	0.00114136	0.000597158	0.000662132	0.000685453	0.000429351	6.04e-05	0.000402969	0.000146536	0.000106464	9.96e-05
67238	0.982153	Eukaryota	Viridiplantae	Streptophyta	Bryopsida	Bryales	Mniaceae	Pohlia	3	2.07e-05	5.04e-06	1.5e-05	4.62e-07	2.74e-07	1.01e-05	0.000337676	0.000444282	0.000513412	0.000308323	0.000174977	0.000229602	2.37e-05	0.000215252	0.000396006	6.28e-05	0.000271557	1.74e-05	2.67e-05	2.06e-05	7.01e-06	9.08e-06	1.08e-06	4.48e-06	5.16e-07	6.1e-07	3.24e-06	8.1e-06	3.31e-05	0.000285728	0.00608945	0.0027683	0.00297161	0.00153342	0.00143542	0.000215563	0.00138851	0.000619748	0.000330887	0.000321679
188172	0.751724	Eukaryota	Viridiplantae	Streptophyta	Bryopsida	Bryales	Mniaceae	Trachycystis	3	1.51e-07	8.94e-09	5.19e-08	3.69e-09	7.5e-10	2.95e-07	1.18e-06	1.22e-06	1.1e-06	5.92e-07	1.96e-07	2.99e-07	4.5e-08	5.52e-07	5.77e-07	2.39e-07	2.67e-08	5.81e-08	2.71e-07	2.37e-07	1.12e-08	7.73e-09	6.47e-09	1.51e-08	2.52e-09	1.46e-09	1.75e-08	1.26e-08	8.27e-08	7.52e-07	1.26e-05	2.81e-06	2.79e-06	2.28e-06	6.09e-07	1.18e-06	1.08e-06	7.2e-07	5.87e-07	4.19e-07
70127	0.988464	Eukaryota	Viridiplantae	Streptophyta	Bryopsida	Buxbaumiales	Buxbaumiaceae	Buxbaumia	3	8.9e-06	5.09e-07	1.94e-06	8.18e-08	4.25e-08	1.51e-06	1.11e-05	1.08e-05	2.83e-05	3.69e-05	1.94e-05	6.98e-06	1.52e-06	5.03e-06	9.56e-06	4.68e-06	9.5e-06	4.97e-06	3.06e-06	2.23e-06	1.11e-06	2.92e-06	2.38e-07	3.79e-06	2.42e-07	6.31e-08	9.49e-07	1.78e-06	2.5e-06	2.28e-05	7.08e-05	4.35e-05	3.32e-05	6.07e-05	2.76e-05	1.43e-06	2.35e-05	1.05e-05	2.67e-06	5.1e-06
52982	0.777972	Eukaryota	Viridiplantae	Streptophyta	Bryopsida	Dicranales	Fissidentaceae	Fissidens	3	0.00030957	3.11e-05	4.31e-05	7.14e-07	2.71e-06	2.15e-05	0.000192297	0.000139279	0.000292208	0.000426378	0.000133733	0.000111616	6.1e-06	0.000359619	0.000124946	5.01e-05	0.000292861	3.12e-05	5.44e-05	1.43e-05	4.3e-05	0.000168976	2.82e-05	0.000187292	1.25e-05	5.13e-06	3.34e-05	4.51e-05	5.81e-05	0.000206099	0.00129107	0.000532401	0.000686568	0.000831165	0.000493761	4.51e-05	0.000607477	0.000144361	0.000107804	8.79e-05
3217	0.986352	Eukaryota	Viridiplantae	Streptophyta	Bryopsida	Funariales	Funariaceae	Physcomitrella	3	0.000343006	2.39e-05	0.000150276	2.65e-06	2.87e-06	0.000122561	0.000500454	0.000493212	0.000627356	0.000697492	0.000467889	0.000314755	8.38e-05	0.000270171	0.000536023	0.000160466	0.000491686	0.000171634	0.000127203	8.13e-05	9.35e-05	0.000169048	4.66e-05	0.000136989	8.4e-06	4.04e-06	3.4e-05	4.53e-05	0.000108034	0.000348959	0.0038503	0.00181464	0.00229598	0.00223109	0.00125356	0.000150904	0.0014011	0.000533645	0.000370709	0.000351333
37414	0.846239	Eukaryota	Viridiplantae	Streptophyta	Bryopsida	Funariales	Funariaceae	Physcomitrium	3	1.86e-07	1.2e-09	4.88e-08	1.12e-09	8.31e-10	5.18e-08	4.62e-07	1.41e-07	2e-06	1.34e-06	6.02e-07	1.75e-07	4.91e-08	5.35e-07	4.12e-07	4.16e-07	4.41e-07	2.15e-08	3.14e-08	1.99e-08	4.07e-08	3.99e-07	3.91e-08	4.33e-08	2.74e-09	1.54e-09	6.63e-09	4.7e-08	2.83e-07	7.05e-07	3.9e-06	2.58e-06	5.41e-06	1.79e-06	6.36e-07	2.53e-07	1.69e-06	2.63e-08	5.26e-07	2.44e-07
94483	0.968481	Eukaryota	Viridiplantae	Streptophyta	Bryopsida	Hypnales	Amblystegiaceae	Sanionia	3	0.000197904	4.01e-05	0.000159915	2.33e-06	9.12e-06	2.26e-05	0.000253897	0.000369249	0.00111001	0.000689142	0.000360545	0.000343955	3.23e-05	0.000846602	0.000441176	0.000153328	0.000622106	8.57e-05	0.000125284	4.52e-05	4.86e-05	0.000240245	4.02e-05	0.000165669	1.21e-05	7.03e-06	4.38e-05	3.87e-05	4.08e-05	0.000238725	0.00327858	0.00177086	0.0019743	0.00193779	0.00131089	0.000228203	0.00137451	0.000489646	0.000709722	0.000430191
140006	0.973897	Eukaryota	Viridiplantae	Streptophyta	Bryopsida	Hypnales	Amblystegiaceae	Scorpidium	3	7.56e-09	1.58e-09	4.75e-08	8.3e-10	6.02e-10	3.97e-08	2.96e-08	1.07e-07	9.5e-07	8.42e-07	4.31e-07	5.51e-07	3.63e-08	2.85e-07	4.97e-08	4.06e-07	1.18e-07	3.26e-08	2.39e-08	3.46e-08	1.42e-08	2.61e-07	5.35e-09	1.4e-08	1.33e-08	1.19e-09	5.07e-09	1.51e-09	2e-07	3.9e-07	9.4e-07	1.54e-06	9.68e-07	1.74e-06	7.45e-07	5.59e-07	5.5e-07	5.87e-07	2.8e-08	3.47e-07
34162	0.839278	Eukaryota	Viridiplantae	Streptophyta	Bryopsida	Hypnales	Hylocomiaceae	Pleurozium	3	0.00227259	0.000518511	0.00325696	3.96e-05	0.000130148	0.000394906	0.00425397	0.00596845	0.0128932	0.00964153	0.00713235	0.00420433	0.000406674	0.00831875	0.00567636	0.00241856	0.00938535	0.001953	0.00210339	0.000785884	0.00111192	0.00381239	0.000495443	0.00206779	0.000158213	8.39e-05	0.000532145	0.000485912	0.00091708	0.00380446	0.0699592	0.0318412	0.0374456	0.0221166	0.0168097	0.00323992	0.0223209	0.00974587	0.010501	0.00605174
90300	0.974195	Eukaryota	Viridiplantae	Streptophyta	Bryopsida	Hypnales	Pylaisiaceae	Pylaisia	3	4.25e-05	3.73e-06	1.26e-05	1.79e-08	1.4e-07	8.47e-07	8.55e-06	6.66e-06	1.07e-05	1.63e-05	1.32e-05	4.76e-06	2.04e-06	2.4e-06	3.88e-06	1.48e-06	6.79e-06	2.26e-07	1.05e-05	4.31e-06	2.52e-05	3.93e-05	2.17e-05	8.62e-05	2.6e-06	7.25e-07	4.85e-06	7.47e-06	1.33e-05	6.16e-06	4.92e-05	6.9e-05	5.9e-05	2e-05	1.63e-05	6.39e-06	2.24e-05	2.02e-05	1.45e-05	1.59e-05
320155	0.879089	Eukaryota	Viridiplantae	Streptophyta	Bryopsida	Pottiales	Pottiaceae	Chionoloma	3	6.56e-05	2.64e-06	9.41e-06	1.62e-07	4.97e-07	1.25e-05	0.000214666	9.89e-05	0.000307085	0.000333203	8.15e-05	6.77e-05	4.57e-06	2.93e-05	4.92e-05	7.74e-06	2.05e-05	7.28e-06	8.87e-06	4.92e-06	4.91e-06	1.54e-05	2.73e-06	2.51e-05	1.42e-06	6.81e-07	8.02e-06	2.7e-05	5.39e-05	0.00022329	0.00111895	0.000351838	0.000539606	0.000515352	0.000230103	3.32e-05	0.00029727	5.41e-05	2.81e-05	2.03e-05
200749	0.842868	Eukaryota	Viridiplantae	Streptophyta	Bryopsida	Pottiales	Pottiaceae	Syntrichia	3	0.000191474	6.61e-06	1.9e-05	3.91e-07	9.15e-07	2.27e-05	0.000393009	0.000177446	0.000512631	0.00055212	0.00015571	0.000131172	1.03e-05	7.5e-05	9.95e-05	2.66e-05	5.68e-05	1.57e-05	2.25e-05	9.71e-06	1.39e-05	4.17e-05	1.05e-05	6.46e-05	3.48e-06	1.49e-06	1.34e-05	4.5e-05	8.87e-05	0.000391176	0.00194879	0.000653425	0.000971112	0.00105684	0.000460463	6.64e-05	0.000563428	0.000126579	6.26e-05	5.88e-05
93847	0.992648	Eukaryota	Viridiplantae	Streptophyta	Bryopsida	Pottiales	Pottiaceae	Tortella	3	1.62e-05	1.18e-06	3.75e-06	7.4e-09	8.7e-08	1.87e-06	9.76e-06	9.23e-06	1.79e-05	2.82e-05	7.33e-06	9.8e-06	6.38e-07	9.97e-06	6.24e-06	2.69e-06	8.61e-06	1.04e-06	1.92e-06	1.8e-06	2.4e-06	8.96e-06	5.56e-06	2.88e-05	9.95e-07	3.63e-07	2.21e-06	3.37e-06	3.92e-06	9.7e-06	7.97e-05	4.2e-05	5.03e-05	5.12e-05	3.87e-05	1.58e-06	2.93e-05	1.11e-05	1.01e-05	7.53e-06
3224	0.981745	Eukaryota	Viridiplantae	Streptophyta	Bryopsida	Pseudoditrichales	Ditrichaceae	Ceratodon	3	2.92e-05	1.3e-06	4.42e-06	2.8e-07	4.21e-07	7.61e-06	0.000236362	0.000129265	0.00025438	0.000243043	0.000105329	6.67e-05	2.62e-06	2.36e-05	8.65e-05	1.04e-05	1.45e-05	1.19e-05	4.96e-06	3.99e-06	2.9e-06	8.34e-06	1.37e-06	7e-06	8.72e-07	5.05e-07	8.04e-06	2.25e-05	5.57e-05	0.00020087	0.000856475	0.000334499	0.00040526	0.000695338	0.000198271	8.45e-05	0.000282268	5.4e-05	3.25e-05	2.09e-05
245361	0.82936	Eukaryota	Viridiplantae	Streptophyta	Bryopsida	Ptychomniales	Ptychomniaceae	Euptychium	3	7.4e-08	2.03e-10	9.59e-09	2.55e-10	1.87e-10	1.17e-08	8.57e-09	3.19e-08	5.82e-09	3.9e-07	3.23e-07	6.67e-08	1.13e-08	6.79e-09	2.88e-07	1.89e-07	2.31e-07	3.31e-08	1.58e-07	2.96e-09	9.54e-10	4.43e-08	1.51e-09	2.9e-08	6.22e-10	3.47e-10	1.44e-09	4.33e-10	2.59e-09	5.08e-08	1.89e-07	1.94e-07	1.42e-08	5.31e-07	2.18e-07	1.11e-08	3.76e-09	5.3e-09	5.99e-09	1.21e-07
40339	0.939064	Eukaryota	Viridiplantae	Streptophyta	Jungermanniopsida	Pelliales	Pelliaceae	Pellia	3	5.26e-07	1.7e-07	3.41e-07	1.84e-08	1.54e-08	6.05e-07	6.67e-06	1.04e-05	1.08e-05	6.05e-06	5.22e-06	5.14e-06	3.35e-07	3.72e-06	1.36e-05	5.22e-07	2.55e-06	1.33e-06	1.72e-07	9.35e-07	2.08e-07	5.91e-07	6.16e-07	4.21e-07	2.52e-07	7.63e-08	1.99e-07	2.86e-07	1.16e-06	3.96e-06	7.76e-05	4.52e-05	3.51e-05	3.38e-05	2.35e-05	1.21e-05	1.77e-05	8.46e-06	4.58e-06	1.09e-05
3579	0.794757	Eukaryota	Viridiplantae	Streptophyta	Magnoliopsida	Caryophyllales	Caryophyllaceae	Cerastium	3	1.58e-07	4.46e-09	4.02e-08	8.64e-10	5.23e-09	4.34e-08	3.36e-08	7.63e-07	1.75e-06	3.95e-06	1.99e-06	9.42e-07	4.35e-08	2.43e-08	2.07e-06	9.02e-07	5.99e-07	3.73e-07	1.59e-07	1.56e-08	6.45e-08	1.11e-07	5.74e-09	3.37e-08	2.24e-09	1.26e-09	3.74e-08	7.55e-08	1.68e-07	8.89e-08	1.27e-06	1.99e-07	5.66e-08	4.38e-06	2.54e-06	2.32e-08	3.52e-07	2.24e-08	2.41e-08	1.6e-08
191456	0.908864	Eukaryota	Viridiplantae	Streptophyta	Magnoliopsida	Caryophyllales	Caryophyllaceae	Colobanthus	3	1.76e-07	3.04e-10	1.13e-08	8.46e-09	1.76e-10	1.13e-08	8.36e-09	3.06e-08	3.4e-07	1.33e-07	3.38e-07	9.23e-08	1.06e-08	6.47e-09	6.84e-09	4.92e-09	1.2e-07	1.59e-07	1.65e-07	1.59e-07	2e-09	1.47e-09	1.49e-09	5.39e-08	5.88e-10	3.38e-10	1.41e-09	4.34e-08	2.55e-09	2.2e-09	5.93e-09	3.41e-09	1.38e-08	2.16e-07	1.77e-07	2.81e-09	3.22e-07	3.05e-07	1.35e-07	5.72e-09
192258	0.949661	Eukaryota	Viridiplantae	Streptophyta	Magnoliopsida	Lamiales	Lentibulariaceae	Genlisea	3	9.48e-06	1.11e-06	1.06e-05	8.82e-08	7.04e-08	3.27e-05	9.03e-06	1.07e-05	8.16e-06	1.42e-05	8.09e-06	3.27e-06	2.43e-06	6.37e-06	7.26e-06	7.22e-06	5.06e-06	8.85e-07	5.91e-06	8.72e-06	3.34e-06	1.61e-05	7.9e-07	1.89e-06	2.17e-07	1.73e-07	4.43e-07	7.84e-07	1.08e-06	3.69e-06	1.52e-05	1.34e-05	1.66e-05	1.83e-05	1.14e-05	1.08e-06	2.28e-05	1.01e-05	4.87e-06	4e-06
49188	0.848556	Eukaryota	Viridiplantae	Streptophyta	Magnoliopsida	Ranunculales	Ranunculaceae	Aconitum	3	4.24e-07	4.92e-08	5.4e-08	1.16e-09	3.8e-09	5.42e-08	4.03e-08	1.46e-07	1.76e-06	5.05e-06	4.43e-06	7.76e-07	5.1e-08	3.1e-08	1.14e-06	2.89e-07	1.11e-06	4.74e-07	1.6e-07	2.54e-08	9.3e-09	1.57e-07	8.6e-08	8.67e-09	2.83e-09	1.9e-08	4.51e-08	2.29e-08	1.23e-08	1.97e-07	1.09e-06	1.08e-06	2.58e-07	5.82e-06	3.76e-07	7.9e-08	1.08e-06	3.46e-07	3.27e-08	1.77e-07
37309	0.96744	Eukaryota	Viridiplantae	Streptophyta	Polytrichopsida	Polytrichales	Polytrichaceae	Atrichum	3	0.000190226	7.53e-06	3.85e-05	1.61e-07	6.14e-07	1.15e-05	1.82e-05	7.79e-05	0.000278025	0.00083536	0.000381103	0.00011501	4.33e-06	1.51e-05	0.000182734	0.000122083	0.000463592	0.000103441	0.000179121	5.41e-05	2.09e-06	5.8e-06	8.22e-07	4.55e-05	2.35e-06	9.17e-07	1.54e-05	1.26e-05	1.65e-05	3.74e-05	0.000304146	0.000150554	0.000129089	0.000730575	9.1e-05	3.95e-06	0.000277109	8.82e-05	1.47e-05	4.94e-05
111663	0.988112	Eukaryota	Viridiplantae	Streptophyta	Polytrichopsida	Polytrichales	Polytrichaceae	Pogonatum	3	0.00630696	0.000237461	0.00159776	7.55e-06	2.16e-05	0.000332512	0.0005467	0.00312486	0.0116207	0.0341696	0.0141555	0.00369776	8.7e-05	0.000693394	0.00600485	0.00599395	0.0200329	0.00369582	0.0085879	0.00265402	6.43e-05	0.000150189	3e-05	0.00218463	9.59e-05	2e-05	0.000641593	0.000537097	0.000818121	0.001342	0.0133373	0.00559807	0.00419993	0.0232647	0.00338052	9.94e-05	0.0115735	0.00325885	0.000520772	0.00118801
129211	0.987552	Eukaryota	Viridiplantae	Streptophyta	Polytrichopsida	Polytrichales	Polytrichaceae	Polytrichastrum	3	3.92e-07	1.62e-07	1.32e-07	5.7e-09	1.53e-08	3.12e-07	1.04e-06	4.01e-07	1.02e-06	2e-06	2.68e-06	6.66e-07	1.41e-07	3.17e-07	6.89e-07	5.64e-07	5.68e-06	5.26e-07	5.5e-08	2.6e-07	1.57e-07	5.31e-08	1.93e-08	1.07e-07	7.83e-09	4.42e-09	9.6e-08	9.22e-09	1.46e-07	5.38e-07	2.45e-06	1.17e-06	1.81e-07	1.35e-06	2.36e-06	4.05e-08	2.54e-06	1.27e-06	2.72e-07	3.2e-06
3212	0.996143	Eukaryota	Viridiplantae	Streptophyta	Polytrichopsida	Polytrichales	Polytrichaceae	Polytrichum	3	0.00323213	0.000144932	0.000740513	4.36e-06	1.05e-05	0.000171128	0.000435237	0.00193935	0.00619922	0.0171995	0.0100544	0.00236253	9.74e-05	0.000327476	0.00408112	0.00357791	0.0148254	0.00248869	0.00415983	0.001497	4.19e-05	8.84e-05	1.53e-05	0.00107975	4.38e-05	1.27e-05	0.000367105	0.000281186	0.000642455	0.000744138	0.00867497	0.00436051	0.00290346	0.0139171	0.00212461	7.94e-05	0.00799349	0.00267899	0.00033121	0.000954099
43951	0.881944	Eukaryota	Viridiplantae	Streptophyta	Zygnemophyceae	Zygnematales	Zygnemataceae	Zygnema	3	3.89e-07	9.12e-08	1.19e-07	3.57e-09	2.16e-09	1.34e-07	7.5e-07	6.92e-07	1.07e-06	8.77e-07	1.66e-07	8.98e-07	1.29e-07	7.68e-07	1.24e-06	1.49e-07	2.47e-07	8.13e-08	2.52e-07	2.54e-08	1.93e-07	4.89e-07	6.96e-08	2.54e-07	3.8e-08	1.45e-08	7.82e-08	2.17e-08	3.02e-08	5.81e-07	6.57e-06	3.82e-06	3e-06	6.23e-06	6.06e-06	3.07e-07	2.79e-06	7.05e-07	1.26e-06	7.15e-07
1375	0.980643	Bacteria		Firmicutes	Bacilli	Lactobacillales	Aerococcaceae	Aerococcus	4	1.8e-05	6.08e-06	2.18e-05	2.88e-07	2.99e-07	1.11e-05	0.000113417	2.74e-05	5.35e-05	3.92e-05	1.19e-05	7.82e-06	7.31e-07	2.3e-05	0.000184508	1.51e-05	3.39e-05	7.06e-07	1.28e-05	0.000111318	4.45e-05	1.27e-05	3.28e-06	2.78e-06	1.73e-06	1.49e-06	2.42e-05	1.42e-05	0.000322323	0.000615017	0.00047868	9.03e-05	0.000331974	0.00033289	0.000226402	1.1e-05	6.18e-05	8.86e-05	7.57e-05	6.1e-05
34104	0.969399	Bacteria		Fusobacteria	Fusobacteriia	Fusobacteriales	Leptotrichiaceae	Streptobacillus	4	1.47e-06	1.62e-07	6.79e-06	1.32e-08	3.26e-08	2.16e-06	1.64e-06	1.06e-05	1.37e-05	3.14e-06	5.16e-06	2.6e-07	2.12e-06	1.22e-05	2.61e-06	9.96e-07	5.04e-07	7.42e-08	1.38e-06	2.37e-06	4.63e-07	6.57e-07	1.86e-07	1.27e-07	2.2e-07	2.28e-07	3.41e-06	3.5e-06	6.57e-06	9.5e-06	1.18e-05	1.44e-05	1.95e-05	2.02e-05	1.4e-05	7.81e-06	4.67e-06	2.58e-06	3.55e-06	4.61e-06
29521	0.974259	Bacteria		Spirochaetes	Spirochaetia	Brachyspirales	Brachyspiraceae	Brachyspira	4	1.89e-06	5.58e-07	4.84e-05	9.92e-09	1.05e-07	6.21e-06	1.04e-05	1.4e-05	1.28e-06	4.25e-07	7.7e-07	6.08e-08	2.84e-07	1.01e-06	3.77e-06	8.04e-07	5.73e-07	1.04e-07	1.21e-06	3.53e-06	6.58e-07	9.03e-07	2.64e-07	1.55e-07	1e-07	4.02e-08	2.59e-06	1.02e-06	4.83e-05	7.22e-05	6.93e-05	1.71e-05	1.33e-05	5.02e-06	5.59e-06	2.17e-06	2.9e-06	5.92e-06	3.22e-06	5.05e-06
718228	0.958782	Eukaryota	Fungi	Ascomycota	Dothideomycetes	Pleosporales	Sporormiaceae	Sporormiella	4	2.24e-09	7.28e-09	2.34e-08	5.31e-10	3.88e-10	2.47e-08	1.94e-06	6.74e-08	2.44e-06	1.43e-06	6.57e-07	1.31e-06	5.56e-07	3.16e-07	1.18e-08	5.25e-07	8.58e-09	5.93e-08	1.49e-08	2.73e-07	3.5e-09	7.34e-08	3.26e-09	3.12e-08	1.3e-09	7.4e-10	3.09e-09	1.92e-08	5.16e-08	6.13e-08	1.18e-07	6.8e-09	5.95e-07	1.04e-08	8.18e-07	3.45e-09	4.44e-07	4.87e-07	1.08e-06	4.46e-07
34372	0.942038	Eukaryota	Fungi	Ascomycota	Leotiomycetes	Erysiphales	Erysiphaceae	Blumeria	4	2.9e-05	2.58e-05	8.04e-05	1.03e-06	1.24e-06	6.03e-05	3.31e-05	0.000100368	0.000141962	0.000200184	1.62e-05	3.04e-05	4.37e-05	0.000212494	0.000355343	9.59e-05	4.99e-05	5.68e-06	4.57e-05	3.7e-05	0.000665808	0.000364437	0.000410359	0.000743118	0.00014606	0.00140786	0.00240682	0.00397131	0.00222492	0.00984645	0.00386507	0.00784322	0.0184947	0.00499404	0.00700928	4.74e-05	0.00742901	0.0011157	0.000567496	0.000485307
186648	0.965122	Eukaryota	Fungi	Ascomycota	Leotiomycetes	Helotiales	Leotiaceae	Pezoloma	4	2.94e-09	2.45e-08	2.72e-08	3.8e-09	4.23e-10	2.5e-07	2.49e-07	7.38e-08	3.76e-06	1.89e-06	4.39e-07	6.8e-07	2.54e-08	5.16e-07	1.42e-06	5.13e-07	8.99e-07	3.57e-09	1.63e-08	1.32e-08	4.8e-09	5.94e-08	3.59e-09	6.47e-08	5.3e-08	1.63e-08	4.18e-07	2.76e-07	9.38e-07	1.5e-07	4.06e-06	2.56e-06	1.69e-06	1.21e-08	1.52e-06	5.99e-07	4.12e-06	2.44e-06	6.91e-07	2.12e-07
2576000	0.965131	Eukaryota	Fungi	Ascomycota	Leotiomycetes	Helotiales	Loramycetaceae	Neomollisia	4	2.74e-08	9.21e-10	3.74e-08	8.75e-10	6.38e-10	4.06e-08	2.97e-07	1.11e-07	1.78e-06	2.5e-06	1.48e-06	1.16e-06	1.03e-06	2.21e-06	1.76e-08	1.08e-06	2.95e-06	1.37e-07	2.08e-07	1.5e-08	5.22e-09	4.11e-09	5.33e-09	1.71e-08	1.61e-07	1.21e-09	1.08e-07	2.01e-07	8.9e-07	7.72e-09	2.6e-07	1.05e-06	2.75e-06	6.91e-07	1.73e-06	5.26e-07	5.89e-06	3.41e-06	1.96e-07	1.49e-08
204754	0.985877	Eukaryota	Fungi	Ascomycota	Leotiomycetes	Helotiales		Rhexocercosporidium	4	7.51e-08	1.01e-09	3.94e-08	8.77e-10	6.41e-10	4.1e-08	3.04e-08	1.11e-07	2.03e-08	4.25e-07	9.9e-08	5.22e-08	3.85e-08	2.36e-08	2.1e-08	1.79e-08	1.64e-07	6.66e-08	2.46e-08	2e-07	6.2e-09	4.72e-09	5.4e-09	1.14e-08	2.14e-09	1.23e-09	5.11e-09	9.08e-08	9.21e-09	7.9e-09	2.11e-08	5.31e-07	4.99e-08	1.76e-08	2.58e-07	6.84e-09	1.5e-08	1.47e-07	2.41e-08	5.93e-07
1443585	0.948737	Eukaryota	Fungi	Ascomycota	Leotiomycetes			Bryoclaviculus	4	2.1e-09	2.53e-08	1.67e-08	3.28e-10	2.39e-10	1.55e-08	1.16e-08	4.23e-08	5.51e-07	7.1e-07	1.19e-06	2.18e-07	1.44e-08	1.1e-06	1.24e-08	3.9e-07	6.89e-07	4.1e-09	9.4e-09	1.95e-07	3.61e-09	2.49e-09	2.08e-09	8.04e-10	8.01e-10	4.65e-10	1.95e-09	7.86e-09	3.53e-09	3.08e-09	7.02e-07	1.19e-06	1.92e-08	7.36e-09	5.71e-07	7.34e-09	1.1e-06	1.41e-07	9.99e-09	8.54e-07
5190	0.988694	Eukaryota	Fungi	Ascomycota	Pezizomycetes	Pezizales	Ascobolaceae	Ascobolus	4	1.5e-07	3.14e-07	1.18e-06	1.94e-08	1.25e-08	4.75e-08	1.07e-06	9.75e-07	1.17e-06	1.31e-06	1.94e-07	4.68e-06	4.96e-07	1.53e-06	1.22e-05	9.18e-07	4.6e-07	1.29e-07	3.64e-07	6.09e-08	5.94e-09	5.68e-07	1.79e-07	6.54e-08	5.43e-08	5.82e-08	2.15e-07	1.34e-08	3.8e-07	3.24e-08	4.66e-07	7.31e-07	1.79e-06	1.85e-06	1.76e-06	5.88e-08	5.62e-07	5.31e-07	9.9e-08	2.74e-07
44624	0.989213	Eukaryota	Fungi	Ascomycota	Pezizomycetes	Pezizales	Helvellaceae	Helvella	4	4.04e-07	6.78e-08	1.42e-07	2.93e-09	2.64e-08	5.53e-07	3.78e-06	2.57e-06	2.8e-06	7.15e-06	7.07e-06	2.43e-06	9.74e-07	2.62e-06	8.99e-08	2.49e-06	1.23e-06	2.78e-07	8.51e-07	1.06e-06	1.78e-07	2.09e-08	5.48e-08	3.04e-08	5.27e-09	3.53e-08	2.15e-06	6.84e-07	4.14e-06	1.41e-06	1.55e-06	2.27e-06	8.05e-06	8.06e-06	7.63e-06	1.43e-05	6.06e-06	8.83e-07	4.07e-07	2.64e-07
47188	0.954112	Eukaryota	Fungi	Ascomycota	Pezizomycetes	Pezizales	Pyronemataceae	Cheilymenia	4	1.47e-09	2.13e-08	1.55e-08	3.17e-09	1e-08	1.63e-08	1.21e-08	4.4e-08	1.21e-06	2.3e-07	3.25e-07	5.29e-07	2.93e-07	1.99e-06	3.15e-06	1.39e-07	4.68e-07	4e-08	9.77e-09	2.94e-07	2.33e-09	1.83e-09	2.13e-09	1.55e-08	2.32e-08	4.83e-10	5.92e-08	3.44e-08	5.01e-08	6.78e-08	1.81e-07	8.26e-08	4.62e-07	1.95e-06	5.93e-07	1.88e-07	3.63e-07	7.55e-08	5.5e-07	1.2e-07
137247	0.899594	Eukaryota	Fungi	Ascomycota	Pezizomycetes	Pezizales	Pyronemataceae	Geopora	4	1.63e-08	3.74e-09	1.28e-07	2.48e-09	1.81e-09	3.44e-07	4.23e-07	3.17e-07	3.86e-07	1.32e-06	1.76e-06	1.2e-06	6.58e-07	1.52e-07	1.63e-06	2.37e-07	1.96e-07	4.41e-07	7.09e-08	1.66e-07	2.82e-08	1.49e-07	1.57e-08	6.11e-09	6.07e-09	1.58e-08	1.75e-07	4.45e-09	6.25e-08	2.35e-08	6.43e-08	9.22e-08	1.45e-07	2.57e-06	6.37e-07	1.42e-06	5.49e-07	6.48e-08	7.63e-08	8.03e-08
80255	0.987851	Eukaryota	Fungi	Ascomycota	Pezizomycetes	Pezizales	Pyronemataceae	Lamprospora	4	9.07e-08	1.26e-08	9.34e-09	1.94e-10	1.42e-10	9.07e-09	6.8e-09	3.9e-07	4.09e-07	1.92e-07	1.67e-07	3.24e-07	8.48e-09	5.17e-09	7.1e-07	4e-09	2.25e-07	1.54e-09	3.79e-07	6.84e-07	1.77e-09	1.29e-09	1.2e-09	4.57e-10	4.72e-10	5.48e-09	1.15e-09	3.44e-10	7.82e-08	1.78e-09	4.87e-09	2.76e-07	1.12e-08	4.14e-09	6.21e-09	2.25e-07	1.25e-07	4.83e-09	2.61e-07	2.25e-07
80259	0.775486	Eukaryota	Fungi	Ascomycota	Pezizomycetes	Pezizales	Pyronemataceae	Octospora	4	2.08e-07	3.25e-10	3.9e-07	1.59e-10	1.43e-09	7.59e-09	5.71e-09	2.05e-08	1.61e-07	2.23e-07	7.12e-07	6.08e-07	6.92e-09	1.74e-07	1.91e-06	4.45e-07	2.68e-09	8.7e-09	4.58e-09	3.53e-07	3.07e-09	1.89e-09	1.03e-09	4.25e-10	3.88e-10	2.28e-10	1.25e-08	9.74e-09	1.77e-09	1.96e-08	4.48e-09	4.14e-07	9.48e-09	5.02e-08	1.73e-07	1.44e-08	3.43e-09	2.15e-07	5.5e-09	3.69e-07
460521	0.967805	Eukaryota	Fungi	Ascomycota	Saccharomycetes	Saccharomycetales	Pichiaceae	Nakazawaea	4	7.8e-07	1.6e-06	4.59e-06	6.11e-08	3.95e-08	4.91e-06	4.11e-06	1.7e-05	2.65e-05	2.2e-05	1.45e-06	2.61e-06	5.49e-06	0.000519835	9.94e-06	1.17e-05	1.85e-06	7.7e-08	3.48e-06	6.88e-05	5.93e-07	2.27e-06	7.42e-07	3.32e-07	6.72e-07	3.03e-07	1.96e-06	1.26e-06	8.42e-07	4.04e-07	6.12e-06	2.68e-06	2.53e-05	5.02e-06	2.48e-06	7.84e-07	9.57e-06	2.35e-06	8.23e-05	1.22e-05
1206386	0.90492	Eukaryota	Fungi	Ascomycota				Trizodia	4	8.65e-08	4.39e-08	3.5e-07	6.04e-10	4.42e-10	2.83e-08	3e-07	7.72e-08	4.51e-07	2.01e-07	1.05e-07	4.44e-09	2.66e-08	1.6e-06	1.68e-08	1.9e-07	2.07e-06	1.18e-07	2.84e-07	2.86e-07	4.95e-09	6.8e-08	3.76e-09	2.41e-08	1.51e-08	7.61e-09	1.85e-07	1.61e-07	2.73e-07	5.52e-09	5.34e-07	1.14e-06	2.39e-06	1.64e-07	8.42e-07	7.75e-07	3.67e-06	2.01e-06	4.02e-07	4.25e-07
104242	0.997209	Eukaryota	Fungi	Basidiomycota	Agaricomycetes	Agaricales	Clavariaceae	Clavaria	4	2.18e-05	5.67e-06	2.72e-05	4.5e-07	1.93e-07	7.7e-05	0.000181578	3.01e-05	0.000325775	9.8e-05	4.04e-05	4.2e-05	6.41e-05	0.000139656	2.79e-05	0.000108303	0.000111617	5.06e-06	6.62e-05	0.000109437	5.24e-05	6.88e-05	6.9e-06	7.38e-06	1.65e-06	1.09e-06	2.96e-05	4.04e-05	0.000697944	0.000714392	0.0015353	0.00015269	0.00133818	0.000148688	0.000632705	4.6e-06	0.000162401	9.4e-05	7.54e-05	6.83e-05
93827	0.980468	Eukaryota	Fungi	Basidiomycota	Agaricomycetes	Agaricales	Omphalotaceae	Gymnopus	4	5.44e-07	1.44e-07	1.01e-06	1.27e-07	5.66e-08	1.01e-05	3.76e-05	5.98e-05	0.000313167	0.000490524	0.000476491	7.59e-05	1.2e-05	2.96e-06	8.73e-06	1.59e-05	8.07e-06	7.82e-06	9.86e-06	3.43e-05	3.67e-07	8.53e-08	2.78e-07	2.81e-07	2.17e-08	2.74e-07	1.09e-06	1.1e-06	9.68e-07	1.09e-06	5e-06	3.02e-05	4e-05	1.34e-05	2.74e-05	4.63e-05	1.11e-05	5.93e-06	3.65e-07	5.24e-06
71947	0.783475	Eukaryota	Fungi	Basidiomycota	Agaricomycetes	Agaricales	Strophariaceae	Kuehneromyces	4	3.86e-09	1e-09	3.95e-08	8.84e-10	6.49e-10	4.11e-08	3.06e-08	1.11e-06	4.31e-06	1.81e-05	3.26e-06	8.66e-07	7.21e-07	1.43e-06	5.3e-07	5.31e-06	8.16e-07	1.93e-07	5.01e-07	1.72e-08	6.11e-09	4.05e-08	5.39e-09	1.99e-09	2.16e-09	1.22e-09	5.19e-09	1.11e-08	2.61e-07	5.08e-08	1.02e-06	1.89e-07	6.63e-07	1.76e-08	2.2e-06	3.56e-07	2.59e-06	2.42e-07	2.39e-08	9.36e-08
230760	0.976673	Eukaryota	Fungi	Basidiomycota	Agaricomycetes	Agaricales		Roridomyces	4	1.29e-08	2.66e-09	7.95e-08	1.37e-09	9.99e-10	6.57e-08	4.92e-08	7.25e-07	4.57e-06	1.83e-06	1.31e-05	7.64e-08	2.24e-07	7.07e-07	8.51e-08	1.16e-06	1.84e-07	5.86e-08	3.95e-08	5.91e-08	2.43e-08	1.51e-08	8.89e-09	3.65e-09	3.37e-09	1.98e-09	8.38e-09	1.14e-07	1.51e-08	1.35e-08	3.14e-07	2.04e-06	1.48e-06	3.6e-07	1.23e-06	1.77e-06	4.12e-07	2.12e-07	4.68e-08	6.83e-08
2033531	0.979636	Eukaryota	Fungi	Basidiomycota	Agaricomycetes	Amylocorticiales	Amylocorticiaceae	Serpulomyces	4	1.44e-08	3.9e-08	1.7e-07	2.95e-09	2.15e-09	1.41e-07	2.05e-07	2.4e-07	9.57e-06	1.26e-05	2.36e-05	5.14e-06	9.25e-06	5.57e-06	6.02e-07	4.54e-06	1.25e-06	5.79e-08	4.66e-08	7.49e-08	5.09e-08	3.18e-08	1.92e-08	7.82e-09	4.42e-09	6.64e-09	1.8e-08	4.38e-08	2.05e-07	1.71e-08	6.51e-07	2.22e-06	3.47e-06	3.25e-07	4.15e-06	1.57e-05	5.45e-06	1.86e-06	1e-07	1.43e-07
264097	0.927698	Eukaryota	Fungi	Basidiomycota	Agaricomycetes	Corticiales	Corticiaceae	Haplotrichum	4	3.96e-08	2.77e-10	9.84e-09	2e-10	1.47e-10	9.48e-09	7.04e-09	2.57e-08	6.17e-07	2.02e-06	1.24e-06	2.94e-07	8.81e-09	5e-07	6.69e-09	4.16e-09	1.01e-06	5.61e-08	5.71e-09	5.22e-09	1.95e-09	4.11e-08	1.26e-09	4.82e-10	2.72e-08	8.63e-09	1.19e-09	4.26e-08	2.15e-09	1.87e-09	5.08e-09	2.67e-07	3.83e-07	4.38e-09	6.48e-09	3.36e-09	3.7e-09	1.57e-07	5.97e-09	1.44e-07
1882866	0.98246	Eukaryota	Fungi	Basidiomycota	Agaricomycetes	Corticiales	Corticiaceae	Kurtia	4	1.28e-08	4e-08	1.64e-07	1.83e-08	4.01e-09	1.49e-07	8.05e-07	5.51e-06	4.82e-05	2.65e-05	5.23e-05	5.18e-06	1.38e-06	7.37e-06	1.31e-07	2.32e-06	4.63e-06	1.89e-07	1.14e-06	1.94e-06	3.78e-08	2.56e-08	3.68e-08	6.92e-08	1.47e-07	6.44e-08	2.14e-07	5.12e-07	1.98e-06	6.37e-07	6.95e-06	8.41e-06	9.26e-06	4.14e-06	3.62e-06	6.52e-06	5.38e-06	2.95e-06	9.81e-08	2.7e-07
139129	0.98403	Eukaryota	Fungi	Basidiomycota	Agaricomycetes	Polyporales	Meruliaceae	Scopuloides	4	6.48e-09	1.32e-09	7.14e-07	6.53e-10	4.73e-10	3.13e-08	2.34e-08	8.43e-08	2.39e-07	6.24e-07	7.14e-07	6.31e-09	2.85e-08	5.83e-07	4.38e-08	5.98e-07	1.1e-08	3.38e-08	1.89e-08	6.28e-07	1.24e-08	7.61e-09	4.24e-09	2.99e-08	1.6e-09	9.41e-10	1.1e-07	1.19e-09	7.24e-09	2.94e-07	3.11e-07	3.94e-07	5.26e-07	1.69e-08	2.14e-08	5.58e-08	5.84e-07	1.88e-08	2.26e-08	3.51e-08
5406	0.995456	Eukaryota	Fungi	Basidiomycota	Exobasidiomycetes	Exobasidiales	Exobasidiaceae	Exobasidium	4	2.01e-06	1.17e-06	1.22e-06	2.51e-08	5.45e-08	1.63e-06	9.04e-06	4.98e-06	2.79e-05	4.61e-05	4.19e-05	1.94e-05	1.77e-05	3.25e-05	9.97e-07	2.2e-05	1.73e-05	3.68e-06	1.6e-06	7.63e-06	5.04e-07	6.67e-07	1.74e-07	2.15e-07	9.21e-08	6.09e-08	1.21e-06	1.52e-06	2.15e-06	1.72e-06	9.52e-06	1.9e-05	2.57e-05	4.26e-06	3.25e-05	2.01e-05	3.48e-05	3.54e-05	1.21e-05	3.47e-05
48120	0.956309	Eukaryota	Fungi	Basidiomycota	Pucciniomycetes	Helicobasidiales	Helicobasidiaceae	Helicobasidium	4	6.56e-08	5.06e-10	1.72e-08	3.37e-10	2.45e-10	1.58e-08	1.19e-08	4.28e-08	7.88e-09	1.77e-07	9.33e-09	2.7e-09	1.48e-08	8.96e-09	1.32e-08	7.05e-09	5.57e-09	4.75e-09	9.57e-09	9.93e-09	3.83e-09	2.67e-09	2.12e-09	8.26e-10	8.21e-10	1.61e-08	2.03e-09	2.29e-08	3.64e-09	3.16e-09	3.21e-07	5.46e-09	5.52e-07	7.65e-09	1.08e-08	2.43e-07	6.45e-09	3.4e-07	1.03e-08	1.09e-08
60201	0.984686	Eukaryota	Fungi	Basidiomycota	Pucciniomycetes	Pucciniales	Coleosporiaceae	Chrysomyxa	4	4.33e-07	2.55e-07	1.9e-06	5.31e-08	4.01e-08	8.32e-07	1.26e-05	1.47e-05	1.87e-05	2.7e-05	3.39e-06	2.14e-06	1.01e-06	3.04e-05	1.42e-05	6.28e-06	1.14e-06	5.68e-06	3.26e-07	4.64e-06	2.19e-07	7.58e-07	2.33e-07	8.58e-09	5.01e-08	1.6e-07	2.22e-06	5.75e-06	1.71e-05	5.71e-05	0.000192911	7.49e-05	6.44e-05	4.25e-05	2.96e-05	4.51e-05	3.15e-05	6.27e-06	4e-06	2.03e-05
27353	0.990925	Eukaryota	Fungi	Basidiomycota	Pucciniomycetes	Pucciniales	Cronartiaceae	Cronartium	4	0.000106215	9.3e-06	0.000729735	2.36e-06	2.85e-06	0.000250049	0.00252535	0.000419107	0.000973368	0.000120389	7.68e-05	3.4e-05	2.97e-05	0.00264356	0.00513445	0.000597133	0.000183439	0.00055437	4.23e-05	8.28e-05	2.75e-05	9.56e-05	2.31e-05	4.42e-06	5.41e-06	2.14e-06	2.85e-05	4.6e-05	0.00014523	0.000643006	0.0039254	0.00384147	0.00231638	0.00052999	0.00118451	0.00213727	0.00151746	0.000335812	0.000472907	0.00180692
190635	0.955467	Eukaryota	Fungi	Basidiomycota	Pucciniomycetes	Pucciniales	Pucciniastraceae	Naohidemyces	4	2.94e-08	1.05e-08	2.84e-07	2.7e-09	8.16e-09	1.3e-07	2.08e-07	3.52e-07	6.08e-07	3.94e-08	1.15e-07	2.72e-08	1.18e-07	3.89e-06	2.02e-07	2.09e-07	7.99e-07	1.16e-07	7.9e-08	1.35e-07	5.7e-08	3.42e-08	1.77e-08	1.32e-08	6.65e-09	2.07e-08	2.68e-07	1.55e-07	1.68e-06	9.26e-07	1.97e-06	1.75e-06	5.37e-06	2.29e-06	1.28e-06	5.05e-05	1.24e-05	1.35e-06	1.57e-06	6.58e-07
63269	0.985124	Eukaryota	Fungi	Basidiomycota	Ustilaginomycetes	Urocystidales	Urocystidaceae	Urocystis	4	3.76e-08	9.39e-09	1.55e-08	3.96e-10	2.92e-10	1.82e-08	1.35e-08	4.93e-08	1.19e-07	5.7e-09	5.57e-09	2.29e-09	1.75e-08	2.02e-06	5.6e-09	5.86e-07	6.26e-09	4.47e-10	1.09e-08	1.09e-07	7.95e-08	1.16e-08	3.71e-08	1.01e-08	9.64e-10	5.39e-10	1.25e-07	4.48e-07	5.48e-07	6.02e-07	4.9e-07	1.2e-06	1.9e-06	9.73e-07	2.72e-06	1.85e-07	4.77e-06	5.22e-07	6.23e-07	1.5e-06
5269	0.986761	Eukaryota	Fungi	Basidiomycota	Ustilaginomycetes	Ustilaginales	Ustilaginaceae	Ustilago	4	3.73e-05	4.59e-06	6.28e-05	5.03e-07	3.08e-07	0.000126206	0.000591266	0.000162485	0.000420803	0.000386837	6.05e-05	3.72e-05	4.99e-05	5.11e-05	7.3e-05	7.33e-05	5.8e-05	2.72e-05	4.22e-05	7.34e-05	6.6e-06	9.82e-06	1.55e-06	7.51e-06	2.52e-06	1.82e-06	8.13e-06	9.05e-06	3.99e-05	2.43e-05	0.000295689	0.000663779	0.000567831	7.12e-05	0.000350634	9.35e-06	0.000188313	0.000127246	6.93e-05	7.62e-05
34487	0.933408	Eukaryota	Fungi	Zoopagomycota	Entomophthoromycetes	Entomophthorales	Ancylistaceae	Conidiobolus	4	2.17e-06	4.61e-07	1.32e-06	4.63e-08	1.83e-08	1.38e-06	6.29e-06	1.14e-05	1.25e-05	7.06e-06	2.04e-05	1.28e-05	9.71e-06	2.7e-05	1.46e-05	0.000130483	1.24e-05	1.77e-06	6.79e-07	2.18e-05	1.22e-07	2.24e-06	3.78e-07	1.52e-06	9.85e-07	3.39e-07	1.36e-06	1.32e-06	7.44e-07	2.68e-06	9.47e-06	1.27e-05	0.00210874	6.95e-06	8.75e-06	1.48e-05	1.15e-05	4.77e-06	2.48e-06	2.41e-06
39186	0.96584	Eukaryota	Fungi	Zoopagomycota	Entomophthoromycetes	Entomophthorales	Entomophthoraceae	Entomophaga	4	6.54e-05	7.62e-06	4.82e-06	3.68e-08	4.62e-08	3.2e-06	8.55e-08	6.37e-07	2.28e-06	8.29e-07	4.75e-07	1.1e-07	9.49e-08	1.2e-05	2.34e-05	1.83e-05	5.02e-06	4.13e-07	1.16e-06	2.46e-05	4.57e-08	2.86e-06	1.61e-07	2.62e-06	3.34e-07	2.33e-07	3.91e-06	1.05e-06	4.35e-06	4.14e-06	4.9e-06	5.12e-06	9.15e-06	2.83e-06	6.55e-06	2.82e-05	3.57e-06	6.48e-07	9.74e-07	1.16e-06
34484	0.982012	Eukaryota	Fungi	Zoopagomycota	Entomophthoromycetes	Entomophthorales	Entomophthoraceae	Entomophthora	4	2.32e-05	6.68e-06	3.26e-05	5.2e-07	5.32e-07	0.00015853	0.00120953	0.0027794	0.00190376	0.000571262	0.000632066	0.000220951	6.97e-06	4.33e-05	0.000481828	9.69e-05	7.46e-05	1.68e-05	1.78e-06	3.18e-05	1.59e-05	0.000143451	2.26e-06	7.66e-06	9.91e-06	2.68e-06	0.000108196	1.27e-05	0.000433185	0.000410165	0.000625097	0.000369351	0.00298607	0.00137813	0.00104449	0.00108715	4.55e-05	8.68e-05	1.09e-05	0.000225834
181050	0.845583	Eukaryota	Fungi	Zoopagomycota	Entomophthoromycetes	Entomophthorales	Entomophthoraceae	Erynia	4	8.5e-08	2.13e-08	1.56e-07	3.04e-09	2.22e-09	2.31e-07	1.07e-07	4.5e-07	4.18e-07	5.15e-07	1.45e-06	1.45e-08	1.33e-07	9.62e-08	1.02e-06	2.55e-05	2.42e-06	2.07e-08	1.28e-07	8.02e-06	3.49e-08	1.01e-07	1.92e-08	2.41e-08	9.17e-08	3.27e-08	2.77e-07	1.62e-07	1.53e-07	2.22e-07	4.03e-07	2.83e-07	0.00100037	2.05e-07	6.4e-07	4.01e-07	1.05e-07	1.58e-07	6.65e-07	9.91e-08
76016	0.949964	Eukaryota	Fungi	Zoopagomycota	Entomophthoromycetes	Entomophthorales	Entomophthoraceae	Pandora	4	1.41e-08	2e-08	2.13e-07	1.87e-08	7.37e-09	1.88e-07	1.41e-07	2.9e-07	1.36e-06	2.77e-07	3.35e-06	1.05e-07	1.96e-07	3.08e-06	2.12e-05	0.000259389	1.6e-05	9.65e-08	5.66e-08	1.37e-05	5.28e-08	2.29e-08	2.52e-08	6.47e-09	5.42e-09	6.45e-09	3.94e-07	1.99e-07	3.79e-07	5.46e-07	4.27e-07	1.6e-06	0.000182227	3.46e-06	2.07e-06	3.5e-06	4.49e-06	2.52e-07	1.26e-07	9.37e-08
34482	0.969365	Eukaryota	Fungi	Zoopagomycota	Entomophthoromycetes	Entomophthorales	Entomophthoraceae	Zoophthora	4	2.08e-07	1.09e-08	4.91e-07	2.83e-09	4.84e-09	1.36e-07	8.66e-08	2.72e-07	6.28e-07	1.83e-06	1.01e-05	2.74e-07	2.48e-07	1.72e-06	8.11e-07	9.11e-06	1.59e-06	2.61e-07	5.27e-08	3.24e-06	1.95e-08	1.44e-08	1.67e-08	2.94e-08	4.24e-08	1.28e-08	1.58e-08	1.32e-07	2.93e-08	1.81e-08	2.28e-07	1.42e-07	0.00113053	1.13e-07	3.95e-07	9.72e-08	4.11e-07	1.75e-07	9.24e-07	9.72e-08
1172176	0.829375	Eukaryota	Fungi	Zoopagomycota	Zoopagomycetes	Zoopagales	Zoopagaceae	Acaulopage	4	6.5e-08	2.4e-08	1.75e-06	7.03e-10	5.15e-10	2.8e-06	2.23e-07	2.05e-06	7.56e-07	6.54e-07	7.65e-08	6.05e-07	1.9e-06	2.29e-06	8.29e-07	9.63e-07	1.69e-07	8.36e-08	1.83e-06	6.71e-07	2.61e-08	2.98e-07	9.3e-08	6.04e-08	3.44e-08	3.03e-08	1.26e-07	8.59e-08	9.78e-08	2.84e-07	6.68e-07	7.06e-07	5.47e-07	2.42e-07	1.22e-06	1.63e-07	5.81e-07	8.67e-07	2.9e-07	2.26e-07
1670767	0.958469	Eukaryota	Metazoa	Arthropoda	Arachnida	Trombidiformes	Diptilomiopidae	Quadracus	4	1.51e-09	1.06e-08	1.61e-08	5.18e-09	6.44e-09	1.72e-08	3.54e-07	4.69e-08	9.71e-07	5.41e-07	2.1e-07	4.03e-07	2.01e-07	4.86e-06	7.87e-09	3.59e-07	2.42e-07	1.12e-09	1.03e-08	2.59e-07	2.33e-09	1.82e-09	6.46e-08	8.25e-10	1.6e-08	1.9e-08	1.36e-07	7.79e-08	7.44e-08	3.57e-08	1.64e-06	1.33e-06	6.15e-07	1.64e-06	1.85e-06	3.85e-07	8.1e-07	3e-06	2.9e-07	1.35e-07
1452698	0.938959	Eukaryota	Metazoa	Arthropoda	Arachnida	Trombidiformes	Diptilomiopidae	Rhinotergum	4	1.65e-07	2.23e-06	1.65e-06	1.8e-09	1.71e-08	8.79e-08	2.14e-06	7.35e-06	2.65e-07	2.96e-06	4.18e-06	9.29e-07	4.35e-06	3.57e-06	2.12e-07	1.35e-06	2.29e-08	1.23e-08	3.39e-08	3.68e-08	1.7e-08	9.74e-08	6.99e-07	3.77e-09	3.26e-09	1.75e-08	6.57e-07	6.1e-07	1.28e-06	3.36e-07	4.11e-06	6.81e-06	3.44e-07	2.48e-05	2.2e-05	2.47e-05	8.15e-06	2.82e-05	6.21e-06	3.87e-06
644136	0.962231	Eukaryota	Metazoa	Arthropoda	Arachnida	Trombidiformes	Eriophyidae	Abacarus	4	5.77e-09	1.01e-08	4.71e-08	9.41e-10	6.86e-10	4.43e-08	8.38e-07	1.21e-07	3.24e-06	1.74e-07	2.46e-08	2.01e-07	4.12e-08	2.56e-08	6.33e-07	1.96e-08	1.55e-08	6.8e-08	2.68e-08	2.6e-08	9.85e-09	6.84e-09	5.93e-09	1.14e-06	2.31e-09	6.48e-07	7.92e-07	1.5e-06	4.07e-07	9.36e-06	1.05e-06	1.31e-06	5.34e-06	5.48e-06	6.34e-06	2.07e-06	1.97e-06	9.32e-06	2.84e-08	5.78e-07
1452645	0.982636	Eukaryota	Metazoa	Arthropoda	Arachnida	Trombidiformes	Eriophyidae	Acalitus	4	2.57e-06	4.61e-06	2.89e-07	3.77e-09	2.24e-08	7.81e-07	1.66e-05	3.36e-07	1.25e-05	6.01e-07	3.4e-07	3.07e-07	1.38e-07	1.37e-06	7.27e-06	5.36e-08	4.4e-08	5.98e-08	4.67e-07	4.15e-07	4.66e-08	2.83e-07	9.71e-08	7.63e-09	1.72e-07	5.12e-09	7.28e-07	3.08e-07	2.34e-07	5.62e-06	9.03e-06	3.19e-05	2.81e-05	6.39e-06	5.17e-05	2.26e-05	4.95e-05	3.63e-05	1.2e-07	4.71e-05
109362	0.933613	Eukaryota	Metazoa	Arthropoda	Arachnida	Trombidiformes	Eriophyidae	Aceria	4	2.07e-06	3.61e-06	2.1e-05	3.5e-08	7.96e-08	4.47e-07	1.69e-05	1.55e-05	2.89e-05	9.36e-06	4.8e-06	8.56e-06	1.87e-06	2.57e-05	1.6e-05	4.64e-06	1.82e-06	4.2e-07	3.73e-08	2.57e-07	9.74e-09	3.52e-06	1.15e-07	3.02e-07	4.51e-07	1.71e-06	6.32e-06	4.61e-06	1.3e-05	2.08e-05	3.9e-05	5.11e-05	0.000100603	8.2e-05	0.000118573	1.52e-05	0.000115574	6.59e-05	1.23e-05	1.95e-05
644140	0.803572	Eukaryota	Metazoa	Arthropoda	Arachnida	Trombidiformes	Eriophyidae	Aculus	4	2.64e-07	6.46e-06	6.22e-06	2.23e-08	7.88e-08	3.75e-07	7.26e-06	1.15e-05	7.85e-06	2.37e-06	4.65e-06	3.59e-06	3.42e-06	2.05e-05	6.2e-05	1.37e-05	1.79e-06	1.52e-07	3.64e-08	1.99e-07	1.49e-08	3.46e-07	5.83e-07	3.94e-09	5.83e-08	7.07e-08	2.09e-06	1e-06	5.73e-06	6.3e-06	2.11e-05	1.07e-05	1.61e-05	2.43e-05	9.07e-05	1.79e-05	4.57e-05	2.8e-05	3.55e-05	2.27e-05
1452658	0.950803	Eukaryota	Metazoa	Arthropoda	Arachnida	Trombidiformes	Eriophyidae	Calepitrimerus	4	1.5e-08	4.18e-07	3.81e-07	2.51e-08	1.34e-09	1.89e-07	2.3e-06	2.12e-07	3.6e-06	9.16e-07	1.7e-06	1.75e-06	1.36e-06	7.84e-06	1.2e-07	4.68e-06	2.01e-06	8.93e-08	4.13e-08	4.29e-07	4.09e-08	5.54e-08	5.48e-07	5.03e-09	5.67e-08	1.72e-07	4.02e-07	2.5e-07	3e-07	3.91e-07	4.47e-08	1.12e-06	3.41e-06	7.69e-06	9.29e-06	2.27e-05	6.22e-06	1.01e-05	2.71e-06	1.3e-05
70321	0.973881	Eukaryota	Metazoa	Arthropoda	Arachnida	Trombidiformes	Eriophyidae	Cecidophyopsis	4	5.36e-07	1.47e-06	2.58e-06	8.17e-09	6.19e-07	9.39e-08	0.000154321	6.62e-05	0.000137854	0.000172722	1.11e-06	1.11e-06	7.67e-08	8.84e-06	2.35e-05	1.48e-06	8.6e-07	1.03e-07	5.12e-07	7.56e-08	3.18e-07	2.63e-07	1.19e-08	1.08e-05	4.06e-07	3.22e-07	3.97e-07	1.59e-05	1.97e-05	0.000213309	0.000349851	7.8e-05	0.000145269	0.000177213	2.78e-05	7.81e-06	5.9e-06	3.26e-06	0.000133401	2.2e-05
109364	0.894969	Eukaryota	Metazoa	Arthropoda	Arachnida	Trombidiformes	Eriophyidae	Eriophyes	4	3.74e-07	2.41e-07	4.25e-06	1.25e-07	9.33e-09	9.74e-08	2.17e-06	7.7e-07	5.32e-06	1.09e-05	1.97e-06	1.8e-06	2.71e-06	1.67e-05	1.91e-06	5.88e-06	6.01e-07	2.74e-08	3.77e-08	2.32e-07	2.45e-08	8.05e-07	8.61e-08	1.01e-07	2.59e-07	1.04e-07	1.09e-06	1.41e-07	8.31e-07	1.66e-06	2.46e-06	3.19e-06	6.33e-06	3.78e-05	1.35e-05	1.24e-05	3.3e-06	4.22e-06	1.45e-06	2.25e-06
109360	0.926071	Eukaryota	Metazoa	Arthropoda	Arachnida	Trombidiformes	Eriophyidae	Phyllocoptes	4	3.31e-06	1.77e-06	2.39e-06	2.78e-08	1.03e-08	9.3e-08	1.63e-06	7.95e-06	4.75e-06	1.83e-06	7.42e-08	2.04e-06	7.28e-08	4.71e-06	4.22e-05	4.76e-07	3.87e-06	1.35e-07	5.48e-07	2.33e-06	4.26e-08	3.92e-07	2.95e-07	8.49e-07	6.29e-07	1.91e-07	3.38e-06	1.32e-06	3.19e-06	4.82e-06	3.69e-05	7.24e-05	2.08e-05	0.000208679	0.00019078	0.000398889	8.04e-05	7.3e-05	9.6e-07	0.000223581
1452690	0.988003	Eukaryota	Metazoa	Arthropoda	Arachnida	Trombidiformes	Eriophyidae	Phyllocoptruta	4	5.75e-07	5.42e-08	7.87e-06	4.6e-08	9.37e-09	1.02e-07	9.39e-07	3.31e-06	6.74e-06	8.94e-07	4.54e-06	1.12e-07	1.68e-06	1.17e-05	1.78e-07	2.96e-06	2.71e-08	2.59e-07	3.97e-08	1.08e-07	6e-08	1.86e-06	4.72e-08	6.96e-08	3.27e-07	2.51e-09	2.23e-06	4.3e-07	4.96e-07	8.71e-07	1.75e-06	2.99e-08	6.96e-06	1.44e-07	7.46e-07	9.22e-06	8.51e-06	9.49e-06	1.08e-07	1.58e-05
1310384	0.986622	Eukaryota	Metazoa	Arthropoda	Arachnida	Trombidiformes	Eriophyidae	Tetra	4	7.05e-06	2.89e-05	9.48e-07	9.14e-08	1.93e-07	1.28e-07	1.4e-05	2.55e-05	1.63e-05	7.48e-06	1.95e-05	3.82e-06	2.83e-06	4.26e-05	0.000244323	2.94e-05	4.33e-06	2.48e-07	2.67e-07	5.91e-07	2.59e-08	4.16e-06	1.39e-06	8.07e-09	2.44e-07	3.85e-07	5.9e-06	3.49e-06	1.96e-05	1.26e-05	6.41e-05	3.94e-05	4.84e-05	5.08e-05	0.000264156	6.3e-05	0.000113204	7.27e-05	9.46e-05	9.07e-05
8399	0.934427	Eukaryota	Metazoa	Chordata	Amphibia	Anura	Ranidae	Rana	4	2.93e-09	7.54e-10	2.92e-08	8.87e-09	4.67e-10	1.34e-06	5.94e-07	8.23e-08	1.48e-08	9.36e-09	1.31e-08	4.52e-09	2.86e-08	1.69e-08	1.65e-08	1.35e-08	2.26e-07	3.14e-09	9.01e-07	1.3e-08	4.92e-09	9.91e-08	5.35e-08	1.47e-09	1.54e-09	2.6e-08	3.89e-09	1.37e-08	6.74e-09	5.54e-08	1.6e-08	2.38e-06	3.72e-08	2.85e-06	2.29e-07	1.59e-07	1.13e-08	1.57e-07	4.08e-07	2.81e-07
36254	0.972436	Eukaryota	Metazoa	Chordata	Aves	Passeriformes	Fringillidae	Fringilla	4	5.37e-09	1.1e-09	3.2e-08	5.36e-10	7.52e-09	2.56e-08	1.95e-08	6.93e-08	2.09e-07	3.63e-07	3.74e-07	2.6e-08	2.32e-08	2.55e-06	3.71e-08	1.15e-08	9.17e-09	3.1e-08	1.57e-08	2.47e-08	1.05e-08	6.57e-09	3.48e-09	1.44e-09	1.31e-09	7.64e-10	3.35e-07	1.83e-08	2.21e-07	5.31e-09	1.4e-06	7.37e-07	1.16e-06	1.4e-08	1.74e-08	5.14e-08	5.82e-07	6.05e-07	4.36e-07	1.24e-06
9186	0.839602	Eukaryota	Metazoa	Chordata	Aves	Passeriformes	Turdidae	Turdus	4	1.27e-09	2.64e-08	1.35e-08	2.62e-08	2.28e-10	1.44e-08	1.5e-07	3.96e-08	7.12e-09	2.22e-07	5.81e-09	2.08e-09	1.37e-08	2.29e-07	9.44e-08	4.4e-07	7.5e-07	1.1e-09	8.74e-09	5.65e-09	2.09e-09	1.65e-09	1.92e-09	3.81e-08	7.45e-10	3.26e-08	5.13e-08	5.5e-10	3.23e-09	1.14e-07	3.55e-07	4.08e-09	1.78e-08	6.11e-09	8.95e-07	3.93e-07	2.32e-06	2.15e-06	1.74e-06	1.82e-06
10199	0.792561	Eukaryota	Metazoa	Ctenophora	Nuda	Beroida	Beroidae	Beroe	4	3.42e-06	9.23e-07	7.35e-06	1.83e-07	9.82e-08	1.42e-05	5.24e-06	1.49e-05	9.5e-06	6.98e-06	3.84e-06	1.43e-06	9.62e-06	4.01e-06	5.45e-06	6.91e-06	5.71e-06	7.5e-07	6.6e-06	7.1e-06	2.51e-06	3.01e-06	3.25e-06	2.14e-06	8.49e-07	5.93e-07	1.52e-06	1.31e-06	2.71e-06	5.11e-06	1.52e-05	6.03e-06	3.06e-05	1.42e-05	6.44e-06	9.04e-07	4.75e-06	4.69e-06	8.79e-06	7.81e-06
90723	0.983175	Eukaryota	Metazoa	Nematoda	Chromadorea	Rhabditida	Aphelenchoididae	Aphelenchoides	4	4.03e-09	9.64e-10	3.43e-08	7e-10	5.1e-10	7.16e-07	2.46e-08	7.82e-07	1.64e-08	1.34e-07	1.74e-08	1.77e-07	7.64e-07	1.09e-06	2.01e-07	2.69e-07	1.14e-08	4.09e-08	1.98e-08	1.82e-08	1.24e-07	2.86e-08	4.57e-08	1.49e-08	8.21e-09	9.85e-10	6.63e-08	1.24e-09	2.62e-07	1.27e-07	1.77e-08	1.04e-06	1.67e-06	6.77e-07	1.86e-07	2.14e-07	4.63e-07	9.96e-07	2.07e-08	9.65e-07
249344	0.850799	Eukaryota	Viridiplantae	Chlorophyta	Trebouxiophyceae			Picochlorum	4	2.17e-07	2.22e-08	1.21e-06	8.14e-10	3.05e-09	4.85e-07	1.11e-07	6.26e-07	6e-07	4.22e-07	3.13e-07	2.4e-07	3.59e-08	6.53e-07	3.52e-07	6.77e-07	2.38e-07	9.99e-08	3.16e-07	1.42e-07	2.98e-07	3.14e-07	1.38e-07	5.79e-08	8.7e-09	2.28e-08	1.12e-07	7.22e-08	3.49e-07	3.94e-07	3.37e-07	6.9e-07	1.93e-06	2.07e-06	1.78e-06	2.98e-08	1.31e-06	1.81e-06	6.97e-07	4.7e-07
248320	0.987789	Eukaryota	Viridiplantae	Streptophyta	Jungermanniopsida	Jungermanniales	Anastrophyllaceae	Anastrophyllum	4	3.27e-08	9.59e-09	1.5e-08	3.19e-09	1.75e-10	1.16e-08	1.95e-07	2.95e-07	4.7e-07	1.63e-07	1.08e-08	1.3e-07	1.05e-08	6.49e-07	1.95e-08	5.13e-09	1.11e-07	1.97e-08	7.04e-09	3.06e-07	5.5e-09	3.23e-09	1.59e-09	6.67e-10	5.92e-10	8.4e-09	5.21e-08	4.67e-08	9.13e-08	1.32e-07	5.8e-07	1.35e-07	1.35e-06	1.5e-07	1.71e-07	3.16e-08	3.21e-07	1.47e-07	2.68e-07	8.09e-07
209797	0.996861	Eukaryota	Viridiplantae	Streptophyta	Jungermanniopsida	Jungermanniales	Anastrophyllaceae	Barbilophozia	4	7.66e-09	6.92e-09	1.99e-07	3.97e-09	2.41e-09	1.56e-07	1.37e-07	2.15e-07	8.72e-07	9.71e-07	1.74e-06	6.23e-08	7.18e-07	1.08e-06	5.07e-08	1.87e-06	2.03e-06	2.89e-07	4.13e-08	3.95e-08	1.79e-08	1.24e-08	1.32e-08	4.52e-09	4.01e-09	2.63e-09	1.22e-08	5.84e-09	4.24e-08	1.45e-08	2.12e-07	1.79e-07	1.8e-06	1.7e-07	7.22e-07	1.8e-06	6.93e-07	2.16e-06	4.63e-06	6.29e-06
248325	0.789392	Eukaryota	Viridiplantae	Streptophyta	Jungermanniopsida	Jungermanniales	Anastrophyllaceae	Gymnocolea	4	3.17e-09	6.95e-10	2.24e-08	1.15e-08	3.02e-10	1.97e-08	1.47e-08	5.33e-08	5.77e-07	9.71e-07	1.3e-08	1.77e-07	1.81e-08	3.65e-06	1.97e-08	1.62e-07	3e-07	1.36e-07	1.19e-08	1.44e-08	5.69e-09	3.73e-09	2.64e-09	2.44e-08	1.01e-09	1.16e-08	3.97e-08	3.79e-08	3.32e-08	3.97e-09	4.98e-07	1.87e-07	3.55e-07	9.86e-09	4.49e-07	4.22e-07	6.03e-07	1.12e-08	9.71e-08	1.21e-07
248329	0.993586	Eukaryota	Viridiplantae	Streptophyta	Jungermanniopsida	Jungermanniales	Anastrophyllaceae	Isopaches	4	1.03e-08	3.14e-09	4.29e-07	1.94e-08	9.36e-09	1.24e-07	7.11e-07	3.75e-06	2.59e-05	2.48e-05	1.93e-05	1.07e-05	3.68e-06	5.13e-05	4.03e-06	1.05e-05	3.86e-06	5.41e-07	3.27e-07	2.94e-07	5.07e-08	1.12e-07	2.73e-08	5.79e-08	4.62e-09	2.85e-08	1.16e-07	3.24e-08	9.53e-07	1.7e-07	3.04e-06	1.28e-06	1.22e-05	6.84e-06	9.98e-06	5.79e-06	1.3e-05	1.11e-05	8.39e-06	1.47e-05
984971	0.947362	Eukaryota	Viridiplantae	Streptophyta	Jungermanniopsida	Jungermanniales	Anastrophyllaceae	Neoorthocaulis	4	4.18e-08	1.01e-08	3.99e-08	8.32e-10	6.07e-10	3.91e-08	2.92e-08	1.07e-07	1.95e-08	3.12e-07	1.94e-08	1.14e-07	3.65e-08	1.24e-06	2.53e-08	1.73e-08	1.36e-08	1.01e-07	2.36e-08	2.01e-08	7.41e-09	1.21e-07	5.21e-09	1.97e-09	2.03e-09	7.4e-09	4.91e-09	1.82e-08	1.58e-07	7.64e-09	3.55e-07	1.33e-07	6.25e-07	4.08e-07	8.33e-07	9.73e-07	1.18e-06	4.12e-07	5.71e-07	3.75e-07
280806	0.995573	Eukaryota	Viridiplantae	Streptophyta	Jungermanniopsida	Jungermanniales	Cephaloziellaceae	Cephaloziella	4	1.87e-07	7.99e-08	9.39e-08	1.38e-08	3.84e-08	1.24e-07	3.12e-06	2.94e-06	2.37e-05	1.72e-05	1.32e-05	7.24e-06	2.82e-07	7.7e-06	7.33e-06	2.53e-06	6.19e-06	4.66e-06	6.02e-07	3.56e-06	9.39e-08	3.27e-08	1.06e-08	8.32e-08	1.06e-07	7.1e-08	7.88e-07	4.04e-07	2.06e-06	1.19e-06	5.96e-06	4.59e-06	1.45e-05	7.47e-06	7.88e-06	6.83e-06	4.21e-06	2.9e-06	2.89e-06	7.27e-06
70556	0.911557	Eukaryota	Viridiplantae	Streptophyta	Jungermanniopsida	Jungermanniales	Lophocoleaceae	Chiloscyphus	4	4.55e-08	1.89e-08	1.79e-07	1.41e-08	2.63e-09	3.77e-08	9.93e-07	3.11e-07	2.91e-06	1.86e-06	9.69e-07	1.88e-07	1.08e-07	2.21e-06	2.97e-07	5.5e-07	4.64e-07	2.43e-07	2.27e-08	2.11e-07	1e-08	6.81e-09	5.04e-09	2.16e-08	1.95e-09	2.46e-08	1.37e-07	1.6e-07	4.05e-07	3.78e-07	1.77e-06	1.57e-06	2.2e-06	3.48e-07	2.84e-07	7.1e-07	1.33e-06	9.18e-07	1.42e-06	1.4e-06
209799	0.985549	Eukaryota	Viridiplantae	Streptophyta	Jungermanniopsida	Jungermanniales	Lophoziaceae	Lophozia	4	5.1e-08	2.99e-08	1.74e-07	3.21e-09	1.18e-08	1.07e-07	5.97e-07	7.59e-07	3.21e-06	1.9e-06	1.6e-06	2.21e-07	4.34e-07	4.11e-06	1.29e-07	2.95e-07	1.63e-06	2.92e-07	9.72e-08	1.94e-07	9.7e-08	2.19e-08	1.42e-08	4.93e-08	2.23e-08	4.35e-09	1.52e-07	1.6e-07	6.15e-07	2.94e-07	1.86e-06	5.99e-07	4.65e-06	8.45e-07	1.72e-06	2.53e-06	5.32e-06	1.84e-06	2.54e-06	2.96e-06
1331044	0.996375	Eukaryota	Viridiplantae	Streptophyta	Jungermanniopsida	Jungermanniales	Lophoziaceae	Lophoziopsis	4	2.81e-07	2.7e-07	2.22e-07	1.97e-08	2.63e-09	1.11e-07	1.88e-06	4.44e-06	2.46e-05	2.76e-05	1.56e-05	3.75e-06	2.95e-06	2.95e-05	1.68e-06	5.43e-06	7.36e-06	1.56e-06	8.65e-07	3.09e-07	2.74e-08	1.75e-08	1.38e-08	3.86e-07	1.69e-07	8.25e-08	4.66e-07	3.22e-07	1.33e-06	8.77e-07	5.62e-06	5.23e-06	1.82e-05	6e-06	8.5e-06	7.47e-06	4.47e-06	9.38e-06	1.05e-05	1.58e-05
248350	0.99019	Eukaryota	Viridiplantae	Streptophyta	Jungermanniopsida	Jungermanniales	Lophoziaceae	Tritomaria	4	5.15e-06	4.49e-06	1.18e-05	1.25e-06	3.84e-07	3.81e-06	5.46e-05	6.82e-05	0.000411818	0.000375146	0.000226229	0.000114902	2.93e-05	0.000443325	7.09e-05	8.78e-05	0.000123253	5.66e-05	7.98e-06	2.08e-05	3.85e-06	2.57e-06	6.59e-07	9.61e-06	4.26e-06	3.1e-06	1.84e-05	1.38e-05	5.8e-05	3.3e-05	0.000190835	0.000127417	0.000316579	0.000119606	0.000155635	0.00027605	0.000246604	0.00016911	0.000193546	0.000356788
248335	0.998523	Eukaryota	Viridiplantae	Streptophyta	Jungermanniopsida	Jungermanniales	Myliaceae	Mylia	4	1.11e-07	2.12e-08	3.71e-07	1.98e-09	1.57e-09	5.82e-07	5.87e-08	1.88e-07	7.34e-07	9.02e-07	4.24e-07	5.85e-07	3.4e-07	1.64e-05	4.71e-07	9.48e-07	5.28e-06	9.8e-08	1.27e-07	1.15e-07	3.16e-07	9.64e-08	8.8e-08	1.61e-08	3.56e-09	3.67e-08	6.75e-08	6.95e-08	5.95e-07	1.62e-08	4.31e-07	4.67e-07	5.05e-07	3.05e-06	1.01e-05	6.21e-06	0.000287347	6.67e-05	4.41e-05	1.3e-05
41847	0.966486	Eukaryota	Viridiplantae	Streptophyta	Jungermanniopsida	Jungermanniales	Scapaniaceae	Scapania	4	1.6e-05	7.68e-06	7.54e-06	9.91e-07	3.52e-07	7.89e-07	3.55e-05	3.79e-05	0.000322493	0.000335521	0.00016989	9.6e-05	1.39e-05	0.000302722	5.19e-05	6.67e-05	8.48e-05	6.58e-05	8.98e-06	2.18e-05	1.82e-06	4.23e-06	1.95e-06	1.34e-05	6.07e-06	2.86e-06	1.28e-05	7.88e-06	2.77e-05	1.86e-05	0.000108429	7.98e-05	0.000197038	0.000127366	0.000113008	0.000167753	0.000153707	8.95e-05	0.000114208	0.000198625
13328	0.991218	Eukaryota	Viridiplantae	Streptophyta	Magnoliopsida	Asterales	Asteraceae	Achillea	4	3.51e-07	6.71e-07	2.97e-06	5.25e-09	1.69e-09	1.03e-07	7.67e-08	2.83e-07	5.12e-08	1.99e-06	4.77e-07	1.22e-08	9.97e-08	9.97e-08	2.79e-08	5.12e-07	1.19e-07	1.09e-08	6.26e-08	7.05e-08	1.04e-07	4.98e-07	2.05e-08	1.03e-07	1.54e-08	1.33e-08	1.37e-07	3.5e-07	1.1e-06	3.94e-07	2.43e-06	2.52e-05	9.8e-05	1.5e-05	8.89e-06	5.89e-07	1.74e-05	5.11e-06	4.92e-06	4.54e-06
72924	0.919949	Eukaryota	Viridiplantae	Streptophyta	Magnoliopsida	Asterales	Asteraceae	Diplostephium	4	2.61e-08	9.56e-09	1.57e-08	3.85e-10	2.82e-10	1.77e-08	1.31e-08	4.8e-08	8.85e-09	5.55e-09	6.02e-09	2.36e-09	1.7e-08	1.02e-08	6.41e-09	7.79e-09	6.11e-09	5.45e-09	1.06e-08	4.65e-08	1.91e-07	1.6e-09	2.48e-08	8.81e-09	6.67e-08	4.26e-08	1.45e-07	5.22e-08	3.99e-09	2.01e-07	6.24e-07	1.68e-06	1.72e-06	1.13e-05	3.52e-06	7.31e-08	1.6e-05	8.88e-07	4.97e-06	1.1e-06
26867	0.986614	Eukaryota	Viridiplantae	Streptophyta	Magnoliopsida	Lamiales	Plantaginaceae	Plantago	4	4.64e-07	2.9e-07	7.56e-07	2.82e-08	1.33e-09	8.94e-07	9.49e-07	2.23e-07	1.87e-06	5.09e-07	2.57e-07	3.48e-07	7.83e-08	7.1e-07	5.16e-07	1.21e-07	5.38e-07	6.48e-08	2.2e-07	1.67e-06	1.59e-07	4.39e-07	3.55e-07	1.85e-07	1.43e-07	2.04e-07	2.82e-07	6.5e-07	1.03e-06	9.33e-07	2.52e-06	4.7e-06	2.21e-06	5.4e-07	2.25e-06	7.35e-08	1.25e-06	1.12e-06	4.45e-08	1.01e-06
4480	0.862535	Eukaryota	Viridiplantae	Streptophyta	Magnoliopsida	Poales	Poaceae	Aegilops	4	2.47e-06	6.47e-07	1.16e-05	1.31e-07	1.86e-07	1.34e-05	7.34e-06	1.2e-05	9.65e-06	5.16e-06	2.13e-06	1.34e-06	3.83e-06	9.64e-06	8.42e-06	3.39e-06	4.51e-06	3.12e-07	2.3e-06	2.93e-05	7.73e-06	2.45e-06	1.99e-06	7.6e-07	1.25e-06	5.41e-07	4.08e-06	6.56e-06	1.74e-05	1.54e-05	2.93e-05	0.0001087	0.000167436	0.000112812	7.35e-05	5.59e-06	2.1e-05	9.83e-06	1.86e-05	3.07e-05
15297	0.962196	Eukaryota	Viridiplantae	Streptophyta	Magnoliopsida	Poales	Poaceae	Agrostis	4	6.52e-07	2.17e-06	5.52e-07	1.45e-08	1.1e-08	1.8e-06	3e-06	4.03e-06	4.43e-05	6.41e-06	1.42e-07	3.16e-07	8.77e-07	9.49e-06	3.4e-06	1.55e-06	2.68e-06	3.68e-07	5.96e-06	9.27e-07	2.04e-06	2.34e-06	2.61e-08	8.19e-08	2.55e-08	1.48e-08	5.8e-07	6.19e-06	2.18e-05	3.78e-05	5.63e-05	3.7e-05	0.000169088	8.77e-05	4.95e-05	2.83e-05	2.17e-05	9.1e-06	7.41e-06	4.89e-05
4496	0.959784	Eukaryota	Viridiplantae	Streptophyta	Magnoliopsida	Poales	Poaceae	Avena	4	0.000128551	2.99e-05	4.33e-05	1.63e-06	1.14e-06	0.00049926	6.74e-05	3.64e-05	0.000424547	0.000268053	2.28e-05	8.76e-06	5.39e-05	0.000222976	0.000209276	4.39e-05	0.000296645	6.15e-06	1.52e-05	5.43e-05	4.43e-05	0.00012133	4.7e-06	5.73e-06	1.49e-05	3.52e-06	7.15e-05	0.00019499	0.000619202	0.00032566	0.00108667	0.00083506	0.00737255	0.00750702	0.00967568	0.000366071	0.001845	0.000699732	0.000981798	0.000987024
391960	0.833902	Eukaryota	Viridiplantae	Streptophyta	Magnoliopsida	Poales	Poaceae	Avenella	4	8.81e-09	1.11e-08	1e-07	1.01e-08	8.89e-09	6.47e-07	2.63e-07	2.06e-07	1.92e-06	6.93e-07	2.2e-07	1.22e-07	8.56e-08	3.83e-06	1.94e-06	1.12e-06	1.72e-06	1.71e-08	2.3e-07	4.55e-08	1.22e-07	1.41e-08	1.28e-08	4.47e-09	1.2e-08	2.52e-09	1.17e-08	6.1e-07	9.75e-07	5.1e-07	9.03e-06	2.55e-06	0.000167913	8.34e-05	2.8e-05	3.49e-05	1.93e-05	3.74e-06	7.5e-06	1.7e-05
4508	0.807155	Eukaryota	Viridiplantae	Streptophyta	Magnoliopsida	Poales	Poaceae	Dactylis	4	0.0002924	0.000104602	0.000355808	9.14e-06	1.02e-05	0.000343056	0.000970737	0.000414394	0.00338474	0.00228497	0.000223575	0.000132446	0.000412262	0.00168921	0.00219081	0.000265003	0.000672077	0.000140989	0.000107819	0.000548756	0.000118115	0.00022899	6.44e-05	8.76e-05	0.00013155	4.7e-05	0.000512569	0.000909935	0.00463864	0.00824219	0.0163627	0.00584523	0.0519208	0.0816029	0.0276783	0.0188169	0.0154669	0.0023143	0.00314039	0.0177136
15452	0.99507	Eukaryota	Viridiplantae	Streptophyta	Magnoliopsida	Poales	Poaceae	Deschampsia	4	2.03e-07	2.22e-07	1.05e-07	3.35e-08	7.8e-09	1.55e-06	1.67e-06	3.26e-06	2.81e-05	1.92e-05	6.5e-07	1.58e-07	1.34e-06	5.18e-06	7.27e-07	8.97e-07	4.59e-06	9.59e-08	2.13e-07	6.82e-07	4.28e-07	2.27e-07	1.17e-07	3.29e-08	1.48e-07	1.48e-08	1.56e-07	7.34e-07	3.88e-06	4.62e-06	3.42e-05	2.34e-05	0.000196992	7.22e-05	4.25e-05	8.35e-05	6.94e-06	3.32e-06	5.05e-06	2.44e-05
15492	0.866795	Eukaryota	Viridiplantae	Streptophyta	Magnoliopsida	Poales	Poaceae	Elymus	4	5.47e-08	4.7e-09	2.88e-08	7.62e-10	5.69e-10	3.62e-07	1.56e-07	9.56e-08	4.98e-07	6.67e-07	1.14e-07	5.02e-07	7.29e-07	4.61e-07	9.85e-09	2.79e-07	1.22e-08	1.27e-08	1.65e-07	4.01e-07	7.82e-08	9.35e-08	1.97e-08	4.09e-08	4.49e-08	1.03e-09	5.3e-08	9.44e-07	2.22e-06	4.81e-07	1.35e-06	2.22e-05	7.03e-06	5.38e-07	5.63e-07	7.76e-08	1.29e-06	7.85e-07	6.33e-07	1.63e-07
4605	0.997593	Eukaryota	Viridiplantae	Streptophyta	Magnoliopsida	Poales	Poaceae	Festuca	4	2.59e-06	9.91e-08	8.26e-07	1.18e-08	5.31e-09	1.93e-06	4.78e-06	2.17e-06	1.4e-05	4.25e-06	4.05e-08	7.5e-08	1.43e-06	4.47e-06	6.19e-06	1.82e-07	1.87e-06	2.67e-07	3.22e-07	1.15e-06	1.02e-06	1.13e-06	2.27e-07	3.16e-07	1.8e-07	1.05e-07	5.56e-06	4.85e-06	2.53e-05	3.96e-05	7.66e-05	2.01e-05	0.000128095	8.24e-05	7.83e-05	5.15e-06	1.1e-05	8.81e-06	2.62e-06	1.21e-05
15560	0.770923	Eukaryota	Viridiplantae	Streptophyta	Magnoliopsida	Poales	Poaceae	Holcus	4	3.13e-09	7.05e-10	2.27e-08	4.24e-10	4.2e-09	2e-08	1.52e-08	5.47e-08	6.25e-07	3.49e-07	1.31e-08	3.55e-09	1.85e-08	1.13e-08	2.01e-08	9.07e-09	8.78e-08	9.38e-09	1.23e-08	1.41e-08	5.71e-09	8.69e-08	2.7e-09	1.08e-09	1.04e-09	6.01e-10	3.22e-08	5.24e-07	9.42e-07	6.51e-07	1.11e-06	7.3e-07	3.71e-06	5.14e-06	1.74e-06	3.72e-07	2.59e-07	1.07e-07	1.23e-07	5.22e-07
4512	0.878891	Eukaryota	Viridiplantae	Streptophyta	Magnoliopsida	Poales	Poaceae	Hordeum	4	0.000326715	0.000228552	0.000879016	3.82e-05	2.25e-05	0.000437885	0.000545141	0.000928148	0.00158405	0.00100774	0.000395318	0.000118326	0.000647891	0.000924127	0.000478276	0.000388252	0.000935038	7.18e-05	0.000208995	0.000781369	0.00238972	0.00186065	0.000412283	0.000470501	0.000305521	0.000141555	0.000517332	0.0011371	0.00337037	0.00202622	0.00459599	0.0195753	0.0251918	0.016586	0.0108439	0.000889626	0.00528269	0.00322914	0.00254261	0.00199529
49771	0.773606	Eukaryota	Viridiplantae	Streptophyta	Magnoliopsida	Poales	Poaceae	Koeleria	4	1.03e-08	7.34e-08	5.82e-07	1.62e-09	1.02e-08	2.2e-07	1.68e-07	2.06e-07	4.06e-06	2.34e-08	1.15e-07	1.29e-08	7.12e-08	1.14e-06	1.75e-07	7.44e-08	4.47e-07	2.14e-08	4.6e-08	4.68e-08	1.33e-07	2.27e-07	3.86e-08	2.81e-08	3.94e-09	2.28e-09	9.75e-09	5.4e-07	2.05e-06	2.36e-06	1.93e-06	4.44e-06	1.31e-05	6.01e-06	4.48e-06	1e-06	1.91e-06	1.55e-06	9.14e-07	4.24e-06
52713	0.9871	Eukaryota	Viridiplantae	Streptophyta	Magnoliopsida	Poales	Poaceae	Leymus	4	1.49e-08	1.61e-08	1.12e-07	1.89e-09	2.42e-08	2.03e-07	1.2e-06	1.42e-06	3.26e-06	2.21e-07	7.44e-08	3.56e-08	7.64e-08	2.79e-06	1.25e-07	3e-08	2.48e-08	1.22e-07	2.1e-07	7.44e-07	1.27e-07	3.1e-07	7.64e-07	4.54e-09	1e-08	2.29e-09	6.4e-07	5.78e-07	4.42e-06	1.22e-05	1.47e-05	1.97e-05	1.86e-05	4.94e-06	0.000204436	1.5e-06	3.69e-06	8.78e-06	1.42e-06	5.01e-05
4520	0.998383	Eukaryota	Viridiplantae	Streptophyta	Magnoliopsida	Poales	Poaceae	Lolium	4	4.08e-05	1.5e-06	7.44e-06	2.25e-07	2.11e-07	2.18e-05	2.02e-05	1.47e-05	0.000115802	6.59e-05	3.41e-06	1.24e-06	2.27e-06	3.81e-05	0.00030965	6e-06	2.43e-05	1.5e-06	9.47e-07	1.62e-05	5.27e-06	5.16e-06	1.1e-06	1.59e-06	4.1e-06	1.25e-06	1.85e-05	2.81e-05	0.000142429	0.000245149	0.000332323	0.000128214	0.000941491	0.00101412	0.000504902	0.000151126	0.000102431	5.39e-05	2.89e-05	0.000123049
62336	0.926624	Eukaryota	Viridiplantae	Streptophyta	Magnoliopsida	Poales	Poaceae	Miscanthus	4	8e-06	1.42e-06	2.88e-05	3.56e-07	5.04e-07	2.83e-05	1.87e-05	5.35e-05	2.36e-05	2.47e-05	1.25e-05	7.32e-06	7.74e-06	2.02e-05	2.19e-05	1.31e-05	8.52e-06	4.8e-06	1.22e-05	1.35e-05	1.05e-05	6.66e-06	2.31e-06	1.2e-06	1.06e-06	8.18e-07	6.16e-06	2.51e-06	1.16e-05	1.5e-05	3.93e-05	2.74e-05	0.000178551	0.000136398	9.34e-05	1.04e-05	3.03e-05	2.11e-05	1.74e-05	2e-05
15956	0.894691	Eukaryota	Viridiplantae	Streptophyta	Magnoliopsida	Poales	Poaceae	Phleum	4	7.47e-08	7.75e-08	1.61e-07	1.91e-08	1.43e-08	2.63e-07	1.51e-06	3.69e-07	1.32e-06	1.08e-06	1.58e-07	2.02e-08	6.87e-08	5.43e-07	2.04e-06	2.56e-07	5.25e-07	2.16e-08	1.04e-07	4.83e-07	7.23e-06	2.26e-07	3.6e-08	4.98e-08	2.07e-07	2.95e-08	4.73e-07	9.67e-07	6.74e-06	6.78e-06	1.14e-05	1.4e-05	5.59e-05	2.94e-05	1.54e-05	1.44e-05	6.51e-06	8.04e-07	3.23e-06	6.77e-06
15747	0.935946	Eukaryota	Viridiplantae	Streptophyta	Magnoliopsida	Poales	Poaceae	Phyllostachys	4	2.62e-07	7.49e-08	6.79e-08	1.48e-08	5.7e-09	1.42e-06	3.64e-07	3e-07	1.31e-06	4.42e-07	4.02e-06	1.85e-07	6.28e-08	1.01e-06	4.97e-07	1.4e-06	6.39e-07	3.41e-08	5.08e-07	2.16e-07	2.21e-07	1.11e-07	1.04e-06	5.41e-08	5.62e-08	1.7e-08	1.94e-07	2.4e-07	2.12e-06	2.15e-06	4.68e-06	1.21e-06	1.91e-05	1.22e-05	6.91e-06	2.31e-06	3.54e-06	5.93e-07	3.06e-07	2.66e-06
4544	0.962772	Eukaryota	Viridiplantae	Streptophyta	Magnoliopsida	Poales	Poaceae	Poa	4	7.3e-07	1.16e-06	5.89e-07	1.58e-08	2.04e-08	5.91e-07	1.47e-05	3.95e-06	2.45e-06	2.17e-06	7.79e-07	4.39e-08	1.4e-06	2.88e-06	1.02e-05	5.57e-07	1.77e-06	1.43e-07	6.26e-07	6.28e-06	1.1e-06	3.39e-06	5.39e-07	3.15e-07	2.59e-07	6.72e-08	5.57e-06	3.01e-06	5.66e-05	9.88e-05	8.58e-05	3.44e-05	8.84e-05	5.57e-05	2.98e-05	8.44e-06	1.11e-05	5.7e-06	7.22e-06	1.7e-05
4549	0.969225	Eukaryota	Viridiplantae	Streptophyta	Magnoliopsida	Poales	Poaceae	Secale	4	8.06e-05	0.000143547	0.00152899	2.51e-06	5.33e-06	0.000340019	3.76e-05	8.41e-05	9.83e-05	6.78e-05	0.000153375	7.8e-06	3.03e-05	6.02e-05	6.5e-05	1.81e-05	6.53e-05	2.01e-06	3.76e-05	0.000354831	0.000995492	1.99e-05	7.41e-06	7.71e-05	4.96e-05	3.82e-05	0.000249817	0.000185821	0.00109958	0.000124712	0.000422621	0.00102239	0.00174981	0.00164811	0.000566999	1.57e-05	0.000231005	0.000148274	0.00245703	0.000295378
38730	0.863915	Eukaryota	Viridiplantae	Streptophyta	Magnoliopsida	Poales	Poaceae	Sporobolus	4	1.7e-06	2.9e-07	7.9e-06	1.95e-07	4.36e-07	1.36e-05	4.87e-06	2.09e-05	7.84e-06	4.77e-06	6.6e-06	1.36e-06	2.83e-06	5.37e-06	5.22e-06	5.19e-06	2.78e-06	8.51e-07	4.83e-06	6.49e-06	1.39e-05	2.09e-06	4.92e-07	5.46e-07	5.1e-07	3.46e-07	1.04e-06	8.76e-07	3.88e-06	6.25e-06	1.58e-05	6.8e-06	5.22e-05	4.77e-05	2.62e-05	6.33e-06	1.37e-05	3.51e-06	7.86e-06	1.04e-05
4587	0.831081	Eukaryota	Viridiplantae	Streptophyta	Magnoliopsida	Poales	Poaceae	Thinopyrum	4	4.87e-07	6.76e-07	6.19e-06	2.45e-08	1.1e-07	3.09e-06	1.01e-07	1.63e-06	5.24e-07	5e-07	5.35e-07	1.19e-08	1.94e-07	1.13e-06	8.85e-08	3.25e-08	7.42e-07	1.34e-09	6.84e-07	4.5e-06	5.49e-06	7.73e-08	2.57e-07	3.09e-07	3.62e-07	3.05e-07	2.82e-06	1.56e-06	5.22e-06	3.2e-07	1.45e-06	6.69e-06	7.44e-06	5e-06	2.1e-06	2.18e-08	9.97e-07	5.79e-07	1.34e-05	9.4e-07
4564	0.94086	Eukaryota	Viridiplantae	Streptophyta	Magnoliopsida	Poales	Poaceae	Triticum	4	0.00113796	0.000203519	0.0019114	2.74e-05	3.12e-05	0.0023443	0.000554843	0.00142829	0.00112128	0.000757653	0.00049264	0.000305049	0.000418425	0.00141962	0.00216389	0.00300082	0.00159648	1.55e-05	0.000505606	0.0104123	0.00110294	0.000316366	0.00102059	0.000227647	0.000338132	0.000174579	0.000619654	0.000739355	0.0023963	0.00158066	0.00435771	0.0100533	0.0171535	0.0105991	0.0129763	0.000293948	0.00421556	0.00415379	0.00893418	0.00999441
445033	0.779595	Eukaryota	Viridiplantae	Streptophyta	Magnoliopsida	Poales	Poaceae	x Festulolium	4	4.86e-07	4.76e-09	4.49e-08	3.83e-09	7.06e-10	1.74e-07	3.37e-08	1.23e-07	1.46e-06	7.19e-07	2.09e-08	7.04e-09	4.24e-08	2.6e-08	1.81e-06	7.87e-08	1.3e-07	5.37e-09	2.72e-08	7.42e-07	3.03e-08	5.73e-09	6e-09	2.24e-09	2.36e-09	1.36e-09	2.36e-07	2.12e-07	1.21e-06	2.08e-06	3.02e-06	1.25e-06	1.23e-05	7.38e-06	3.46e-06	1.34e-06	8.67e-07	9.32e-07	4.68e-07	7.21e-07
15949	0.975951	Eukaryota	Viridiplantae	Streptophyta	Magnoliopsida	Poales	Poaceae	Zizania	4	3.77e-06	5.71e-07	1.06e-05	1.65e-07	5.51e-07	1.62e-05	6.24e-06	3.26e-05	8.3e-06	6.56e-06	6.76e-06	5.7e-06	5.43e-06	9.48e-06	1.62e-05	3.87e-06	2.93e-06	1.6e-06	7.5e-06	6.7e-06	3.71e-06	2.6e-06	1.33e-06	3.92e-07	4.41e-07	4.39e-07	2.74e-06	1.66e-06	6.4e-06	7.76e-06	1.74e-05	6.17e-06	7.5e-05	8.39e-05	4.54e-05	1.14e-05	1.94e-05	5.53e-06	1.89e-05	1.76e-05
140590	0.95758	Eukaryota	Viridiplantae	Streptophyta	Magnoliopsida	Ranunculales	Ranunculaceae	Psychrophila	4	3.91e-09	8.52e-10	2.71e-08	4.97e-10	3.61e-10	2.36e-08	1.76e-08	6.36e-08	1.72e-07	1.18e-06	6.28e-07	3.08e-07	2.17e-08	6.31e-07	2.47e-08	8.16e-07	7.94e-07	1.23e-08	1.42e-08	5.53e-07	7.08e-09	1.87e-07	3.18e-09	1.27e-09	1.21e-09	7.11e-10	2.38e-07	1.28e-07	6.37e-08	4.78e-09	1.22e-06	7.03e-07	2.91e-08	1.2e-08	2.44e-07	2.12e-08	1.02e-06	6.73e-07	4.98e-07	2.01e-08
3445	0.986389	Eukaryota	Viridiplantae	Streptophyta	Magnoliopsida	Ranunculales	Ranunculaceae	Ranunculus	4	9.67e-07	5.41e-08	6.31e-07	2.18e-08	2.4e-08	6.88e-08	2.92e-06	2.5e-06	1.42e-06	5.84e-07	1.07e-07	4.12e-07	1.33e-07	5.46e-07	1.6e-06	3.33e-08	1.08e-07	7.08e-09	4.06e-08	2.9e-08	5.85e-06	5.18e-08	2.24e-08	3.26e-07	2.15e-08	1.17e-07	1.35e-06	1.71e-06	1.55e-06	2.07e-06	2.46e-06	4.38e-06	3.72e-06	2.9e-06	1.56e-06	4.31e-07	7.57e-07	9.21e-08	1.53e-06	1.91e-06
48230	0.996319	Eukaryota	Viridiplantae	Streptophyta	Magnoliopsida	Rosales	Rosaceae	Dryas	4	0.000229552	0.000182449	0.000312809	4.82e-06	4.5e-06	4.18e-05	3.68e-05	0.000130862	8.01e-05	2.47e-05	1.19e-05	4.63e-05	2.22e-05	2.79e-05	0.000666428	3.18e-05	0.000118431	1.24e-06	1.67e-05	1.95e-05	9.54e-05	0.000137467	5.48e-05	8.78e-06	6.72e-06	1.87e-05	5.17e-05	3.22e-05	0.000176675	0.000230165	0.000218432	7.38e-05	0.000438919	0.000549467	0.000363897	5.16e-05	0.000122555	0.000387756	0.000168487	5.3e-05
23170	0.996299	Eukaryota	Viridiplantae	Streptophyta	Magnoliopsida	Rosales	Rosaceae	Filipendula	4	1.43e-08	2.48e-08	6.61e-07	1.94e-09	2.9e-09	9.18e-08	6.96e-08	1.22e-06	6.34e-06	6.22e-07	4.63e-06	1.63e-08	5.23e-07	6.13e-07	3.26e-07	2.82e-07	9.34e-08	4.21e-08	5.66e-08	6.46e-08	2.59e-08	1.76e-08	4.11e-08	4.91e-09	1.49e-08	1.09e-08	2.06e-07	4.38e-08	2.06e-07	9.9e-08	2.52e-06	1.64e-05	1.25e-05	9.36e-06	1.47e-05	4.38e-06	2.48e-06	1.03e-06	1.14e-06	2.89e-06
3500	0.97292	Eukaryota	Viridiplantae	Streptophyta	Magnoliopsida	Rosales	Urticaceae	Urtica	4	1.12e-07	1.01e-08	3.97e-07	9.45e-10	1.8e-08	4.85e-08	3.75e-08	1.33e-07	2.53e-06	6.65e-08	1.85e-06	3.43e-08	5.25e-07	1.56e-06	1.71e-06	2.77e-07	7.05e-08	1.03e-08	2.87e-08	2.46e-07	3.57e-08	8.73e-08	6.49e-09	2.39e-09	2.03e-08	5.35e-09	1.14e-06	7.48e-07	1.57e-06	1.35e-06	3.23e-06	4.76e-06	2.93e-06	2.49e-06	1.66e-06	3.76e-07	1.77e-07	1.01e-07	2.6e-07	1.7e-06
5979	0.842599	Eukaryota		Ciliophora	Colpodea	Colpodida	Colpodidae	Colpoda	4	3.26e-09	2.53e-08	3.74e-08	8.41e-10	6.18e-10	7.46e-07	2.36e-05	4.34e-06	1.96e-07	1e-06	1.1e-06	1.09e-06	4.19e-08	2.27e-08	8.49e-07	1.83e-08	1.49e-07	2.24e-09	2.16e-07	1.44e-08	1.53e-07	6.09e-07	5.44e-09	3.54e-08	1.52e-08	1.18e-09	2.51e-07	9.84e-08	6.32e-07	4.08e-08	2.42e-07	4.63e-07	2.39e-07	2e-07	1.28e-07	7.47e-08	2.76e-07	2.47e-07	2.43e-07	1.08e-07
40635	0.972778	Eukaryota		Ciliophora	Litostomatea	Entodiniomorphida	Ophryoscolecidae	Entodinium	4	4.07e-06	3.38e-07	8.49e-05	5.03e-08	4.64e-07	2.16e-05	2.29e-05	5.35e-05	2.12e-05	1.02e-05	7.24e-06	3.98e-06	4.58e-06	9.17e-06	1.77e-05	3.44e-06	2.47e-06	5.49e-07	6.85e-06	6.57e-06	5.83e-06	1.69e-05	5.95e-06	1.51e-06	6.61e-07	4.16e-07	5.04e-06	6.65e-06	2.6e-05	5.06e-05	6.4e-05	2.29e-05	0.000104941	0.000145691	7.38e-05	8.22e-06	2.92e-05	1.76e-05	1.89e-05	1.85e-05
668361	0.969515	Eukaryota		Discosea				Endostelium	4	2.26e-09	4.85e-10	7.73e-07	2.65e-10	1.93e-10	1.27e-08	3.32e-06	1.22e-06	6.29e-09	2.37e-07	1.59e-06	2.42e-09	1.16e-08	7.24e-09	1.45e-08	5.59e-09	4.44e-09	8.33e-09	7.67e-09	1.04e-08	4.18e-09	2.66e-09	1.71e-09	3.96e-08	6.5e-10	3.81e-10	1.61e-09	4.79e-10	2.9e-09	2.58e-09	7.23e-09	4.08e-07	1.57e-08	6.56e-09	8.66e-09	1.41e-08	1.05e-07	7.35e-09	8.79e-09	8.71e-07
1334560	0.957932	Eukaryota		Evosea	Eumycetozoa	Liceales	Reticulariaceae	Reticularia	4	4.46e-07	9.74e-08	1.13e-07	4.6e-07	8.9e-07	2.78e-07	2.73e-06	4.46e-07	4.1e-05	3.37e-06	4.52e-07	2.4e-07	1.6e-07	3.97e-06	1.22e-07	5.08e-06	3.77e-06	4.92e-08	3.14e-07	2.08e-07	2.08e-07	3.19e-06	3.51e-07	8.8e-07	6.18e-07	8.31e-07	1.77e-06	4.62e-07	4.06e-06	8.56e-07	1.67e-06	1.11e-06	7.77e-06	2.6e-05	2.34e-05	3.8e-07	4.08e-05	4.91e-06	2.46e-06	6.15e-06
668357	0.948316	Eukaryota		Evosea	Variosea	Cavosteliida		Tychosporium	4	3.47e-08	6.93e-09	9.45e-09	1.78e-10	1.3e-10	8.43e-09	5.1e-07	2.3e-08	1.19e-07	3.07e-07	3.31e-07	3.78e-08	7.75e-09	4.84e-09	5.25e-06	3.98e-07	2.96e-09	3.35e-09	5.12e-09	9.18e-07	2.28e-09	1.52e-09	1.14e-09	4.46e-10	4.35e-10	2.54e-10	1.07e-09	3.19e-10	1.92e-09	5.48e-08	1.17e-07	2.5e-07	1.04e-08	4.17e-09	6.77e-07	5.83e-09	1.77e-07	4.74e-09	5.63e-09	6.46e-09
472930	0.869228	Eukaryota		Evosea	Variosea	Protosteliida	Protosteliaceae	Protostelium	4	9.79e-07	6.62e-08	4.05e-07	5.14e-08	5.65e-08	8.48e-06	0.000106952	3.68e-05	9.02e-06	2.44e-05	2.19e-05	1.45e-05	1.59e-06	2.69e-06	7.01e-05	6.23e-06	2.84e-06	6.89e-07	2.24e-06	1.91e-06	8.17e-07	1.19e-06	9.69e-08	1.66e-07	1.88e-07	6.41e-08	8.5e-07	2.24e-07	8.68e-07	6.55e-07	4.08e-06	2.51e-05	7.88e-06	5.08e-05	2.61e-06	5.43e-07	2.16e-06	1.56e-06	1.47e-06	2.02e-06
65356	0.983377	Eukaryota			Oomycetes	Albuginales	Albuginaceae	Albugo	4	7.77e-07	2.36e-06	1.79e-05	5.66e-08	2.74e-08	6.65e-06	2.16e-06	1.56e-05	3.81e-06	3.68e-06	3.21e-06	1.22e-06	1.88e-06	3.57e-06	1.13e-05	5.42e-06	1.93e-06	2.4e-07	6.62e-06	1.51e-06	1.98e-05	3.32e-07	1.35e-06	1.55e-07	1.62e-07	3.59e-07	2.75e-06	2.73e-06	1.13e-06	2.33e-06	4.05e-06	1.39e-05	3.61e-05	1.69e-05	2.26e-05	3.57e-07	5.44e-05	1.76e-05	4.55e-06	2.94e-06
4778	0.903818	Eukaryota			Oomycetes	Peronosporales	Peronosporaceae	Bremia	4	2.1e-06	1.56e-06	2.12e-05	2.73e-07	8.93e-08	1.75e-05	3.15e-06	1.63e-05	1.87e-05	5.05e-06	2.56e-05	3.63e-07	2.81e-05	0.000193642	1.21e-06	2.42e-06	1.48e-06	9.22e-07	3.25e-06	1.1e-06	4e-06	1.15e-06	5.05e-07	4.57e-07	9.68e-07	6.68e-07	6.78e-06	1.72e-06	1.32e-05	5.08e-06	7.19e-05	8.32e-06	7.21e-05	2.44e-05	0.000142622	2.41e-05	0.000185129	1.06e-06	5.36e-06	6.17e-05
184462	0.979662	Eukaryota			Oomycetes	Peronosporales	Peronosporaceae	Hyaloperonospora	4	5.06e-06	2.98e-06	2.08e-06	9.63e-07	1.33e-08	1.2e-06	1.03e-05	5.82e-06	2.57e-05	1.66e-06	6.38e-06	1.97e-06	4.02e-06	1.76e-05	2.46e-06	7.2e-06	3.16e-06	6.18e-07	2.1e-05	4.22e-06	9.45e-06	1.04e-05	3.45e-06	8.67e-06	8.44e-07	4.97e-07	9.62e-06	1.69e-06	4.93e-06	2.74e-06	1.29e-05	1.08e-05	5.27e-05	9.64e-05	1.93e-05	1.57e-06	7.2e-06	1.99e-05	5.85e-06	3.09e-06
2071980	0.995429	Bacteria		Proteobacteria	Gammaproteobacteria	Chromatiales	Chromatiaceae	Pararheinheimera	5	0.000191839	8.34e-05	0.000119943	2.46e-06	5.43e-07	1.22e-05	1.26e-06	8.51e-06	1e-05	3.69e-06	5.19e-06	4.71e-07	2.45e-06	2.77e-06	5.02e-06	1.01e-06	4.84e-06	2.32e-07	4.36e-06	1.59e-05	0.000103116	0.000140786	0.000146583	9.98e-05	1.57e-05	9.23e-06	3.61e-05	1.66e-05	0.00116844	9.98e-06	3.45e-05	2.04e-05	7.67e-06	7.38e-06	6.81e-05	1.42e-06	1.51e-05	4.17e-05	1.53e-05	2.28e-05
2370	0.902165	Bacteria		Proteobacteria	Gammaproteobacteria	Xanthomonadales	Xanthomonadaceae	Xylella	5	2.01e-06	8.47e-07	1.07e-07	1.88e-07	5.63e-07	3.37e-06	5.51e-06	6.76e-06	2.71e-06	6.81e-07	1.96e-07	4.14e-07	2.59e-06	1.03e-06	1.15e-06	7.58e-06	1.09e-06	4.83e-08	2.23e-07	6.18e-07	1.18e-06	2.68e-06	3.72e-07	3.23e-07	4.9e-07	8.9e-08	7.31e-06	2.72e-06	8.55e-07	4.69e-07	1.39e-06	9.36e-07	2.83e-06	6.62e-08	2.94e-06	7.72e-07	5.76e-07	1.19e-06	5.98e-06	2.19e-05
1986179	0.920323	Eukaryota	Fungi	Ascomycota	Dothideomycetes	Pleosporales	Cucurbitariaceae	Neocucurbitaria	5	8.41e-07	1.06e-08	2.21e-08	4.56e-10	3.33e-10	2.15e-08	1.61e-08	5.86e-08	1.55e-07	6.65e-09	4.07e-07	3.58e-08	2e-08	1.25e-08	1.44e-08	6.23e-07	7.5e-09	3.62e-09	1.82e-07	1.13e-08	4.2e-09	3.77e-08	2.86e-09	1.64e-07	1.12e-09	6.44e-10	2.91e-08	3.24e-08	4.88e-09	4.47e-08	4.59e-07	1.26e-07	2.65e-08	2.57e-07	1.74e-07	6.63e-09	3.94e-07	2.07e-07	1.34e-08	1.31e-07
364709	0.916109	Eukaryota	Fungi	Ascomycota	Eurotiomycetes	Verrucariales	Verrucariaceae	Thelidium	5	2.13e-07	1.98e-07	1e-07	2.26e-09	4.98e-09	1.05e-07	8.49e-07	2.87e-07	5.24e-08	4.02e-07	7.16e-07	9.67e-08	9.93e-08	6.11e-08	5.16e-08	4.63e-08	4.14e-07	6.9e-08	1.92e-07	3.49e-07	1.53e-08	6.56e-08	1.39e-08	1.2e-07	5.27e-08	3.92e-08	1.31e-08	3.94e-09	2.37e-08	2.01e-08	4.09e-07	2.22e-07	1.29e-07	4.49e-08	7.17e-08	2.62e-07	1.8e-07	5.3e-08	6.14e-08	1.32e-07
254394	0.859888	Eukaryota	Fungi	Ascomycota	Leotiomycetes	Helotiales	Sclerotiniaceae	Monilia	5	2.24e-06	6.32e-07	4.19e-08	9.06e-10	6.64e-10	4.25e-08	3.15e-08	1.16e-07	2.04e-07	1.31e-08	1.93e-08	6.68e-08	3.99e-08	1.06e-06	2.09e-07	1.5e-07	4.82e-07	4.7e-09	1.67e-07	2.18e-07	1.03e-07	2.12e-07	5.61e-09	1.8e-07	8.85e-08	1.27e-09	9.82e-08	4.86e-08	1.73e-07	8.23e-09	2.22e-08	5.09e-07	3.82e-07	1.87e-08	2.9e-08	8.85e-09	5.81e-07	1.33e-06	2.18e-07	2.01e-08
336780	0.850634	Eukaryota	Fungi	Ascomycota	Pezizomycetes	Pezizales	Pyronemataceae	Pseudombrophila	5	2.85e-07	1.1e-07	8.83e-09	1.84e-10	1.35e-10	8.65e-09	1.53e-06	1.56e-06	1.98e-07	2.68e-09	8.92e-08	1.52e-07	8.07e-09	2.08e-07	5.56e-09	3.82e-09	3.01e-09	1.33e-09	5.23e-09	4.44e-09	1.63e-09	5.91e-07	2.16e-07	8.31e-08	3.07e-08	2.6e-10	1.09e-09	3.26e-10	1.97e-09	3.74e-08	4.6e-09	2.68e-09	6.66e-07	1.6e-07	5.91e-09	2.45e-09	3.31e-09	4.56e-09	5.36e-09	4.64e-09
117544	0.99073	Eukaryota	Fungi	Ascomycota	Sordariomycetes	Diaporthales	Valsaceae	Cytospora	5	0.105048	0.00117217	0.00151009	6.58e-07	8.76e-05	0.00169054	0.000123068	6.13e-05	7.2e-05	7.48e-05	5.96e-05	2.91e-05	1.47e-05	0.000380658	0.000178237	0.000174521	0.000194689	6.5e-05	0.00015728	4.74e-05	0.00225655	0.000171787	4.43e-05	0.0218625	9.95e-05	3.15e-05	0.020776	0.00518374	0.000206921	0.00559349	0.00463466	0.00266172	0.000252216	0.000202525	0.000587996	3.9e-05	0.000483884	0.000187653	0.00091308	0.00015458
83174	0.984092	Eukaryota	Fungi	Ascomycota	Sordariomycetes	Diaporthales	Valsaceae	Valsa	5	0.0163474	0.000158803	0.000390465	9.49e-07	1.14e-05	0.000515708	8.89e-05	5.08e-05	0.000265181	0.000131176	0.000206725	5.99e-05	3.88e-05	0.00471193	5.45e-05	0.000100788	0.000388619	4.08e-05	0.000597192	0.000168061	0.00112712	3.93e-05	1.08e-05	0.00476817	1.8e-05	7.35e-06	0.00469306	0.000880672	4.24e-05	0.00130952	0.000757197	0.000895955	0.000391261	6.41e-05	0.000756405	1.88e-05	0.000871828	0.000539349	0.000227957	0.000340382
5581	0.987097	Eukaryota	Fungi	Ascomycota	Sordariomycetes	Hypocreales	Cordycipitaceae	Beauveria	5	0.00043055	0.000329978	4.79e-05	5.46e-06	3.31e-06	0.000110048	3.6e-05	6.63e-05	0.000117228	0.000247972	9.29e-05	0.000105014	0.000145291	0.000245154	5.86e-05	0.000186304	0.000482871	2.85e-05	0.000256551	0.000235068	9.04e-05	0.000202641	2.48e-05	9.35e-05	5.68e-05	4.2e-05	0.000203606	8.71e-05	0.000194328	3.09e-05	0.000100345	0.000125116	0.000131432	5.75e-05	0.000150919	1.62e-05	0.000398831	0.000365891	0.000367252	0.000126956
42365	0.933136	Eukaryota	Fungi	Ascomycota	Sordariomycetes	Xylariales	Diatrypaceae	Diatrype	5	1.11e-06	4.13e-09	1.65e-07	3.74e-09	4.93e-09	1.74e-07	1.29e-07	4.7e-07	7.35e-07	3.21e-07	7.12e-08	2.51e-08	1.64e-07	9.87e-08	8.4e-08	1.17e-07	2.86e-07	9.06e-08	1.56e-07	6.92e-08	2.52e-07	1.95e-08	2.29e-08	1.92e-07	1.77e-08	5.15e-09	2.52e-07	1.61e-07	3.92e-08	3.33e-08	8.98e-08	2.87e-08	2.14e-07	7.41e-08	7.51e-08	1.28e-08	1.2e-07	5.91e-07	1.01e-07	7.1e-08
290625	0.986495	Eukaryota	Fungi	Ascomycota	Sordariomycetes			Trichocladium	5	1.05e-07	3.22e-08	1.45e-07	2.26e-10	1.66e-10	1.01e-08	7.31e-09	2.77e-08	5.05e-09	7.3e-08	1.52e-09	8.7e-08	1e-08	8.11e-07	6.52e-07	9.92e-08	7.65e-08	1.18e-08	1.51e-07	1.19e-09	9.74e-08	1.85e-07	6.06e-08	2.82e-08	2.7e-08	6.66e-09	1.21e-09	3.7e-10	2.19e-09	1.74e-09	4.25e-09	1.55e-09	1.21e-08	1.36e-07	6.84e-09	3.94e-11	1.9e-07	3.74e-07	4.28e-09	8.63e-08
2178914	0.984858	Eukaryota	Fungi	Ascomycota				Phragmotrichum	5	6.7e-09	1.53e-09	5.08e-08	9.76e-10	7.13e-10	4.64e-08	3.46e-08	1.26e-07	2.31e-08	1.42e-08	2.8e-08	8.15e-09	4.28e-08	2.68e-08	4.03e-08	2.05e-08	1.62e-08	1.52e-08	2.8e-08	1.03e-06	1.17e-08	7.91e-09	8.06e-08	2.43e-09	2.39e-09	1.39e-09	5.85e-09	1.74e-09	1.06e-08	9.25e-09	2.55e-08	1.61e-08	2.31e-06	2.24e-08	3.16e-08	2.67e-08	1.57e-07	6.36e-07	3.04e-08	3.3e-08
41250	0.939749	Eukaryota	Fungi	Basidiomycota	Agaricomycetes	Agaricales	Physalacriaceae	Strobilurus	5	7.52e-06	1.8e-06	1.09e-06	8.02e-08	8.59e-08	2.69e-06	7.44e-06	8.57e-07	9.93e-06	8.24e-06	1.48e-06	9.15e-07	5.63e-07	2.14e-06	3.82e-06	1.54e-06	6.37e-06	8.37e-07	5.75e-06	1.61e-06	3.55e-06	1.37e-06	7.79e-07	3.27e-06	4.33e-06	3.6e-07	2.02e-06	1.57e-06	7.71e-07	1.3e-07	1.61e-06	4.74e-06	6.26e-06	5.97e-07	4.62e-06	7.1e-07	1.01e-06	1.92e-06	9.27e-07	2.49e-06
420363	0.887693	Eukaryota	Fungi	Basidiomycota	Agaricomycetes	Cantharellales		Marchandiobasidium	5	3.52e-07	3.34e-09	2.17e-07	2.82e-09	1.48e-08	1.32e-07	2.4e-07	3.57e-07	2.93e-07	1.92e-07	6.26e-07	1.32e-07	1.24e-07	5.46e-07	3.09e-07	5.77e-08	4.52e-07	8.24e-08	7.94e-08	1.29e-06	2.09e-08	2.54e-08	1.74e-08	2.15e-08	6.87e-09	6.39e-09	5.39e-08	2.87e-08	2.96e-08	7.66e-08	4.06e-07	2.26e-07	9.52e-07	5.72e-08	8.96e-08	1.49e-08	3.09e-07	1.13e-07	7.8e-08	5.96e-08
40441	0.775925	Eukaryota	Fungi	Basidiomycota	Agaricomycetes	Polyporales	Polyporaceae	Fomes	5	6.12e-07	4.49e-07	9.83e-07	4.57e-08	9.59e-09	7.83e-08	1.59e-06	2.13e-07	4.4e-06	1.5e-06	3.58e-08	1.18e-08	7.35e-08	4.75e-07	4.47e-08	3.5e-08	2.74e-08	5e-08	4.74e-08	2.59e-07	1.82e-07	8.94e-07	1.04e-08	1.24e-07	2.31e-06	2.64e-07	1.24e-06	2.99e-07	5.83e-07	1.19e-07	7.44e-07	1.92e-07	2.53e-07	3.47e-08	1.55e-06	1.21e-07	9.22e-08	4.12e-08	4.71e-08	1.47e-07
195053	0.911687	Eukaryota	Fungi	Basidiomycota	Agaricomycetes	Russulales	Stereaceae	Megalocystidium	5	4.63e-07	2.05e-08	2.76e-07	1.12e-09	8.13e-10	5.24e-08	3.89e-08	1.42e-07	2.6e-08	1.61e-08	2.49e-08	8.12e-08	4.89e-08	3e-08	2.32e-07	2.29e-08	3.09e-07	6.95e-09	3.14e-08	2.55e-08	9.3e-09	1.45e-07	6.92e-09	3.83e-08	1.51e-08	1.57e-09	6.55e-09	2.2e-08	1.18e-08	1.02e-08	6.45e-07	5.09e-07	6.4e-08	2.33e-08	3.57e-08	1.29e-08	2.57e-07	2.72e-08	3.18e-08	2.65e-08
60204	0.931103	Eukaryota	Fungi	Basidiomycota	Pucciniomycetes	Pucciniales	Pucciniastraceae	Pucciniastrum	5	1.22e-08	3.02e-08	1.63e-07	1.46e-08	2.3e-09	1.48e-07	1.11e-07	4.01e-07	1.32e-07	1.87e-07	4.19e-07	2.56e-08	1.38e-07	3.57e-07	1.27e-07	6.59e-08	5.2e-08	2.6e-08	1.25e-07	3.61e-07	2.82e-07	1.82e-06	8.85e-08	6.03e-08	9.76e-08	5.76e-08	8.54e-08	5.79e-08	3.42e-08	3.11e-07	8.22e-08	2.77e-08	2.63e-07	7.18e-08	5.81e-08	1.21e-07	2.03e-07	1.19e-07	1.37e-07	1.05e-07
190641	0.972865	Eukaryota	Fungi	Basidiomycota	Pucciniomycetes	Pucciniales	Pucciniastraceae	Thekopsora	5	1.93e-07	7.49e-08	1.43e-07	2.03e-08	4.38e-09	1.44e-07	9.1e-08	2.87e-07	6.5e-07	2.85e-08	3.04e-06	6.07e-07	2.95e-07	4.43e-06	1.71e-06	1.77e-06	1.87e-07	3.14e-08	8.56e-07	6.91e-08	6.88e-07	7.45e-06	6.67e-07	1.5e-07	1.94e-07	1.72e-07	1.6e-07	6.94e-08	2.03e-07	3.14e-07	9.4e-07	2.57e-07	2.03e-06	2.6e-07	3.62e-07	3.67e-07	1.1e-06	1.15e-06	6.25e-07	2.14e-06
2302916	0.982734	Eukaryota	Viridiplantae	Chlorophyta	Chloropicophyceae	Chloropicales	Chloropicaceae	Chloroparvula	5	1.94e-07	6.85e-08	1.09e-07	2.49e-08	1.69e-08	1.91e-07	4.62e-07	2.58e-07	8.73e-07	2.46e-07	1.94e-06	1.94e-07	3.55e-07	8e-07	2.04e-07	4.03e-07	4e-08	1.84e-08	9.81e-08	3.08e-07	9.71e-08	4.34e-07	8.34e-08	2.14e-07	6.71e-08	2.47e-08	1.32e-08	7.73e-07	8.7e-08	3.89e-07	3.67e-07	1.02e-06	1.49e-07	4.57e-08	1.75e-06	5.25e-08	3.41e-06	1.78e-06	5.3e-07	4.1e-06
187991	0.94312	Eukaryota	Viridiplantae	Streptophyta	Bryopsida	Bryales	Mniaceae	Rhizomnium	5	1.28e-06	7.79e-07	2.68e-07	1.94e-09	9.16e-09	9.18e-08	6.82e-08	2.48e-07	3.25e-07	3.41e-07	4.83e-08	1.13e-07	8.51e-08	2.28e-07	8.07e-07	3.99e-08	1.57e-07	1.8e-08	5.5e-08	5.04e-08	2.65e-07	2.71e-06	3.41e-07	1.81e-06	1.28e-07	4.14e-08	5.55e-07	2.02e-07	1.81e-07	1.35e-07	1.01e-06	4.93e-07	1.12e-07	4.09e-07	5.02e-07	2.44e-07	3.09e-07	4.9e-08	5.41e-07	5.39e-08
3221	0.99159	Eukaryota	Viridiplantae	Streptophyta	Bryopsida	Dicranales	Dicranaceae	Dicranum	5	9.61e-05	4.11e-05	2.94e-05	3.28e-07	2.19e-06	8.68e-06	3.31e-05	1.44e-05	4.43e-05	4.07e-05	1.45e-05	1.13e-05	2.68e-06	0.000297596	2.85e-05	2.8e-05	0.000299567	1.18e-05	3.26e-05	5.17e-06	4.82e-05	0.000194877	2.25e-05	0.000135109	1.56e-05	6.91e-06	2.75e-05	2.93e-05	2.6e-05	4.34e-05	0.00017839	7.49e-05	0.000120653	0.00013151	0.000180209	1.56e-05	0.00035014	7.31e-05	5.56e-05	5.03e-05
98329	0.952636	Eukaryota	Viridiplantae	Streptophyta	Bryopsida	Dicranales	Dicranaceae	Orthodicranum	5	1.21e-05	5.31e-06	3.96e-06	5.59e-08	3.31e-07	1.78e-07	6.89e-06	4.03e-07	8.08e-06	5.05e-06	1.55e-06	1.35e-06	1.63e-07	5.02e-05	2.85e-06	3.97e-06	4.78e-05	9.25e-07	3.33e-06	4.44e-07	5.81e-06	2.26e-05	2.79e-06	1.92e-05	2.35e-06	1.04e-06	3.99e-06	4.98e-06	3.52e-06	5.28e-06	1.59e-05	9.14e-06	1.24e-05	1.06e-05	2.21e-05	1.4e-06	5.23e-05	9.57e-06	5.5e-06	5.32e-06
29582	0.995869	Eukaryota	Viridiplantae	Streptophyta	Bryopsida	Funariales	Funariaceae	Funaria	5	5.09e-05	3.29e-06	7.72e-06	6.21e-07	2.42e-07	2.23e-06	1.63e-05	1.58e-05	3.15e-05	4.8e-05	1.29e-05	9.3e-06	7.36e-07	9.06e-06	1.19e-05	6.19e-06	1.88e-05	3.93e-06	1.4e-05	9.74e-06	2.1e-05	3.47e-05	1.47e-05	3.36e-05	1.23e-06	7.83e-07	4.63e-06	7.03e-06	8.74e-06	2.32e-05	0.00010984	4.43e-05	6.8e-05	8.66e-05	4.58e-05	3.94e-06	6.83e-05	1.73e-05	2.11e-05	3.05e-05
65526	0.921095	Eukaryota	Viridiplantae	Streptophyta	Bryopsida	Grimmiales	Grimmiaceae	Schistidium	5	5.23e-07	2.04e-07	3.66e-08	9.66e-10	9e-09	4.42e-08	3.27e-08	1.2e-07	2.21e-08	1.39e-08	1.26e-08	1.56e-07	4.26e-08	6.5e-07	1.22e-08	1.95e-08	2.93e-07	3.51e-08	2.64e-08	1.13e-08	9.23e-08	2.47e-07	1e-07	3.01e-07	2.51e-08	4.35e-08	7.01e-07	1.99e-07	1.17e-07	2.47e-07	1.11e-06	3.88e-07	5.4e-08	4.67e-07	7.54e-07	1.53e-08	3.29e-07	6.12e-07	9.76e-08	2.73e-07
53004	0.77359	Eukaryota	Viridiplantae	Streptophyta	Bryopsida	Hypnales	Brachytheciaceae	Brachythecium	5	1.57e-05	3.47e-06	1.11e-05	5.05e-08	4.06e-07	1.23e-06	7.04e-06	7.86e-06	1.53e-05	1.18e-05	6.12e-06	8.12e-06	8.77e-06	9.67e-06	2.02e-05	3.35e-06	9.26e-06	1.03e-06	4.1e-06	1.89e-06	5.2e-06	1.42e-05	2.38e-06	5.99e-06	2.6e-07	2.78e-07	2.39e-06	1.51e-06	1.43e-06	5.7e-06	6.63e-05	4.15e-05	3.03e-05	6.32e-05	5.28e-05	1.11e-05	2.68e-05	7.9e-06	5.7e-06	1.07e-05
139997	0.867905	Eukaryota	Viridiplantae	Streptophyta	Bryopsida	Hypnales	Calliergonaceae	Calliergon	5	1.37e-07	3.02e-08	3.07e-08	5.36e-10	3.89e-10	2.56e-08	1.91e-08	6.9e-08	9.43e-07	1.1e-06	1.95e-08	1.01e-07	2.34e-08	5.88e-07	3.18e-08	1.12e-08	8.5e-08	2.06e-08	1.42e-07	2.22e-08	9.04e-09	5.71e-09	3.46e-09	1.4e-09	1.31e-09	7.7e-10	3.27e-09	3.37e-08	5.91e-09	5.64e-08	1.48e-08	3.49e-07	5.96e-07	2.67e-07	1.76e-08	3.37e-07	1.12e-08	1.51e-08	1.81e-08	2.57e-08
70130	0.926216	Eukaryota	Viridiplantae	Streptophyta	Bryopsida	Hypnales	Climaciaceae	Climacium	5	4.07e-06	1.35e-06	4.44e-06	5.7e-08	3.19e-07	1.47e-07	2.54e-06	1.6e-06	6.35e-06	5.43e-06	1.71e-06	2.62e-06	1.46e-07	2.12e-06	1.98e-06	3.58e-07	1.9e-06	7.69e-07	1.74e-06	7.61e-07	1.73e-06	8.68e-06	7.31e-07	2.69e-06	3.36e-07	2.23e-07	4.19e-07	5.1e-07	6.96e-07	1.23e-06	7.36e-06	5.88e-06	7.03e-06	5.97e-06	6.65e-06	2.68e-06	4.18e-06	2.13e-06	2.94e-06	9.54e-07
67246	0.99286	Eukaryota	Viridiplantae	Streptophyta	Bryopsida	Rhizogoniales	Aulacomniaceae	Aulacomnium	5	1.74e-05	1.51e-06	2.17e-06	1.55e-08	7.08e-08	9.91e-07	1.69e-06	5.15e-07	3.73e-06	3.6e-06	9.15e-07	2.53e-06	7.81e-07	5.83e-06	5.91e-07	2.33e-06	1.5e-05	2.38e-07	7.18e-07	8.15e-07	1.25e-06	5.9e-06	3.21e-07	2.61e-06	2.31e-07	5.64e-08	2.07e-07	4.68e-07	5.28e-07	9.38e-07	1.19e-05	4.46e-06	1.07e-05	1.04e-05	1.05e-05	6.74e-07	1.14e-05	6.01e-06	9.2e-06	5.22e-06
70215	0.976393	Eukaryota	Viridiplantae	Streptophyta	Jungermanniopsida	Ptilidiales	Ptilidiaceae	Ptilidium	5	4.73e-06	1.61e-06	5.1e-06	1.43e-07	9.86e-08	9.05e-07	2.68e-06	3.69e-07	1.5e-05	2.11e-05	1.01e-05	4.33e-06	7.57e-08	7.05e-06	7.26e-06	8.67e-07	3.36e-06	5.02e-06	4.4e-07	7.56e-07	2.02e-07	2.82e-05	1.11e-06	5.55e-06	8.05e-07	4.84e-07	8.75e-07	6.79e-07	3.16e-06	2.42e-06	1.2e-05	1.01e-05	1.08e-05	2.21e-05	1.16e-05	3.07e-06	2.78e-05	6.01e-06	5.46e-06	6.17e-06
4295	0.825695	Eukaryota	Viridiplantae	Streptophyta	Magnoliopsida	Aquifoliales	Aquifoliaceae	Ilex	5	7.15e-06	2.75e-06	9.14e-07	8e-08	3.11e-08	1.59e-07	4.06e-07	1.9e-07	2.39e-07	2.57e-07	3.46e-08	5.97e-08	8.03e-08	1.26e-07	7.44e-07	3.2e-08	2.49e-08	3.41e-08	3.62e-07	3.14e-08	1.29e-05	1.52e-05	1.9e-06	1.5e-06	2e-07	2.11e-07	6.6e-07	2.69e-07	2.64e-07	6.57e-08	1.22e-07	8.73e-07	6.33e-07	5.05e-08	5.35e-07	1.2e-08	4.84e-07	6.01e-07	1.03e-06	5.55e-07
4678	0.988156	Eukaryota	Viridiplantae	Streptophyta	Magnoliopsida	Asparagales	Amaryllidaceae	Allium	5	1.69e-06	3.89e-07	2.44e-06	6.02e-08	6.06e-08	1.38e-06	2.05e-06	6.18e-07	2.26e-06	6.4e-07	2.67e-06	5.34e-07	4.58e-07	1.74e-06	4.99e-06	1.28e-06	4.83e-06	3.35e-08	5.55e-07	4.09e-06	1.97e-06	1.43e-06	5.01e-07	5.11e-07	1.42e-07	9.83e-08	1.56e-06	2.55e-06	5.25e-06	4.41e-06	2.75e-06	4.57e-06	9.14e-06	5.35e-06	4.04e-06	1.77e-07	2.04e-06	3.7e-06	5.49e-06	1.97e-06
48525	0.791324	Eukaryota	Viridiplantae	Streptophyta	Magnoliopsida	Asparagales	Orchidaceae	Corallorhiza	5	6.29e-08	1.23e-08	4.62e-08	9.85e-10	7.2e-10	2.08e-07	3.43e-08	1.25e-07	1.05e-07	2.14e-07	2.18e-08	2.67e-07	4.34e-08	2.62e-08	2.75e-08	2.04e-08	1.61e-08	2.41e-07	2.78e-08	2.2e-08	8.09e-09	8.5e-08	6.09e-09	2.53e-08	2.4e-09	1.44e-08	5.85e-09	6.93e-09	1.05e-08	8.95e-09	9.26e-08	1.4e-08	5.54e-07	2.06e-08	1.08e-07	1.13e-08	1.75e-08	9.21e-08	2.79e-08	2.12e-07
48533	0.930486	Eukaryota	Viridiplantae	Streptophyta	Magnoliopsida	Asparagales	Orchidaceae	Neottia	5	1.98e-07	1.81e-10	6.77e-09	1.45e-10	1.06e-10	6.79e-09	5.07e-09	1.83e-08	9.9e-08	7.19e-08	3.2e-09	1.05e-09	6.41e-09	1.02e-07	4.02e-09	3.01e-09	2.36e-09	2.94e-08	4.08e-09	3.21e-09	2.18e-07	7.49e-08	3.02e-08	3.36e-10	3.54e-10	6.17e-09	8.62e-10	1.87e-08	7.11e-08	1.21e-07	3.6e-09	2.25e-07	8.4e-09	2.15e-07	2e-07	1.63e-09	2.58e-09	3.56e-09	1.67e-07	4.53e-07
49743	0.984372	Eukaryota	Viridiplantae	Streptophyta	Magnoliopsida	Asterales	Asteraceae	Taraxacum	5	2.69e-06	8.23e-07	5.96e-07	1.15e-08	1.43e-09	8.89e-08	6.55e-08	2.42e-07	4.43e-08	2.81e-08	2.47e-06	2.73e-08	8.68e-08	5.14e-08	4.9e-07	6.9e-06	3.12e-07	5.7e-09	5.87e-07	2.38e-07	1.37e-06	9.03e-07	2.04e-06	1.51e-06	2.12e-07	9.85e-07	1.63e-06	4.69e-06	1.88e-06	3.04e-06	3.89e-07	1.56e-06	5.25e-06	6.68e-07	5.69e-07	1.65e-08	2.78e-07	2.27e-06	2.4e-07	2.64e-07
13673	0.778993	Eukaryota	Viridiplantae	Streptophyta	Magnoliopsida	Austrobaileyales	Schisandraceae	Schisandra	5	9.6e-06	4.64e-06	6.5e-06	9.82e-07	5.65e-08	2.2e-06	8.21e-07	2.53e-07	2.36e-06	7.49e-07	7.06e-07	3.16e-07	1.07e-07	2.97e-06	2.76e-06	4.08e-08	2.9e-07	1.29e-07	6.51e-07	9.51e-08	0.00023811	3.65e-05	1.23e-05	6.59e-06	1.71e-06	1.07e-06	2.62e-06	1.13e-06	1.09e-06	6.55e-07	2.11e-06	1.84e-06	6.56e-06	1.78e-06	2.85e-06	5.38e-07	1.97e-06	6.14e-07	2.92e-06	2.92e-06
76024	0.92862	Eukaryota	Viridiplantae	Streptophyta	Magnoliopsida	Caryophyllales	Polygonaceae	Fallopia	5	4.34e-07	1.29e-07	1.01e-07	3.8e-08	1.83e-08	9.78e-08	1.62e-06	1.59e-07	8.3e-07	2.3e-07	3.46e-07	8.97e-09	9.17e-08	2.57e-07	1.44e-07	2.53e-08	2.06e-08	7.61e-09	3.07e-08	2.93e-08	2.52e-06	8.13e-07	1.26e-07	9.7e-08	4.29e-08	3.65e-08	5.19e-07	8.64e-07	2e-06	2.79e-06	1.75e-06	3.01e-06	4.79e-06	2.42e-06	8.15e-07	2.08e-06	5.17e-07	4.95e-07	5.24e-07	4.47e-06
4201	0.90087	Eukaryota	Viridiplantae	Streptophyta	Magnoliopsida	Dipsacales	Adoxaceae	Sambucus	5	2.59e-07	4.06e-08	7.95e-08	1.65e-09	1.29e-09	3.19e-07	6.37e-08	1.41e-07	2.05e-08	4.94e-08	1.04e-07	6.68e-09	8.11e-08	2.42e-08	2.45e-08	2.37e-08	1.86e-08	3.15e-09	2.64e-08	5.11e-08	5.54e-07	2.38e-05	8.56e-06	5.23e-06	6.12e-07	2.73e-07	2.19e-07	6.66e-07	2.39e-07	5.78e-07	2.63e-08	1.98e-06	1.05e-07	6.71e-07	2.85e-07	4.84e-09	1.63e-08	3.73e-07	5.35e-05	1.57e-07
45918	0.980164	Eukaryota	Viridiplantae	Streptophyta	Magnoliopsida	Ericales	Ericaceae	Empetrum	5	0.000100035	4.29e-05	1.7e-06	4.94e-08	5.48e-08	3.77e-06	3.16e-07	2.24e-07	8.48e-07	1.32e-07	4.66e-07	3.23e-08	1.12e-07	3.48e-06	9.31e-07	3.88e-07	1.7e-06	8.9e-09	1.61e-06	7.87e-07	1.68e-06	0.00022253	2.41e-05	1.39e-05	6.53e-07	6.55e-07	2.35e-06	1.89e-06	1.9e-06	1.77e-06	4.48e-06	2.42e-06	3.79e-06	9.88e-07	1.63e-05	3.66e-07	7.21e-06	7.04e-07	6.01e-06	4.32e-06
13650	0.97359	Eukaryota	Viridiplantae	Streptophyta	Magnoliopsida	Ericales	Ericaceae	Pyrola	5	1.31e-06	3.91e-07	6.29e-08	1.47e-09	1.1e-09	6.79e-08	5.08e-08	1.87e-07	3.37e-08	5.57e-08	2.59e-08	9.32e-09	6.46e-08	3.9e-08	3.03e-08	3.08e-08	2.42e-08	4.1e-09	4.15e-08	2.48e-08	1.32e-07	1.89e-06	4.44e-07	1.52e-07	3.09e-08	1.7e-08	8.87e-09	2.65e-09	1.21e-07	1.3e-08	3.53e-08	8.61e-08	2.27e-07	1.64e-07	1.22e-07	8.19e-08	1.68e-07	3.43e-08	3.86e-08	2.47e-07
4346	0.881184	Eukaryota	Viridiplantae	Streptophyta	Magnoliopsida	Ericales	Ericaceae	Rhododendron	5	0.000134535	5.33e-05	2.28e-06	7.74e-08	1.14e-07	4.53e-06	1.36e-06	2.29e-07	8.07e-07	5.43e-07	1.57e-07	1.01e-07	9.99e-08	5.29e-06	4.82e-06	7.59e-07	1.99e-06	4.07e-08	1.82e-06	8.63e-07	2.87e-06	0.000298174	4.34e-05	2.2e-05	9.4e-07	9.39e-07	2.87e-06	3.02e-06	1.73e-06	1.24e-06	4.13e-06	6.52e-06	2.12e-05	4.33e-06	1.65e-05	3.86e-07	1.14e-05	8.42e-06	1.21e-05	6.8e-06
13749	0.991759	Eukaryota	Viridiplantae	Streptophyta	Magnoliopsida	Ericales	Ericaceae	Vaccinium	5	0.00112953	0.000224868	0.00049317	1.88e-05	5.13e-06	9.33e-05	0.000249874	0.000202395	0.000384063	1.63e-05	8.6e-05	2.4e-05	5.47e-05	0.000261266	7.9e-06	2.42e-05	3.07e-05	1.89e-06	2.82e-06	9.26e-05	0.000205767	0.0013555	8.62e-05	7.11e-05	3.43e-05	1.06e-05	0.000134029	2.37e-05	7.58e-05	6.68e-05	0.000264158	7.99e-05	8.56e-05	0.000112354	0.000393521	2.35e-05	4.46e-05	6.14e-05	0.000164871	0.00129823
58859	0.80859	Eukaryota	Viridiplantae	Streptophyta	Magnoliopsida	Fabales	Fabaceae	Tamarindus	5	1.9e-06	7.45e-07	3.91e-07	3.44e-08	5.24e-09	1.01e-07	6.45e-08	8.49e-07	6.67e-07	7.52e-07	2.3e-07	1.33e-08	8.39e-08	6.67e-07	5.98e-07	3.23e-08	5.97e-08	3.46e-08	3.9e-08	5.57e-08	8.37e-06	3.52e-06	6.86e-07	3.94e-07	1.24e-07	1.02e-07	1.3e-06	1.01e-07	3.87e-08	1.96e-07	2.08e-07	1.48e-06	4.7e-07	8.81e-07	4.21e-08	4.85e-08	4.32e-07	4.47e-06	4.89e-07	7.25e-08
3515	0.993272	Eukaryota	Viridiplantae	Streptophyta	Magnoliopsida	Fagales	Betulaceae	Alnus	5	0.000207814	0.000133777	0.00179844	3.18e-05	7.41e-06	0.000233191	0.000610264	0.000246652	0.000494426	8.08e-05	6.18e-05	7.04e-05	5.13e-05	0.00033023	3.49e-05	0.000221143	0.00242362	4.75e-06	0.000173613	4.07e-05	0.00593813	0.000414868	0.000200077	0.00024429	2.28e-05	7.78e-05	0.000146824	0.000145944	0.000191891	0.000416284	0.000279916	4.8e-05	0.000357523	0.000292787	0.000967712	0.000134151	0.000298967	0.000283254	0.00014498	0.000176326
3504	0.980964	Eukaryota	Viridiplantae	Streptophyta	Magnoliopsida	Fagales	Betulaceae	Betula	5	0.0191339	0.0277264	0.122455	0.0110566	0.000806691	0.00583903	0.0592981	0.0933645	0.0208256	0.00859149	0.0243215	0.000553125	0.00511259	0.0605559	0.00579176	0.00900374	0.00522035	0.00117998	0.00376862	0.00691235	0.731674	0.0581915	0.064452	0.0375139	0.00473691	0.00419935	0.0133923	0.0163659	0.00631705	0.0151382	0.0176783	0.00725485	0.0364587	0.0162826	0.160394	0.00448086	0.0521268	0.0404051	0.0126451	0.0332318
12989	0.995589	Eukaryota	Viridiplantae	Streptophyta	Magnoliopsida	Fagales	Betulaceae	Carpinus	5	5.51e-05	4.91e-05	0.000287713	1.08e-05	1.71e-06	4.97e-05	6.12e-05	0.000152706	6.41e-05	4.25e-05	4.94e-05	1.95e-05	1.12e-05	8.22e-05	3.41e-05	3.93e-05	4.24e-05	3.01e-06	3.93e-05	4.59e-05	0.00238756	0.000184727	0.000110237	8.63e-05	1.44e-05	8.4e-06	1.97e-05	1.61e-05	3.82e-05	2.52e-05	3.5e-05	3.05e-05	8.03e-05	2.89e-05	0.000187965	9.87e-06	9.35e-05	7.57e-05	3.46e-05	5.01e-05
13450	0.760754	Eukaryota	Viridiplantae	Streptophyta	Magnoliopsida	Fagales	Betulaceae	Corylus	5	2.23e-05	2.14e-05	0.000117401	4.74e-06	1.05e-06	4.8e-05	5.09e-05	0.000108373	3.17e-05	9.86e-06	2.55e-05	1.23e-06	1e-05	2.8e-05	9.14e-05	6.85e-06	1.35e-05	1.63e-06	1.26e-05	1.27e-05	0.000421935	5.43e-05	2.75e-05	2.25e-05	3.59e-06	2.46e-06	1.02e-05	9.34e-06	9.9e-06	1.12e-05	2.19e-05	3.25e-06	3.87e-05	2.56e-05	7.71e-05	4.38e-06	2.42e-05	2.15e-05	1.37e-05	1.61e-05
3511	0.957709	Eukaryota	Viridiplantae	Streptophyta	Magnoliopsida	Fagales	Fagaceae	Quercus	5	0.00128979	0.000302739	0.000320589	5.87e-06	6.99e-06	0.000397753	0.00034017	0.000971907	0.00193704	0.000376185	0.000141392	7.21e-05	6.83e-05	0.000210181	0.000476316	0.000170428	0.000173391	1.21e-05	0.00010622	0.000192879	0.000571233	0.00293495	0.00367541	0.00169257	0.000586389	4.88e-05	0.000116631	0.000432447	0.000226416	0.000121742	0.000196094	0.00174147	0.000603917	0.000505056	0.000473638	2.06e-05	0.000291417	0.000337049	0.000469984	0.000198319
4028	0.984289	Eukaryota	Viridiplantae	Streptophyta	Magnoliopsida	Geraniales	Geraniaceae	Geranium	5	1.95e-06	1.05e-06	1.19e-07	7.5e-09	2.15e-07	5.04e-07	1.03e-07	3.26e-07	1.28e-05	6.99e-07	7.86e-08	1.64e-07	1.52e-06	1.48e-06	5.31e-07	1.15e-06	1.94e-07	1.13e-07	6.07e-08	2.62e-07	3.03e-06	5.99e-06	6.29e-07	4.7e-07	1.17e-07	2.83e-07	3e-06	4.25e-06	2.14e-06	6.35e-07	1.17e-06	2.84e-06	1.2e-06	1.91e-06	4.36e-05	8.73e-07	1.34e-06	2.03e-06	4.32e-07	8.35e-06
38595	0.920991	Eukaryota	Viridiplantae	Streptophyta	Magnoliopsida	Lamiales	Lamiaceae	Ajuga	5	7.5e-08	4.19e-08	7.07e-08	1.5e-09	1.1e-09	6.94e-08	5.2e-08	1.9e-07	1.01e-06	3.73e-08	3.38e-08	4.16e-08	6.46e-08	5.02e-07	4.35e-08	3.09e-08	1.31e-07	1.02e-08	4.21e-08	3.42e-08	3.8e-07	3.63e-07	9.29e-09	7.47e-09	3.4e-08	4.24e-08	1.29e-07	3.89e-08	5.84e-08	1.36e-08	1.1e-07	2.44e-07	8.65e-08	5.93e-08	4.72e-08	1.93e-07	2.69e-08	3.71e-08	4.25e-08	2.16e-07
21819	0.992951	Eukaryota	Viridiplantae	Streptophyta	Magnoliopsida	Lamiales	Lamiaceae	Mentha	5	0.000246084	0.000138411	0.000270086	7.82e-06	2.34e-06	0.000128567	0.00102701	0.00089826	0.00161459	0.00165307	0.000751636	0.000154981	3.66e-05	0.00015699	0.000381025	8.79e-05	8.9e-05	0.000162249	5.84e-05	8.85e-05	0.000510813	0.000874442	7.5e-05	2.77e-05	1.16e-05	4.17e-06	4.93e-05	2.91e-05	0.000287918	0.000364815	0.00120461	0.000605909	0.000575822	0.000642674	0.000160663	0.000285837	0.00019037	6.39e-05	0.000154016	0.000670129
126359	0.954962	Eukaryota	Viridiplantae	Streptophyta	Magnoliopsida	Lamiales	Oleaceae	Chionanthus	5	8.39e-06	8.82e-06	4.41e-05	1.72e-06	1.29e-07	4.66e-06	2.73e-06	3.85e-06	1.09e-06	1.67e-06	3.03e-07	5.35e-07	1.53e-07	1.64e-06	5.05e-06	5.59e-08	4.33e-07	4.41e-08	1.75e-06	1.57e-06	0.000213982	3.69e-05	3.27e-05	3.14e-05	3.88e-06	1.39e-06	1.57e-06	1.32e-06	1.14e-06	3.73e-07	3.22e-06	1.28e-06	2.67e-07	3.37e-07	4.95e-06	5.3e-07	5.06e-06	1.01e-06	2.15e-06	3.39e-06
38871	0.971772	Eukaryota	Viridiplantae	Streptophyta	Magnoliopsida	Lamiales	Oleaceae	Fraxinus	5	2.2e-05	7.89e-06	0.00012993	1.28e-06	3.47e-06	0.000131762	6.66e-05	0.000222787	4.7e-05	1.06e-05	2.04e-05	5.96e-06	1.92e-05	2.5e-05	4.34e-05	2.95e-05	2.27e-05	3.34e-06	0.000206381	1.78e-05	0.000149169	0.000128405	2.53e-05	1.25e-05	4.59e-06	2.84e-06	0.000135402	1.61e-05	3.75e-05	4.16e-05	4.64e-05	2.27e-05	0.000118484	0.00012632	0.00016398	1.58e-05	5.98e-05	6.46e-05	9.1e-05	0.000117087
2249430	0.760524	Eukaryota	Viridiplantae	Streptophyta	Magnoliopsida	Lamiales	Orobanchaceae	Aphyllon	5	2.13e-07	3.97e-08	4.79e-07	7.58e-08	5.71e-09	6.23e-08	1.64e-06	2.12e-07	1.82e-06	2.13e-06	2.95e-07	1.32e-08	8.78e-08	1.37e-06	8.7e-07	3.37e-08	2.76e-08	9.96e-08	7.46e-08	4.85e-08	1.66e-06	1.28e-06	1.97e-07	2.11e-08	7.06e-08	2.82e-08	2.47e-06	5.87e-08	4.02e-07	7.27e-07	1.26e-06	3.31e-06	4.98e-07	2.74e-06	1.05e-06	5.22e-07	1.07e-06	3.65e-07	9.74e-07	2.4e-06
46036	0.957516	Eukaryota	Viridiplantae	Streptophyta	Magnoliopsida	Lamiales	Orobanchaceae	Castilleja	5	1.33e-06	4.39e-07	1.43e-06	4.81e-08	5.2e-08	1.09e-07	6.87e-08	2.15e-07	1.12e-06	1.94e-06	6.69e-07	1.31e-08	9.07e-08	1.04e-06	6.49e-08	3.46e-08	2.81e-08	1.9e-08	1.11e-07	4.79e-08	1.79e-06	2.28e-06	8.62e-08	1.23e-07	3.75e-08	2.64e-09	1.66e-06	2.79e-07	1.54e-07	1.42e-07	1.31e-06	3.33e-06	4.12e-06	1.67e-06	1.19e-06	7.84e-07	4.72e-07	1.38e-06	3.49e-06	4.15e-06
2051062	0.850856	Eukaryota	Viridiplantae	Streptophyta	Magnoliopsida	Lamiales	Orobanchaceae	Neobartsia	5	1.26e-06	6.52e-07	2.47e-07	2.42e-08	2e-09	6.96e-07	7.6e-08	3.59e-07	1.53e-06	1.03e-06	4.29e-07	2.79e-07	1.03e-07	3.38e-07	9.29e-08	3.83e-08	3.1e-08	3.03e-08	4.64e-08	3e-08	1.33e-05	4.73e-06	6.49e-07	7.75e-07	1.5e-07	3.99e-08	7.41e-07	4.04e-07	6.29e-08	1.27e-07	4.3e-07	6.92e-07	3.67e-06	7.43e-07	1.35e-06	1.45e-07	7.23e-07	5.08e-07	1.68e-06	4.91e-06
3689	0.982241	Eukaryota	Viridiplantae	Streptophyta	Magnoliopsida	Malpighiales	Salicaceae	Populus	5	0.010061	0.00251127	0.00819654	0.000209028	3.54e-05	0.000544725	0.000153265	0.00089947	0.000319216	4.51e-05	0.00032098	1.85e-05	4.53e-05	0.000157806	5.17e-05	4.06e-05	0.00236225	1.23e-05	9.93e-05	0.000148831	0.00637381	0.0216713	0.0245316	0.00245164	0.000564034	0.000518943	0.000925036	0.00066246	0.024534	0.00060197	0.00139313	0.000720159	0.000240698	0.000219224	0.00199449	0.000205077	0.00167784	0.000714453	0.00115152	0.000983227
40685	0.979984	Eukaryota	Viridiplantae	Streptophyta	Magnoliopsida	Malpighiales	Salicaceae	Salix	5	0.00142266	0.00040187	0.000619071	8.32e-06	2.58e-06	4.18e-05	1.18e-05	7.51e-06	2.58e-05	2.17e-06	6.27e-06	1.55e-06	8.62e-06	1.02e-05	4.68e-06	4.95e-06	3.41e-05	3.2e-06	8.3e-06	8.28e-06	0.00062103	0.00124498	0.0010632	0.000587202	7.76e-05	5.92e-05	0.000123873	7.42e-05	0.00849367	5.5e-05	7.59e-05	5.06e-05	2.21e-05	3.32e-05	0.000194082	5.97e-06	8.24e-05	4.56e-05	2.98e-05	4.06e-05
238243	0.976918	Eukaryota	Viridiplantae	Streptophyta	Magnoliopsida	Myrtales	Onagraceae	Chamaenerion	5	2.6e-07	2.13e-08	8.06e-07	8.77e-07	6.09e-08	1.64e-06	3.39e-08	5.37e-06	3.01e-05	2.75e-05	7.61e-06	1.53e-08	6.38e-08	1.35e-05	7.52e-08	1.12e-06	5.44e-08	1.15e-07	2.9e-06	9.23e-06	1.28e-07	7.22e-06	5.17e-07	6.97e-07	4.77e-07	1.56e-07	3.35e-05	5.32e-07	2.69e-08	1.95e-07	4.3e-06	3.78e-05	7.87e-06	3.23e-05	7.32e-06	3.28e-05	7.24e-06	6.49e-06	1.18e-05	5.85e-06
13054	0.993332	Eukaryota	Viridiplantae	Streptophyta	Magnoliopsida	Myrtales	Onagraceae	Epilobium	5	3.52e-06	4.39e-08	1.9e-06	3.14e-06	1.18e-07	4.23e-06	1.71e-06	2.87e-07	0.000104571	8.16e-05	3.04e-05	1.04e-08	1.18e-07	4.1e-05	1.41e-07	4.65e-08	1.68e-07	8.13e-08	4.35e-06	6.35e-06	2.03e-06	3.47e-05	2.18e-06	3.27e-09	1.83e-06	1.19e-06	0.000121207	1.16e-07	9.39e-08	2.04e-08	1.63e-05	0.000177337	3.96e-05	0.000118489	7.47e-06	7.79e-05	8.69e-06	2.42e-05	3.6e-05	2.04e-05
3939	0.942637	Eukaryota	Viridiplantae	Streptophyta	Magnoliopsida	Myrtales	Onagraceae	Oenothera	5	1.08e-06	1.34e-07	1.15e-06	8.37e-07	4.84e-08	3.33e-06	3e-07	2.34e-07	2.71e-05	2.77e-05	1.17e-05	1.12e-05	9.81e-08	1.32e-05	1.16e-07	4e-08	1.43e-07	8.32e-08	2.29e-06	7.33e-08	3.94e-06	8.59e-06	5.94e-07	1.06e-06	5.58e-07	1.2e-06	3.88e-05	1.09e-07	2.9e-06	1.14e-05	8.26e-06	7.66e-05	1.53e-05	4.11e-05	9.51e-06	6.02e-05	3.95e-06	8.73e-06	1.44e-05	1.12e-05
13398	0.995798	Eukaryota	Viridiplantae	Streptophyta	Magnoliopsida	Poales	Cyperaceae	Carex	5	7.84e-05	5.38e-05	1.56e-05	4.18e-05	3.28e-06	1.47e-05	0.000208154	0.00011864	0.000594909	4.71e-06	5.21e-05	2.49e-07	4.49e-07	1.87e-05	3.64e-05	9.14e-07	1.51e-05	5.54e-06	2.88e-06	3.98e-06	1.01e-05	0.000425733	9.79e-06	4.07e-05	0.000147137	0.000221116	0.000484359	0.000108857	9e-05	0.000129191	0.000189574	6.11e-05	6.77e-05	4.29e-05	0.000301042	3.61e-05	3.1e-05	3.31e-05	9.48e-06	0.00014445
46326	0.970592	Eukaryota	Viridiplantae	Streptophyta	Magnoliopsida	Poales	Cyperaceae	Eriophorum	5	8.68e-06	6.79e-06	4.77e-07	1.72e-07	7.97e-09	1.24e-07	7.79e-08	2.48e-07	6.15e-07	2.52e-08	7.23e-08	2.72e-07	1.07e-07	5.51e-07	2.46e-07	3.94e-08	4.51e-07	1.71e-08	4.58e-07	2.77e-08	8.94e-07	4.64e-05	1.05e-06	4.42e-06	1.05e-06	1.03e-06	1.71e-06	1.16e-06	1.34e-06	6.59e-07	5.56e-06	4.69e-07	5.26e-07	6.22e-08	1.74e-06	4.38e-07	4.19e-07	3.39e-08	1.61e-07	2.24e-07
76514	0.952613	Eukaryota	Viridiplantae	Streptophyta	Magnoliopsida	Poales	Cyperaceae	Trichophorum	5	4.68e-07	1.66e-06	8.59e-07	7.58e-07	1e-08	9.04e-07	1.11e-07	2.12e-07	3.25e-08	2.11e-08	6.45e-08	1.46e-08	8.83e-08	3.85e-08	8.77e-07	3.39e-08	2.14e-07	1.18e-07	4.12e-08	6.52e-08	3.25e-08	8.08e-07	1.11e-07	1.42e-06	3.88e-06	2.24e-06	3.15e-06	8.48e-07	4.05e-07	8.45e-07	2.69e-07	4.25e-07	6.37e-07	5.68e-07	4.48e-08	4.75e-07	4e-07	3.58e-08	6.41e-08	8.51e-08
13578	0.848297	Eukaryota	Viridiplantae	Streptophyta	Magnoliopsida	Poales	Juncaceae	Juncus	5	3.9e-08	1.2e-07	2.81e-08	7.48e-08	6.02e-09	1.81e-07	2.02e-08	7.31e-08	5.71e-07	8.27e-09	1.43e-08	4.3e-09	2.49e-08	1.51e-08	1.98e-08	1.21e-08	9.54e-09	5.85e-09	1.63e-08	1.48e-08	3.97e-07	9.99e-07	1.57e-08	1.03e-07	1.67e-07	1.43e-07	7.99e-08	2.67e-07	3.51e-07	2.55e-06	2.1e-06	8.9e-09	2.11e-06	1.48e-07	7.4e-07	1.08e-08	1.08e-08	6.66e-07	1.69e-08	2.16e-06
46322	0.970895	Eukaryota	Viridiplantae	Streptophyta	Magnoliopsida	Poales	Juncaceae	Luzula	5	5e-07	1.02e-06	1.03e-07	1.78e-08	1.38e-08	1.93e-07	3.46e-07	2.46e-07	3.75e-08	5.6e-08	3.78e-08	1.22e-08	1.05e-07	1.92e-07	7.93e-08	3.92e-08	1.51e-07	1.08e-08	4.78e-07	3.22e-08	2.03e-06	1.5e-05	3.36e-06	1.93e-06	7.41e-07	1.65e-07	9.53e-07	5.56e-07	1.93e-06	4.6e-07	4.44e-08	1.89e-08	1.43e-07	9.14e-08	5.1e-08	5.36e-08	8.61e-07	1.35e-06	5.96e-08	2.46e-06
3749	0.864846	Eukaryota	Viridiplantae	Streptophyta	Magnoliopsida	Rosales	Rosaceae	Malus	5	4.94e-05	2.54e-05	0.000103532	6.08e-07	2.16e-06	6.98e-05	2.79e-05	0.00013253	3.14e-05	1.44e-05	8.12e-06	6.94e-06	3.81e-05	2.24e-05	0.000529679	2.12e-05	1.14e-05	1.73e-06	1.7e-05	1.52e-05	3.02e-05	2.09e-05	2.16e-05	7.18e-05	5.44e-05	1.16e-05	4.36e-05	0.00020496	4.98e-05	2.72e-05	3.12e-05	8.75e-05	4.28e-05	8.68e-05	0.000140506	1.45e-05	5.56e-05	6.12e-05	4.75e-05	4.76e-05
23204	0.939135	Eukaryota	Viridiplantae	Streptophyta	Magnoliopsida	Rosales	Rosaceae	Potentilla	5	1.31e-07	3.84e-08	1.78e-08	3.93e-10	2.94e-10	1.83e-08	5.7e-07	5.01e-08	9.07e-09	8.05e-08	7.95e-09	2.68e-09	1.73e-08	1.04e-08	9.82e-09	8.29e-09	1.82e-07	1.79e-09	1.12e-08	1.07e-07	3.44e-07	2.71e-07	7.38e-08	5.43e-08	9.56e-10	1.74e-08	2.37e-09	2.6e-08	6.64e-07	5.92e-08	1.91e-07	7.7e-08	2.27e-08	1.26e-07	5e-06	3.44e-09	8.99e-08	9.51e-09	1.08e-08	1.42e-06
3766	0.972207	Eukaryota	Viridiplantae	Streptophyta	Magnoliopsida	Rosales	Rosaceae	Pyrus	5	2.73e-05	1.24e-05	8.18e-05	7.82e-07	1.34e-06	0.000101027	2.66e-05	8.27e-05	3.29e-05	1.31e-05	7.13e-06	2.79e-06	2.35e-05	2.83e-05	2.94e-05	1.14e-05	5.17e-06	1.86e-06	2.3e-05	7.22e-05	1.91e-05	1.71e-05	1.9e-05	4.48e-05	3.39e-05	6.33e-06	4.25e-05	0.000142538	3.72e-05	1.21e-05	2.6e-05	5.22e-05	5.75e-05	7.43e-05	3.92e-05	1.26e-05	6.06e-05	3.55e-05	4.68e-05	3.25e-05
23216	0.945506	Eukaryota	Viridiplantae	Streptophyta	Magnoliopsida	Rosales	Rosaceae	Rubus	5	1.03e-06	3.87e-08	1.97e-08	4.4e-09	9.6e-09	2.25e-08	1.68e-08	6.16e-08	1.33e-07	7.06e-09	6.38e-08	2.91e-09	2.15e-08	1.29e-08	6.37e-08	2.19e-07	7.9e-09	7.91e-10	1.35e-07	2.36e-07	7.18e-08	2.13e-08	2.92e-09	2.35e-08	3.32e-08	6.76e-08	2.57e-07	2.94e-07	1.7e-07	4.22e-09	1.46e-06	4.78e-07	1.08e-06	3.38e-07	1.38e-06	2.45e-07	1.45e-06	1.72e-06	1.22e-08	4.18e-07
23222	0.820909	Eukaryota	Viridiplantae	Streptophyta	Magnoliopsida	Rosales	Rosaceae	Sorbus	5	8.58e-08	1.3e-07	1.74e-08	6.88e-09	2.49e-08	2e-08	1.5e-08	5.49e-08	4.79e-07	6.3e-09	6.49e-09	2.56e-09	1.92e-08	1.15e-08	6.87e-09	9.06e-09	7.04e-09	6.35e-10	1.22e-08	5.97e-09	2.53e-08	1.23e-07	9.34e-08	6.01e-07	4.68e-07	1.5e-07	5.3e-07	1.92e-06	3.3e-07	6.43e-08	1.01e-08	8.84e-07	4.07e-07	1.27e-07	1.36e-08	3.19e-08	2.51e-07	9.63e-09	5.98e-07	1.82e-07
24735	0.908154	Eukaryota	Viridiplantae	Streptophyta	Magnoliopsida	Rosales	Ulmaceae	Ulmus	5	3.51e-07	4.39e-07	2.52e-06	3.02e-08	2.45e-09	1.47e-07	6.95e-08	2.24e-07	3.35e-08	2.27e-08	2e-08	8.43e-09	1.44e-07	4.07e-08	1.58e-08	3.58e-08	2.85e-07	5.25e-10	5.68e-06	2.49e-07	1.62e-05	3.57e-06	9.96e-07	2.12e-06	6.06e-07	2.64e-09	1.12e-07	4.37e-07	2.65e-07	1.36e-08	1.86e-07	4.49e-07	1.8e-07	5.12e-07	9.62e-07	4.13e-08	2.19e-08	1.36e-06	4.52e-08	8.7e-08
4022	0.983527	Eukaryota	Viridiplantae	Streptophyta	Magnoliopsida	Sapindales	Sapindaceae	Acer	5	1.99e-05	2.09e-05	4.09e-05	5.54e-07	1.04e-06	3.89e-05	1.73e-05	8.72e-05	2.31e-05	8.07e-06	4.4e-06	1.29e-06	5.24e-06	1.04e-05	1.08e-05	7.59e-06	5.03e-06	1.16e-06	1.56e-05	5.87e-05	0.000226145	0.000350913	4.88e-05	2.41e-05	3.98e-05	1.02e-06	8.37e-06	6.62e-06	3.83e-05	8.32e-06	1.94e-05	6.77e-05	3.37e-05	4.45e-05	2.07e-05	1.76e-06	8.85e-05	9.51e-06	2.24e-05	1.22e-05
337184	0.830979	Eukaryota	Viridiplantae	Streptophyta	Magnoliopsida	Solanales	Solanaceae	Physochlaina	5	1.31e-06	4.36e-07	2.18e-07	1.92e-09	1.41e-09	2.34e-07	6.69e-08	7.99e-07	4.49e-08	2.8e-08	3.72e-08	1.32e-08	8.5e-08	5.21e-08	4.4e-08	3.94e-08	3.11e-08	6.92e-09	3.02e-07	3.68e-08	5.77e-06	3.47e-06	4.75e-07	5.08e-07	1.05e-07	1.96e-08	2.11e-08	4.71e-08	4.09e-08	4.93e-08	4.61e-08	1.1e-07	3.57e-07	3.84e-08	6.15e-08	8.44e-09	2.64e-07	1.72e-07	2.22e-07	1.91e-07
122624	0.890195	Eukaryota	Viridiplantae	Streptophyta	Marchantiopsida	Blasiales	Blasiaceae	Blasia	5	5.86e-06	3.34e-06	2.93e-07	2.13e-09	1.9e-08	1.63e-07	1.17e-07	2.02e-07	2.59e-07	5.37e-07	4.16e-07	3.66e-07	8.63e-08	8.73e-08	2.74e-07	3.18e-08	1.1e-07	8.72e-08	2.68e-07	2.01e-07	8.81e-09	4.77e-06	1.81e-07	3.19e-07	8.59e-09	2.04e-08	4.8e-08	5.86e-09	4.07e-07	1.12e-07	2.13e-07	1.38e-08	6.05e-07	1.42e-06	2.81e-07	5.72e-08	1.86e-07	4.53e-07	4.62e-08	1.18e-07
3328	0.868897	Eukaryota	Viridiplantae	Streptophyta	Pinopsida	Pinales	Pinaceae	Picea	5	0.323814	0.0709852	0.0500735	0.128026	0.00594412	0.0202225	0.0215876	0.0319481	0.01768	0.00566779	0.0202893	0.0110467	0.000879207	0.0942013	0.0344541	0.0016034	0.014405	0.00363888	0.00191167	0.046379	0.0519958	0.743317	0.794173	0.548906	0.179457	0.144648	0.0749384	0.0972252	0.0526677	0.0192343	0.0493437	0.0422596	0.0680267	0.113277	0.0668416	0.0281134	0.0895141	0.0433262	0.152734	0.0759638
3257	0.990413	Eukaryota	Viridiplantae	Streptophyta	Polypodiopsida	Equisetales	Equisetaceae	Equisetum	5	0.00268063	0.00125555	0.00119298	0.000110639	1.62e-05	0.000291728	0.00931514	0.00362441	0.00863271	0.00123825	0.00083168	0.000182497	5.3e-05	0.000443911	0.000835181	6.88e-05	0.000129737	0.000630878	0.000166088	0.000510236	0.00667372	0.0140619	0.00108012	0.000316107	0.00016618	5.97e-05	0.000124908	0.000222407	0.0023542	0.00649395	0.00846939	0.00355719	0.0017394	0.00210464	0.000144025	0.000808953	0.000287729	0.000121535	0.00018195	0.000428212
13829	0.860814	Eukaryota	Viridiplantae	Streptophyta	Polypodiopsida	Ophioglossales	Ophioglossaceae	Botrychium	5	1.19e-06	1.58e-07	4.52e-07	3.56e-09	6.59e-09	1.05e-07	8.15e-07	9.29e-07	4.09e-07	4.63e-07	2.43e-07	4.83e-07	9.68e-08	8.8e-08	8.36e-07	1.62e-07	3.77e-08	1.36e-07	9.46e-08	6.7e-08	2.29e-07	7.57e-07	9.11e-08	2.36e-07	1.69e-08	4.12e-08	1.39e-08	6.62e-08	2.15e-07	5.1e-07	1.41e-06	8.51e-07	6.9e-06	5.89e-06	3.16e-06	3.17e-07	5.95e-07	5.97e-08	2.83e-07	2.2e-06
37306	0.901125	Eukaryota	Viridiplantae	Streptophyta	Zygnemophyceae	Zygnematales	Mesotaeniaceae	Cylindrocystis	5	1.92e-07	4.23e-10	1.59e-08	3.41e-10	2.52e-10	5.14e-07	1.2e-08	4.3e-08	7.87e-09	1.57e-07	2.31e-07	2.42e-09	1.49e-08	2.69e-07	3.02e-07	7.12e-09	8.54e-08	2.07e-09	9.61e-09	7.5e-09	4.24e-08	1.38e-07	2.11e-09	5.06e-08	1.31e-08	1.57e-08	3.08e-08	2.01e-08	5.8e-08	3.51e-07	8.5e-09	7.63e-08	1.96e-08	4.56e-07	3.56e-07	6.41e-08	3.96e-07	2.48e-07	3.21e-06	2.44e-07
3179	0.841781	Eukaryota	Viridiplantae	Streptophyta	Zygnemophyceae	Zygnematales	Zygnemataceae	Spirogyra	5	1.95e-07	1.06e-08	2.45e-07	1.52e-09	4.96e-09	7.63e-08	2.5e-07	2.1e-07	2.67e-07	5.8e-07	3.56e-07	1.3e-07	7.75e-08	4.57e-07	2.96e-08	3.73e-08	1.41e-07	5.66e-08	5.71e-07	1.59e-07	1.31e-07	1.39e-07	4.29e-08	1.8e-07	1.29e-08	8.78e-09	1.06e-08	3.67e-08	1.82e-08	1.39e-08	2.85e-07	9.43e-07	1e-07	1.8e-07	1.13e-06	2.68e-08	2.15e-07	4.72e-07	4.1e-08	7.95e-07
292833	0.929537	Bacteria		Chlamydiae	Chlamydiia	Parachlamydiales	Rhabdochlamydiaceae	Candidatus Rhabdochlamydia	6	1.43e-07	5.68e-08	3.07e-07	1.63e-08	2.37e-09	1.42e-07	4.09e-07	2.84e-07	4.44e-07	3.85e-08	2.94e-07	1.59e-08	1.22e-07	4.35e-07	2.27e-07	4.45e-08	2.48e-06	9.29e-08	1.15e-05	5.33e-07	7.57e-08	9.4e-08	1.7e-08	4.84e-08	5.39e-09	3.44e-09	1.58e-08	1e-07	1.29e-07	1.81e-08	0.00592973	1.85e-08	1.62e-07	6.81e-08	3.36e-07	4.7e-08	1.48e-07	1.33e-05	6.38e-08	9.3e-08
1505663	0.966418	Bacteria		Firmicutes	Erysipelotrichia	Erysipelotrichales	Erysipelotrichaceae	Erysipelatoclostridium	6	1.2e-05	4.12e-06	3.3e-05	1.37e-05	1.47e-05	0.00015115	0.000189053	3.71e-05	1.96e-05	2.2e-07	1.39e-06	2.16e-07	1.47e-07	3.77e-06	7.7e-06	5.73e-06	9.07e-06	7.26e-07	1.15e-06	8.67e-06	0.00322867	3.16e-05	4.27e-05	1.76e-05	5.85e-06	1.43e-05	2.06e-05	5.61e-05	0.000344372	8.97e-05	8.83e-06	9.99e-06	4.38e-06	8.81e-06	9.48e-06	6.7e-06	6.88e-06	1.17e-05	6.35e-06	2.48e-05
413496	0.947439	Bacteria		Proteobacteria	Gammaproteobacteria	Enterobacterales	Enterobacteriaceae	Cronobacter	6	1.1e-05	1.48e-05	2.92e-05	1.91e-05	2.73e-05	7.65e-06	1.12e-05	5.67e-06	9.59e-06	1.54e-06	9.99e-06	1.71e-06	6.64e-06	0.000156216	5.77e-05	0.00012569	7.06e-06	6.52e-06	1.85e-06	0.000362065	2.11e-05	1.53e-05	2.88e-06	8.14e-06	1.83e-05	2.15e-05	2.02e-05	1.62e-05	1.64e-05	1.32e-05	1.05e-05	1.47e-05	0.000126216	1.14e-05	8.12e-06	7.52e-06	6.27e-06	2.32e-05	1.2e-05	1.48e-05
561	0.970865	Bacteria		Proteobacteria	Gammaproteobacteria	Enterobacterales	Enterobacteriaceae	Escherichia	6	1.65e-05	6.14e-06	5.79e-05	9.71e-06	8.69e-06	8.93e-05	4.37e-05	9.49e-05	1.45e-05	8.9e-06	3.14e-05	9.93e-06	9.34e-06	7.16e-05	6.7e-05	0.000808569	0.000168376	6.45e-06	9.15e-06	0.000434713	2.02e-05	1.84e-05	9.45e-06	6.53e-06	1.29e-05	1.15e-05	1.91e-05	1.63e-05	2.77e-05	1.6e-05	3.59e-05	4.49e-05	0.000135586	3.29e-05	2.6e-05	1.46e-05	2.7e-05	6.3e-05	6.63e-05	4.59e-05
570	0.94462	Bacteria		Proteobacteria	Gammaproteobacteria	Enterobacterales	Enterobacteriaceae	Klebsiella	6	3.3e-05	1.92e-05	0.000147088	1.63e-05	1.8e-05	5.55e-05	3.58e-05	9.12e-05	8.61e-05	4.39e-05	0.000377863	2.27e-05	2.76e-05	0.000250718	0.000187927	0.00072066	6.36e-05	1.22e-05	4.46e-05	0.00172623	3.96e-05	3.59e-05	1.8e-05	6.9e-06	1.36e-05	1.08e-05	1.68e-05	2.22e-05	0.000174072	0.00011508	0.0001632	5.99e-05	0.000150267	0.000169359	0.000462123	1.75e-05	8.35e-05	0.000123411	0.000131104	8.87e-05
590	0.936926	Bacteria		Proteobacteria	Gammaproteobacteria	Enterobacterales	Enterobacteriaceae	Salmonella	6	9.36e-06	3.23e-06	3.77e-05	4.04e-06	4.61e-06	1.44e-05	1.32e-05	3.16e-05	4.27e-06	3.24e-06	4.14e-06	4e-06	3.78e-06	2.9e-05	2.29e-05	0.000420269	5e-06	9.24e-07	4.45e-06	0.000310421	1.86e-05	8.69e-06	4.78e-06	2.93e-06	4.94e-06	4.31e-06	5.35e-06	4.36e-06	1.49e-05	7.45e-06	9.98e-06	1.74e-05	8.33e-05	0.00019469	0.000259002	6.9e-06	0.000124809	9.05e-05	3.17e-05	7.57e-05
873565	0.894508	Bacteria		Proteobacteria	Gammaproteobacteria	Legionellales	Coxiellaceae	Diplorickettsia	6	8.17e-09	5.35e-08	1.59e-07	3.09e-07	2.46e-09	1.58e-07	1.67e-07	5.07e-07	4.88e-05	3.27e-07	5.39e-07	1.35e-08	4.37e-07	2.92e-07	5.21e-08	3.87e-08	3.15e-08	4.09e-08	5.74e-07	5.64e-06	2.78e-08	7.75e-08	2.1e-08	2.17e-08	4.57e-09	6.12e-08	1.99e-08	5.93e-09	3.57e-08	1.64e-08	4.53e-08	2.15e-07	1.95e-07	7.05e-08	5.07e-08	5.05e-08	2.96e-08	3.59e-08	2.09e-07	5.69e-07
59195	0.978308	Bacteria		Proteobacteria	Gammaproteobacteria	Legionellales	Coxiellaceae	Rickettsiella	6	6.49e-07	4.16e-07	1.63e-06	6.26e-08	1.75e-08	7.06e-07	1.53e-07	5.36e-06	2.51e-06	1.2e-06	1.62e-06	1.9e-07	2.01e-06	6.45e-07	2.27e-06	3.41e-07	1.38e-06	1.12e-07	5.5e-06	1.96e-06	1.15e-06	5.25e-07	7.1e-07	1.15e-07	4.17e-08	3.38e-07	5.91e-07	1.99e-07	8.47e-08	3.52e-07	7.84e-07	9.11e-07	7.52e-06	3.82e-06	4.75e-06	2.68e-07	8.23e-07	1.75e-06	1.79e-06	7.89e-06
171	0.850578	Bacteria		Spirochaetes	Spirochaetia	Leptospirales	Leptospiraceae	Leptospira	6	2.59e-06	2.13e-06	1.36e-05	3.95e-06	4.02e-06	1.55e-05	1.87e-05	0.000109959	9.19e-06	3.19e-06	2.69e-06	1.14e-06	9.22e-06	4.2e-06	1.73e-05	4e-06	2.13e-06	2.85e-06	4.09e-07	8.72e-06	6.5e-06	6.02e-06	1.23e-06	9.84e-07	5.18e-06	4.58e-06	2.15e-06	1.72e-06	7.39e-06	2.49e-06	1.37e-05	8.06e-07	1.06e-05	1.65e-05	6.89e-06	5.3e-06	3.39e-06	1.33e-05	7.18e-06	2.81e-05
164570	0.982498	Eukaryota	Fungi	Ascomycota	Coniocybomycetes	Coniocybales	Coniocybaceae	Chaenotheca	6	5.59e-08	1.77e-10	7.67e-09	1.89e-10	1.38e-10	8.75e-09	6.41e-09	2.38e-08	2.11e-07	1.12e-07	2.93e-09	4.73e-08	8.33e-09	5.05e-09	3.12e-09	3.28e-07	1.34e-07	3.09e-10	2.41e-07	2.73e-07	9.34e-10	7.73e-10	1.14e-09	4.06e-10	4.63e-10	2.61e-10	4.78e-08	3.85e-08	1.95e-09	1.64e-09	4.29e-09	1.84e-07	5.34e-07	3.46e-09	4.24e-07	6.24e-10	2.71e-07	4.15e-09	4.76e-09	1.23e-06
147559	0.792297	Eukaryota	Fungi	Ascomycota	Dothideomycetes	Dothideales	Dothioraceae	Delphinella	6	1.88e-09	7.28e-09	1.87e-08	4.14e-10	3.01e-10	1.93e-08	2.11e-07	5.22e-08	7.47e-07	5.95e-09	1.44e-07	2.89e-09	1.81e-08	4.05e-07	1.02e-08	8.41e-09	6.65e-09	3.16e-08	1.16e-08	3.52e-07	3e-09	2.28e-09	2.54e-09	9.41e-10	1.01e-09	5.75e-10	3.84e-08	1.17e-08	4.35e-09	3.72e-09	9.97e-09	5.52e-09	8.61e-07	8.37e-09	1.32e-08	7.25e-08	1.09e-07	9.82e-09	1.14e-08	8.63e-09
64497	0.926535	Eukaryota	Fungi	Ascomycota	Dothideomycetes	Dothideales	Dothioraceae	Sydowia	6	2.28e-07	1.36e-07	7.59e-07	6.16e-09	1.07e-08	1.15e-06	8.47e-07	1.57e-06	3.16e-07	5.33e-07	1.08e-07	9.56e-09	6.26e-08	2.11e-06	3.18e-08	1.16e-07	4.58e-07	1.5e-07	3.97e-08	8.9e-07	4.87e-08	1.09e-07	3.68e-08	1.45e-07	2.02e-08	2.21e-08	2.21e-07	1.82e-07	1.5e-08	3.2e-07	2.95e-07	4.61e-07	3.47e-06	2.81e-08	1.61e-06	9.69e-09	1.22e-06	2.32e-06	1.52e-07	1.03e-06
5024	0.977213	Eukaryota	Fungi	Ascomycota	Dothideomycetes	Venturiales	Venturiaceae	Venturia	6	0.0870559	0.00399241	0.0168333	5.69e-05	0.000339673	0.00417629	0.0174613	0.0049515	0.0203646	0.0186629	0.0123216	0.0160564	0.00177275	0.00379634	0.000733447	0.00123938	0.00239617	0.00127005	0.00046498	0.00328453	0.000579261	0.000927008	7.33e-05	0.00563145	0.000341776	0.000279008	0.00946879	0.00517606	0.00309043	0.00822659	0.0556174	0.0775076	0.0269218	0.0262007	0.0229011	0.0088182	0.0394617	0.00752093	0.00373182	0.00409725
1172109	0.920171	Eukaryota	Fungi	Ascomycota	Eurotiomycetes	Sclerococcales	Dactylosporaceae	Sclerococcum	6	5.56e-08	7.23e-09	2.03e-08	8.9e-09	3.28e-10	2.1e-08	6.38e-07	5.72e-08	5.7e-07	6.79e-07	1.06e-06	4.93e-08	1.97e-08	1.22e-08	1.09e-08	9.26e-09	7.29e-09	1.9e-09	1.27e-08	9.05e-09	3.23e-09	3.18e-08	2.78e-09	1.1e-08	1.86e-08	6.29e-10	9.11e-08	3.69e-08	7.89e-08	9.83e-08	6e-07	7.59e-06	1.75e-06	7.35e-08	1.09e-06	1.47e-07	3.02e-06	9.21e-07	1.18e-06	1.42e-07
1241613	0.952459	Eukaryota	Fungi	Ascomycota	Leotiomycetes	Helotiales	Helotiaceae	Roseodiscus	6	4.35e-07	9.03e-08	7.8e-08	1.59e-09	1.16e-09	7.48e-08	2.17e-07	2.04e-07	5e-07	3.11e-07	3.72e-07	1.21e-07	6.97e-08	4.34e-08	5.29e-08	2.43e-07	2.29e-07	9.39e-08	4.54e-08	4.14e-08	1.54e-08	1.09e-08	9.96e-09	9.43e-08	6.36e-08	2.72e-08	3.57e-07	3.55e-07	2.74e-07	1.47e-08	4.36e-07	8.64e-07	6.49e-07	3.46e-08	5.11e-08	3.99e-07	5.45e-07	6.45e-07	5.3e-07	7.74e-07
1484601	0.981297	Eukaryota	Fungi	Ascomycota	Leotiomycetes	Helotiales	Sclerotiniaceae	Septotinia	6	1.04e-07	1.05e-09	2.9e-08	4.66e-10	3.39e-10	2.25e-08	1.7e-08	6.11e-08	1.12e-08	6.83e-09	2.08e-08	4.83e-09	2.04e-08	3.08e-07	3.74e-08	1e-08	7.98e-09	3.75e-08	1.37e-08	2.78e-07	1.06e-08	6.23e-09	3.09e-09	1.29e-09	5.95e-08	2.18e-08	3.04e-07	1.11e-07	1.13e-06	1.43e-07	1.35e-08	1.15e-07	8.4e-07	1.27e-08	4.81e-07	6.01e-08	4.05e-07	1.39e-08	1.69e-08	2.97e-08
47168	0.951789	Eukaryota	Fungi	Ascomycota	Leotiomycetes	Rhytismatales	Rhytismataceae	Rhytisma	6	1.21e-06	1.94e-07	6.95e-07	3.16e-09	3.33e-08	9.59e-07	2.95e-06	3.03e-07	5.63e-06	1.32e-06	2.92e-06	3.95e-07	9.81e-07	1.3e-07	3.64e-07	3.01e-07	9.4e-07	7.66e-07	5.89e-08	2.63e-07	2.94e-08	1.43e-07	1.87e-08	1.45e-07	5.38e-08	1.07e-07	2.21e-07	8.34e-07	4.04e-07	4.17e-07	6.64e-06	2.79e-05	6.8e-06	1.77e-06	2.45e-06	2.08e-06	1.32e-05	4.27e-06	2.69e-06	8.59e-07
931593	0.923435	Eukaryota	Fungi	Ascomycota	Leotiomycetes	Rhytismatales	Rhytismataceae	Sporomega	6	4.84e-06	1.19e-07	1e-06	2.35e-09	3.14e-07	2.05e-06	4.79e-06	2.31e-07	6.7e-07	2.28e-08	8.1e-08	9.47e-08	9.44e-08	4.22e-08	1.08e-06	1.28e-07	2.26e-07	2.4e-07	1.07e-07	2.57e-07	4.36e-08	2.51e-08	1.47e-08	2.99e-07	1.9e-08	1.42e-08	5.66e-07	5.92e-06	4.36e-07	2.82e-05	2.49e-05	3.07e-05	1.61e-06	1.08e-06	6.05e-07	1.65e-06	1.12e-06	2.34e-07	5.58e-07	1.14e-07
494028	0.986608	Eukaryota	Fungi	Ascomycota	Sordariomycetes	Diaporthales	Gnomoniaceae	Gnomoniopsis	6	3.51e-07	4.77e-08	3.7e-07	2.91e-08	1.66e-08	6.05e-08	4.55e-08	1.64e-07	6.46e-07	1.86e-08	1.19e-07	1.12e-08	5.57e-08	1.24e-07	1.83e-07	2.68e-08	2.25e-07	2.47e-07	3.66e-08	4.58e-08	1.82e-08	1.18e-08	8.14e-09	9.95e-08	1.71e-07	2.16e-08	2.4e-06	7.61e-07	1.39e-08	2.5e-07	5.12e-06	5.97e-06	5.27e-07	3.07e-08	4.15e-08	5.34e-08	1.82e-06	1.05e-07	4.13e-08	5.11e-08
148331	0.969911	Eukaryota	Fungi	Ascomycota	Sordariomycetes	Diaporthales	Gnomoniaceae	Linospora	6	1.91e-08	1.88e-08	1.14e-07	1.94e-09	1.51e-08	9.32e-08	1.58e-06	2.51e-07	3.46e-07	2.81e-08	7.64e-08	1.87e-08	4.09e-07	5.25e-08	1.29e-07	4.06e-08	2.54e-07	2.33e-07	5.6e-08	8.85e-08	3.67e-08	2.25e-08	1.26e-08	5.19e-09	4.74e-09	2.79e-09	1.94e-07	5.73e-07	7.89e-08	2.22e-07	1.44e-06	4.02e-06	2.08e-06	5.02e-08	1.56e-07	1.94e-06	1.37e-06	5.59e-08	9.13e-07	1.04e-07
1160101	0.949351	Eukaryota	Fungi	Ascomycota	Sordariomycetes	Diaporthales	Sydowiellaceae	Cainiella	6	1.7e-06	2.72e-09	1.44e-06	2.89e-09	3.14e-08	4.54e-07	1.66e-07	2.15e-07	3.29e-08	2.14e-08	6.32e-07	9.08e-08	1.27e-07	1.29e-07	1.18e-06	3.41e-08	2.81e-08	8.33e-07	4.17e-08	4.64e-08	3.16e-08	3.76e-08	1.83e-08	1.3e-06	4.01e-09	2.98e-08	6.33e-06	1.65e-06	3.1e-08	9.49e-07	5.33e-07	5.92e-06	1.68e-07	6.48e-08	3.31e-07	1.1e-07	9.09e-08	5.16e-07	8.82e-08	5.7e-08
160916	0.978564	Eukaryota	Fungi	Basidiomycota	Agaricomycetes	Auriculariales	Hyaloriaceae	Myxarium	6	2.51e-08	3.4e-08	1.79e-08	1.45e-08	2.94e-10	2.54e-07	1.39e-08	5.1e-08	1.47e-06	9.66e-07	1.2e-06	4.15e-07	1.11e-06	1.08e-08	9.41e-09	8.22e-09	3.9e-07	4.49e-08	1.13e-08	3.1e-07	2.77e-09	2.12e-09	2.48e-09	3.2e-08	1.07e-07	7.69e-09	3.3e-08	1.01e-07	1.6e-07	3.62e-09	6.77e-07	3.51e-07	2.3e-08	8.02e-09	4.24e-07	2.94e-09	6.84e-09	4.63e-07	2.18e-07	7.93e-09
218113	0.970433	Eukaryota	Fungi	Basidiomycota	Agaricomycetes	Hymenochaetales	Hymenochaetaceae	Phellopilus	6	8.88e-07	3.6e-07	2.46e-07	1.44e-07	2.53e-08	1.75e-07	7.76e-07	3.2e-06	8.26e-06	1.19e-05	1.58e-06	2.05e-06	1.38e-06	3.2e-06	1.76e-06	9.68e-06	4.4e-06	9.27e-07	1.88e-06	6.13e-07	2.48e-08	5.81e-07	3.44e-08	9.15e-07	1.18e-06	4.06e-07	2.56e-06	1.26e-06	2.98e-05	8e-07	1.2e-05	1.23e-05	1.3e-05	3.54e-06	3.99e-06	2.09e-05	9.77e-06	2.28e-06	5.73e-07	1.62e-06
1251890	0.89176	Eukaryota	Metazoa	Arthropoda	Arachnida	Sarcoptiformes	Nanorchestidae	Nanorchestes	6	7.65e-08	1.11e-09	2.06e-07	5.32e-10	7.29e-09	2.55e-08	1.93e-08	7.15e-07	1.12e-07	7.76e-09	2.16e-08	5.26e-09	2.32e-08	1.46e-08	3.71e-08	2.09e-07	8.95e-08	3.02e-08	1.55e-08	2.52e-08	3.57e-06	6.38e-09	3.49e-09	1.4e-08	8.23e-09	7.72e-10	2.04e-07	3.95e-08	6.08e-08	5.3e-09	2.15e-06	1.08e-05	1.85e-06	1.39e-08	1.75e-08	4.94e-08	1.09e-07	1.54e-08	1.87e-08	2.96e-08
296206	0.937798	Eukaryota	Metazoa	Arthropoda	Arachnida	Trombidiformes	Penthaleidae	Penthaleus	6	3.36e-08	1.67e-08	1.05e-07	3.04e-09	2.39e-09	1.45e-07	1.68e-07	2.05e-07	3.12e-08	2.04e-08	5.41e-08	1.33e-08	8.52e-08	1.1e-06	7.36e-08	3.26e-08	2.8e-07	7.38e-08	3.97e-08	5.34e-08	2.55e-08	6.69e-08	1.08e-06	2.69e-08	3.79e-09	2.52e-09	4.43e-08	5.48e-09	3.66e-08	1.43e-08	4.07e-08	2.15e-08	1.79e-07	7.28e-08	4.28e-08	3.91e-08	1.46e-06	3.31e-08	2.1e-07	4.34e-06
1452682	0.97866	Eukaryota	Metazoa	Arthropoda	Arachnida	Trombidiformes	Phytoptidae	Nalepella	6	2.29e-08	5.16e-09	1.37e-07	8.69e-09	5.87e-08	1.04e-07	1.12e-07	1.07e-05	3.17e-08	2.04e-08	1.07e-07	7.58e-08	8.38e-08	3.55e-05	8.9e-07	3.34e-08	4.19e-08	3.6e-07	4.1e-08	1.22e-07	6.9e-08	3.52e-08	1.46e-07	5.35e-09	3.76e-09	2.58e-09	1.23e-08	2.36e-07	4.41e-06	1.56e-08	2.84e-07	3.22e-08	1.24e-07	8.32e-08	1.25e-07	4.39e-06	3.43e-08	4.24e-05	7.48e-08	1.79e-07
1227674	0.989224	Eukaryota	Metazoa	Arthropoda	Arachnida	Trombidiformes	Phytoptidae	Trisetacus	6	8.93e-07	5.56e-09	7.32e-06	2e-06	1.02e-06	1.67e-06	0.000389546	7.86e-05	9.11e-07	5.12e-07	9.82e-07	3.28e-07	3.1e-07	0.0004574	5.46e-06	5.89e-07	9.88e-07	1.83e-06	5.37e-07	2.47e-06	0.000771207	1.41e-06	2.25e-07	2.76e-05	2.09e-05	6.52e-08	3.69e-07	5.5e-06	4.85e-06	4.54e-07	1.81e-05	2.22e-06	6.09e-07	6.38e-06	3.08e-06	6.02e-05	0.000527818	2.45e-05	1.43e-07	0.000108123
708297	0.950878	Eukaryota	Metazoa	Arthropoda	Arachnida	Trombidiformes	Tydeidae	Lorryia	6	2.17e-08	1.53e-09	3.44e-05	1.2e-09	8.74e-10	5.61e-08	4.17e-08	9.2e-07	8.54e-07	1.74e-08	2.7e-08	1.22e-07	6.04e-06	3.25e-08	2.2e-06	9.04e-08	1.95e-08	7.55e-09	3.38e-08	2.75e-08	5.04e-08	3.04e-06	1.33e-06	2.81e-09	1.25e-07	7.2e-07	4.76e-07	6.84e-07	4.96e-07	8.66e-07	3.52e-07	1.7e-08	5.06e-07	2.51e-08	3.17e-06	1.66e-07	3.07e-05	2.93e-08	1.41e-07	6.26e-06
2421383	0.948654	Eukaryota	Metazoa	Arthropoda	Arachnida	Trombidiformes	Tydeidae	Pseudolorryia	6	9.88e-09	1.42e-08	0.000104265	1.22e-08	2.3e-09	2.75e-07	2.27e-07	9.68e-07	9.41e-07	1.91e-08	5.18e-08	7.69e-08	3.62e-05	5.77e-07	3.09e-07	3.06e-08	1.87e-07	1.56e-07	3.71e-08	5.11e-08	2.48e-08	1.97e-05	2.38e-06	4.31e-09	3.03e-07	2.66e-06	6.69e-06	2.02e-06	2.73e-06	2.85e-06	9.74e-07	4.28e-07	1.1e-06	1.34e-07	1.87e-06	6.17e-07	0.000126889	3.09e-08	1.25e-05	3.4e-05
1670773	0.887184	Eukaryota	Metazoa	Arthropoda	Arachnida	Trombidiformes	Tydeidae	Tydeus	6	2.59e-07	3.17e-09	0.000454789	1.54e-09	2.27e-09	3.06e-07	4.91e-08	3.39e-06	1.78e-06	3.32e-07	6.33e-08	6.7e-08	6.19e-08	2.59e-07	1.08e-07	2.44e-08	2.17e-07	1.14e-07	2.98e-08	6.88e-08	3.66e-08	1.48e-07	4.46e-08	3.75e-09	2.78e-09	1.9e-08	5.77e-08	1.33e-06	8.22e-07	5.53e-06	3.3e-08	7.47e-08	5.83e-07	4.46e-07	3.13e-07	5.19e-06	1.48e-07	2.76e-08	4.28e-05	9.52e-08
604271	0.987008	Eukaryota	Metazoa	Mollusca	Gastropoda	Neogastropoda	Buccinidae	Colubraria	6	4.31e-05	2.87e-05	3.13e-05	2.39e-05	3.77e-05	0.000517181	0.000474493	0.000712638	9.24e-05	6.11e-05	9.77e-05	0.000158093	6.82e-05	9.32e-05	6.41e-05	1.77e-05	4.79e-05	3.46e-05	1.06e-05	1.58e-05	3.69e-05	3.97e-05	1.9e-05	2.29e-05	3.74e-05	5.26e-05	3.79e-05	2.91e-05	5.93e-05	5.21e-05	0.000194956	6.66e-05	0.00148814	0.000443805	0.000195111	0.000107371	4.29e-05	3.47e-05	3.84e-05	0.000141703
6278	0.987321	Eukaryota	Metazoa	Nematoda	Chromadorea	Rhabditida	Onchocercidae	Brugia	6	0.000186993	0.000589841	0.000715275	0.000481317	0.000658441	0.000381945	0.000253409	0.00894689	0.000532345	5.1e-05	0.00269838	2.61e-05	8.86e-05	0.000181551	0.000433334	8.18e-05	7.84e-05	0.000367222	0.000727071	0.000174314	6.51e-05	2.43e-05	3.68e-05	0.000229294	0.000361138	0.000545612	0.000375096	0.000500799	0.000533212	0.000219599	0.000404353	0.000392849	0.000155138	0.000339766	0.000211008	0.000501376	0.000196598	0.000435063	0.0220451	0.000323044
[truncated: 1,890 more rows]
[truncated: 340 more columns]
